# Supplementary material for: Systematic single-cell analysis reveals dynamic control of transposable element activity orchestrating the endothelial-to-hematopoietic transition
Source: BMC Biol. 2024 Jun 27;22:143. doi: 10.1186/s12915-024-01939-5 (PMC11209969; doi:10.1186/s12915-024-01939-5)
Supplement: Supplementary file 3 — Additional file 3: Table S1. Overlaps among TEs and CpG islands in mouse. Table S2. Overlaps among TEs and promoter-like sites (PLS) in mouse. Table S3. Overlaps among TEs and proximal enhancer-like sites (pELS) in mouse. Table S4. Overlaps among TEs and distal enhancer-like sites (dELS) in mouse. Table S5. Overlaps among TEs and CTCF-only sites in mouse. Table S6. Overlaps among TEs and DNase-H3K4me3 sites in mouse. Table S7. Copy number of cCREs overlapped with TEs in mouse. [file 12915_2024_1939_MOESM3_ESM.xlsx]

## Sheet: Table S1
Table S1. Overlaps among TEs and CpG islands in mouse.
TE locus						CpG islands				Overlaps
chr	start	end	family	class	superfamily	chr	start	end	cpg	length
chr1	4079255	4085812	L1Md_A	LINE	L1	chr1	4085414	4085719	CpG: 23	305
chr1	4132179	4132516	IAPLTR1a_Mm	LTR	ERVK	chr1	4132293	4132506	CpG: 16	213
chr1	4567027	4567174	IAPEz-int	LTR	ERVK	chr1	4567041	4567519	CpG: 35	133
chr1	4567175	4567643	IAPLTR2_Mm	LTR	ERVK	chr1	4567041	4567519	CpG: 35	344
chr1	5189143	5194724	L1Md_T	LINE	L1	chr1	5189184	5189506	CpG: 25	322
chr1	5350393	5356254	L1Md_T	LINE	L1	chr1	5350391	5351060	CpG: 45	667
chr1	5429836	5435642	L1Md_A	LINE	L1	chr1	5430027	5430260	CpG: 18	233
chr1	5567031	5567251	IAPEz-int	LTR	ERVK	chr1	5567107	5567348	CpG: 21	144
chr1	5567251	5567288	IAPEz-int	LTR	ERVK	chr1	5567107	5567348	CpG: 21	37
chr1	5567290	5567866	IAPLTR2a2_Mm	LTR	ERVK	chr1	5567107	5567348	CpG: 21	58
chr1	6430717	6437148	IAPEz-int	LTR	ERVK	chr1	6436129	6436385	CpG: 20	256
chr1	6568172	6569012	L1Md_F	LINE	L1	chr1	6568767	6568977	CpG: 16	210
chr1	7190467	7195816	L1Md_T	LINE	L1	chr1	7190493	7190792	CpG: 23	299
chr1	7328681	7335740	L1Md_T	LINE	L1	chr1	7334871	7335614	CpG: 51	743
chr1	7482158	7488613	L1Md_A	LINE	L1	chr1	7488092	7488403	CpG: 22	311
chr1	7608840	7609714	IAPEz-int	LTR	ERVK	chr1	7609525	7609742	CpG: 16	189
chr1	7609715	7609772	B1_Mur4	SINE	Alu	chr1	7609525	7609742	CpG: 16	27
chr1	7709866	7710221	MMVL30-int	LTR	ERV1	chr1	7709833	7710295	CpG: 35	355
chr1	7710221	7710665	RLTR6C_Mm	LTR	ERV1	chr1	7709833	7710295	CpG: 35	74
chr1	7819391	7819711	IAPLTR2b	LTR	ERVK	chr1	7819515	7819814	CpG: 24	196
chr1	7819712	7820412	IAPEz-int	LTR	ERVK	chr1	7819515	7819814	CpG: 24	102
chr1	7993706	7994043	IAPLTR1a_Mm	LTR	ERVK	chr1	7993716	7994144	CpG: 30	327
chr1	7994043	8000000	IAPEz-int	LTR	ERVK	chr1	7993716	7994144	CpG: 30	101
chr1	7994043	8000000	IAPEz-int	LTR	ERVK	chr1	7994799	7995070	CpG: 20	271
chr1	8000474	8000811	IAPLTR1a_Mm	LTR	ERVK	chr1	8000484	8000697	CpG: 16	213
chr1	8156205	8156541	IAPLTR1a_Mm	LTR	ERVK	chr1	8156215	8156642	CpG: 30	326
chr1	8156541	8162909	IAPEz-int	LTR	ERVK	chr1	8156215	8156642	CpG: 30	101
chr1	8156541	8162909	IAPEz-int	LTR	ERVK	chr1	8157297	8157511	CpG: 17	214
chr1	8162909	8163245	IAPLTR1a_Mm	LTR	ERVK	chr1	8162919	8163132	CpG: 16	213
chr1	8212467	8219050	L1Md_A	LINE	L1	chr1	8218597	8218902	CpG: 22	305
chr1	8659867	8662194	IAPEz-int	LTR	ERVK	chr1	8661148	8661371	CpG: 17	223
chr1	8688263	8694262	L1Md_A	LINE	L1	chr1	8688484	8689129	CpG: 43	645
chr1	9120765	9122478	L1Md_A	LINE	L1	chr1	9120774	9121112	CpG: 23	338
chr1	9174930	9175398	Lx	LINE	L1	chr1	9175397	9175846	CpG: 32	1
chr1	9175399	9180979	L1Md_A	LINE	L1	chr1	9175397	9175846	CpG: 32	447
chr1	9235689	9236547	RLTR6-int	LTR	ERV1	chr1	9235811	9236216	CpG: 37	405
chr1	10730212	10736663	IAPEz-int	LTR	ERVK	chr1	10735615	10735874	CpG: 21	259
chr1	11625776	11627016	L1Md_Gf	LINE	L1	chr1	11626620	11626978	CpG: 30	358
chr1	11723250	11729852	L1Md_A	LINE	L1	chr1	11729399	11729840	CpG: 31	441
chr1	11776815	11783770	L1Md_T	LINE	L1	chr1	11782792	11783738	CpG: 64	946
chr1	13550457	13550859	IAPLTR2a	LTR	ERVK	chr1	13550651	13550957	CpG: 25	208
chr1	13550860	13557337	IAPEz-int	LTR	ERVK	chr1	13550651	13550957	CpG: 25	97
chr1	13550860	13557337	IAPEz-int	LTR	ERVK	chr1	13551635	13551935	CpG: 22	300
chr1	13891061	13897392	L1Md_T	LINE	L1	chr1	13897143	13897454	CpG: 23	249
chr1	13897392	13897547	MLTR14	LTR	ERV1	chr1	13897143	13897454	CpG: 23	62
chr1	14113239	14119084	L1Md_T	LINE	L1	chr1	14113361	14113892	CpG: 37	531
chr1	14974721	14976239	L1Md_T	LINE	L1	chr1	14975454	14976171	CpG: 58	717
chr1	15083507	15089380	L1Md_T	LINE	L1	chr1	15083629	15084299	CpG: 43	670
chr1	15736582	15743579	L1Md_A	LINE	L1	chr1	15742918	15743567	CpG: 46	649
chr1	15933548	15934685	L1Md_T	LINE	L1	chr1	15934126	15934590	CpG: 38	464
chr1	16163691	16170027	L1Md_T	LINE	L1	chr1	16169681	16169949	CpG: 20	268
chr1	16205517	16205856	IAPLTR1a_Mm	LTR	ERVK	chr1	16205527	16205846	CpG: 22	319
chr1	16738610	16744987	IAPEz-int	LTR	ERVK	chr1	16739352	16739581	CpG: 18	229
chr1	16834303	16834928	RLTR45-int	LTR	ERVK	chr1	16834802	16835041	CpG: 20	126
chr1	16834928	16835441	ERVB4_2-LTR_MM	LTR	ERVK	chr1	16834802	16835041	CpG: 20	113
chr1	16947035	16953916	L1Md_T	LINE	L1	chr1	16953108	16953849	CpG: 58	741
chr1	17383283	17390159	L1Md_T	LINE	L1	chr1	17389302	17390019	CpG: 50	717
chr1	17466854	17472493	L1Md_T	LINE	L1	chr1	17466980	17467299	CpG: 26	319
chr1	17698945	17705527	L1Md_A	LINE	L1	chr1	17705074	17705515	CpG: 30	441
chr1	17897629	17904101	L1Md_T	LINE	L1	chr1	17903646	17903949	CpG: 21	303
chr1	17957085	17963575	IAPEz-int	LTR	ERVK	chr1	17957830	17958175	CpG: 27	345
chr1	18047647	18048017	IAPEY2_LTR	LTR	ERVK	chr1	18047783	18048007	CpG: 17	224
chr1	18472054	18472703	L1VL2	LINE	L1	chr1	18472687	18472999	CpG: 22	16
chr1	18472708	18478219	L1Md_T	LINE	L1	chr1	18472687	18472999	CpG: 22	291
chr1	18517191	18519803	IAPEz-int	LTR	ERVK	chr1	18517964	18518205	CpG: 18	241
chr1	18537027	18543535	L1Md_T	LINE	L1	chr1	18537387	18538342	CpG: 66	955
chr1	18658620	18664271	L1Md_T	LINE	L1	chr1	18658671	18659053	CpG: 29	382
chr1	18872424	18877658	L1Md_T	LINE	L1	chr1	18872432	18872667	CpG: 18	235
chr1	19125733	19132274	L1Md_A	LINE	L1	chr1	19131862	19132167	CpG: 24	305
chr1	19398790	19404030	L1Md_T	LINE	L1	chr1	19398790	19399010	CpG: 18	220
chr1	19622727	19629200	IAPEz-int	LTR	ERVK	chr1	19623560	19623789	CpG: 18	229
chr1	19687174	19693551	L1Md_A	LINE	L1	chr1	19693303	19693552	CpG: 19	248
chr1	19799327	19800439	L1Md_T	LINE	L1	chr1	19799397	19799861	CpG: 37	464
chr1	19998374	19999667	L1_Mus1	LINE	L1	chr1	19999089	19999620	CpG: 47	531
chr1	20277947	20284795	L1Md_T	LINE	L1	chr1	20284138	20284669	CpG: 37	531
chr1	20432213	20438499	L1Md_T	LINE	L1	chr1	20432208	20433305	CpG: 72	1092
chr1	20486393	20492595	L1Md_A	LINE	L1	chr1	20486391	20487462	CpG: 69	1069
chr1	20642390	20648531	L1Md_T	LINE	L1	chr1	20648312	20648529	CpG: 18	217
chr1	21195385	21202212	L1Md_T	LINE	L1	chr1	21201575	21202106	CpG: 38	531
chr1	21581626	21582103	IAPLTR2_Mm	LTR	ERVK	chr1	21581844	21582244	CpG: 31	259
chr1	21582105	21582853	IAPEz-int	LTR	ERVK	chr1	21581844	21582244	CpG: 31	139
chr1	21584567	21585044	IAPLTR2_Mm	LTR	ERVK	chr1	21584577	21584888	CpG: 25	311
chr1	22000000	22002109	IAPEz-int	LTR	ERVK	chr1	22000993	22001293	CpG: 23	300
chr1	22230820	22237017	L1Md_A	LINE	L1	chr1	22236791	22237010	CpG: 16	219
chr1	22916214	22922581	L1Md_A	LINE	L1	chr1	22922343	22922576	CpG: 18	233
chr1	23301467	23302730	IAPEz-int	LTR	ERVK	chr1	23302165	23302489	CpG: 27	324
chr1	23355895	23356215	IAPEY3_LTR	LTR	ERVK	chr1	23355902	23356111	CpG: 17	209
chr1	23782322	23782706	IAPEY_LTR	LTR	ERVK	chr1	23782316	23782696	CpG: 29	374
chr1	23785425	23786104	IAPEy-int	LTR	ERVK	chr1	23786025	23786490	CpG: 37	79
chr1	23786104	23786488	IAPEY_LTR	LTR	ERVK	chr1	23786025	23786490	CpG: 37	384
chr1	23885270	23890646	L1Md_A	LINE	L1	chr1	23885276	23885513	CpG: 19	237
chr1	24496344	24500000	L1Md_A	LINE	L1	chr1	24496459	24496764	CpG: 24	305
chr1	24721309	24722418	L1Md_T	LINE	L1	chr1	24721376	24721840	CpG: 37	464
chr1	25015367	25016728	MMVL30-int	LTR	ERV1	chr1	25015476	25015881	CpG: 39	405
chr1	25119776	25125452	L1Md_Gf	LINE	L1	chr1	25119909	25120258	CpG: 29	349
chr1	25662055	25668295	L1Md_T	LINE	L1	chr1	25662138	25663101	CpG: 68	963
chr1	26414356	26420745	IAPEz-int	LTR	ERVK	chr1	26415096	26415340	CpG: 18	244
chr1	26471505	26475872	IAPEz-int	LTR	ERVK	chr1	26474848	26475104	CpG: 20	256
chr1	26591565	26592571	L1Md_F	LINE	L1	chr1	26592160	26592494	CpG: 24	334
chr1	27139733	27141050	L1Md_Gf	LINE	L1	chr1	27139736	27140348	CpG: 40	612
chr1	27159405	27165196	L1Md_T	LINE	L1	chr1	27159709	27160002	CpG: 21	293
chr1	27180503	27186893	IAPEz-int	LTR	ERVK	chr1	27181259	27181656	CpG: 28	397
chr1	27194015	27200015	L1Md_A	LINE	L1	chr1	27194163	27194884	CpG: 47	721
chr1	27730015	27732439	RLTR6-int	LTR	ERV1	chr1	27730129	27730404	CpG: 23	275
chr1	28175145	28175562	IAPEY3-int	LTR	ERVK	chr1	28175318	28175528	CpG: 15	210
chr1	28186281	28192894	L1Md_T	LINE	L1	chr1	28192471	28192790	CpG: 25	319
chr1	29368224	29373823	L1Md_A	LINE	L1	chr1	29368272	29368780	CpG: 33	508
chr1	29942739	29943075	IAPLTR1a_Mm	LTR	ERVK	chr1	29942852	29943065	CpG: 16	213
chr1	29946299	29948988	IAPEz-int	LTR	ERVK	chr1	29947978	29948207	CpG: 17	229
chr1	30036176	30043464	L1Md_A	LINE	L1	chr1	30042305	30043442	CpG: 77	1137
chr1	30066742	30072426	L1Md_T	LINE	L1	chr1	30066814	30067349	CpG: 43	535
chr1	30304420	30311378	L1Md_A	LINE	L1	chr1	30310533	30310838	CpG: 23	305
chr1	30370788	30376814	L1Md_A	LINE	L1	chr1	30371196	30371429	CpG: 18	233
chr1	31075120	31080968	L1Md_T	LINE	L1	chr1	31075243	31075977	CpG: 51	734
chr1	31694818	31701487	L1Md_T	LINE	L1	chr1	31701011	31701330	CpG: 25	319
chr1	31730541	31730925	IAPEY_LTR	LTR	ERVK	chr1	31730546	31730915	CpG: 29	369
chr1	31733629	31734295	IAPEy-int	LTR	ERVK	chr1	31734229	31734670	CpG: 38	66
chr1	31734300	31734680	IAPEY_LTR	LTR	ERVK	chr1	31734229	31734670	CpG: 38	370
chr1	32069194	32074586	L1Md_Gf	LINE	L1	chr1	32073471	32074002	CpG: 38	531
chr1	32909967	32916181	L1Md_A	LINE	L1	chr1	32915936	32916156	CpG: 16	220
chr1	33013356	33020202	L1Md_T	LINE	L1	chr1	33019546	33020193	CpG: 45	647
chr1	33045964	33051399	L1Md_A	LINE	L1	chr1	33046033	33046398	CpG: 27	365
chr1	33250641	33257081	L1Md_A	LINE	L1	chr1	33256653	33256860	CpG: 16	207
chr1	33407421	33413874	L1Md_T	LINE	L1	chr1	33407527	33408680	CpG: 75	1153
chr1	33669946	33670058	PB1D7	SINE	Alu	chr1	33669553	33670569	CpG: 78	112
chr1	34347809	34350311	IAPEz-int	LTR	ERVK	chr1	34348565	34348821	CpG: 19	256
chr1	34417573	34418912	L1Md_T	LINE	L1	chr1	34417667	34418334	CpG: 52	667
chr1	35042740	35049088	L1Md_F2	LINE	L1	chr1	35048817	35049064	CpG: 18	247
chr1	35788504	35788856	IAPLTR1a_Mm	LTR	ERVK	chr1	35788514	35788729	CpG: 16	215
chr1	35788856	35795229	IAPEz-int	LTR	ERVK	chr1	35789588	35789817	CpG: 18	229
chr1	35795229	35795581	IAPLTR1a_Mm	LTR	ERVK	chr1	35795239	35795454	CpG: 16	215
chr1	36951188	36957466	L1Md_T	LINE	L1	chr1	36957175	36957469	CpG: 22	291
chr1	37319516	37319655	RSINE1	SINE	B4	chr1	37319288	37319528	CpG: 30	12
chr1	37430415	37430585	MER53	DNA	hAT	chr1	37429777	37430712	CpG: 86	170
chr1	37430476	37430588	MER53	DNA	hAT	chr1	37429777	37430712	CpG: 86	112
chr1	38705206	38706447	IAPEz-int	LTR	ERVK	chr1	38705975	38706206	CpG: 19	231
chr1	40195115	40200607	L1Md_T	LINE	L1	chr1	40195111	40195616	CpG: 36	501
chr1	40452358	40458574	L1Md_F3	LINE	L1	chr1	40458142	40458380	CpG: 17	238
chr1	42137428	42142800	L1Md_A	LINE	L1	chr1	42137434	42137667	CpG: 17	233
chr1	42334669	42340033	L1Md_T	LINE	L1	chr1	42334733	42335043	CpG: 24	310
chr1	43226184	43231452	L1Md_A	LINE	L1	chr1	43226262	43226505	CpG: 18	243
chr1	43849185	43855264	L1Md_A	LINE	L1	chr1	43854804	43855135	CpG: 24	331
chr1	44198684	44198875	FordPrefect	DNA	hAT-Tip100	chr1	44198712	44199005	CpG: 32	163
chr1	44290704	44291148	IAPLTR2_Mm	LTR	ERVK	chr1	44290910	44291265	CpG: 30	238
chr1	44291149	44291349	IAPEz-int	LTR	ERVK	chr1	44290910	44291265	CpG: 30	116
chr1	44315873	44316205	IAPEY3_LTR	LTR	ERVK	chr1	44315997	44316198	CpG: 14	201
chr1	44360193	44360677	IAPLTR2a2_Mm	LTR	ERVK	chr1	44360621	44360840	CpG: 19	56
chr1	44360679	44360752	IAPEz-int	LTR	ERVK	chr1	44360621	44360840	CpG: 19	73
chr1	44360751	44360852	IAPEz-int	LTR	ERVK	chr1	44360621	44360840	CpG: 19	89
chr1	44368842	44375632	L1Md_A	LINE	L1	chr1	44374971	44375276	CpG: 23	305
chr1	44368842	44375632	L1Md_A	LINE	L1	chr1	44375387	44375620	CpG: 18	233
chr1	44480455	44486748	L1Md_T	LINE	L1	chr1	44480560	44481757	CpG: 81	1197
chr1	44488662	44491805	L1Md_A	LINE	L1	chr1	44491173	44491684	CpG: 36	511
chr1	44602097	44609254	L1Md_A	LINE	L1	chr1	44608434	44609155	CpG: 50	721
chr1	44692564	44698339	L1Md_A	LINE	L1	chr1	44692692	44693205	CpG: 36	513
chr1	44722388	44728851	L1Md_T	LINE	L1	chr1	44728583	44728817	CpG: 18	234
chr1	44959260	44965535	L1Md_T	LINE	L1	chr1	44959386	44960341	CpG: 64	955
chr1	45165423	45171251	L1Md_A	LINE	L1	chr1	45165435	45165668	CpG: 18	233
chr1	45199014	45206013	L1Md_A	LINE	L1	chr1	45205144	45206001	CpG: 56	857
chr1	45230961	45237200	L1Md_T	LINE	L1	chr1	45236975	45237195	CpG: 17	220
chr1	45557146	45557614	RLTR45	LTR	ERVK	chr1	45557501	45557747	CpG: 20	113
chr1	45557614	45558248	RLTR45-int	LTR	ERVK	chr1	45557501	45557747	CpG: 20	133
chr1	45734426	45735732	IAPEz-int	LTR	ERVK	chr1	45735236	45735659	CpG: 32	423
chr1	46383103	46384033	L1Md_T	LINE	L1	chr1	46383195	46383455	CpG: 20	260
chr1	46442974	46450058	L1Md_T	LINE	L1	chr1	46449189	46449971	CpG: 53	782
chr1	46974522	46979339	L1Md_F	LINE	L1	chr1	46978848	46979312	CpG: 38	464
chr1	46991303	46998106	L1Md_T	LINE	L1	chr1	46997401	46998093	CpG: 56	692
chr1	47105827	47111272	L1Md_T	LINE	L1	chr1	47105825	47106078	CpG: 21	251
chr1	47175146	47181612	L1Md_T	LINE	L1	chr1	47181215	47181542	CpG: 30	327
chr1	47456401	47456785	IAPEY_LTR	LTR	ERVK	chr1	47456411	47456780	CpG: 27	369
chr1	47628955	47629760	L1Md_F	LINE	L1	chr1	47629022	47630356	CpG: 107	738
chr1	47629774	47635458	L1Md_T	LINE	L1	chr1	47629022	47630356	CpG: 107	582
chr1	47714837	47721509	L1Md_T	LINE	L1	chr1	47721043	47721501	CpG: 33	458
chr1	48225211	48231889	L1Md_T	LINE	L1	chr1	48231198	48231720	CpG: 37	522
chr1	48354350	48354686	IAPLTR1a_Mm	LTR	ERVK	chr1	48354463	48354676	CpG: 16	213
chr1	48358133	48362975	IAPEz-int	LTR	ERVK	chr1	48362858	48363301	CpG: 32	117
chr1	48362975	48363311	IAPLTR1a_Mm	LTR	ERVK	chr1	48362858	48363301	CpG: 32	326
chr1	48417800	48424356	L1Md_A	LINE	L1	chr1	48423925	48424158	CpG: 18	233
chr1	48545548	48552244	L1Md_T	LINE	L1	chr1	48545670	48547050	CpG: 96	1380
chr1	48673142	48673556	IAPA_MM-int	LTR	ERVK	chr1	48673407	48673616	CpG: 18	149
chr1	48673558	48673782	IAPLTR2a2_Mm	LTR	ERVK	chr1	48673407	48673616	CpG: 18	58
chr1	48737804	48738188	IAPEY_LTR	LTR	ERVK	chr1	48737809	48738178	CpG: 28	369
chr1	48740907	48741586	IAPEy-int	LTR	ERVK	chr1	48741507	48741960	CpG: 37	79
chr1	48741586	48741970	IAPEY_LTR	LTR	ERVK	chr1	48741507	48741960	CpG: 37	374
chr1	48921814	48928252	L1Md_T	LINE	L1	chr1	48928005	48928246	CpG: 17	241
chr1	49321590	49326543	RLTR6-int	LTR	ERV1	chr1	49321704	49322073	CpG: 33	369
chr1	49604853	49611072	L1Md_T	LINE	L1	chr1	49610825	49611067	CpG: 19	242
chr1	50159465	50159907	IAPLTR2a2_Mm	LTR	ERVK	chr1	50159850	50160062	CpG: 20	57
chr1	50159909	50159982	IAPEz-int	LTR	ERVK	chr1	50159850	50160062	CpG: 20	73
chr1	50159966	50160269	IAPEz-int	LTR	ERVK	chr1	50159850	50160062	CpG: 20	96
chr1	51256795	51257471	L1Md_A	LINE	L1	chr1	51256816	51257465	CpG: 43	649
chr1	51431472	51433422	L1Md_F2	LINE	L1	chr1	51433412	51433739	CpG: 23	10
chr1	51433414	51438958	L1Md_Gf	LINE	L1	chr1	51433412	51433739	CpG: 23	325
chr1	52399920	52405877	L1Md_T	LINE	L1	chr1	52399940	52400886	CpG: 66	946
chr1	52589865	52590327	IAPLTR2_Mm	LTR	ERVK	chr1	52590082	52590462	CpG: 30	245
chr1	52590328	52590996	IAPEz-int	LTR	ERVK	chr1	52590082	52590462	CpG: 30	134
chr1	52593790	52594253	IAPLTR2_Mm	LTR	ERVK	chr1	52594007	52594253	CpG: 21	246
chr1	52887732	52894120	L1Md_A	LINE	L1	chr1	52893705	52893924	CpG: 17	219
chr1	52939509	52945396	L1Md_T	LINE	L1	chr1	52939538	52940202	CpG: 44	664
chr1	53131211	53134415	IAPEz-int	LTR	ERVK	chr1	53133445	53133674	CpG: 18	229
chr1	53504698	53505198	IAPLTR2_Mm	LTR	ERVK	chr1	53505012	53505335	CpG: 24	186
chr1	53505199	53505419	IAPEz-int	LTR	ERVK	chr1	53505012	53505335	CpG: 24	136
chr1	53696208	53696469	MMVL30-int	LTR	ERV1	chr1	53696221	53696641	CpG: 32	248
chr1	53696492	53696929	RLTR6C_Mm	LTR	ERV1	chr1	53696221	53696641	CpG: 32	149
chr1	54265466	54271036	L1Md_A	LINE	L1	chr1	54265598	54265903	CpG: 24	305
chr1	55476282	55482728	L1Md_T	LINE	L1	chr1	55482472	55482713	CpG: 19	241
chr1	55778731	55781786	IAPEz-int	LTR	ERVK	chr1	55779463	55779692	CpG: 18	229
chr1	56008535	56008588	RLTR20B2	LTR	ERVK	chr1	56008428	56008646	CpG: 29	53
chr1	56092361	56099265	L1Md_T	LINE	L1	chr1	56098458	56099198	CpG: 58	740
chr1	56137030	56142402	L1Md_A	LINE	L1	chr1	56137038	56137271	CpG: 18	233
chr1	56714378	56720186	L1Md_T	LINE	L1	chr1	56714461	56714992	CpG: 37	531
chr1	56772585	56778951	IAPEz-int	LTR	ERVK	chr1	56773317	56773546	CpG: 18	229
chr1	57069716	57070865	L1Md_T	LINE	L1	chr1	57070431	57070758	CpG: 29	327
chr1	58323715	58330102	IAPEz-int	LTR	ERVK	chr1	58329120	58329361	CpG: 18	241
chr1	58812024	58818521	IAPEz-int	LTR	ERVK	chr1	58817428	58817753	CpG: 23	325
chr1	58930750	58931089	IAPLTR1a_Mm	LTR	ERVK	chr1	58930760	58931190	CpG: 31	329
chr1	58931089	58933127	IAPEz-int	LTR	ERVK	chr1	58930760	58931190	CpG: 31	101
chr1	58931089	58933127	IAPEz-int	LTR	ERVK	chr1	58931892	58932099	CpG: 16	207
chr1	59349017	59349748	IAPEz-int	LTR	ERVK	chr1	59349658	59349985	CpG: 24	90
chr1	59349749	59350179	IAPLTR2_Mm	LTR	ERVK	chr1	59349658	59349985	CpG: 24	236
chr1	59670504	59670669	L1MDb	LINE	L1	chr1	59670335	59670900	CpG: 62	165
chr1	60320113	60325693	L1Md_A	LINE	L1	chr1	60320119	60320560	CpG: 32	441
chr1	60725202	60731608	IAPEz-int	LTR	ERVK	chr1	60730614	60730843	CpG: 17	229
chr1	61169933	61170314	IAPEY_LTR	LTR	ERVK	chr1	61169936	61170304	CpG: 30	368
chr1	61209558	61214930	L1Md_A	LINE	L1	chr1	61209564	61209797	CpG: 18	233
chr1	61491786	61499623	L1Md_T	LINE	L1	chr1	61497966	61499557	CpG: 110	1591
chr1	61514244	61520356	L1Md_T	LINE	L1	chr1	61514242	61515172	CpG: 74	928
chr1	61582309	61587292	L1Md_A	LINE	L1	chr1	61586429	61587294	CpG: 57	863
chr1	61670737	61676317	L1Md_A	LINE	L1	chr1	61670743	61671184	CpG: 33	441
chr1	62295396	62301312	L1Md_T	LINE	L1	chr1	62295416	62295694	CpG: 20	278
chr1	62295396	62301312	L1Md_T	LINE	L1	chr1	62295799	62296118	CpG: 25	319
chr1	62534470	62540866	IAPEz-int	LTR	ERVK	chr1	62539710	62540094	CpG: 29	384
chr1	63797726	63804200	L1Md_T	LINE	L1	chr1	63803799	63804334	CpG: 42	401
chr1	63804201	63804377	L1Md_F	LINE	L1	chr1	63803799	63804334	CpG: 42	133
chr1	63829969	63836534	L1Md_A	LINE	L1	chr1	63836098	63836403	CpG: 22	305
chr1	63859130	63864530	L1Md_A	LINE	L1	chr1	63859136	63859355	CpG: 16	219
chr1	63886209	63892300	L1Md_T	LINE	L1	chr1	63886276	63887194	CpG: 73	918
chr1	64178202	64178537	IAPLTR1a_Mm	LTR	ERVK	chr1	64178312	64178527	CpG: 17	215
chr1	64178537	64184952	IAPEz-int	LTR	ERVK	chr1	64183940	64184169	CpG: 18	229
chr1	64178537	64184952	IAPEz-int	LTR	ERVK	chr1	64184849	64185277	CpG: 30	103
chr1	64184952	64185287	IAPLTR1a_Mm	LTR	ERVK	chr1	64184849	64185277	CpG: 30	325
chr1	64383424	64389849	IAPEz-int	LTR	ERVK	chr1	64384122	64384614	CpG: 37	492
chr1	64960311	64960665	IAPLTR1a_Mm	LTR	ERVK	chr1	64960423	64960655	CpG: 17	232
chr1	64960665	64967034	IAPEz-int	LTR	ERVK	chr1	64966076	64966290	CpG: 16	214
chr1	64960665	64967034	IAPEz-int	LTR	ERVK	chr1	64966933	64967378	CpG: 31	101
chr1	64967034	64967388	IAPLTR1a_Mm	LTR	ERVK	chr1	64966933	64967378	CpG: 31	344
chr1	65973450	65980154	L1Md_T	LINE	L1	chr1	65979539	65980143	CpG: 45	604
chr1	66017975	66024487	IAPEz-int	LTR	ERVK	chr1	66023383	66023776	CpG: 30	393
chr1	66271073	66277738	L1Md_T	LINE	L1	chr1	66277132	66277667	CpG: 44	535
chr1	67107943	67107989	IAPEz-int	LTR	ERVK	chr1	67107962	67108227	CpG: 26	27
chr1	67108088	67108167	IAPEz-int	LTR	ERVK	chr1	67107962	67108227	CpG: 26	79
chr1	67108169	67108725	IAPLTR2a2_Mm	LTR	ERVK	chr1	67107962	67108227	CpG: 26	58
chr1	67259313	67259683	IAPEY_LTR	LTR	ERVK	chr1	67259341	67259594	CpG: 19	253
chr1	67442043	67442428	IAPEY_LTR	LTR	ERVK	chr1	67442053	67442423	CpG: 28	370
chr1	67751782	67758200	IAPEz-int	LTR	ERVK	chr1	67757188	67757417	CpG: 18	229
chr1	68583035	68589691	L1Md_T	LINE	L1	chr1	68589112	68589633	CpG: 36	521
chr1	68624912	68630510	L1Md_T	LINE	L1	chr1	68624935	68625486	CpG: 41	551
chr1	69231433	69237522	L1Md_T	LINE	L1	chr1	69231443	69232328	CpG: 61	885
chr1	69701693	69702823	IAPEz-int	LTR	ERVK	chr1	69701934	69702150	CpG: 16	216
chr1	70237419	70240432	IAPEz-int	LTR	ERVK	chr1	70238199	70238420	CpG: 18	221
chr1	70628945	70635563	L1Md_A	LINE	L1	chr1	70634987	70635551	CpG: 38	564
chr1	70980086	70986871	L1Md_A	LINE	L1	chr1	70986216	70986865	CpG: 44	649
chr1	71079638	71086422	L1Md_A	LINE	L1	chr1	71085767	71086416	CpG: 42	649
chr1	71869694	71870096	IAPLTR2a2_Mm	LTR	ERVK	chr1	71870040	71870259	CpG: 23	56
chr1	71870143	71870199	RLTR10-int	LTR	ERVK	chr1	71870040	71870259	CpG: 23	56
chr1	71870201	71870606	IAPLTR2a2_Mm	LTR	ERVK	chr1	71870040	71870259	CpG: 23	58
chr1	72125893	72132410	IAPEz-int	LTR	ERVK	chr1	72131309	72131592	CpG: 20	283
chr1	73323219	73324532	L1Md_T	LINE	L1	chr1	73323952	73324465	CpG: 44	513
chr1	73472700	73478880	L1Md_T	LINE	L1	chr1	73478637	73478847	CpG: 17	210
chr1	73646944	73652316	L1Md_A	LINE	L1	chr1	73646936	73647183	CpG: 20	239
chr1	74653787	74660232	IAPEz-int	LTR	ERVK	chr1	74659204	74659452	CpG: 19	248
chr1	75707807	75715492	L1Md_T	LINE	L1	chr1	75713997	75715376	CpG: 93	1379
chr1	76589275	76590718	IAPEz-int	LTR	ERVK	chr1	76589834	76590102	CpG: 20	268
chr1	77668009	77670350	IAPEz-int	LTR	ERVK	chr1	77668988	77669246	CpG: 19	258
chr1	78240864	78247263	L1Md_T	LINE	L1	chr1	78246856	78247166	CpG: 25	310
chr1	78828416	78830453	RLTR10-int	LTR	ERVK	chr1	78830094	78830490	CpG: 30	359
chr1	78830455	78830616	RLTR10	LTR	ERVK	chr1	78830094	78830490	CpG: 30	35
chr1	79125618	79126726	L1Md_T	LINE	L1	chr1	79126333	79126660	CpG: 28	327
chr1	79937078	79937432	IAPLTR1a_Mm	LTR	ERVK	chr1	79937088	79937535	CpG: 30	344
chr1	79937432	79943806	IAPEz-int	LTR	ERVK	chr1	79937088	79937535	CpG: 30	103
chr1	79937432	79943806	IAPEz-int	LTR	ERVK	chr1	79938125	79938395	CpG: 21	270
chr1	80141818	80142137	IAPEY_LTR	LTR	ERVK	chr1	80142078	80142339	CpG: 19	59
chr1	80142137	80142438	IAPEy-int	LTR	ERVK	chr1	80142078	80142339	CpG: 19	202
chr1	80687749	80694314	L1Md_A	LINE	L1	chr1	80693878	80694183	CpG: 23	305
chr1	80983779	80989388	L1Md_T	LINE	L1	chr1	80983877	80984196	CpG: 26	319
chr1	81498475	81499547	L1Md_Gf	LINE	L1	chr1	81498596	81498906	CpG: 22	310
chr1	81564168	81564522	IAPLTR1a_Mm	LTR	ERVK	chr1	81564299	81564512	CpG: 16	213
chr1	81564522	81570895	IAPEz-int	LTR	ERVK	chr1	81569933	81570203	CpG: 21	270
chr1	81570895	81571249	IAPLTR1a_Mm	LTR	ERVK	chr1	81571026	81571239	CpG: 16	213
chr1	82501376	82504521	IAPEz-int	LTR	ERVK	chr1	82502141	82502427	CpG: 22	286
chr1	83456716	83463410	L1Md_A	LINE	L1	chr1	83462960	83463265	CpG: 25	305
chr1	83517011	83517508	L1Md_T	LINE	L1	chr1	83517118	83517461	CpG: 25	343
chr1	84263510	84269720	L1Md_A	LINE	L1	chr1	84263522	84264587	CpG: 67	1065
chr1	84451680	84457206	L1Md_A	LINE	L1	chr1	84451768	84452073	CpG: 22	305
chr1	84700607	84706187	L1Md_A	LINE	L1	chr1	84700605	84701054	CpG: 31	447
chr1	85047307	85051258	L1Md_Gf	LINE	L1	chr1	85047749	85047983	CpG: 18	234
chr1	85051268	85057948	L1Md_T	LINE	L1	chr1	85057366	85057876	CpG: 41	510
chr1	85064539	85067393	L1Md_A	LINE	L1	chr1	85067052	85067259	CpG: 15	207
chr1	85137396	85145102	RLTR6-int	LTR	ERV1	chr1	85144504	85144987	CpG: 43	483
chr1	85147578	85152915	L1Md_A	LINE	L1	chr1	85147590	85147890	CpG: 21	300
chr1	85468715	85476420	RLTR6-int	LTR	ERV1	chr1	85475822	85476305	CpG: 44	483
chr1	87079379	87080174	RLTR6-int	LTR	ERV1	chr1	87079677	87080066	CpG: 35	389
chr1	87134331	87140482	IAPEz-int	LTR	ERVK	chr1	87139408	87139786	CpG: 29	378
chr1	87214383	87214524	MIRb	SINE	MIR	chr1	87213816	87214538	CpG: 92	141
chr1	87460479	87466906	IAPEz-int	LTR	ERVK	chr1	87461179	87461671	CpG: 38	492
chr1	88028642	88035427	L1Md_A	LINE	L1	chr1	88034773	88035286	CpG: 36	513
chr1	89199461	89201414	IAPEz-int	LTR	ERVK	chr1	89200202	89200431	CpG: 18	229
chr1	89216635	89218378	L1Md_A	LINE	L1	chr1	89216766	89217487	CpG: 48	721
chr1	89455206	89455302	L1MEd	LINE	L1	chr1	89454368	89455875	CpG: 192	96
chr1	89455446	89455565	RMER1B	Retroposon	L1-dep	chr1	89454368	89455875	CpG: 192	119
chr1	90603766	90603853	B1F1	SINE	Alu	chr1	90603176	90603837	CpG: 67	71
chr1	90628083	90628626	LTRIS2	LTR	ERV1	chr1	90627992	90628255	CpG: 19	172
chr1	91471572	91477975	IAPEz-int	LTR	ERVK	chr1	91476981	91477210	CpG: 18	229
chr1	92412223	92418566	L1Md_A	LINE	L1	chr1	92418272	92418479	CpG: 17	207
chr1	93107373	93107839	IAPLTR2_Mm	LTR	ERVK	chr1	93107361	93107717	CpG: 28	344
chr1	93110669	93111255	IAPEz-int	LTR	ERVK	chr1	93111124	93111599	CpG: 37	131
chr1	93111255	93111721	IAPLTR2_Mm	LTR	ERVK	chr1	93111124	93111599	CpG: 37	344
chr1	93839149	93845624	L1Md_T	LINE	L1	chr1	93845181	93845530	CpG: 26	349
chr1	93956582	93956919	IAPLTR1a_Mm	LTR	ERVK	chr1	93956592	93957020	CpG: 31	327
chr1	93956919	93959803	IAPEz-int	LTR	ERVK	chr1	93956592	93957020	CpG: 31	101
chr1	93956919	93959803	IAPEz-int	LTR	ERVK	chr1	93957684	93957913	CpG: 18	229
chr1	93960958	93961295	IAPLTR1a_Mm	LTR	ERVK	chr1	93960968	93961285	CpG: 22	317
chr1	94150844	94156501	L1Md_T	LINE	L1	chr1	94150988	94151307	CpG: 26	319
chr1	94388112	94394688	L1Md_A	LINE	L1	chr1	94394241	94394546	CpG: 22	305
chr1	94479690	94482225	L1Md_A	LINE	L1	chr1	94481587	94482100	CpG: 35	513
chr1	94722892	94729739	L1Md_T	LINE	L1	chr1	94729085	94729616	CpG: 38	531
chr1	95232384	95239377	L1Md_A	LINE	L1	chr1	95238382	95239371	CpG: 63	989
chr1	95511396	95518106	L1Md_T	LINE	L1	chr1	95517524	95518034	CpG: 43	510
chr1	95695481	95698200	IAPEz-int	LTR	ERVK	chr1	95696269	95696498	CpG: 18	229
chr1	95895888	95896219	IAPEY_LTR	LTR	ERVK	chr1	95895898	95896240	CpG: 28	321
chr1	95896226	95896430	RLTR10-int	LTR	ERVK	chr1	95895898	95896240	CpG: 28	14
chr1	96640753	96641084	IAPEY_LTR	LTR	ERVK	chr1	96640775	96641079	CpG: 21	304
chr1	96969063	96969221	IAPEz-int	LTR	ERVK	chr1	96969075	96969305	CpG: 25	146
chr1	96969247	96969820	IAPLTR2a2_Mm	LTR	ERVK	chr1	96969075	96969305	CpG: 25	58
chr1	97173039	97175788	IAPEz-int	LTR	ERVK	chr1	97173811	97174109	CpG: 23	298
chr1	97392318	97398502	L1Md_A	LINE	L1	chr1	97398274	97398503	CpG: 17	228
chr1	97523253	97523637	IAPEY_LTR	LTR	ERVK	chr1	97523258	97523627	CpG: 27	369
chr1	97865695	97871075	L1Md_T	LINE	L1	chr1	97865756	97866034	CpG: 22	278
chr1	98201134	98206525	L1Md_T	LINE	L1	chr1	98201148	98201505	CpG: 26	357
chr1	98287366	98294955	RLTR6-int	LTR	ERV1	chr1	98287480	98287849	CpG: 31	369
chr1	98366439	98372078	L1Md_Gf	LINE	L1	chr1	98366565	98367087	CpG: 35	522
chr1	98385165	98390890	L1Md_T	LINE	L1	chr1	98385299	98385866	CpG: 41	567
chr1	98644989	98651382	L1Md_A	LINE	L1	chr1	98651044	98651258	CpG: 18	214
chr1	99345585	99351959	L1Md_A	LINE	L1	chr1	99351714	99351961	CpG: 19	245
chr1	100635842	100636962	L1Md_A	LINE	L1	chr1	100636225	100636489	CpG: 19	264
chr1	100754318	100760313	L1Md_A	LINE	L1	chr1	100754316	100755180	CpG: 54	862
chr1	101600776	101607358	L1Md_A	LINE	L1	chr1	101606895	101607346	CpG: 32	451
chr1	101928499	101935269	L1Md_A	LINE	L1	chr1	101934630	101935143	CpG: 34	513
chr1	101978168	101978504	IAPLTR1a_Mm	LTR	ERVK	chr1	101978281	101978494	CpG: 16	213
chr1	101978504	101984960	IAPEz-int	LTR	ERVK	chr1	101983913	101984252	CpG: 27	339
chr1	101978504	101984960	IAPEz-int	LTR	ERVK	chr1	101984904	101985286	CpG: 27	56
chr1	101984960	101985296	IAPLTR1a_Mm	LTR	ERVK	chr1	101984904	101985286	CpG: 27	326
chr1	102086175	102092922	L1Md_T	LINE	L1	chr1	102092161	102092683	CpG: 39	522
chr1	102599233	102605808	L1Md_A	LINE	L1	chr1	102605362	102605810	CpG: 32	446
chr1	102605804	102607653	L1Md_T	LINE	L1	chr1	102605362	102605810	CpG: 32	6
chr1	102962989	102968410	L1Md_T	LINE	L1	chr1	102963064	102963265	CpG: 15	201
chr1	103032035	103038423	IAPEz-int	LTR	ERVK	chr1	103032770	103033003	CpG: 18	233
chr1	103111205	103117987	L1Md_A	LINE	L1	chr1	103117336	103117993	CpG: 44	651
chr1	103117987	103118093	RLTR28	LTR	ERVL	chr1	103117336	103117993	CpG: 44	6
chr1	103153139	103154418	L1Md_Gf	LINE	L1	chr1	103154006	103154292	CpG: 23	286
chr1	103205537	103211918	IAPEz-int	LTR	ERVK	chr1	103210950	103211171	CpG: 17	221
chr1	103211918	103212290	IAPLTR1_Mm	LTR	ERVK	chr1	103212074	103212292	CpG: 16	216
chr1	103212290	103213239	RLTR10-int	LTR	ERVK	chr1	103212074	103212292	CpG: 16	2
chr1	103413247	103419883	L1Md_T	LINE	L1	chr1	103419462	103419854	CpG: 30	392
chr1	103589098	103590414	IAPEz-int	LTR	ERVK	chr1	103589942	103590173	CpG: 18	231
chr1	103919934	103926511	L1Md_A	LINE	L1	chr1	103926064	103926505	CpG: 31	441
chr1	104158763	104158883	MMERVK9C_I-int	LTR	ERVK	chr1	104158813	104159234	CpG: 29	70
chr1	104158889	104164229	Lx7	LINE	L1	chr1	104158813	104159234	CpG: 29	345
chr1	104273776	104280137	L1Md_T	LINE	L1	chr1	104279763	104280073	CpG: 24	310
chr1	104293197	104294466	IAPEz-int	LTR	ERVK	chr1	104293438	104293669	CpG: 20	231
chr1	104364360	104364802	RLTR10	LTR	ERVK	chr1	104364769	104364973	CpG: 21	33
chr1	104364802	104366271	L1Md_F2	LINE	L1	chr1	104364769	104364973	CpG: 21	171
chr1	104962615	104969607	L1Md_A	LINE	L1	chr1	104968612	104969601	CpG: 64	989
chr1	105013752	105021026	L1Md_T	LINE	L1	chr1	105019942	105021030	CpG: 71	1084
chr1	105021025	105027382	L1Md_F2	LINE	L1	chr1	105019942	105021030	CpG: 71	5
chr1	105833369	105839619	L1Md_T	LINE	L1	chr1	105839410	105839611	CpG: 17	201
chr1	106293755	106300742	L1Md_A	LINE	L1	chr1	106300092	106300605	CpG: 36	513
chr1	106802492	106802849	IAPEY2_LTR	LTR	ERVK	chr1	106802502	106802750	CpG: 20	248
chr1	106848865	106855498	L1Md_T	LINE	L1	chr1	106854852	106855374	CpG: 37	522
chr1	107202718	107209560	L1Md_T	LINE	L1	chr1	107208908	107209422	CpG: 36	514
chr1	107526709	107527066	IAPEY_LTR	LTR	ERVK	chr1	107526719	107527061	CpG: 25	342
chr1	107822786	107828917	L1Md_T	LINE	L1	chr1	107822784	107823723	CpG: 65	937
chr1	107881327	107883997	L1Md_A	LINE	L1	chr1	107881325	107881566	CpG: 19	239
chr1	108321469	108328549	L1Md_T	LINE	L1	chr1	108327655	108328532	CpG: 64	877
chr1	108409222	108415674	IAPEz-int	LTR	ERVK	chr1	108414457	108414976	CpG: 39	519
chr1	108416038	108416876	L1Md_Gf	LINE	L1	chr1	108416464	108416774	CpG: 24	310
chr1	108733250	108738673	L1Md_T	LINE	L1	chr1	108733267	108733571	CpG: 27	304
chr1	109034648	109040506	L1Md_T	LINE	L1	chr1	109034781	109035312	CpG: 37	531
chr1	109343469	109349899	L1Md_T	LINE	L1	chr1	109349546	109349853	CpG: 20	307
chr1	109613774	109620150	IAPEz-int	LTR	ERVK	chr1	109614478	109614916	CpG: 30	438
chr1	109871540	109877159	L1Md_T	LINE	L1	chr1	109871646	109871965	CpG: 25	319
chr1	110329452	110330654	IAPEz-int	LTR	ERVK	chr1	110330197	110330405	CpG: 17	208
chr1	111253990	111260352	IAPEz-int	LTR	ERVK	chr1	111259394	111259787	CpG: 31	393
chr1	111580162	111581475	L1Md_T	LINE	L1	chr1	111580877	111581408	CpG: 44	531
chr1	111626344	111631789	L1Md_T	LINE	L1	chr1	111626387	111626714	CpG: 29	327
chr1	111703645	111710114	IAPEz-int	LTR	ERVK	chr1	111704371	111704716	CpG: 26	345
chr1	112440135	112440519	IAPEY_LTR	LTR	ERVK	chr1	112440140	112440509	CpG: 27	369
chr1	112443229	112444291	IAPEy-int	LTR	ERVK	chr1	112444212	112444461	CpG: 23	79
chr1	112444291	112444675	IAPEY_LTR	LTR	ERVK	chr1	112444212	112444461	CpG: 23	170
chr1	112550494	112557113	L1Md_A	LINE	L1	chr1	112556432	112557107	CpG: 45	675
chr1	112568204	112568943	IAPEz-int	LTR	ERVK	chr1	112568872	112569346	CpG: 36	71
chr1	112568927	112568994	IAPEz-int	LTR	ERVK	chr1	112568872	112569346	CpG: 36	67
chr1	112568996	112569470	IAPLTR2_Mm	LTR	ERVK	chr1	112568872	112569346	CpG: 36	350
chr1	112592850	112600559	RLTR6-int	LTR	ERV1	chr1	112599963	112600441	CpG: 46	478
chr1	112652177	112653093	L1Md_T	LINE	L1	chr1	112652255	112652515	CpG: 20	260
chr1	112838120	112844028	L1Md_T	LINE	L1	chr1	112838134	112838836	CpG: 47	702
chr1	112929732	112933958	IAPEz-int	LTR	ERVK	chr1	112930512	112930825	CpG: 24	313
chr1	113016441	113022829	IAPEz-int	LTR	ERVK	chr1	113017209	113017423	CpG: 17	214
chr1	114029505	114036117	L1Md_A	LINE	L1	chr1	114035670	114036111	CpG: 31	441
chr1	114176643	114183955	L1Md_T	LINE	L1	chr1	114182833	114183955	CpG: 76	1122
chr1	114211379	114211763	IAPEY_LTR	LTR	ERVK	chr1	114211593	114211842	CpG: 22	170
chr1	114211763	114211928	IAPEy-int	LTR	ERVK	chr1	114211593	114211842	CpG: 22	79
chr1	114215132	114215516	IAPEY_LTR	LTR	ERVK	chr1	114215142	114215511	CpG: 28	369
chr1	114223881	114230344	L1Md_T	LINE	L1	chr1	114229856	114230153	CpG: 23	297
chr1	114557305	114563416	L1Md_T	LINE	L1	chr1	114557303	114558010	CpG: 53	705
chr1	114764510	114771171	L1Md_T	LINE	L1	chr1	114770497	114771161	CpG: 44	664
chr1	114802334	114809398	L1Md_T	LINE	L1	chr1	114808457	114809379	CpG: 74	922
chr1	115799433	115804570	L1Md_T	LINE	L1	chr1	115799552	115799862	CpG: 25	310
chr1	115888994	115890235	IAPEz-int	LTR	ERVK	chr1	115889235	115889451	CpG: 17	216
chr1	116356730	116363586	L1Md_T	LINE	L1	chr1	116362920	116363585	CpG: 48	665
chr1	116648630	116655003	IAPEz-int	LTR	ERVK	chr1	116654042	116654271	CpG: 18	229
chr1	116855476	116862552	L1Md_T	LINE	L1	chr1	116861665	116862408	CpG: 51	743
chr1	117167222	117171965	L1Md_Gf	LINE	L1	chr1	117167374	117167693	CpG: 26	319
chr1	117253581	117259900	L1Md_T	LINE	L1	chr1	117253675	117254823	CpG: 88	1148
chr1	117369775	117376630	L1Md_T	LINE	L1	chr1	117375964	117376291	CpG: 27	327
chr1	117427980	117434439	L1Md_T	LINE	L1	chr1	117434028	117434443	CpG: 30	411
chr1	117434440	117434606	ORR1D2	LTR	ERVL-MaLR	chr1	117434028	117434443	CpG: 30	3
chr1	117702288	117708661	IAPEz-int	LTR	ERVK	chr1	117707708	117707929	CpG: 17	221
chr1	118069188	118073580	L1Md_T	LINE	L1	chr1	118073067	118073419	CpG: 27	352
chr1	118096825	118102063	L1Md_T	LINE	L1	chr1	118096872	118097654	CpG: 53	782
chr1	118122113	118128852	L1Md_T	LINE	L1	chr1	118128303	118128630	CpG: 26	327
chr1	118142770	118150371	RLTR6-int	LTR	ERV1	chr1	118149850	118150257	CpG: 33	407
chr1	118581793	118588576	L1Md_A	LINE	L1	chr1	118587922	118588571	CpG: 43	649
chr1	119744319	119749806	L1Md_T	LINE	L1	chr1	119744332	119744610	CpG: 23	278
chr1	120993989	121000000	L1Md_T	LINE	L1	chr1	120993996	120994274	CpG: 21	278
chr1	121202598	121203649	L1Md_A	LINE	L1	chr1	121202596	121204715	CpG: 132	1051
chr1	121203638	121209838	L1Md_A	LINE	L1	chr1	121202596	121204715	CpG: 132	1077
chr1	121737626	121737880	B4	SINE	B4	chr1	121737879	121738186	CpG: 26	1
chr1	121737883	121743231	L1Md_T	LINE	L1	chr1	121737879	121738186	CpG: 26	303
chr1	121777268	121777748	IAPLTR2_Mm	LTR	ERVK	chr1	121777275	121777624	CpG: 27	349
chr1	121780542	121781203	IAPEz-int	LTR	ERVK	chr1	121781077	121781560	CpG: 37	126
chr1	121781203	121781683	IAPLTR2_Mm	LTR	ERVK	chr1	121781077	121781560	CpG: 37	357
chr1	122766143	122773747	L1Md_A	LINE	L1	chr1	122772271	122772773	CpG: 33	502
chr1	122766143	122773747	L1Md_A	LINE	L1	chr1	122773508	122773749	CpG: 18	239
chr1	123857041	123862477	L1Md_T	LINE	L1	chr1	123857187	123857487	CpG: 24	300
chr1	124141343	124146745	L1Md_T	LINE	L1	chr1	124141443	124141754	CpG: 23	311
chr1	124475245	124475568	IAPEY2_LTR	LTR	ERVK	chr1	124475359	124475654	CpG: 20	209
chr1	124475568	124475732	IAPLTR4_I	LTR	ERVK	chr1	124475359	124475654	CpG: 20	86
chr1	124965966	124972396	L1Md_T	LINE	L1	chr1	124972152	124972394	CpG: 18	242
chr1	125134709	125140169	L1Md_T	LINE	L1	chr1	125134734	125134975	CpG: 19	241
chr1	125317129	125323606	IAPEz-int	LTR	ERVK	chr1	125317838	125318204	CpG: 28	366
chr1	125346137	125346475	IAPLTR1a_Mm	LTR	ERVK	chr1	125346254	125346465	CpG: 16	211
chr1	125347535	125349989	IAPEz-int	LTR	ERVK	chr1	125349136	125349350	CpG: 18	214
chr1	125347535	125349989	IAPEz-int	LTR	ERVK	chr1	125349888	125350316	CpG: 30	101
chr1	125349989	125350326	IAPLTR1a_Mm	LTR	ERVK	chr1	125349888	125350316	CpG: 30	327
chr1	125355550	125362787	L1Md_A	LINE	L1	chr1	125361931	125362164	CpG: 17	233
chr1	126424411	126425644	IAPEz-int	LTR	ERVK	chr1	126425153	126425382	CpG: 18	229
chr1	126663689	126670162	L1Md_T	LINE	L1	chr1	126669880	126670156	CpG: 23	276
chr1	126767502	126773903	L1Md_T	LINE	L1	chr1	126773489	126773799	CpG: 23	310
chr1	126939525	126940765	IAPEz-int	LTR	ERVK	chr1	126940293	126940524	CpG: 20	231
chr1	127558624	127565117	IAPEz-int	LTR	ERVK	chr1	127564029	127564422	CpG: 30	393
chr1	127875417	127881837	IAPEz-int	LTR	ERVK	chr1	127880828	127881069	CpG: 19	241
chr1	128773220	128778688	L1Md_T	LINE	L1	chr1	128773234	128773664	CpG: 31	430
chr1	128846777	128853327	L1Md_A	LINE	L1	chr1	128852774	128853347	CpG: 39	553
chr1	128853327	128853862	MER21C	LTR	ERVL	chr1	128852774	128853347	CpG: 39	20
chr1	129330995	129337404	L1Md_T	LINE	L1	chr1	129337061	129337368	CpG: 23	307
chr1	129436288	129441924	L1Md_T	LINE	L1	chr1	129436433	129436731	CpG: 25	298
chr1	130491092	130496719	L1Md_T	LINE	L1	chr1	130491206	130491525	CpG: 24	319
chr1	130534642	130537756	IAPEz-int	LTR	ERVK	chr1	130535407	130535663	CpG: 20	256
chr1	130599900	130602005	L1Md_T	LINE	L1	chr1	130599943	130601290	CpG: 110	1347
chr1	131302114	131308924	L1Md_T	LINE	L1	chr1	131308187	131308927	CpG: 58	737
chr1	131643314	131650874	RLTR4_MM-int	LTR	ERV1	chr1	131643359	131643721	CpG: 36	362
chr1	131643314	131650874	RLTR4_MM-int	LTR	ERV1	chr1	131647158	131647438	CpG: 21	280
chr1	131643314	131650874	RLTR4_MM-int	LTR	ERV1	chr1	131648753	131648956	CpG: 21	203
chr1	137149645	137156435	L1Md_A	LINE	L1	chr1	137155774	137156079	CpG: 23	305
chr1	137149645	137156435	L1Md_A	LINE	L1	chr1	137156190	137156423	CpG: 17	233
chr1	137275333	137277931	IAPEz-int	LTR	ERVK	chr1	137276942	137277163	CpG: 17	221
chr1	137338859	137345503	L1Md_T	LINE	L1	chr1	137345048	137345367	CpG: 26	319
chr1	137345501	137350569	L1Md_T	LINE	L1	chr1	137350308	137350573	CpG: 20	261
chr1	137526861	137532119	L1Md_T	LINE	L1	chr1	137526928	137527188	CpG: 22	260
chr1	137710020	137716602	L1Md_A	LINE	L1	chr1	137716149	137716454	CpG: 24	305
chr1	138305466	138312353	L1Md_T	LINE	L1	chr1	138311454	138312226	CpG: 54	772
chr1	138788819	138794659	L1Md_T	LINE	L1	chr1	138788934	138789465	CpG: 40	531
chr1	139540340	139546923	L1Md_A	LINE	L1	chr1	139546370	139546913	CpG: 35	543
chr1	139641138	139644032	L1Md_F	LINE	L1	chr1	139641200	139641823	CpG: 47	623
chr1	139907334	139913004	L1Md_T	LINE	L1	chr1	139907402	139907959	CpG: 38	557
chr1	140642809	140649056	L1Md_T	LINE	L1	chr1	140648796	140649028	CpG: 17	232
chr1	140817161	140823568	IAPEz-int	LTR	ERVK	chr1	140817929	140818158	CpG: 17	229
chr1	140923893	140929410	L1Md_T	LINE	L1	chr1	140923897	140924216	CpG: 24	319
chr1	140964499	140972075	RLTR6-int	LTR	ERV1	chr1	140964613	140964982	CpG: 31	369
chr1	141035365	141035702	IAPLTR1a_Mm	LTR	ERVK	chr1	141035375	141035803	CpG: 31	327
chr1	141035702	141042160	IAPEz-int	LTR	ERVK	chr1	141035375	141035803	CpG: 31	101
chr1	141035702	141042160	IAPEz-int	LTR	ERVK	chr1	141036458	141036756	CpG: 22	298
chr1	141042165	141042502	IAPLTR1a_Mm	LTR	ERVK	chr1	141042175	141042492	CpG: 22	317
chr1	141189694	141195747	L1Md_T	LINE	L1	chr1	141190022	141190341	CpG: 26	319
chr1	141189694	141195747	L1Md_T	LINE	L1	chr1	141190467	141190756	CpG: 23	289
chr1	141261817	141267404	L1Md_A	LINE	L1	chr1	141261829	141262270	CpG: 33	441
chr1	141372012	141372349	IAPLTR1a_Mm	LTR	ERVK	chr1	141372124	141372339	CpG: 17	215
chr1	141372489	141373700	IAPEz-int	LTR	ERVK	chr1	141372723	141372944	CpG: 17	221
chr1	141372489	141373700	IAPEz-int	LTR	ERVK	chr1	141373599	141374027	CpG: 31	101
chr1	141373700	141374037	IAPLTR1a_Mm	LTR	ERVK	chr1	141373599	141374027	CpG: 31	327
chr1	143110093	143111127	L1Md_F	LINE	L1	chr1	143110892	143111129	CpG: 16	235
chr1	143325876	143332486	L1Md_A	LINE	L1	chr1	143331996	143332437	CpG: 29	441
chr1	143380520	143385890	L1Md_A	LINE	L1	chr1	143380518	143380757	CpG: 19	237
chr1	143505785	143512223	L1Md_T	LINE	L1	chr1	143511825	143512168	CpG: 24	343
chr1	143862095	143867743	L1Md_T	LINE	L1	chr1	143862230	143862549	CpG: 27	319
chr1	143965037	143971636	L1Md_A	LINE	L1	chr1	143971067	143971624	CpG: 37	557
chr1	144320908	144326392	L1Md_T	LINE	L1	chr1	144321031	144321347	CpG: 22	316
chr1	144384049	144384487	IAPLTR2_Mm	LTR	ERVK	chr1	144384242	144384596	CpG: 27	245
chr1	144384497	144390917	IAPEz-int	LTR	ERVK	chr1	144384242	144384596	CpG: 27	99
chr1	144384497	144390917	IAPEz-int	LTR	ERVK	chr1	144385216	144385516	CpG: 23	300
chr1	144854674	144855046	IAPLTR1_Mm	LTR	ERVK	chr1	144854786	144855036	CpG: 19	250
chr1	144855046	144861422	IAPEz-int	LTR	ERVK	chr1	144860465	144860686	CpG: 17	221
chr1	144855046	144861422	IAPEz-int	LTR	ERVK	chr1	144861320	144861671	CpG: 25	102
chr1	144861422	144861794	IAPLTR1_Mm	LTR	ERVK	chr1	144861320	144861671	CpG: 25	249
chr1	145249025	145255500	L1Md_T	LINE	L1	chr1	145255215	145255493	CpG: 22	278
chr1	145965726	145965990	L1Md_A	LINE	L1	chr1	145965755	145965988	CpG: 17	233
chr1	146004345	146010191	L1Md_T	LINE	L1	chr1	146004468	146004999	CpG: 38	531
chr1	146121320	146127693	IAPEz-int	LTR	ERVK	chr1	146122053	146122282	CpG: 18	229
chr1	146196306	146203998	RLTR6-int	LTR	ERV1	chr1	146203421	146203904	CpG: 43	483
chr1	146283814	146288713	IAPEz-int	LTR	ERVK	chr1	146287667	146287997	CpG: 25	330
chr1	146283814	146288713	IAPEz-int	LTR	ERVK	chr1	146288587	146289063	CpG: 34	126
chr1	146288713	146289187	IAPLTR2_Mm	LTR	ERVK	chr1	146288587	146289063	CpG: 34	350
chr1	146397205	146397559	IAPLTR1a_Mm	LTR	ERVK	chr1	146397317	146397549	CpG: 17	232
chr1	146397559	146403934	IAPEz-int	LTR	ERVK	chr1	146402970	146403199	CpG: 18	229
chr1	146397559	146403934	IAPEz-int	LTR	ERVK	chr1	146403833	146404278	CpG: 31	101
chr1	146403934	146404288	IAPLTR1a_Mm	LTR	ERVK	chr1	146403833	146404278	CpG: 31	344
chr1	146406190	146406569	IAPEY_LTR	LTR	ERVK	chr1	146406200	146406564	CpG: 24	364
chr1	146445274	146450852	L1Md_A	LINE	L1	chr1	146445416	146445721	CpG: 23	305
chr1	147282387	147287765	L1Md_A	LINE	L1	chr1	147282399	147282632	CpG: 19	233
chr1	147496955	147500000	L1Md_Gf	LINE	L1	chr1	147497059	147497369	CpG: 22	310
chr1	147591918	147597290	L1Md_F2	LINE	L1	chr1	147591924	147592157	CpG: 17	233
chr1	147943851	147944129	IAPEy-int	LTR	ERVK	chr1	147944067	147944503	CpG: 33	62
chr1	147944129	147944510	IAPEY_LTR	LTR	ERVK	chr1	147944067	147944503	CpG: 33	374
chr1	148074929	148082136	L1Md_A	LINE	L1	chr1	148081308	148082093	CpG: 51	785
chr1	148171118	148174041	IAPEz-int	LTR	ERVK	chr1	148173047	148173276	CpG: 18	229
chr1	148378685	148384680	L1Md_A	LINE	L1	chr1	148378690	148379547	CpG: 55	857
chr1	148485455	148485822	IAPLTR1_Mm	LTR	ERVK	chr1	148485465	148485670	CpG: 16	205
chr1	148485822	148487081	IAPEz-int	LTR	ERVK	chr1	148486596	148486832	CpG: 19	236
chr1	148490354	148490721	IAPLTR1_Mm	LTR	ERVK	chr1	148490364	148490569	CpG: 16	205
chr1	149176851	149177190	IAPLTR1a_Mm	LTR	ERVK	chr1	149176861	149177238	CpG: 27	329
chr1	149177207	149177663	RLTR10	LTR	ERVK	chr1	149176861	149177238	CpG: 27	31
chr1	149296452	149302223	L1Md_A	LINE	L1	chr1	149296785	149297090	CpG: 24	305
chr1	149393640	149400012	IAPEz-int	LTR	ERVK	chr1	149394331	149394601	CpG: 21	270
chr1	149506646	149513103	IAPEz-int	LTR	ERVK	chr1	149511886	149512405	CpG: 39	519
chr1	149514649	149521027	IAPEz-int	LTR	ERVK	chr1	149520062	149520283	CpG: 17	221
chr1	149514649	149521027	IAPEz-int	LTR	ERVK	chr1	149520926	149521274	CpG: 26	101
chr1	149521027	149521397	IAPLTR1_Mm	LTR	ERVK	chr1	149520926	149521274	CpG: 26	247
chr1	149581516	149581855	IAPLTR1a_Mm	LTR	ERVK	chr1	149581526	149581979	CpG: 33	329
chr1	149581867	149588317	IAPEz-int	LTR	ERVK	chr1	149581526	149581979	CpG: 33	112
chr1	149581867	149588317	IAPEz-int	LTR	ERVK	chr1	149582605	149582902	CpG: 23	297
chr1	149588317	149588656	IAPLTR1a_Mm	LTR	ERVK	chr1	149588327	149588646	CpG: 22	319
chr1	150081881	150082436	RLTR1B	LTR	ERV1	chr1	150082190	150082400	CpG: 18	210
chr1	150229684	150230195	IAPLTR2a2_Mm	LTR	ERVK	chr1	150230160	150230403	CpG: 22	35
chr1	150230197	150230270	IAPEz-int	LTR	ERVK	chr1	150230160	150230403	CpG: 22	73
chr1	150230310	150230415	IAPEz-int	LTR	ERVK	chr1	150230160	150230403	CpG: 22	93
chr1	150232434	150238437	L1Md_T	LINE	L1	chr1	150232500	150233243	CpG: 50	743
chr1	152242074	152247200	L1Md_T	LINE	L1	chr1	152242175	152242502	CpG: 26	327
chr1	152275012	152275342	IAPEY5_LTR	LTR	ERVK	chr1	152275017	152275344	CpG: 23	325
chr1	152663261	152664488	IAPEz-int	LTR	ERVK	chr1	152664016	152664415	CpG: 30	399
chr1	154242901	154248176	L1Md_A	LINE	L1	chr1	154243042	154243264	CpG: 16	222
chr1	154899309	154905728	IAPEz-int	LTR	ERVK	chr1	154904719	154904948	CpG: 18	229
chr1	154899309	154905728	IAPEz-int	LTR	ERVK	chr1	154905627	154905938	CpG: 24	101
chr1	154905728	154906061	IAPLTR1a_Mm	LTR	ERVK	chr1	154905627	154905938	CpG: 24	210
chr1	157042245	157042592	IAPEY2_LTR	LTR	ERVK	chr1	157042341	157042582	CpG: 18	241
chr1	157606766	157613386	L1Md_A	LINE	L1	chr1	157612703	157612987	CpG: 22	284
chr1	157877240	157884030	L1Md_A	LINE	L1	chr1	157883369	157883882	CpG: 36	513
chr1	158331519	158337584	L1Md_T	LINE	L1	chr1	158331648	158332391	CpG: 54	743
chr1	158879570	158885270	L1Md_T	LINE	L1	chr1	158879586	158880280	CpG: 47	694
chr1	159021853	159026967	L1Md_Gf	LINE	L1	chr1	159021935	159022476	CpG: 37	541
chr1	159970122	159976499	IAPEz-int	LTR	ERVK	chr1	159975536	159975798	CpG: 21	262
chr1	160421321	160427311	L1Md_A	LINE	L1	chr1	160421461	160422180	CpG: 50	719
chr1	161313640	161314766	RLTR1B-int	LTR	ERV1	chr1	161314142	161314420	CpG: 19	278
chr1	162063584	162069167	L1Md_T	LINE	L1	chr1	162063655	162063973	CpG: 23	318
chr1	162338486	162344365	L1Md_T	LINE	L1	chr1	162338552	162339268	CpG: 59	716
chr1	162819889	162825316	L1Md_T	LINE	L1	chr1	162819898	162820122	CpG: 19	224
chr1	162840875	162847300	IAPEz-int	LTR	ERVK	chr1	162841573	162842065	CpG: 37	492
chr1	163710074	163711183	L1Md_T	LINE	L1	chr1	163710072	163710605	CpG: 40	531
chr1	163783834	163789473	L1Md_T	LINE	L1	chr1	163783960	163784482	CpG: 37	522
chr1	164223806	164224504	RLTR4_Mm	LTR	ERV1	chr1	164224357	164224911	CpG: 51	147
chr1	164224504	164226803	RLTR4_MM-int	LTR	ERV1	chr1	164224357	164224911	CpG: 51	407
chr1	164226778	164228420	RLTR4_MM-int	LTR	ERV1	chr1	164228224	164228461	CpG: 24	196
chr1	164228408	164228659	RLTR4_MM-int	LTR	ERV1	chr1	164228224	164228461	CpG: 24	53
chr1	164723806	164730175	L1Md_A	LINE	L1	chr1	164729936	164730169	CpG: 18	233
chr1	165082419	165082773	IAPEY2_LTR	LTR	ERVK	chr1	165082436	165082679	CpG: 20	243
chr1	165102877	165102928	RLTR11A2	LTR	ERVK	chr1	165102924	165103299	CpG: 27	4
chr1	165102928	165103304	IAPEY_LTR	LTR	ERVK	chr1	165102924	165103299	CpG: 27	371
chr1	165404624	165409626	L1Md_Gf	LINE	L1	chr1	165404641	165405151	CpG: 35	510
chr1	165460746	165460857	PB1D10	SINE	Alu	chr1	165459579	165461564	CpG: 169	111
chr1	166418521	166424968	L1Md_T	LINE	L1	chr1	166424560	166424838	CpG: 20	278
chr1	166469174	166475502	L1Md_T	LINE	L1	chr1	166475160	166475470	CpG: 27	310
chr1	166600995	166606748	L1Md_A	LINE	L1	chr1	166601104	166601407	CpG: 21	303
chr1	166766723	166769528	IAPEz-int	LTR	ERVK	chr1	166768402	166768777	CpG: 29	375
chr1	166912461	166917892	L1Md_T	LINE	L1	chr1	166912461	166912698	CpG: 20	237
chr1	166940021	166940493	IAPLTR2_Mm	LTR	ERVK	chr1	166940176	166940471	CpG: 26	295
chr1	166987742	166993034	L1Md_T	LINE	L1	chr1	166987751	166987960	CpG: 19	209
chr1	167196939	167197599	L1Md_Gf	LINE	L1	chr1	167197219	167197485	CpG: 18	266
chr1	167308055	167308201	B1_Mus1	SINE	Alu	chr1	167308180	167309065	CpG: 89	21
chr1	167632291	167632455	MIRc	SINE	MIR	chr1	167632305	167632643	CpG: 25	150
chr1	168623215	168629840	L1Md_T	LINE	L1	chr1	168629287	168629821	CpG: 42	534
chr1	168643554	168650117	L1Md_T	LINE	L1	chr1	168649652	168650070	CpG: 32	418
chr1	169174724	169180356	L1Md_T	LINE	L1	chr1	169174745	169175279	CpG: 41	534
chr1	169542419	169542756	IAPLTR1a_Mm	LTR	ERVK	chr1	169542429	169542857	CpG: 31	327
chr1	169542756	169543631	IAPEz-int	LTR	ERVK	chr1	169542429	169542857	CpG: 31	101
chr1	169548553	169548890	IAPLTR1a_Mm	LTR	ERVK	chr1	169548563	169548880	CpG: 22	317
chr1	170115797	170116134	IAPLTR1a_Mm	LTR	ERVK	chr1	170115790	170116235	CpG: 32	337
chr1	170116134	170122544	IAPEz-int	LTR	ERVK	chr1	170115790	170116235	CpG: 32	101
chr1	170116134	170122544	IAPEz-int	LTR	ERVK	chr1	170116902	170117131	CpG: 18	229
chr1	170122544	170122881	IAPLTR1a_Mm	LTR	ERVK	chr1	170122554	170122888	CpG: 23	327
chr1	170941750	170942045	RLTR4_Mm	LTR	ERV1	chr1	170941831	170942692	CpG: 64	214
chr1	170942047	170949650	MuLV-int	LTR	ERV1	chr1	170941831	170942692	CpG: 64	645
chr1	170942047	170949650	MuLV-int	LTR	ERV1	chr1	170946000	170946206	CpG: 15	206
chr1	171481375	171481676	RLTR4_Mm	LTR	ERV1	chr1	171481529	171482101	CpG: 49	147
chr1	171481678	171484731	MuLV-int	LTR	ERV1	chr1	171481529	171482101	CpG: 49	423
chr1	171490743	171490907	Tigger7	DNA	TcMar-Tigger	chr1	171490466	171490764	CpG: 38	21
chr1	171829710	171830268	IAPLTR2a2_Mm	LTR	ERVK	chr1	171830232	171830501	CpG: 27	36
chr1	171830269	171830345	IAPEz-int	LTR	ERVK	chr1	171830232	171830501	CpG: 27	76
chr1	171830363	171830408	IAPEz-int	LTR	ERVK	chr1	171830232	171830501	CpG: 27	45
chr1	171830412	171831142	IAPEz-int	LTR	ERVK	chr1	171830232	171830501	CpG: 27	89
chr1	172672274	172677697	L1Md_F2	LINE	L1	chr1	172677441	172677673	CpG: 18	232
chr1	172716697	172722099	L1Md_A	LINE	L1	chr1	172716898	172717157	CpG: 20	259
chr1	172731827	172737199	L1Md_A	LINE	L1	chr1	172731833	172732066	CpG: 19	233
chr1	172878606	172885142	L1Md_A	LINE	L1	chr1	172884730	172885035	CpG: 24	305
chr1	173254416	173261207	L1Md_A	LINE	L1	chr1	173260546	173261216	CpG: 47	661
chr1	173787284	173793627	L1Md_T	LINE	L1	chr1	173793305	173793599	CpG: 23	294
chr1	174254035	174259949	L1Md_T	LINE	L1	chr1	174254132	174254872	CpG: 53	740
chr1	174306703	174311888	L1Md_T	LINE	L1	chr1	174306736	174306974	CpG: 17	238
chr1	174942987	174948445	L1Md_T	LINE	L1	chr1	174942996	174943230	CpG: 17	234
chr1	175008241	175015403	L1Md_A	LINE	L1	chr1	175014225	175015263	CpG: 69	1038
chr1	175044658	175047949	IAPEz-int	LTR	ERVK	chr1	175046937	175047166	CpG: 18	229
chr1	175044658	175047949	IAPEz-int	LTR	ERVK	chr1	175047848	175048163	CpG: 24	101
chr1	175047949	175048286	IAPLTR1a_Mm	LTR	ERVK	chr1	175047848	175048163	CpG: 24	214
chr1	175339014	175345503	L1Md_T	LINE	L1	chr1	175345033	175345386	CpG: 26	353
chr1	176282103	176287891	L1Md_A	LINE	L1	chr1	176282109	176282758	CpG: 46	649
chr1	176543083	176543420	IAPLTR1a_Mm	LTR	ERVK	chr1	176543093	176543410	CpG: 22	317
chr1	176543420	176549825	IAPEz-int	LTR	ERVK	chr1	176548831	176549060	CpG: 18	229
chr1	176543420	176549825	IAPEz-int	LTR	ERVK	chr1	176549724	176550152	CpG: 31	101
chr1	176549825	176550162	IAPLTR1a_Mm	LTR	ERVK	chr1	176549724	176550152	CpG: 31	327
chr1	176893323	176899898	L1Md_A	LINE	L1	chr1	176899452	176899757	CpG: 23	305
chr1	177796589	177796814	L1M4b	LINE	L1	chr1	177795934	177796794	CpG: 88	205
chr1	178004476	178010906	L1Md_T	LINE	L1	chr1	178010513	178010856	CpG: 25	343
chr1	178058387	178064772	IAPEz-int	LTR	ERVK	chr1	178059075	178059567	CpG: 37	492
chr1	178174446	178180864	IAPEz-int	LTR	ERVK	chr1	178175211	178175620	CpG: 29	409
chr1	179636129	179636171	L1Md_F2	LINE	L1	chr1	179636133	179636335	CpG: 14	38
chr1	179636172	179641369	L1Md_F2	LINE	L1	chr1	179636133	179636335	CpG: 14	163
chr1	179893907	179894303	IAPLTR2a	LTR	ERVK	chr1	179894080	179894428	CpG: 25	223
chr1	179894313	179900751	IAPEz-int	LTR	ERVK	chr1	179894080	179894428	CpG: 25	115
chr1	179894313	179900751	IAPEz-int	LTR	ERVK	chr1	179895048	179895348	CpG: 23	300
chr1	180612082	180612560	IAPLTR2_Mm	LTR	ERVK	chr1	180612206	180612722	CpG: 40	354
chr1	180612561	180613257	IAPEz-int	LTR	ERVK	chr1	180612206	180612722	CpG: 40	161
chr1	181263525	181263877	IAPLTR1a_Mm	LTR	ERVK	chr1	181263662	181263867	CpG: 16	205
chr1	181263877	181270254	IAPEz-int	LTR	ERVK	chr1	181269289	181269518	CpG: 18	229
chr1	181270254	181270606	IAPLTR1a_Mm	LTR	ERVK	chr1	181270391	181270596	CpG: 16	205
chr1	181492909	181493245	IAPLTR1a_Mm	LTR	ERVK	chr1	181492919	181493346	CpG: 30	326
chr1	181493245	181495921	IAPEz-int	LTR	ERVK	chr1	181492919	181493346	CpG: 30	101
chr1	181493245	181495921	IAPEz-int	LTR	ERVK	chr1	181494013	181494242	CpG: 19	229
chr1	181569149	181569472	IAPEY2_LTR	LTR	ERVK	chr1	181569116	181569376	CpG: 19	227
chr1	182194371	182194603	IAPEY3_LTR	LTR	ERVK	chr1	182194395	182194596	CpG: 15	201
chr1	182257119	182257816	RLTR4_Mm	LTR	ERV1	chr1	182257669	182258224	CpG: 50	147
chr1	182257816	182265403	RLTR4_MM-int	LTR	ERV1	chr1	182257669	182258224	CpG: 50	408
chr1	182257816	182265403	RLTR4_MM-int	LTR	ERV1	chr1	182261608	182261940	CpG: 25	332
chr1	182257816	182265403	RLTR4_MM-int	LTR	ERV1	chr1	182263255	182263458	CpG: 21	203
chr1	183570831	183571240	IAPLTR2a	LTR	ERVK	chr1	183571025	183571277	CpG: 19	215
chr1	183571240	183571274	RLTR46	LTR	ERVK	chr1	183571025	183571277	CpG: 19	34
chr1	183688752	183689109	IAPEY2_LTR	LTR	ERVK	chr1	183688769	183689010	CpG: 18	241
chr1	184148499	184155276	L1Md_T	LINE	L1	chr1	184154537	184155250	CpG: 46	713
chr1	185031313	185031336	LTR16E2	LTR	ERVL	chr1	185031013	185031523	CpG: 49	23
chr1	185031516	185031638	LTR16E2	LTR	ERVL	chr1	185031013	185031523	CpG: 49	7
chr1	185328600	185328788	B3A	SINE	B2	chr1	185328725	185329438	CpG: 74	63
chr1	187062651	187068313	L1Md_T	LINE	L1	chr1	187062800	187063119	CpG: 26	319
chr1	187392736	187398968	L1Md_T	LINE	L1	chr1	187392819	187393774	CpG: 70	955
chr1	188335790	188342701	L1Md_T	LINE	L1	chr1	188341863	188342601	CpG: 58	738
chr1	190929127	190929255	B1F	SINE	Alu	chr1	190928447	190929180	CpG: 90	53
chr1	191501584	191501993	IAPLTR2a2_Mm	LTR	ERVK	chr1	191501957	191502190	CpG: 23	36
chr1	191501995	191502055	IAPEz-int	LTR	ERVK	chr1	191501957	191502190	CpG: 23	60
chr1	191502063	191502649	IAPEz-int	LTR	ERVK	chr1	191501957	191502190	CpG: 23	127
chr1	191821973	191822069	MTEa	LTR	ERVL-MaLR	chr1	191821249	191822048	CpG: 84	75
chr1	191821994	191822082	MT2A	LTR	ERVL	chr1	191821249	191822048	CpG: 84	54
chr1	191933612	191934309	RLTR4_Mm	LTR	ERV1	chr1	191934162	191934717	CpG: 51	147
chr1	191934309	191941896	RLTR4_MM-int	LTR	ERV1	chr1	191934162	191934717	CpG: 51	408
chr1	191934309	191941896	RLTR4_MM-int	LTR	ERV1	chr1	191938101	191938433	CpG: 25	332
chr1	191934309	191941896	RLTR4_MM-int	LTR	ERV1	chr1	191939748	191939951	CpG: 21	203
chr1	192466157	192471898	L1Md_A	LINE	L1	chr1	192471243	192471900	CpG: 43	655
chr1	192571647	192578118	L1Md_T	LINE	L1	chr1	192577720	192578048	CpG: 28	328
chr1	192629956	192630200	IAPLTR2a2_Mm	LTR	ERVK	chr1	192630142	192630371	CpG: 20	58
chr1	192630202	192631184	RLTR10-int	LTR	ERVK	chr1	192630142	192630371	CpG: 20	169
chr1	193070623	193075933	L1Md_T	LINE	L1	chr1	193070632	193070942	CpG: 24	310
chr1	195049714	195056690	L1Md_A	LINE	L1	chr1	195055843	195056492	CpG: 44	649
chr1	195262072	195265603	MURVY-int	LTR	ERV1	chr1	195264634	195264841	CpG: 16	207
chr1	195320657	195327090	IAPEz-int	LTR	ERVK	chr1	195321364	195321694	CpG: 27	330
chr1	195350519	195358233	RLTR6-int	LTR	ERV1	chr1	195357635	195358118	CpG: 46	483
chr10	3320527	3320938	IAPEz-int	LTR	ERVK	chr10	3320826	3321272	CpG: 33	112
chr10	3320938	3321396	IAPLTR2_Mm	LTR	ERVK	chr10	3320826	3321272	CpG: 33	334
chr10	3601281	3607688	IAPEz-int	LTR	ERVK	chr10	3606694	3606923	CpG: 19	229
chr10	3620859	3622333	L1Md_T	LINE	L1	chr10	3620883	3621755	CpG: 68	872
chr10	5089785	5095646	L1Md_T	LINE	L1	chr10	5089921	5090655	CpG: 50	734
chr10	5388669	5394460	L1Md_A	LINE	L1	chr10	5388678	5389327	CpG: 43	649
chr10	5717714	5718455	RLTR4_Mm	LTR	ERV1	chr10	5718308	5718862	CpG: 46	147
chr10	5718455	5726012	RLTR4_MM-int	LTR	ERV1	chr10	5718308	5718862	CpG: 46	407
chr10	5718455	5726012	RLTR4_MM-int	LTR	ERV1	chr10	5722296	5722576	CpG: 21	280
chr10	5718455	5726012	RLTR4_MM-int	LTR	ERV1	chr10	5723891	5724094	CpG: 21	203
chr10	6080738	6088405	RLTR6-int	LTR	ERV1	chr10	6080832	6081280	CpG: 40	448
chr10	6399322	6406972	RLTR6-int	LTR	ERV1	chr10	6399416	6399861	CpG: 40	445
chr10	6570505	6571141	IAPEz-int	LTR	ERVK	chr10	6571042	6571386	CpG: 26	99
chr10	6571151	6571592	IAPLTR2_Mm	LTR	ERVK	chr10	6571042	6571386	CpG: 26	235
chr10	6654610	6660143	L1Md_A	LINE	L1	chr10	6654705	6655010	CpG: 23	305
chr10	8144816	8151042	L1Md_T	LINE	L1	chr10	8150801	8151041	CpG: 18	240
chr10	8544967	8550571	RLTR4_MM-int	LTR	ERV1	chr10	8546483	8546815	CpG: 25	332
chr10	8544967	8550571	RLTR4_MM-int	LTR	ERV1	chr10	8550163	8550718	CpG: 51	408
chr10	8550571	8551268	RLTR4_Mm	LTR	ERV1	chr10	8550163	8550718	CpG: 51	147
chr10	8599573	8606026	IAPEz-int	LTR	ERVK	chr10	8600282	8600627	CpG: 29	345
chr10	10025237	10026738	L1VL4	LINE	L1	chr10	10026737	10027190	CpG: 31	1
chr10	10026736	10032384	L1Md_T	LINE	L1	chr10	10026737	10027190	CpG: 31	453
chr10	10566935	10573372	L1Md_T	LINE	L1	chr10	10573129	10573370	CpG: 19	241
chr10	10584435	10590229	L1Md_A	LINE	L1	chr10	10584433	10585096	CpG: 47	661
chr10	10667121	10672647	L1Md_T	LINE	L1	chr10	10667261	10667604	CpG: 25	343
chr10	10955791	10961192	L1Md_T	LINE	L1	chr10	10955891	10956201	CpG: 23	310
chr10	11635786	11641673	L1Md_T	LINE	L1	chr10	11635794	11636025	CpG: 17	231
chr10	11635786	11641673	L1Md_T	LINE	L1	chr10	11636136	11636463	CpG: 24	327
chr10	11694570	11701024	IAPEz-int	LTR	ERVK	chr10	11695296	11695626	CpG: 26	330
chr10	12201100	12201448	IAPEY2_LTR	LTR	ERVK	chr10	12201117	12201338	CpG: 16	221
chr10	12266463	12272042	L1Md_A	LINE	L1	chr10	12266605	12266910	CpG: 23	305
chr10	13605466	13606441	L1Md_T	LINE	L1	chr10	13605534	13605877	CpG: 24	343
chr10	13893037	13894818	L1Md_Gf	LINE	L1	chr10	13893164	13894102	CpG: 65	938
chr10	14922922	14928732	L1Md_F2	LINE	L1	chr10	14922907	14923361	CpG: 34	439
chr10	15063807	15069705	L1Md_T	LINE	L1	chr10	15063810	15064510	CpG: 46	700
chr10	15182541	15183207	IAPEz-int	LTR	ERVK	chr10	15183075	15183387	CpG: 24	132
chr10	15183208	15183701	IAPLTR2_Mm	LTR	ERVK	chr10	15183075	15183387	CpG: 24	179
chr10	15336235	15342811	L1Md_A	LINE	L1	chr10	15342364	15342805	CpG: 31	441
chr10	15566766	15573740	L1Md_A	LINE	L1	chr10	15572938	15573164	CpG: 17	226
chr10	15619557	15626950	L1Md_A	LINE	L1	chr10	15625687	15626824	CpG: 73	1137
chr10	15634814	15640817	L1Md_Gf	LINE	L1	chr10	15634880	15635623	CpG: 49	743
chr10	16692110	16697635	L1Md_T	LINE	L1	chr10	16692122	16692441	CpG: 26	319
chr10	16771380	16778040	L1Md_T	LINE	L1	chr10	16777453	16777987	CpG: 42	534
chr10	16820337	16825968	L1Md_T	LINE	L1	chr10	16820496	16820774	CpG: 21	278
chr10	17143544	17148783	L1Md_T	LINE	L1	chr10	17143565	17143793	CpG: 21	228
chr10	19538909	19539248	IAPLTR1a_Mm	LTR	ERVK	chr10	19538919	19539238	CpG: 22	319
chr10	19539253	19545668	IAPEz-int	LTR	ERVK	chr10	19544659	19544900	CpG: 19	241
chr10	19539253	19545668	IAPEz-int	LTR	ERVK	chr10	19545567	19545997	CpG: 31	101
chr10	19545668	19546007	IAPLTR1a_Mm	LTR	ERVK	chr10	19545567	19545997	CpG: 31	329
chr10	20643293	20649449	L1Md_T	LINE	L1	chr10	20649216	20649436	CpG: 17	220
chr10	20993995	20994889	RMER17B2	LTR	ERVK	chr10	20993998	20994254	CpG: 18	256
chr10	21642670	21649137	IAPEz-int	LTR	ERVK	chr10	21648081	21648310	CpG: 17	229
chr10	22245607	22251931	L1Md_T	LINE	L1	chr10	22251703	22251918	CpG: 17	215
chr10	22273281	22273320	B1_Mus2	SINE	Alu	chr10	22273284	22274267	CpG: 73	36
chr10	22523582	22530164	IAPEz-int	LTR	ERVK	chr10	22528981	22529249	CpG: 19	268
chr10	22683616	22689931	IAPEz-int	LTR	ERVK	chr10	22689027	22689256	CpG: 17	229
chr10	22734277	22735020	RLTR4_Mm	LTR	ERV1	chr10	22734871	22735427	CpG: 47	149
chr10	22735020	22742579	RLTR4_MM-int	LTR	ERV1	chr10	22734871	22735427	CpG: 47	407
chr10	22735020	22742579	RLTR4_MM-int	LTR	ERV1	chr10	22738863	22739143	CpG: 21	280
chr10	22735020	22742579	RLTR4_MM-int	LTR	ERV1	chr10	22740458	22740661	CpG: 21	203
chr10	22797265	22803714	L1Md_T	LINE	L1	chr10	22803306	22803711	CpG: 29	405
chr10	23459289	23459673	IAPEY_LTR	LTR	ERVK	chr10	23459353	23459752	CpG: 30	320
chr10	23459673	23460323	IAPEy-int	LTR	ERVK	chr10	23459353	23459752	CpG: 30	79
chr10	23501014	23506473	L1Md_T	LINE	L1	chr10	23501019	23501428	CpG: 28	409
chr10	23631659	23637076	L1Md_T	LINE	L1	chr10	23631775	23632085	CpG: 25	310
chr10	23871684	23878090	IAPEz-int	LTR	ERVK	chr10	23877083	23877383	CpG: 24	300
chr10	25102945	25106176	IAPEz-int	LTR	ERVK	chr10	25105155	25105411	CpG: 19	256
chr10	25418926	25424501	L1Md_T	LINE	L1	chr10	25418999	25419312	CpG: 25	313
chr10	25934428	25943115	L1Md_T	LINE	L1	chr10	25942477	25942796	CpG: 23	319
chr10	25968758	25972256	IAPEz-int	LTR	ERVK	chr10	25969524	25969757	CpG: 18	233
chr10	27353564	27360513	L1Md_A	LINE	L1	chr10	27360071	27360515	CpG: 32	442
chr10	27812547	27819961	L1Md_A	LINE	L1	chr10	27818676	27825637	CpG: 442	1285
chr10	27819950	27821001	L1Md_A	LINE	L1	chr10	27818676	27825637	CpG: 442	1051
chr10	27820990	27824121	L1Md_A	LINE	L1	chr10	27818676	27825637	CpG: 442	3131
chr10	27824110	27825766	L1Md_A	LINE	L1	chr10	27818676	27825637	CpG: 442	1527
chr10	28526812	28532211	L1Md_T	LINE	L1	chr10	28526910	28527220	CpG: 24	310
chr10	28907603	28908926	L1Md_A	LINE	L1	chr10	28907601	28907819	CpG: 17	216
chr10	28934094	28939656	L1Md_A	LINE	L1	chr10	28934218	28934523	CpG: 23	305
chr10	29243157	29248632	L1Md_F2	LINE	L1	chr10	29243251	29243483	CpG: 17	232
chr10	29434738	29441133	L1Md_A	LINE	L1	chr10	29440675	29440998	CpG: 23	323
chr10	29619635	29625096	L1Md_T	LINE	L1	chr10	29619661	29619902	CpG: 20	241
chr10	29699373	29699464	Lx6	LINE	L1	chr10	29699160	29699381	CpG: 24	8
chr10	29959099	29964683	L1Md_A	LINE	L1	chr10	29959109	29959783	CpG: 45	674
chr10	30216014	30222102	L1Md_T	LINE	L1	chr10	30216168	30217114	CpG: 63	946
chr10	30481738	30483144	IAPEz-int	LTR	ERVK	chr10	30482448	30482739	CpG: 21	291
chr10	30814331	30820745	IAPEz-int	LTR	ERVK	chr10	30815106	30815335	CpG: 19	229
chr10	31054881	31060518	L1Md_T	LINE	L1	chr10	31055217	31055527	CpG: 25	310
chr10	31088965	31095428	IAPEz-int	LTR	ERVK	chr10	31089804	31090188	CpG: 29	384
chr10	31482967	31489377	IAPEz-int	LTR	ERVK	chr10	31483733	31483954	CpG: 17	221
chr10	31666650	31673175	L1Md_T	LINE	L1	chr10	31672841	31673160	CpG: 27	319
chr10	31705325	31705649	IAPEY_LTR	LTR	ERVK	chr10	31705335	31705646	CpG: 23	311
chr10	32175985	32182442	L1Md_T	LINE	L1	chr10	32181973	32182373	CpG: 36	400
chr10	32499149	32500000	L1Md_Gf	LINE	L1	chr10	32499215	32499737	CpG: 38	522
chr10	32816686	32823646	L1Md_T	LINE	L1	chr10	32822708	32823566	CpG: 57	858
chr10	32936613	32937089	IAPLTR2_Mm	LTR	ERVK	chr10	32936907	32937215	CpG: 22	182
chr10	32937089	32937824	IAPEz-int	LTR	ERVK	chr10	32936907	32937215	CpG: 22	126
chr10	32965977	32972704	L1Md_T	LINE	L1	chr10	32972170	32972698	CpG: 37	528
chr10	33178714	33178961	L1Md_Gf	LINE	L1	chr10	33178726	33178965	CpG: 17	235
chr10	33835933	33841160	L1Md_A	LINE	L1	chr10	33835970	33836220	CpG: 19	250
chr10	34434420	34440544	L1Md_T	LINE	L1	chr10	34434435	34435467	CpG: 78	1032
chr10	34742177	34748573	IAPEz-int	LTR	ERVK	chr10	34747588	34747817	CpG: 18	229
chr10	34920420	34925892	L1Md_T	LINE	L1	chr10	34920486	34920815	CpG: 27	329
chr10	35310087	35316090	L1Md_A	LINE	L1	chr10	35310099	35310957	CpG: 57	858
chr10	35351072	35356658	L1Md_A	LINE	L1	chr10	35351084	35351317	CpG: 17	233
chr10	35515304	35521932	L1Md_T	LINE	L1	chr10	35521318	35521896	CpG: 43	578
chr10	35676480	35683295	L1Md_A	LINE	L1	chr10	35677024	35678162	CpG: 71	1138
chr10	37701743	37708606	L1Md_T	LINE	L1	chr10	37707933	37708598	CpG: 47	665
chr10	37852911	37853614	IAPEz-int	LTR	ERVK	chr10	37853491	37853692	CpG: 19	123
chr10	37853614	37853634	Lx	LINE	L1	chr10	37853491	37853692	CpG: 19	20
chr10	37853634	37853961	IAPLTR2b	LTR	ERVK	chr10	37853491	37853692	CpG: 19	58
chr10	38046205	38047496	ETnERV-int	LTR	ERVK	chr10	38047390	38047592	CpG: 15	106
chr10	38047496	38047815	ERVB7_1-LTR_MM	LTR	ERVK	chr10	38047390	38047592	CpG: 15	96
chr10	38766505	38773320	L1Md_T	LINE	L1	chr10	38772895	38773214	CpG: 25	319
chr10	38932635	38938715	L1Md_T	LINE	L1	chr10	38932779	38933522	CpG: 52	743
chr10	39763455	39764197	IAPEz-int	LTR	ERVK	chr10	39764070	39764434	CpG: 29	127
chr10	39764198	39764253	IAPEz-int	LTR	ERVK	chr10	39764070	39764434	CpG: 29	55
chr10	39764255	39764747	IAPLTR2_Mm	LTR	ERVK	chr10	39764070	39764434	CpG: 29	179
chr10	40042257	40042458	MTD	LTR	ERVL-MaLR	chr10	40042434	40042656	CpG: 17	24
chr10	40042647	40042739	MTD	LTR	ERVL-MaLR	chr10	40042434	40042656	CpG: 17	9
chr10	40565250	40565604	IAPEY2_LTR	LTR	ERVK	chr10	40565346	40565589	CpG: 17	243
chr10	41398946	41398996	MLTR18C_MM	LTR	ERVK	chr10	41398995	41399199	CpG: 18	1
chr10	41398995	41399332	IAPEY2_LTR	LTR	ERVK	chr10	41398995	41399199	CpG: 18	204
chr10	41436647	41437344	RLTR4_Mm	LTR	ERV1	chr10	41437197	41437752	CpG: 51	147
chr10	41437344	41444924	RLTR4_MM-int	LTR	ERV1	chr10	41437197	41437752	CpG: 51	408
chr10	41437344	41444924	RLTR4_MM-int	LTR	ERV1	chr10	41441136	41441468	CpG: 25	332
chr10	41437344	41444924	RLTR4_MM-int	LTR	ERV1	chr10	41442783	41442986	CpG: 21	203
chr10	41840868	41847298	IAPEz-int	LTR	ERVK	chr10	41841648	41841889	CpG: 19	241
chr10	42374765	42380760	L1Md_A	LINE	L1	chr10	42374908	42375627	CpG: 47	719
chr10	43081774	43082131	IAPEY2_LTR	LTR	ERVK	chr10	43081784	43082032	CpG: 20	248
chr10	43255612	43255996	IAPEY_LTR	LTR	ERVK	chr10	43255617	43255932	CpG: 24	315
chr10	44905662	44911468	L1Md_A	LINE	L1	chr10	44905786	44906409	CpG: 41	623
chr10	45558528	45559834	IAPEz-int	LTR	ERVK	chr10	45558777	45558998	CpG: 17	221
chr10	45857311	45857667	IAPEY_LTR	LTR	ERVK	chr10	45857350	45857662	CpG: 22	312
chr10	46380200	46385681	L1Md_T	LINE	L1	chr10	46380221	46380500	CpG: 25	279
chr10	46580247	46587847	L1Md_A	LINE	L1	chr10	46586383	46587728	CpG: 92	1345
chr10	46912984	46919347	L1Md_T	LINE	L1	chr10	46918971	46919281	CpG: 25	310
chr10	46966691	46974689	L1Md_A	LINE	L1	chr10	46973024	46974577	CpG: 92	1553
chr10	47438288	47439789	L1Md_Gf	LINE	L1	chr10	47438626	47438945	CpG: 27	319
chr10	47452732	47453590	RLTR6-int	LTR	ERV1	chr10	47452854	47453281	CpG: 37	427
chr10	47663574	47669952	L1Md_A	LINE	L1	chr10	47669703	47669953	CpG: 19	249
chr10	47747816	47755559	RLTR6-int	LTR	ERV1	chr10	47754961	47755440	CpG: 43	479
chr10	47799420	47805841	L1Md_T	LINE	L1	chr10	47805405	47805715	CpG: 23	310
chr10	49823496	49829795	L1Md_T	LINE	L1	chr10	49823512	49824804	CpG: 85	1292
chr10	50178469	50184882	L1Md_A	LINE	L1	chr10	50184511	50184872	CpG: 26	361
chr10	50420231	50422806	RLTR4_MM-int	LTR	ERV1	chr10	50422176	50422379	CpG: 21	203
chr10	50422800	50426892	RLTR4_MM-int	LTR	ERV1	chr10	50422895	50423100	CpG: 17	205
chr10	50422800	50426892	RLTR4_MM-int	LTR	ERV1	chr10	50426484	50427039	CpG: 51	408
chr10	50426892	50427575	RLTR4_Mm	LTR	ERV1	chr10	50426484	50427039	CpG: 51	147
chr10	50673091	50679524	L1Md_T	LINE	L1	chr10	50679078	50679388	CpG: 23	310
chr10	51034303	51040097	L1Md_A	LINE	L1	chr10	51034451	51034964	CpG: 36	513
chr10	51131716	51132995	L1Md_T	LINE	L1	chr10	51132294	51132953	CpG: 51	659
chr10	51223082	51229251	L1Md_A	LINE	L1	chr10	51229012	51229253	CpG: 19	239
chr10	51744104	51749531	L1Md_T	LINE	L1	chr10	51744130	51744529	CpG: 34	399
chr10	51883365	51886440	IAPEz-int	LTR	ERVK	chr10	51884118	51884347	CpG: 18	229
chr10	51985055	51991503	L1Md_T	LINE	L1	chr10	51991261	51991491	CpG: 19	230
chr10	52134611	52141122	L1Md_A	LINE	L1	chr10	52140739	52141044	CpG: 22	305
chr10	52488535	52489040	L1Md_F	LINE	L1	chr10	52488755	52489011	CpG: 19	256
chr10	52568714	52571611	L1Md_F	LINE	L1	chr10	52571357	52571605	CpG: 20	248
chr10	52944927	52951386	L1Md_T	LINE	L1	chr10	52950992	52951388	CpG: 35	394
chr10	53379456	53379935	L1M4b	LINE	L1	chr10	53379252	53379953	CpG: 80	479
chr10	53893637	53900364	L1Md_A	LINE	L1	chr10	53899756	53900269	CpG: 35	513
chr10	54142163	54148959	L1Md_A	LINE	L1	chr10	54148292	54148817	CpG: 37	525
chr10	54417249	54417622	IAPEY_LTR	LTR	ERVK	chr10	54417259	54417612	CpG: 27	353
chr10	54613346	54619921	L1Md_T	LINE	L1	chr10	54619334	54619855	CpG: 38	521
chr10	54886739	54887123	IAPEY_LTR	LTR	ERVK	chr10	54886749	54887202	CpG: 34	374
chr10	54887127	54888174	IAPEy-int	LTR	ERVK	chr10	54886749	54887202	CpG: 34	75
chr10	54901722	54908189	L1Md_T	LINE	L1	chr10	54907791	54908122	CpG: 29	331
chr10	55079854	55080308	RLTR10	LTR	ERVK	chr10	55080275	55080649	CpG: 27	33
chr10	55080312	55082330	RLTR10-int	LTR	ERVK	chr10	55080275	55080649	CpG: 27	337
chr10	55500000	55504821	L1Md_Gf	LINE	L1	chr10	55504174	55504705	CpG: 38	531
chr10	55574836	55580102	L1Md_T	LINE	L1	chr10	55574834	55575111	CpG: 19	275
chr10	55628350	55636051	RLTR6-int	LTR	ERV1	chr10	55635454	55635937	CpG: 46	483
chr10	55719155	55720482	IAPEz-int	LTR	ERVK	chr10	55719228	55719720	CpG: 37	492
chr10	56250469	56257113	L1Md_T	LINE	L1	chr10	56256660	56256987	CpG: 26	327
chr10	56287254	56292917	L1Md_T	LINE	L1	chr10	56287404	56287926	CpG: 39	522
chr10	56700976	56708165	L1Md_A	LINE	L1	chr10	56707105	56707826	CpG: 47	721
chr10	56721116	56727507	IAPEz-int	LTR	ERVK	chr10	56721866	56722095	CpG: 18	229
chr10	57138054	57144426	IAPEz-int	LTR	ERVK	chr10	57138745	57139015	CpG: 20	270
chr10	57326933	57333999	L1Md_T	LINE	L1	chr10	57333123	57333654	CpG: 37	531
chr10	57766638	57772279	L1Md_T	LINE	L1	chr10	57766767	57767086	CpG: 25	319
chr10	58760550	58766529	L1Md_A	LINE	L1	chr10	58760674	58761395	CpG: 50	721
chr10	59382166	59383424	IAPEz-int	LTR	ERVK	chr10	59382952	59383351	CpG: 30	399
chr10	61418734	61418876	MIRb	SINE	MIR	chr10	61418357	61418751	CpG: 37	17
chr10	62602439	62602457	B1F2	SINE	Alu	chr10	62601951	62602498	CpG: 54	18
chr10	62602457	62602515	ID_B1	SINE	B4	chr10	62601951	62602498	CpG: 54	41
chr10	62608888	62609369	IAPLTR2_Mm	LTR	ERVK	chr10	62609012	62609539	CpG: 41	357
chr10	62609371	62610077	IAPEz-int	LTR	ERVK	chr10	62609012	62609539	CpG: 41	168
chr10	62947344	62947469	RSINE1	SINE	B4	chr10	62946851	62947489	CpG: 69	125
chr10	63103942	63104279	IAPLTR1a_Mm	LTR	ERVK	chr10	63103952	63104380	CpG: 32	327
chr10	63104279	63110741	IAPEz-int	LTR	ERVK	chr10	63103952	63104380	CpG: 32	101
chr10	63104279	63110741	IAPEz-int	LTR	ERVK	chr10	63105036	63105334	CpG: 23	298
chr10	63110741	63111078	IAPLTR1a_Mm	LTR	ERVK	chr10	63110751	63110966	CpG: 18	215
chr10	63512657	63518077	L1Md_T	LINE	L1	chr10	63512783	63513093	CpG: 24	310
chr10	63663213	63668743	L1Md_A	LINE	L1	chr10	63663305	63663610	CpG: 24	305
chr10	63722089	63723522	L1Md_F2	LINE	L1	chr10	63723514	63724236	CpG: 51	8
chr10	63723514	63729430	L1Md_T	LINE	L1	chr10	63723514	63724236	CpG: 51	722
chr10	63774002	63780417	L1Md_A	LINE	L1	chr10	63780131	63780364	CpG: 18	233
chr10	64784443	64785764	L1Md_T	LINE	L1	chr10	64785021	64785692	CpG: 51	671
chr10	65383214	65389869	L1Md_T	LINE	L1	chr10	65389432	65389748	CpG: 25	316
chr10	65638934	65639270	IAPLTR1a_Mm	LTR	ERVK	chr10	65638943	65639260	CpG: 23	317
chr10	65639764	65644602	IAPEz-int	LTR	ERVK	chr10	65643608	65643837	CpG: 18	229
chr10	65639764	65644602	IAPEz-int	LTR	ERVK	chr10	65644501	65644928	CpG: 30	101
chr10	65644602	65644938	IAPLTR1a_Mm	LTR	ERVK	chr10	65644501	65644928	CpG: 30	326
chr10	65656997	65663648	L1Md_T	LINE	L1	chr10	65662984	65663640	CpG: 47	656
chr10	65938045	65939561	L1Md_A	LINE	L1	chr10	65938365	65938670	CpG: 22	305
chr10	65954441	65955557	IAPEz-int	LTR	ERVK	chr10	65954690	65954898	CpG: 17	208
chr10	66072634	66078280	L1Md_T	LINE	L1	chr10	66072767	66073086	CpG: 26	319
chr10	66421587	66426272	L1Md_F	LINE	L1	chr10	66421656	66421897	CpG: 19	241
chr10	66462436	66469014	L1Md_T	LINE	L1	chr10	66468626	66468945	CpG: 25	319
chr10	66582211	66588036	L1Md_T	LINE	L1	chr10	66582311	66582839	CpG: 37	528
chr10	68410972	68411428	IAPLTR2a2_Mm	LTR	ERVK	chr10	68411370	68411571	CpG: 21	58
chr10	68411455	68411510	RLTR10-int	LTR	ERVK	chr10	68411370	68411571	CpG: 21	55
chr10	68411539	68413509	RLTR10-int	LTR	ERVK	chr10	68411370	68411571	CpG: 21	32
chr10	69050329	69056581	L1Md_T	LINE	L1	chr10	69056354	69056574	CpG: 17	220
chr10	69196624	69202054	L1Md_T	LINE	L1	chr10	69196753	69197063	CpG: 24	310
chr10	69229452	69236102	L1Md_T	LINE	L1	chr10	69235641	69236095	CpG: 32	454
chr10	70791737	70798184	IAPEz-int	LTR	ERVK	chr10	70792435	70792942	CpG: 38	507
chr10	70887098	70890727	L1Md_A	LINE	L1	chr10	70890264	70890534	CpG: 21	270
chr10	71585178	71591843	L1Md_T	LINE	L1	chr10	71591368	71591687	CpG: 26	319
chr10	71691742	71698177	IAPEz-int	LTR	ERVK	chr10	71692515	71692771	CpG: 20	256
chr10	71818379	71824954	L1Md_A	LINE	L1	chr10	71824507	71824948	CpG: 33	441
chr10	73293816	73294930	L1Md_T	LINE	L1	chr10	73294531	73294858	CpG: 31	327
chr10	73437520	73443360	L1Md_T	LINE	L1	chr10	73437603	73438370	CpG: 55	767
chr10	73576354	73583126	L1Md_A	LINE	L1	chr10	73582483	73582996	CpG: 35	513
chr10	73764840	73770586	L1Md_T	LINE	L1	chr10	73764907	73765578	CpG: 49	671
chr10	74136227	74141482	L1Md_T	LINE	L1	chr10	74136244	74136460	CpG: 18	216
chr10	74739303	74740166	L1Md_F	LINE	L1	chr10	74739329	74739588	CpG: 21	259
chr10	74768047	74773620	L1Md_A	LINE	L1	chr10	74768267	74768500	CpG: 17	233
chr10	75369751	75370077	IAPEY2_LTR	LTR	ERVK	chr10	75369850	75370077	CpG: 16	227
chr10	75763957	75764068	MIRb	SINE	MIR	chr10	75764026	75764516	CpG: 52	42
chr10	77951083	77957531	IAPEz-int	LTR	ERVK	chr10	77951782	77952121	CpG: 28	339
chr10	78803506	78810357	L1Md_T	LINE	L1	chr10	78809696	78810227	CpG: 40	531
chr10	78859984	78867574	RLTR6-int	LTR	ERV1	chr10	78867091	78867460	CpG: 32	369
chr10	78891873	78894637	L1Md_F2	LINE	L1	chr10	78894636	78895084	CpG: 30	1
chr10	78894638	78900081	L1Md_T	LINE	L1	chr10	78894636	78895084	CpG: 30	446
chr10	79331051	79337619	L1Md_A	LINE	L1	chr10	79337226	79337517	CpG: 22	291
chr10	79442485	79448279	L1Md_A	LINE	L1	chr10	79442497	79443146	CpG: 41	649
chr10	79515035	79515392	IAPEY2_LTR	LTR	ERVK	chr10	79515045	79515293	CpG: 18	248
chr10	79926701	79926765	MIRc	SINE	MIR	chr10	79926584	79928309	CpG: 136	64
chr10	79927900	79928049	B1F1	SINE	Alu	chr10	79926584	79928309	CpG: 136	149
chr10	80039930	80040040	B1_Mur4	SINE	Alu	chr10	80039500	80039966	CpG: 49	36
chr10	80136656	80136774	L2c	LINE	L2	chr10	80136349	80136863	CpG: 47	118
chr10	80179133	80179246	PB1D7	SINE	Alu	chr10	80179230	80179878	CpG: 98	16
chr10	80190745	80190818	PB1D7	SINE	Alu	chr10	80190441	80191167	CpG: 67	73
chr10	80190878	80190962	B4A	SINE	B4	chr10	80190441	80191167	CpG: 67	84
chr10	80576275	80576321	MIR3	SINE	MIR	chr10	80576212	80578064	CpG: 205	46
chr10	80702391	80702536	B1_Mus2	SINE	Alu	chr10	80701707	80702862	CpG: 90	145
chr10	80855539	80855569	MIRc	SINE	MIR	chr10	80854966	80855743	CpG: 80	30
chr10	80928900	80929084	MIRc	SINE	MIR	chr10	80928679	80930661	CpG: 133	184
chr10	81037040	81037133	L2b	LINE	L2	chr10	81037128	81037335	CpG: 20	5
chr10	81343564	81343725	L2b	LINE	L2	chr10	81342975	81343593	CpG: 72	29
chr10	81364407	81364512	PB1D10	SINE	Alu	chr10	81363994	81364952	CpG: 74	105
chr10	81605826	81605978	RSINE1	SINE	B4	chr10	81605842	81606199	CpG: 25	136
chr10	81643946	81644116	B3	SINE	B2	chr10	81643291	81644005	CpG: 87	59
chr10	81967891	81968228	IAPLTR1a_Mm	LTR	ERVK	chr10	81967901	81968329	CpG: 30	327
chr10	81968228	81974649	IAPEz-int	LTR	ERVK	chr10	81967901	81968329	CpG: 30	101
chr10	81968228	81974649	IAPEz-int	LTR	ERVK	chr10	81969012	81969241	CpG: 18	229
chr10	81974649	81974986	IAPLTR1a_Mm	LTR	ERVK	chr10	81974659	81974872	CpG: 16	213
chr10	83048639	83048781	RSINE1	SINE	B4	chr10	83048721	83049035	CpG: 31	60
chr10	83466232	83472697	IAPEz-int	LTR	ERVK	chr10	83471636	83471875	CpG: 19	239
chr10	83671272	83677646	IAPEz-int	LTR	ERVK	chr10	83676691	83676912	CpG: 17	221
chr10	84155220	84156329	L1Md_T	LINE	L1	chr10	84155287	84155751	CpG: 37	464
chr10	84754673	84754791	MIRb	SINE	MIR	chr10	84754734	84757111	CpG: 158	57
chr10	85720338	85720674	IAPLTR1a_Mm	LTR	ERVK	chr10	85720348	85720561	CpG: 16	213
chr10	86234063	86240153	L1Md_T	LINE	L1	chr10	86234187	86234959	CpG: 54	772
chr10	87064880	87071515	L1Md_T	LINE	L1	chr10	87071070	87071389	CpG: 25	319
chr10	87142251	87142667	IAPLTR2a	LTR	ERVK	chr10	87142609	87142811	CpG: 20	58
chr10	87142668	87144596	IAPEz-int	LTR	ERVK	chr10	87142609	87142811	CpG: 20	143
chr10	88095267	88100804	L1Md_A	LINE	L1	chr10	88095366	88095671	CpG: 21	305
chr10	88651263	88657714	IAPEz-int	LTR	ERVK	chr10	88652019	88652334	CpG: 26	315
chr10	88964136	88964375	IAPLTR2_Mm	LTR	ERVK	chr10	88964157	88964509	CpG: 28	218
chr10	88964376	88964964	IAPEz-int	LTR	ERVK	chr10	88964157	88964509	CpG: 28	133
chr10	88967840	88968063	IAPLTR2_Mm	LTR	ERVK	chr10	88967964	88968172	CpG: 20	99
chr10	88968083	88968322	IAPLTR2_Mm	LTR	ERVK	chr10	88967964	88968172	CpG: 20	89
chr10	91201360	91201522	RLTR27	LTR	ERVK	chr10	91201365	91201592	CpG: 19	157
chr10	91201501	91201553	RLTR10A	LTR	ERVK	chr10	91201365	91201592	CpG: 19	52
chr10	91201590	91201636	MMERVK10C-int	LTR	ERVK	chr10	91201365	91201592	CpG: 19	2
chr10	91252237	91258512	L1Md_T	LINE	L1	chr10	91258221	91258485	CpG: 21	264
chr10	91332181	91337975	L1Md_A	LINE	L1	chr10	91332193	91332842	CpG: 43	649
chr10	91928802	91935229	L1Md_A	LINE	L1	chr10	91934932	91935165	CpG: 17	233
chr10	92518801	92519249	IAPLTR2a2_Mm	LTR	ERVK	chr10	92519193	92519465	CpG: 24	56
chr10	92519251	92519305	IAPEz-int	LTR	ERVK	chr10	92519193	92519465	CpG: 24	54
chr10	92519319	92519607	IAPEz-int	LTR	ERVK	chr10	92519193	92519465	CpG: 24	146
chr10	92909112	92915484	L1Md_A	LINE	L1	chr10	92915245	92915478	CpG: 18	233
chr10	93054194	93060565	L1Md_A	LINE	L1	chr10	93060096	93060573	CpG: 36	469
chr10	93060565	93060734	B4	SINE	B4	chr10	93060096	93060573	CpG: 36	8
chr10	93785351	93785822	RLTR45	LTR	ERVK	chr10	93785709	93785957	CpG: 22	113
chr10	93785822	93786469	RLTR45-int	LTR	ERVK	chr10	93785709	93785957	CpG: 22	135
chr10	93908121	93908237	PB1D9	SINE	Alu	chr10	93907913	93908138	CpG: 16	17
chr10	94366154	94368912	IAPEz-int	LTR	ERVK	chr10	94367833	94368146	CpG: 24	313
chr10	96160868	96162070	IAPEz-int	LTR	ERVK	chr10	96160941	96161340	CpG: 30	399
chr10	96192887	96199350	IAPEz-int	LTR	ERVK	chr10	96198293	96198659	CpG: 28	366
chr10	96667712	96674189	L1Md_T	LINE	L1	chr10	96673723	96674060	CpG: 24	337
chr10	97320466	97320922	IAPLTR2_Mm	LTR	ERVK	chr10	97320473	97320798	CpG: 24	325
chr10	97324903	97329276	IAPEz-int	LTR	ERVK	chr10	97328212	97328542	CpG: 28	330
chr10	97324903	97329276	IAPEz-int	LTR	ERVK	chr10	97329150	97329610	CpG: 35	126
chr10	97329276	97329734	IAPLTR2_Mm	LTR	ERVK	chr10	97329150	97329610	CpG: 35	334
chr10	98544438	98551083	L1Md_T	LINE	L1	chr10	98550628	98550947	CpG: 26	319
chr10	98783461	98783817	IAPEY2_LTR	LTR	ERVK	chr10	98783471	98783687	CpG: 18	216
chr10	99067852	99074272	L1Md_T	LINE	L1	chr10	99073893	99074236	CpG: 23	343
chr10	99287092	99287348	MER45B	DNA	hAT-Tip100	chr10	99286985	99287200	CpG: 15	108
chr10	99339404	99345881	IAPEz-int	LTR	ERVK	chr10	99340122	99340473	CpG: 28	351
chr10	99549580	99551023	IAPEz-int	LTR	ERVK	chr10	99549985	99550300	CpG: 25	315
chr10	99733360	99740448	L1Md_T	LINE	L1	chr10	99739458	99740379	CpG: 68	921
chr10	100212754	100218103	L1Md_T	LINE	L1	chr10	100212780	100213079	CpG: 23	299
chr10	101566787	101572581	L1Md_A	LINE	L1	chr10	101566783	101567032	CpG: 19	245
chr10	102315535	102320905	L1Md_A	LINE	L1	chr10	102315541	102315774	CpG: 17	233
chr10	103207555	103214152	L1Md_T	LINE	L1	chr10	103213748	103214067	CpG: 26	319
chr10	103266057	103266404	IAPEY2_LTR	LTR	ERVK	chr10	103266065	103266292	CpG: 18	227
chr10	103609777	103612627	L1Md_A	LINE	L1	chr10	103609790	103610071	CpG: 20	281
chr10	103660460	103661776	L1Md_Gf	LINE	L1	chr10	103661101	103661622	CpG: 36	521
chr10	103747912	103754564	L1Md_T	LINE	L1	chr10	103754102	103754421	CpG: 26	319
chr10	103993104	103993738	L1Md_Gf	LINE	L1	chr10	103993415	103993724	CpG: 22	309
chr10	104493629	104499001	L1Md_A	LINE	L1	chr10	104493635	104493868	CpG: 17	233
chr10	104539654	104546120	L1Md_T	LINE	L1	chr10	104545844	104546085	CpG: 18	241
chr10	104555274	104555610	IAPLTR1a_Mm	LTR	ERVK	chr10	104555284	104555727	CpG: 31	326
chr10	104555610	104562104	IAPEz-int	LTR	ERVK	chr10	104555284	104555727	CpG: 31	117
chr10	104555610	104562104	IAPEz-int	LTR	ERVK	chr10	104556391	104556701	CpG: 25	310
chr10	104562104	104562440	IAPLTR1a_Mm	LTR	ERVK	chr10	104562114	104562327	CpG: 16	213
chr10	104835948	104842331	IAPEz-int	LTR	ERVK	chr10	104836689	104836918	CpG: 18	229
chr10	105177458	105180470	IAPEz-int	LTR	ERVK	chr10	105178223	105178437	CpG: 17	214
chr10	105676275	105677529	IAPEz-int	LTR	ERVK	chr10	105676348	105676748	CpG: 29	400
chr10	105676275	105677529	IAPEz-int	LTR	ERVK	chr10	105677471	105678053	CpG: 41	58
chr10	105677529	105677933	IAPLTR1_Mm	LTR	ERVK	chr10	105677471	105678053	CpG: 41	404
chr10	105799188	105799805	Lx7	LINE	L1	chr10	105799734	105800191	CpG: 35	71
chr10	105800181	105800745	Lx7	LINE	L1	chr10	105799734	105800191	CpG: 35	10
chr10	105918867	105925652	L1Md_A	LINE	L1	chr10	105925413	105925646	CpG: 17	233
chr10	106080167	106085710	L1Md_A	LINE	L1	chr10	106080272	106080577	CpG: 22	305
chr10	106087843	106094198	L1Md_T	LINE	L1	chr10	106093792	106094035	CpG: 20	243
chr10	106206520	106212583	L1Md_T	LINE	L1	chr10	106206646	106207592	CpG: 66	946
chr10	106390637	106396607	L1Md_Gf	LINE	L1	chr10	106390763	106391921	CpG: 78	1158
chr10	106436081	106442698	L1Md_A	LINE	L1	chr10	106442251	106442484	CpG: 17	233
chr10	106606346	106606701	IAPEY2_LTR	LTR	ERVK	chr10	106606476	106606691	CpG: 18	215
chr10	107326649	107333192	L1Md_A	LINE	L1	chr10	107332778	107333083	CpG: 22	305
chr10	107366480	107372013	L1Md_T	LINE	L1	chr10	107366482	107366899	CpG: 33	417
chr10	107845370	107851989	L1Md_A	LINE	L1	chr10	107845375	107845608	CpG: 17	233
chr10	107845370	107851989	L1Md_A	LINE	L1	chr10	107845791	107846232	CpG: 29	441
chr10	107845370	107851989	L1Md_A	LINE	L1	chr10	107846419	107846856	CpG: 28	437
chr10	108000000	108006258	IAPEz-int	LTR	ERVK	chr10	108000618	108000847	CpG: 18	229
chr10	108094281	108094758	RLTR10	LTR	ERVK	chr10	108094726	108094931	CpG: 19	32
chr10	108094767	108094842	RLTR10-int	LTR	ERVK	chr10	108094726	108094931	CpG: 19	75
chr10	108094866	108095756	RLTR10-int	LTR	ERVK	chr10	108094726	108094931	CpG: 19	65
chr10	109315567	109321964	IAPEz-int	LTR	ERVK	chr10	109320980	109321221	CpG: 19	241
chr10	110008981	110015605	L1Md_A	LINE	L1	chr10	110015035	110016654	CpG: 109	570
chr10	110015594	110016645	L1Md_A	LINE	L1	chr10	110015035	110016654	CpG: 109	1051
chr10	110503982	110504432	L1Md_A	LINE	L1	chr10	110504428	110504669	CpG: 20	4
chr10	110504432	110509863	L1Md_T	LINE	L1	chr10	110504428	110504669	CpG: 20	237
chr10	110627452	110633076	L1Md_A	LINE	L1	chr10	110627665	110627891	CpG: 19	226
chr10	110687987	110690221	L1Md_T	LINE	L1	chr10	110688133	110688443	CpG: 22	310
chr10	110846882	110852891	L1Md_A	LINE	L1	chr10	110847001	110847832	CpG: 55	831
chr10	111000000	111000450	IAPLTR2_Mm	LTR	ERVK	chr10	111000427	111000696	CpG: 24	23
chr10	111000562	111000756	IAPEz-int	LTR	ERVK	chr10	111000427	111000696	CpG: 24	134
chr10	112167314	112174741	L1Md_T	LINE	L1	chr10	112173336	112174705	CpG: 91	1369
chr10	112425088	112430930	L1Md_T	LINE	L1	chr10	112425206	112425736	CpG: 37	530
chr10	112506012	112511402	L1Md_A	LINE	L1	chr10	112506036	112506269	CpG: 18	233
chr10	112587013	112592650	L1Md_T	LINE	L1	chr10	112587139	112587457	CpG: 28	318
chr10	112698154	112704207	L1Md_Gf	LINE	L1	chr10	112699279	112699732	CpG: 32	453
chr10	113382951	113389353	L1Md_A	LINE	L1	chr10	113388989	113389351	CpG: 25	362
chr10	113723060	113729457	IAPEz-int	LTR	ERVK	chr10	113728462	113728676	CpG: 17	214
chr10	114535470	114541330	L1Md_T	LINE	L1	chr10	114535605	114536136	CpG: 37	531
chr10	114860594	114865955	L1Md_T	LINE	L1	chr10	114860629	114860907	CpG: 19	278
chr10	115036135	115041773	L1Md_T	LINE	L1	chr10	115036260	115036579	CpG: 23	319
chr10	115315899	115315979	L2b	LINE	L2	chr10	115315154	115315931	CpG: 87	32
chr10	115535822	115541243	L1Md_A	LINE	L1	chr10	115535834	115536067	CpG: 18	233
chr10	116606612	116613008	IAPEz-int	LTR	ERVK	chr10	116612023	116612252	CpG: 18	229
chr10	117148856	117149004	MIR	SINE	MIR	chr10	117147828	117148929	CpG: 121	73
chr10	118070639	118070976	IAPLTR1a_Mm	LTR	ERVK	chr10	118070649	118071077	CpG: 30	327
chr10	118070976	118075341	IAPEz-int	LTR	ERVK	chr10	118070649	118071077	CpG: 30	101
chr10	118070976	118075341	IAPEz-int	LTR	ERVK	chr10	118071741	118071997	CpG: 20	256
chr10	118076130	118076467	IAPLTR1a_Mm	LTR	ERVK	chr10	118076140	118076351	CpG: 16	211
chr10	118910293	118910508	L1_Mus1	LINE	L1	chr10	118910507	118911142	CpG: 42	1
chr10	118910503	118916116	L1Md_A	LINE	L1	chr10	118910507	118911142	CpG: 42	635
chr10	121165085	121168086	IAPEz-int	LTR	ERVK	chr10	121165853	121166082	CpG: 18	229
chr10	121706865	121712281	L1Md_A	LINE	L1	chr10	121706886	121707339	CpG: 32	453
chr10	121938490	121944981	L1Md_T	LINE	L1	chr10	121944504	121944814	CpG: 24	310
chr10	122107462	122114667	L1Md_A	LINE	L1	chr10	122113798	122114447	CpG: 42	649
chr10	122234930	122240798	L1Md_T	LINE	L1	chr10	122235073	122235604	CpG: 37	531
chr10	122307371	122308144	IAPEz-int	LTR	ERVK	chr10	122308043	122308480	CpG: 33	101
chr10	122308144	122308604	IAPLTR2_Mm	LTR	ERVK	chr10	122308043	122308480	CpG: 33	336
chr10	122366061	122366415	IAPLTR1_Mm	LTR	ERVK	chr10	122366192	122366405	CpG: 16	213
chr10	122367539	122370638	IAPEz-int	LTR	ERVK	chr10	122369464	122369873	CpG: 29	409
chr10	122370638	122370992	IAPLTR1_Mm	LTR	ERVK	chr10	122370769	122370982	CpG: 16	213
chr10	122391376	122397234	L1Md_T	LINE	L1	chr10	122391509	122392040	CpG: 35	531
chr10	122835718	122839557	IAPEz-int	LTR	ERVK	chr10	122838509	122838839	CpG: 26	330
chr10	123490591	123497165	L1Md_A	LINE	L1	chr10	123496718	123497023	CpG: 23	305
chr10	123859693	123865028	IAPEz-int	LTR	ERVK	chr10	123860404	123860687	CpG: 20	283
chr10	124576657	124583082	IAPEz-int	LTR	ERVK	chr10	124577413	124577669	CpG: 20	256
chr10	124681716	124685709	IAPEz-int	LTR	ERVK	chr10	124684703	124684944	CpG: 19	241
chr10	125819527	125825930	L1Md_A	LINE	L1	chr10	125825439	125825918	CpG: 31	479
chr10	126285342	126290585	L1Md_T	LINE	L1	chr10	126285385	126285595	CpG: 21	210
chr10	127030866	127031001	Tigger19a	DNA	TcMar-Tigger	chr10	127030576	127030889	CpG: 40	23
chr10	127211802	127211902	PB1D7	SINE	Alu	chr10	127211218	127211818	CpG: 69	16
chr10	128058569	128058674	PB1D10	SINE	Alu	chr10	128058471	128059869	CpG: 152	105
chr10	128891931	128892053	RLTR31D_MM	LTR	ERVK	chr10	128891065	128892161	CpG: 114	122
chr10	129189479	129195058	L1Md_T	LINE	L1	chr10	129189545	129189864	CpG: 24	319
chr10	129213655	129214082	IAPLTR2_Mm	LTR	ERVK	chr10	129214024	129214226	CpG: 20	58
chr10	129214083	129215926	IAPEz-int	LTR	ERVK	chr10	129214024	129214226	CpG: 20	143
chr10	129340752	129346172	L1_Mus2	LINE	L1	chr10	129340863	129341105	CpG: 17	242
chr10	129389180	129395749	IAPEz-int	LTR	ERVK	chr10	129394584	129395004	CpG: 32	420
chr10	129587329	129594143	L1Md_T	LINE	L1	chr10	129593520	129594030	CpG: 35	510
chr10	129925608	129928254	IAPEz-int	LTR	ERVK	chr10	129926373	129926645	CpG: 21	272
chr10	130038949	130045413	L1Md_T	LINE	L1	chr10	130044955	130045346	CpG: 33	391
chr10	130562136	130565778	IAPEz-int	LTR	ERVK	chr10	130564793	130565022	CpG: 17	229
chr11	3864132	3864208	L2b	LINE	L2	chr11	3863606	3864191	CpG: 59	59
chr11	5054584	5054697	PB1D10	SINE	Alu	chr11	5054645	5054848	CpG: 16	52
chr11	5064906	5065012	MIR	SINE	MIR	chr11	5064841	5065397	CpG: 54	106
chr11	5556690	5557496	RLTR6-int	LTR	ERV1	chr11	5556999	5557388	CpG: 34	389
chr11	5707123	5707205	PB1D9	SINE	Alu	chr11	5707171	5707799	CpG: 75	34
chr11	5777498	5777611	PB1D10	SINE	Alu	chr11	5777608	5777823	CpG: 14	3
chr11	5788098	5788204	B1_Mus2	SINE	Alu	chr11	5788135	5788827	CpG: 65	69
chr11	6005651	6006407	RLTR4_Mm	LTR	ERV1	chr11	6006193	6007473	CpG: 94	214
chr11	6006407	6007343	RLTR4_MM-int	LTR	ERV1	chr11	6006193	6007473	CpG: 94	936
chr11	6007428	6008777	RLTR4_MM-int	LTR	ERV1	chr11	6006193	6007473	CpG: 94	45
chr11	6008753	6010616	RLTR4_MM-int	LTR	ERV1	chr11	6010215	6010418	CpG: 21	203
chr11	6141850	6148283	IAPEz-int	LTR	ERVK	chr11	6147087	6147594	CpG: 38	507
chr11	6531472	6531952	IAPLTR2_Mm	LTR	ERVK	chr11	6531596	6532106	CpG: 41	356
chr11	6531954	6532641	IAPEz-int	LTR	ERVK	chr11	6531596	6532106	CpG: 41	152
chr11	6535439	6535919	IAPLTR2_Mm	LTR	ERVK	chr11	6535563	6535912	CpG: 27	349
chr11	6750118	6757694	RLTR4_MM-int	LTR	ERV1	chr11	6752063	6752266	CpG: 21	203
chr11	6750118	6757694	RLTR4_MM-int	LTR	ERV1	chr11	6753570	6753902	CpG: 25	332
chr11	6750118	6757694	RLTR4_MM-int	LTR	ERV1	chr11	6757286	6757841	CpG: 51	408
chr11	6757694	6758391	RLTR4_Mm	LTR	ERV1	chr11	6757286	6757841	CpG: 51	147
chr11	6791834	6798059	L1Md_F2	LINE	L1	chr11	6797826	6798061	CpG: 18	233
chr11	7063204	7063271	MIRc	SINE	MIR	chr11	7063265	7064250	CpG: 133	6
chr11	7576051	7582564	IAPEz-int	LTR	ERVK	chr11	7581447	7581838	CpG: 29	391
chr11	7869863	7875059	L1Md_A	LINE	L1	chr11	7869771	7870111	CpG: 28	248
chr11	8149359	8154999	L1Md_T	LINE	L1	chr11	8149487	8149806	CpG: 24	319
chr11	8273876	8274260	IAPEY_LTR	LTR	ERVK	chr11	8273886	8274270	CpG: 31	374
chr11	8624203	8624281	RLTR20A4	LTR	ERVK	chr11	8623891	8624839	CpG: 92	78
chr11	8920297	8920994	RLTR4_Mm	LTR	ERV1	chr11	8920847	8921402	CpG: 50	147
chr11	8920994	8928580	RLTR4_MM-int	LTR	ERV1	chr11	8920847	8921402	CpG: 50	408
chr11	8920994	8928580	RLTR4_MM-int	LTR	ERV1	chr11	8924785	8925117	CpG: 25	332
chr11	8920994	8928580	RLTR4_MM-int	LTR	ERV1	chr11	8926432	8926635	CpG: 21	203
chr11	9708337	9714716	IAPEz-int	LTR	ERVK	chr11	9713746	9713975	CpG: 18	229
chr11	9744084	9750470	L1Md_A	LINE	L1	chr11	9750256	9750471	CpG: 16	214
chr11	10436461	10444147	RLTR6-int	LTR	ERV1	chr11	10438448	10438706	CpG: 19	258
chr11	10436461	10444147	RLTR6-int	LTR	ERV1	chr11	10443570	10444053	CpG: 41	483
chr11	10529310	10534855	L1Md_A	LINE	L1	chr11	10529417	10529722	CpG: 23	305
chr11	10760650	10767080	IAPEz-int	LTR	ERVK	chr11	10761446	10761675	CpG: 18	229
chr11	10767080	10767416	IAPLTR1a_Mm	LTR	ERVK	chr11	10767090	10767305	CpG: 16	215
chr11	10851456	10857661	L1Md_A	LINE	L1	chr11	10857429	10857655	CpG: 17	226
chr11	11042833	11049227	L1Md_T	LINE	L1	chr11	11048874	11049231	CpG: 28	353
chr11	11049227	11049715	RMER16-int	LTR	ERVK	chr11	11048874	11049231	CpG: 28	4
chr11	11141623	11148076	L1Md_T	LINE	L1	chr11	11147672	11148078	CpG: 28	404
chr11	11148077	11148118	B2_Mm2	SINE	B2	chr11	11147672	11148078	CpG: 28	1
chr11	11287224	11293500	L1Md_T	LINE	L1	chr11	11287336	11288306	CpG: 65	970
chr11	11392459	11392813	IAPEY2_LTR	LTR	ERVK	chr11	11392469	11392712	CpG: 17	243
chr11	11611540	11617099	L1Md_A	LINE	L1	chr11	11611661	11611966	CpG: 22	305
chr11	12129193	12134986	L1Md_T	LINE	L1	chr11	12129262	12129793	CpG: 37	531
chr11	12139511	12146091	L1Md_A	LINE	L1	chr11	12145638	12147135	CpG: 95	453
chr11	12146080	12147131	L1Md_A	LINE	L1	chr11	12145638	12147135	CpG: 95	1051
chr11	12147134	12151200	L1Md_A	LINE	L1	chr11	12145638	12147135	CpG: 95	1
chr11	12637946	12643166	L1Md_T	LINE	L1	chr11	12637939	12638265	CpG: 24	319
chr11	12795869	12802363	IAPEz-int	LTR	ERVK	chr11	12796680	12796948	CpG: 21	268
chr11	13309179	13316232	L1Md_T	LINE	L1	chr11	13315368	13316111	CpG: 52	743
chr11	13546238	13551997	L1Md_A	LINE	L1	chr11	13546254	13546995	CpG: 48	741
chr11	13615249	13621726	L1Md_T	LINE	L1	chr11	13615365	13616532	CpG: 79	1167
chr11	13815948	13821902	L1Md_A	LINE	L1	chr11	13816047	13816768	CpG: 48	721
chr11	13946588	13948105	L1Md_T	LINE	L1	chr11	13946655	13947372	CpG: 61	717
chr11	15228085	15234466	IAPEz-int	LTR	ERVK	chr11	15228826	15229055	CpG: 18	229
chr11	15286219	15287716	IAPEz-int	LTR	ERVK	chr11	15286621	15286906	CpG: 21	285
chr11	15286219	15287716	IAPEz-int	LTR	ERVK	chr11	15287679	15287984	CpG: 26	37
chr11	15287726	15288178	IAPLTR2_Mm	LTR	ERVK	chr11	15287679	15287984	CpG: 26	258
chr11	16228392	16228879	IAPLTR2_Mm	LTR	ERVK	chr11	16228516	16229005	CpG: 38	363
chr11	16228879	16229524	IAPEz-int	LTR	ERVK	chr11	16228516	16229005	CpG: 38	126
chr11	16232308	16232795	IAPLTR2_Mm	LTR	ERVK	chr11	16232432	16232636	CpG: 18	204
chr11	16385704	16391343	L1Md_T	LINE	L1	chr11	16385830	16386149	CpG: 24	319
chr11	16961484	16961958	IAPLTR2_Mm	LTR	ERVK	chr11	16961608	16961951	CpG: 27	343
chr11	17667696	17673377	L1Md_T	LINE	L1	chr11	17667766	17668300	CpG: 42	534
chr11	18046015	18052722	L1Md_T	LINE	L1	chr11	18052034	18052547	CpG: 36	513
chr11	18335914	18336964	ORR1E-int	LTR	ERVL-MaLR	chr11	18336963	18337316	CpG: 27	1
chr11	18336965	18338031	L1Md_T	LINE	L1	chr11	18336963	18337316	CpG: 27	351
chr11	18623169	18628747	L1Md_A	LINE	L1	chr11	18623309	18623614	CpG: 22	305
chr11	18636168	18641614	L1Md_T	LINE	L1	chr11	18636291	18636569	CpG: 22	278
chr11	18806820	18813280	IAPEz-int	LTR	ERVK	chr11	18812219	18812549	CpG: 26	330
chr11	18806820	18813280	IAPEz-int	LTR	ERVK	chr11	18813142	18813555	CpG: 31	138
chr11	18813280	18813762	IAPLTR2_Mm	LTR	ERVK	chr11	18813142	18813555	CpG: 31	275
chr11	19082589	19088044	L1Md_T	LINE	L1	chr11	19082595	19083029	CpG: 30	434
chr11	19567587	19570182	IAPEz-int	LTR	ERVK	chr11	19569188	19569402	CpG: 16	214
chr11	19792470	19793238	IAPEz-int	LTR	ERVK	chr11	19793138	19793488	CpG: 28	100
chr11	19793238	19793695	IAPLTR2_Mm	LTR	ERVK	chr11	19793138	19793488	CpG: 28	250
chr11	20516780	20519973	IAPEz-int	LTR	ERVK	chr11	20517512	20517733	CpG: 17	221
chr11	21189263	21191742	ERVB4_2-I_MM-int	LTR	ERVK	chr11	21189221	21189424	CpG: 15	161
chr11	21906987	21912429	L1Md_T	LINE	L1	chr11	21907121	21907438	CpG: 23	317
chr11	22335224	22335609	IAPLTR1_Mm	LTR	ERVK	chr11	22335231	22335485	CpG: 19	254
chr11	22338879	22340151	IAPEz-int	LTR	ERVK	chr11	22340093	22340412	CpG: 26	58
chr11	22340151	22340536	IAPLTR1_Mm	LTR	ERVK	chr11	22340093	22340412	CpG: 26	261
chr11	22578078	22579384	IAPEz-int	LTR	ERVK	chr11	22578914	22579135	CpG: 17	221
chr11	23218934	23225322	IAPEz-int	LTR	ERVK	chr11	23224346	23224631	CpG: 22	285
chr11	23305706	23305787	PB1D7	SINE	Alu	chr11	23305766	23307266	CpG: 182	21
chr11	24079606	24079656	L1M2	LINE	L1	chr11	24076380	24079963	CpG: 225	50
chr11	24805476	24811906	L1Md_T	LINE	L1	chr11	24811507	24811836	CpG: 28	329
chr11	24875659	24882253	L1Md_T	LINE	L1	chr11	24881700	24882043	CpG: 26	343
chr11	26426531	26432362	L1Md_T	LINE	L1	chr11	26426637	26426956	CpG: 22	319
chr11	26555829	26557126	IAPEz-int	LTR	ERVK	chr11	26556656	26556885	CpG: 18	229
chr11	27174136	27174282	ERVB4_2-LTR_MM	LTR	ERVK	chr11	27174169	27174417	CpG: 22	113
chr11	27174282	27174915	RLTR45-int	LTR	ERVK	chr11	27174169	27174417	CpG: 22	135
chr11	27382648	27389454	L1Md_T	LINE	L1	chr11	27388635	27389369	CpG: 50	734
chr11	27953075	27956689	IAPEz-int	LTR	ERVK	chr11	27955732	27955946	CpG: 17	214
chr11	29025100	29030829	L1Md_T	LINE	L1	chr11	29030560	29030802	CpG: 22	242
chr11	29124893	29126164	IAPEz-int	LTR	ERVK	chr11	29125692	29125915	CpG: 19	223
chr11	29283071	29283742	IAPEz-int	LTR	ERVK	chr11	29283370	29283629	CpG: 19	259
chr11	29331309	29332622	L1Md_T	LINE	L1	chr11	29331887	29332555	CpG: 54	668
chr11	29961111	29966496	L1Md_T	LINE	L1	chr11	29961138	29961453	CpG: 22	315
chr11	31035695	31041384	L1Md_T	LINE	L1	chr11	31035791	31036358	CpG: 38	567
chr11	31075246	31075630	IAPEY_LTR	LTR	ERVK	chr11	31075251	31075620	CpG: 25	369
chr11	31447923	31454362	IAPEz-int	LTR	ERVK	chr11	31453326	31453611	CpG: 24	285
chr11	31447923	31454362	IAPEz-int	LTR	ERVK	chr11	31454216	31454715	CpG: 37	146
chr11	31454363	31454839	IAPLTR2_Mm	LTR	ERVK	chr11	31454216	31454715	CpG: 37	352
chr11	31774152	31774649	IAPLTR2a2_Mm	LTR	ERVK	chr11	31774590	31774894	CpG: 30	59
chr11	31774675	31774733	IAPEz-int	LTR	ERVK	chr11	31774590	31774894	CpG: 30	58
chr11	31774805	31775609	IAPEz-int	LTR	ERVK	chr11	31774590	31774894	CpG: 30	89
chr11	32226874	32226981	PB1D10	SINE	Alu	chr11	32226389	32226918	CpG: 50	44
chr11	32267180	32267285	PB1D7	SINE	Alu	chr11	32267239	32267732	CpG: 51	46
chr11	36342439	36347849	L1Md_T	LINE	L1	chr11	36342461	36342768	CpG: 23	307
chr11	37752441	37758534	L1Md_T	LINE	L1	chr11	37752596	37753343	CpG: 50	747
chr11	38247097	38254156	L1Md_T	LINE	L1	chr11	38253287	38254030	CpG: 50	743
chr11	38481535	38481872	IAPLTR1a_Mm	LTR	ERVK	chr11	38481545	38481973	CpG: 31	327
chr11	38481872	38486204	IAPEz-int	LTR	ERVK	chr11	38481545	38481973	CpG: 31	101
chr11	38481872	38486204	IAPEz-int	LTR	ERVK	chr11	38482599	38482852	CpG: 19	253
chr11	38486988	38487325	IAPLTR1a_Mm	LTR	ERVK	chr11	38486998	38487315	CpG: 22	317
chr11	38902651	38909645	L1Md_A	LINE	L1	chr11	38908780	38909085	CpG: 24	305
chr11	40063743	40064081	IAPLTR1a_Mm	LTR	ERVK	chr11	40063753	40064071	CpG: 22	318
chr11	40064081	40070485	IAPEz-int	LTR	ERVK	chr11	40069488	40069717	CpG: 18	229
chr11	40064081	40070485	IAPEz-int	LTR	ERVK	chr11	40070384	40070813	CpG: 31	101
chr11	40070485	40070823	IAPLTR1a_Mm	LTR	ERVK	chr11	40070384	40070813	CpG: 31	328
chr11	40230707	40237270	L1Md_A	LINE	L1	chr11	40236836	40237141	CpG: 23	305
chr11	40242835	40249504	L1Md_T	LINE	L1	chr11	40248851	40249368	CpG: 36	517
chr11	40342135	40349335	L1Md_A	LINE	L1	chr11	40348264	40349337	CpG: 71	1071
chr11	40413466	40420520	L1Md_T	LINE	L1	chr11	40419656	40419975	CpG: 24	319
chr11	40838767	40845557	L1Md_A	LINE	L1	chr11	40844896	40845409	CpG: 37	513
chr11	41016266	41021845	L1Md_T	LINE	L1	chr11	41016353	41016853	CpG: 37	500
chr11	41105274	41111909	L1Md_T	LINE	L1	chr11	41111261	41111783	CpG: 39	522
chr11	41131882	41133939	RLTR6-int	LTR	ERV1	chr11	41133379	41133820	CpG: 37	441
chr11	41380885	41386298	L1Md_A	LINE	L1	chr11	41380897	41381240	CpG: 25	343
chr11	41703922	41710497	L1Md_A	LINE	L1	chr11	41710050	41710499	CpG: 33	447
chr11	41762245	41762628	IAPEY_LTR	LTR	ERVK	chr11	41762237	41762618	CpG: 32	373
chr11	41878059	41885133	L1Md_T	LINE	L1	chr11	41884248	41885125	CpG: 61	877
chr11	41889499	41890608	L1Md_F	LINE	L1	chr11	41889566	41889893	CpG: 30	327
chr11	42683995	42685224	L1Md_Gf	LINE	L1	chr11	42684061	42684380	CpG: 26	319
chr11	43659723	43660057	IAPLTR1a_Mm	LTR	ERVK	chr11	43659733	43660158	CpG: 30	324
chr11	43660057	43660693	IAPEz-int	LTR	ERVK	chr11	43659733	43660158	CpG: 30	101
chr11	43663483	43663817	IAPLTR1a_Mm	LTR	ERVK	chr11	43663493	43663708	CpG: 17	215
chr11	44306078	44311528	L1Md_T	LINE	L1	chr11	44306091	44306475	CpG: 26	384
chr11	45367785	45373636	L1Md_T	LINE	L1	chr11	45367911	45368645	CpG: 49	734
chr11	45582928	45588133	L1Md_A	LINE	L1	chr11	45582927	45583193	CpG: 21	265
chr11	45724437	45724817	L1Md_Gf	LINE	L1	chr11	45724546	45726088	CpG: 102	271
chr11	45724792	45731282	L1Md_T	LINE	L1	chr11	45724546	45726088	CpG: 102	1296
chr11	45769547	45776034	L1Md_T	LINE	L1	chr11	45769694	45770840	CpG: 77	1146
chr11	46008121	46014575	L1Md_T	LINE	L1	chr11	46014108	46014573	CpG: 33	465
chr11	46500879	46504950	L1Md_A	LINE	L1	chr11	46503879	46504944	CpG: 70	1065
chr11	46598596	46605168	L1Md_A	LINE	L1	chr11	46604725	46605030	CpG: 24	305
chr11	46721442	46727760	L1Md_T	LINE	L1	chr11	46727401	46727691	CpG: 21	290
chr11	47016833	47017182	IAPEY2_LTR	LTR	ERVK	chr11	47016851	47017078	CpG: 19	227
chr11	47419802	47427502	RLTR6-int	LTR	ERV1	chr11	47419916	47420399	CpG: 40	483
chr11	47427867	47433863	L1Md_A	LINE	L1	chr11	47427873	47428106	CpG: 18	233
chr11	47427867	47433863	L1Md_A	LINE	L1	chr11	47428217	47428730	CpG: 35	513
chr11	47850396	47856075	L1Md_T	LINE	L1	chr11	47850428	47850881	CpG: 32	453
chr11	48324267	48329499	L1Md_A	LINE	L1	chr11	48324273	48324492	CpG: 16	219
chr11	48529566	48536147	L1Md_A	LINE	L1	chr11	48535694	48536158	CpG: 34	453
chr11	48536151	48537421	L1_Mus3	LINE	L1	chr11	48535694	48536158	CpG: 34	7
chr11	48667984	48668316	IAPEY3_LTR	LTR	ERVK	chr11	48667991	48668192	CpG: 16	201
chr11	48716251	48722644	L1Md_T	LINE	L1	chr11	48722290	48722568	CpG: 21	278
chr11	51018230	51024590	L1Md_A	LINE	L1	chr11	51024161	51024394	CpG: 17	233
chr11	51437715	51438067	IAPLTR1_Mm	LTR	ERVK	chr11	51437599	51437857	CpG: 19	142
chr11	51438067	51440644	IAPEz-int	LTR	ERVK	chr11	51438832	51439046	CpG: 17	214
chr11	51668652	51669881	IAPEz-int	LTR	ERVK	chr11	51668893	51669109	CpG: 17	216
chr11	52167575	52167712	B1_Mus2	SINE	Alu	chr11	52167328	52167646	CpG: 23	71
chr11	53237231	53237711	IAPLTR2_Mm	LTR	ERVK	chr11	53237238	53237701	CpG: 36	463
chr11	53556214	53556954	RLTR6-int	LTR	ERV1	chr11	53556616	53556845	CpG: 17	229
chr11	54381425	54388547	L1Md_T	LINE	L1	chr11	54387615	54388544	CpG: 63	929
chr11	54576938	54583344	IAPEz-int	LTR	ERVK	chr11	54582337	54582622	CpG: 23	285
chr11	55241294	55247662	IAPEz-int	LTR	ERVK	chr11	55246700	55246929	CpG: 17	229
chr11	55664009	55670769	L1Md_A	LINE	L1	chr11	55670135	55670641	CpG: 35	506
chr11	56203815	56210302	L1Md_T	LINE	L1	chr11	56203941	56205108	CpG: 76	1167
chr11	56226437	56233019	L1Md_A	LINE	L1	chr11	56232566	56233007	CpG: 30	441
chr11	56459107	56459322	L1_Mus3	LINE	L1	chr11	56459321	56459598	CpG: 25	1
chr11	56489896	56490827	L1Md_T	LINE	L1	chr11	56489989	56490210	CpG: 19	221
chr11	56732332	56732850	L1Md_Gf	LINE	L1	chr11	56732400	56732743	CpG: 27	343
chr11	56800482	56807363	L1Md_T	LINE	L1	chr11	56806555	56807295	CpG: 58	740
chr11	57345564	57351013	L1Md_T	LINE	L1	chr11	57345607	57345936	CpG: 29	329
chr11	57559514	57559780	RLTR1B-int	LTR	ERV1	chr11	57559258	57559677	CpG: 30	163
chr11	57559806	57559926	RLTR1B-int	LTR	ERV1	chr11	57559877	57560098	CpG: 17	49
chr11	57559926	57560469	LTRIS2	LTR	ERV1	chr11	57559877	57560098	CpG: 17	172
chr11	58468956	58475506	L1Md_A	LINE	L1	chr11	58475074	58475504	CpG: 30	430
chr11	58521060	58521512	RLTR10	LTR	ERVK	chr11	58521481	58521729	CpG: 33	31
chr11	58521671	58522234	IAPLTR2a2_Mm	LTR	ERVK	chr11	58521481	58521729	CpG: 33	58
chr11	58673811	58679808	L1Md_A	LINE	L1	chr11	58674441	58674674	CpG: 18	233
chr11	58977605	58977861	RLTR15	LTR	ERVK	chr11	58977273	58978696	CpG: 117	256
chr11	60417356	60417452	RLTR20C1_MM	LTR	ERVK	chr11	60416740	60417985	CpG: 124	96
chr11	60579574	60585267	RLTR4_MM-int	LTR	ERV1	chr11	60579626	60579829	CpG: 21	203
chr11	60579574	60585267	RLTR4_MM-int	LTR	ERV1	chr11	60581144	60581424	CpG: 21	280
chr11	60579574	60585267	RLTR4_MM-int	LTR	ERV1	chr11	60584860	60585414	CpG: 47	407
chr11	60585267	60586008	RLTR4_Mm	LTR	ERV1	chr11	60584860	60585414	CpG: 47	147
chr11	60811026	60811088	ID_B1	SINE	B4	chr11	60810977	60811369	CpG: 35	62
chr11	60811035	60811132	B1_Mus2	SINE	Alu	chr11	60810977	60811369	CpG: 35	97
chr11	61420736	61427211	IAPEz-int	LTR	ERVK	chr11	61421569	61421800	CpG: 18	231
chr11	62458046	62458174	B1F2	SINE	Alu	chr11	62456785	62458613	CpG: 173	128
chr11	62560492	62560685	FordPrefect	DNA	hAT-Tip100	chr11	62560520	62561019	CpG: 43	165
chr11	63468138	63474494	IAPEz-int	LTR	ERVK	chr11	63468819	63469089	CpG: 21	270
chr11	63646913	63652570	L1Md_T	LINE	L1	chr11	63646923	63647376	CpG: 35	453
chr11	64111278	64111513	B4	SINE	B4	chr11	64111069	64111279	CpG: 15	1
chr11	64568019	64574228	L1Md_A	LINE	L1	chr11	64573990	64574221	CpG: 17	231
chr11	64792474	64793756	IAPEz-int	LTR	ERVK	chr11	64793284	64793507	CpG: 18	223
chr11	65452144	65458666	IAPEz-int	LTR	ERVK	chr11	65457547	65457940	CpG: 31	393
chr11	66460724	66466179	L1Md_T	LINE	L1	chr11	66460789	66461132	CpG: 24	343
chr11	66949533	66954018	IAPEz-int	LTR	ERVK	chr11	66953014	66953235	CpG: 17	221
chr11	67129710	67130047	IAPLTR2a2_Mm	LTR	ERVK	chr11	67130011	67130303	CpG: 23	36
chr11	67130113	67130179	IAPEz-int	LTR	ERVK	chr11	67130011	67130303	CpG: 23	66
chr11	67130203	67131012	IAPEz-int	LTR	ERVK	chr11	67130011	67130303	CpG: 23	100
chr11	69015890	69015990	B1F1	SINE	Alu	chr11	69015810	69016105	CpG: 24	100
chr11	69088898	69088957	MIR	SINE	MIR	chr11	69088413	69089149	CpG: 78	59
chr11	70969452	70969556	B1F	SINE	Alu	chr11	70969549	70970149	CpG: 50	7
chr11	71043581	71044248	IAPEz-int	LTR	ERVK	chr11	71044115	71044593	CpG: 35	133
chr11	71044249	71044717	IAPLTR2_Mm	LTR	ERVK	chr11	71044115	71044593	CpG: 35	344
chr11	71376890	71384865	L1Md_A	LINE	L1	chr11	71383020	71384855	CpG: 115	1835
chr11	72440917	72441036	L2a	LINE	L2	chr11	72441027	72441539	CpG: 42	9
chr11	73469660	73475314	L1Md_T	LINE	L1	chr11	73469802	73470324	CpG: 37	522
chr11	73610773	73618187	L1Md_A	LINE	L1	chr11	73616902	73618175	CpG: 85	1273
chr11	74129243	74135700	IAPEz-int	LTR	ERVK	chr11	74129999	74130297	CpG: 23	298
chr11	74220045	74226389	IAPEz-int	LTR	ERVK	chr11	74225416	74225645	CpG: 18	229
chr11	74301852	74306528	L1Md_A	LINE	L1	chr11	74301859	74302508	CpG: 43	649
chr11	74306526	74312267	L1Md_T	LINE	L1	chr11	74306542	74307276	CpG: 49	734
chr11	74884758	74891163	IAPEz-int	LTR	ERVK	chr11	74885447	74885927	CpG: 36	480
chr11	75169487	75169603	PB1D10	SINE	Alu	chr11	75165307	75173855	CpG: 594	116
chr11	75171311	75171389	B1_Mm	SINE	Alu	chr11	75165307	75173855	CpG: 594	78
chr11	75357405	75365045	RLTR6-int	LTR	ERV1	chr11	75359393	75359651	CpG: 19	258
chr11	75357405	75365045	RLTR6-int	LTR	ERV1	chr11	75364506	75364951	CpG: 39	445
chr11	76548807	76549550	RLTR4_Mm	LTR	ERV1	chr11	76549401	76549957	CpG: 47	149
chr11	76549550	76557109	RLTR4_MM-int	LTR	ERV1	chr11	76549401	76549957	CpG: 47	407
chr11	76549550	76557109	RLTR4_MM-int	LTR	ERV1	chr11	76553393	76553673	CpG: 21	280
chr11	76549550	76557109	RLTR4_MM-int	LTR	ERV1	chr11	76554988	76555191	CpG: 21	203
chr11	77514017	77514158	RSINE1	SINE	B4	chr11	77512827	77515988	CpG: 224	141
chr11	79235939	79236633	IAPEz-int	LTR	ERVK	chr11	79236474	79236981	CpG: 39	159
chr11	79236636	79237105	IAPLTR2_Mm	LTR	ERVK	chr11	79236474	79236981	CpG: 39	345
chr11	81430884	81436279	L1Md_A	LINE	L1	chr11	81430876	81431152	CpG: 18	268
chr11	81545862	81552309	IAPEz-int	LTR	ERVK	chr11	81546674	81546903	CpG: 18	229
chr11	82334018	82334355	IAPLTR1a_Mm	LTR	ERVK	chr11	82334028	82334345	CpG: 22	317
chr11	82335409	82337992	IAPEz-int	LTR	ERVK	chr11	82337010	82337224	CpG: 17	214
chr11	82335409	82337992	IAPEz-int	LTR	ERVK	chr11	82337891	82338319	CpG: 31	101
chr11	82337992	82338329	IAPLTR1a_Mm	LTR	ERVK	chr11	82337891	82338319	CpG: 31	327
chr11	82907875	82907977	MIRb	SINE	MIR	chr11	82907939	82908509	CpG: 60	38
chr11	85285922	85292328	IAPEz-int	LTR	ERVK	chr11	85291333	85291547	CpG: 17	214
chr11	86177459	86181924	L1Md_A	LINE	L1	chr11	86177558	86178279	CpG: 48	721
chr11	86812240	86815876	MMVL30-int	LTR	ERV1	chr11	86815234	86815753	CpG: 51	519
chr11	86845979	86848979	IAPEz-int	LTR	ERVK	chr11	86846746	86846975	CpG: 18	229
chr11	86882315	86883056	RLTR4_Mm	LTR	ERV1	chr11	86882909	86883463	CpG: 47	147
chr11	86883056	86890615	RLTR4_MM-int	LTR	ERV1	chr11	86882909	86883463	CpG: 47	407
chr11	86883056	86890615	RLTR4_MM-int	LTR	ERV1	chr11	86886899	86887179	CpG: 21	280
chr11	86883056	86890615	RLTR4_MM-int	LTR	ERV1	chr11	86888494	86888697	CpG: 21	203
chr11	87737019	87737151	ID_B1	SINE	B4	chr11	87736695	87737907	CpG: 101	132
chr11	88103151	88103234	ID4	SINE	ID	chr11	88103187	88103422	CpG: 17	47
chr11	88893097	88896269	RLTR4_MM-int	LTR	ERV1	chr11	88895862	88896416	CpG: 50	407
chr11	88896269	88896966	RLTR4_Mm	LTR	ERV1	chr11	88895862	88896416	CpG: 50	147
chr11	88911321	88917869	IAPEz-int	LTR	ERVK	chr11	88916720	88917164	CpG: 33	444
chr11	89554082	89559614	L1Md_A	LINE	L1	chr11	89554177	89554482	CpG: 22	305
chr11	89904070	89910537	L1Md_T	LINE	L1	chr11	89910111	89910520	CpG: 28	409
chr11	90310878	90312098	IAPEz-int	LTR	ERVK	chr11	90311104	90311333	CpG: 18	229
chr11	90902079	90906210	IAPEz-int	LTR	ERVK	chr11	90902823	90903052	CpG: 18	229
chr11	90960526	90966934	IAPEz-int	LTR	ERVK	chr11	90965937	90966166	CpG: 18	229
chr11	91020492	91025920	L1Md_T	LINE	L1	chr11	91020618	91020928	CpG: 23	310
chr11	91638626	91643884	L1Md_A	LINE	L1	chr11	91643247	91643760	CpG: 35	513
chr11	92099425	92105834	IAPEz-int	LTR	ERVK	chr11	92100193	92100422	CpG: 18	229
chr11	92594567	92600610	L1Md_A	LINE	L1	chr11	92594756	92595061	CpG: 21	305
chr11	92594567	92600610	L1Md_A	LINE	L1	chr11	92595172	92595477	CpG: 23	305
chr11	92694228	92699952	L1Md_T	LINE	L1	chr11	92694341	92694875	CpG: 42	534
chr11	93738071	93743246	L1Md_T	LINE	L1	chr11	93738131	93738343	CpG: 16	212
chr11	93798533	93801213	L1Md_F	LINE	L1	chr11	93800959	93801209	CpG: 18	250
chr11	95009682	95009775	L2b	LINE	L2	chr11	95009681	95010566	CpG: 84	93
chr11	95258854	95258886	MIRb	SINE	MIR	chr11	95258592	95259657	CpG: 106	32
chr11	97188616	97188733	MIR3	SINE	MIR	chr11	97187128	97188654	CpG: 170	38
chr11	98067376	98067680	RLTR27	LTR	ERVK	chr11	98067404	98067752	CpG: 26	276
chr11	98067705	98067758	RLTR10-int	LTR	ERVK	chr11	98067404	98067752	CpG: 26	47
chr11	98613615	98620038	IAPEz-int	LTR	ERVK	chr11	98614397	98614626	CpG: 18	229
chr11	98863354	98863484	MER5B	DNA	hAT-Charlie	chr11	98863359	98864070	CpG: 59	125
chr11	99192567	99192922	IAPEY2_LTR	LTR	ERVK	chr11	99192577	99192826	CpG: 20	249
chr11	99713879	99716877	IAPEz-int	LTR	ERVK	chr11	99715715	99716112	CpG: 27	397
chr11	99824804	99826216	L1Md_Gf	LINE	L1	chr11	99825155	99826534	CpG: 93	1061
chr11	99826236	99831723	L1Md_T	LINE	L1	chr11	99825155	99826534	CpG: 93	298
chr11	100662898	100663230	IAPLTR1a_Mm	LTR	ERVK	chr11	100662904	100663347	CpG: 31	326
chr11	100663230	100665961	IAPEz-int	LTR	ERVK	chr11	100664011	100664282	CpG: 20	271
chr11	100663230	100665961	IAPEz-int	LTR	ERVK	chr11	100662904	100663347	CpG: 31	117
chr11	100669185	100669521	IAPLTR1a_Mm	LTR	ERVK	chr11	100669195	100669408	CpG: 16	213
chr11	102027106	102027187	L2a	LINE	L2	chr11	102026466	102027367	CpG: 92	81
chr11	103083662	103084403	RLTR4_Mm	LTR	ERV1	chr11	103084256	103084810	CpG: 47	147
chr11	103084403	103091963	RLTR4_MM-int	LTR	ERV1	chr11	103084256	103084810	CpG: 47	407
chr11	103084403	103091963	RLTR4_MM-int	LTR	ERV1	chr11	103088247	103088527	CpG: 21	280
chr11	103084403	103091963	RLTR4_MM-int	LTR	ERV1	chr11	103089842	103090045	CpG: 21	203
chr11	103360953	103361118	MIR3	SINE	MIR	chr11	103360220	103361037	CpG: 101	84
chr11	104072970	104073136	FordPrefect	DNA	hAT-Tip100	chr11	104072784	104073108	CpG: 33	138
chr11	104861674	104861985	IAPEz-int	LTR	ERVK	chr11	104861838	104862044	CpG: 19	147
chr11	104861986	104862329	IAPLTR2b	LTR	ERVK	chr11	104861838	104862044	CpG: 19	58
chr11	106031881	106033193	IAPEz-int	LTR	ERVK	chr11	106031954	106032353	CpG: 30	399
chr11	106294171	106297246	IAPEz-int	LTR	ERVK	chr11	106296264	106296478	CpG: 17	214
chr11	106294171	106297246	IAPEz-int	LTR	ERVK	chr11	106297145	106297587	CpG: 30	101
chr11	106297246	106297583	IAPLTR1a_Mm	LTR	ERVK	chr11	106297145	106297587	CpG: 30	337
chr11	108105842	108111485	L1Md_T	LINE	L1	chr11	108105948	108106461	CpG: 38	513
chr11	108650302	108651561	IAPEz-int	LTR	ERVK	chr11	108651091	108651320	CpG: 18	229
chr11	109431503	109431568	RLTR20A4	LTR	ERVK	chr11	109431292	109431616	CpG: 42	65
chr11	111182847	111189280	IAPEz-int	LTR	ERVK	chr11	111183612	111183868	CpG: 19	256
chr11	111215996	111222453	IAPEz-int	LTR	ERVK	chr11	111221409	111221680	CpG: 22	271
chr11	113173016	113173489	IAPLTR2_Mm	LTR	ERVK	chr11	113173140	113173482	CpG: 27	342
chr11	113684751	113684875	ID_B1	SINE	B4	chr11	113683423	113684762	CpG: 137	11
chr11	113912530	113918962	IAPEz-int	LTR	ERVK	chr11	113913219	113913558	CpG: 28	339
chr11	114669146	114669238	PB1D9	SINE	Alu	chr11	114668546	114669164	CpG: 64	18
chr11	115755251	115761648	IAPEz-int	LTR	ERVK	chr11	115760663	115760892	CpG: 18	229
chr11	116389792	116391050	IAPEz-int	LTR	ERVK	chr11	116390593	116390809	CpG: 19	216
chr11	116759397	116759837	IAPLTR2_Mm	LTR	ERVK	chr11	116759591	116759999	CpG: 35	246
chr11	116759838	116760536	IAPEz-int	LTR	ERVK	chr11	116759591	116759999	CpG: 35	161
chr11	116763972	116764395	IAPLTR2_Mm	LTR	ERVK	chr11	116764166	116764400	CpG: 19	229
chr11	117500145	117502899	IAPEz-int	LTR	ERVK	chr11	117500910	117501212	CpG: 23	302
chr11	118907564	118907692	MER123	DNA	DNA	chr11	118907300	118907642	CpG: 24	78
chr11	119053847	119053895	RLTR20C2_MM	LTR	ERVK	chr11	119053227	119054061	CpG: 73	48
chr11	120079308	120079611	IAPEY2_LTR	LTR	ERVK	chr11	120079325	120079533	CpG: 15	208
chr11	120233340	120233517	MamTip2	DNA	hAT-Tip100	chr11	120233334	120233642	CpG: 24	177
chr11	120320546	120320977	RLTR10C	LTR	ERVK	chr11	120320945	120321513	CpG: 38	32
chr11	120320977	120321075	RLTR10C	LTR	ERVK	chr11	120320945	120321513	CpG: 38	98
chr11	120321075	120321410	IAPLTR1a_Mm	LTR	ERVK	chr11	120320945	120321513	CpG: 38	335
chr11	120321410	120321446	RLTR10C	LTR	ERVK	chr11	120320945	120321513	CpG: 38	36
chr11	120321464	120327925	IAPEz-int	LTR	ERVK	chr11	120320945	120321513	CpG: 38	49
chr11	120327925	120328260	IAPLTR1a_Mm	LTR	ERVK	chr11	120327935	120328148	CpG: 16	213
chr11	121070310	121073364	IAPEz-int	LTR	ERVK	chr11	121071001	121071271	CpG: 21	270
chr11	121317807	121319441	RLTR6-int	LTR	ERV1	chr11	121318864	121319347	CpG: 43	483
chr12	3002676	3009141	IAPEz-int	LTR	ERVK	chr12	3003442	3003740	CpG: 23	298
chr12	3058268	3058744	IAPLTR2_Mm	LTR	ERVK	chr12	3058392	3058853	CpG: 35	352
chr12	3058744	3059521	IAPEz-int	LTR	ERVK	chr12	3058392	3058853	CpG: 35	109
chr12	3261659	3262109	RLTR44E	LTR	ERVK	chr12	3261661	3261868	CpG: 23	207
chr12	3331159	3337599	IAPEz-int	LTR	ERVK	chr12	3336572	3336843	CpG: 20	271
chr12	3357580	3357647	RLTR20A4	LTR	ERVK	chr12	3357177	3357622	CpG: 53	42
chr12	3806114	3806271	L3	LINE	CR1	chr12	3806268	3808370	CpG: 290	3
chr12	4787764	4788225	IAPLTR2a2_Mm	LTR	ERVK	chr12	4788191	4788402	CpG: 22	34
chr12	4788250	4788481	IAPEz-int	LTR	ERVK	chr12	4788191	4788402	CpG: 22	152
chr12	4801348	4801627	RLTR6-int	LTR	ERV1	chr12	4801474	4801945	CpG: 42	153
chr12	4801627	4801714	MIR3	SINE	MIR	chr12	4801474	4801945	CpG: 42	87
chr12	4801714	4809045	RLTR6-int	LTR	ERV1	chr12	4801474	4801945	CpG: 42	231
chr12	5613776	5614159	IAPEY_LTR	LTR	ERVK	chr12	5613781	5614149	CpG: 30	368
chr12	5616875	5617554	IAPEy-int	LTR	ERVK	chr12	5617475	5617927	CpG: 39	79
chr12	5617554	5617937	IAPEY_LTR	LTR	ERVK	chr12	5617475	5617927	CpG: 39	373
chr12	6013017	6018574	L1Md_A	LINE	L1	chr12	6013136	6013441	CpG: 22	305
chr12	6234771	6235066	LTR33	LTR	ERVL	chr12	6234962	6235479	CpG: 34	104
chr12	6235070	6240498	L1Md_T	LINE	L1	chr12	6234962	6235479	CpG: 34	409
chr12	6516840	6523312	IAPEz-int	LTR	ERVK	chr12	6517534	6517900	CpG: 29	366
chr12	6803358	6809787	IAPEz-int	LTR	ERVK	chr12	6804052	6804391	CpG: 27	339
chr12	7111628	7117209	L1Md_A	LINE	L1	chr12	7111635	7112076	CpG: 30	441
chr12	7143656	7149773	RLTR6-int	LTR	ERV1	chr12	7143749	7144232	CpG: 44	483
chr12	7143656	7149773	RLTR6-int	LTR	ERV1	chr12	7149136	7149342	CpG: 15	206
chr12	7801859	7807516	L1Md_T	LINE	L1	chr12	7802215	7802525	CpG: 25	310
chr12	8123892	8129497	L1Md_T	LINE	L1	chr12	8123984	8124303	CpG: 24	319
chr12	8313594	8313659	MIR	SINE	MIR	chr12	8313313	8313608	CpG: 33	14
chr12	8403558	8404926	IAPEz-int	LTR	ERVK	chr12	8404454	8404685	CpG: 18	231
chr12	8583499	8584305	RLTR6-int	LTR	ERV1	chr12	8583607	8583996	CpG: 34	389
chr12	8588213	8588685	L1Md_Gf	LINE	L1	chr12	8588370	8588780	CpG: 28	315
chr12	8588685	8588891	RLTR1D2_MM	LTR	ERV1	chr12	8588370	8588780	CpG: 28	95
chr12	8843926	8844129	B3A	SINE	B2	chr12	8843720	8843962	CpG: 28	36
chr12	9677173	9683703	L1Md_T	LINE	L1	chr12	9683160	9683682	CpG: 35	522
chr12	9914823	9914837	ORR1D1	LTR	ERVL-MaLR	chr12	9914569	9914911	CpG: 27	14
chr12	10449835	10449978	RLTR24	LTR	ERV1	chr12	10449565	10449893	CpG: 59	58
chr12	10829379	10830219	L1Md_T	LINE	L1	chr12	10829445	10829655	CpG: 18	210
chr12	10971155	10976771	L1Md_A	LINE	L1	chr12	10971167	10971510	CpG: 23	343
chr12	11031428	11032540	L1Md_T	LINE	L1	chr12	11031499	11031963	CpG: 38	464
chr12	11104011	11110386	IAPEz-int	LTR	ERVK	chr12	11109427	11109648	CpG: 17	221
chr12	11187535	11193140	L1Md_T	LINE	L1	chr12	11187627	11188149	CpG: 40	522
chr12	11953730	11960139	L1Md_A	LINE	L1	chr12	11959891	11960140	CpG: 18	248
chr12	12092515	12098001	L1Md_T	LINE	L1	chr12	12092551	12092920	CpG: 25	369
chr12	12658729	12659080	IAPEY_LTR	LTR	ERVK	chr12	12658739	12659177	CpG: 31	341
chr12	12659100	12660161	IAPEy-int	LTR	ERVK	chr12	12658739	12659177	CpG: 31	77
chr12	12662858	12663242	IAPEY_LTR	LTR	ERVK	chr12	12662868	12663237	CpG: 28	369
chr12	13419471	13425917	L1Md_T	LINE	L1	chr12	13425661	13425902	CpG: 21	241
chr12	13757681	13763915	L1Md_T	LINE	L1	chr12	13763673	13763917	CpG: 19	242
chr12	13991403	13998469	L1Md_T	LINE	L1	chr12	13997593	13998336	CpG: 50	743
chr12	14594527	14600754	IAPEz-int	LTR	ERVK	chr12	14599927	14600195	CpG: 19	268
chr12	14790874	14796662	L1Md_A	LINE	L1	chr12	14791226	14791529	CpG: 21	303
chr12	15025959	15031468	L1Md_T	LINE	L1	chr12	15026066	15026393	CpG: 30	327
chr12	15191477	15197670	L1Md_A	LINE	L1	chr12	15191608	15192537	CpG: 62	929
chr12	15371747	15378178	L1Md_T	LINE	L1	chr12	15377749	15378051	CpG: 24	302
chr12	15378519	15384123	L1Md_A	LINE	L1	chr12	15378848	15379062	CpG: 17	214
chr12	15622185	15628648	L1Md_T	LINE	L1	chr12	15628172	15628616	CpG: 30	444
chr12	15866016	15872391	L1Md_A	LINE	L1	chr12	15871944	15872177	CpG: 17	233
chr12	16408840	16415752	L1Md_T	LINE	L1	chr12	16414913	16415653	CpG: 58	740
chr12	16622733	16629139	L1Md_T	LINE	L1	chr12	16628774	16629117	CpG: 25	343
chr12	16811500	16811656	RSINE1	SINE	B4	chr12	16810837	16811523	CpG: 79	23
chr12	17122521	17128989	IAPEz-int	LTR	ERVK	chr12	17123212	17123578	CpG: 29	366
chr12	17243496	17243954	IAPLTR2_Mm	LTR	ERVK	chr12	17243620	17244005	CpG: 31	334
chr12	17243964	17244672	IAPEz-int	LTR	ERVK	chr12	17243620	17244005	CpG: 31	41
chr12	17248051	17248519	IAPLTR2_Mm	LTR	ERVK	chr12	17248175	17248512	CpG: 28	337
chr12	17348683	17349047	MTC	LTR	ERVL-MaLR	chr12	17348301	17348684	CpG: 36	1
chr12	17871187	17874977	MMVL30-int	LTR	ERV1	chr12	17874494	17874696	CpG: 23	202
chr12	17960332	17966569	IAPEz-int	LTR	ERVK	chr12	17960900	17961159	CpG: 21	259
chr12	18156750	18163362	L1Md_A	LINE	L1	chr12	18162719	18163364	CpG: 43	643
chr12	18339507	18345992	L1Md_T	LINE	L1	chr12	18345499	18345979	CpG: 37	480
chr12	18390683	18391250	IAPLTR2_Mm	LTR	ERVK	chr12	18390889	18391115	CpG: 26	226
chr12	18852802	18853363	RLTR6B_Mm	LTR	ERV1	chr12	18853314	18854178	CpG: 99	49
chr12	19117852	19118426	MMVL30-int	LTR	ERV1	chr12	19117946	19118183	CpG: 18	237
chr12	19142841	19143843	ERVB4_2-I_MM-int	LTR	ERVK	chr12	19143675	19144004	CpG: 23	168
chr12	19243150	19243889	RLTR4_Mm	LTR	ERV1	chr12	19243675	19244311	CpG: 55	214
chr12	19243889	19243902	MTD	LTR	ERVL-MaLR	chr12	19243675	19244311	CpG: 55	13
chr12	19243902	19246219	RLTR4_MM-int	LTR	ERV1	chr12	19243675	19244311	CpG: 55	409
chr12	19246208	19248832	RLTR4_MM-int	LTR	ERV1	chr12	19248431	19248634	CpG: 19	203
chr12	19258599	19265044	IAPEz-int	LTR	ERVK	chr12	19264002	19264353	CpG: 29	351
chr12	19360705	19366624	L1Md_T	LINE	L1	chr12	19360705	19361633	CpG: 65	928
chr12	19626886	19632719	L1Md_T	LINE	L1	chr12	19626992	19627728	CpG: 51	736
chr12	19676082	19683740	RLTR6-int	LTR	ERV1	chr12	19683182	19683627	CpG: 38	445
chr12	20226753	20234331	MMERGLN-int	LTR	ERV1	chr12	20233967	20234333	CpG: 25	364
chr12	20698891	20699588	RLTR4_Mm	LTR	ERV1	chr12	20699441	20699996	CpG: 50	147
chr12	20699588	20701966	RLTR4_MM-int	LTR	ERV1	chr12	20699441	20699996	CpG: 50	408
chr12	20701955	20703761	RLTR4_MM-int	LTR	ERV1	chr12	20702531	20702863	CpG: 25	332
chr12	20709340	20716964	RLTR6-int	LTR	ERV1	chr12	20716619	20716852	CpG: 22	233
chr12	21939285	21940116	RLTR6-int	LTR	ERV1	chr12	21939595	21940022	CpG: 39	427
chr12	22146228	22147029	RLTR45-int	LTR	ERVK	chr12	22146683	22146912	CpG: 19	229
chr12	22467224	22467786	RLTR6B_Mm	LTR	ERV1	chr12	22466409	22467273	CpG: 100	49
chr12	22467786	22475509	RLTR6-int	LTR	ERV1	chr12	22474894	22475411	CpG: 47	517
chr12	22813966	22819419	L1Md_F	LINE	L1	chr12	22814031	22814299	CpG: 20	268
chr12	23025700	23026407	MMVL30-int	LTR	ERV1	chr12	23026031	23026284	CpG: 23	253
chr12	23051850	23059519	RLTR6-int	LTR	ERV1	chr12	23051965	23052448	CpG: 40	483
chr12	23304942	23305744	RLTR45-int	LTR	ERVK	chr12	23305397	23305626	CpG: 20	229
chr12	23460341	23466792	L1Md_T	LINE	L1	chr12	23466528	23466809	CpG: 23	264
chr12	23634979	23635540	RLTR6B_Mm	LTR	ERV1	chr12	23634168	23635028	CpG: 98	49
chr12	23635540	23643190	RLTR6-int	LTR	ERV1	chr12	23642686	23643096	CpG: 36	410
chr12	23833124	23840816	RLTR6-int	LTR	ERV1	chr12	23833239	23833722	CpG: 42	483
chr12	23833124	23840816	RLTR6-int	LTR	ERV1	chr12	23838598	23838844	CpG: 19	246
chr12	24083994	24085031	MMVL30-int	LTR	ERV1	chr12	24084451	24084916	CpG: 47	465
chr12	24159874	24165329	L1Md_F	LINE	L1	chr12	24159939	24160207	CpG: 20	268
chr12	24395733	24402236	IAPEz-int	LTR	ERVK	chr12	24396441	24396834	CpG: 30	393
chr12	24676836	24676887	RLTR20C1_MM	LTR	ERVK	chr12	24676663	24676967	CpG: 29	51
chr12	25591816	25592293	IAPLTR2_Mm	LTR	ERVK	chr12	25591939	25592404	CpG: 37	354
chr12	25592293	25592891	IAPEz-int	LTR	ERVK	chr12	25591939	25592404	CpG: 37	111
chr12	26048252	26054741	L1Md_T	LINE	L1	chr12	26048348	26049717	CpG: 94	1369
chr12	27399936	27406406	L1Md_T	LINE	L1	chr12	27405956	27406386	CpG: 30	430
chr12	27897112	27903785	L1Md_T	LINE	L1	chr12	27903185	27903716	CpG: 39	531
chr12	28191321	28196720	L1Md_A	LINE	L1	chr12	28191325	28191544	CpG: 16	219
chr12	28489607	28491247	L1Md_Gf	LINE	L1	chr12	28491241	28491702	CpG: 32	6
chr12	28491249	28492182	L1Md_A	LINE	L1	chr12	28491241	28491702	CpG: 32	453
chr12	28886882	28887039	B3A	SINE	B2	chr12	28887025	28887378	CpG: 25	14
chr12	30085010	30091461	L1Md_T	LINE	L1	chr12	30090999	30091363	CpG: 28	364
chr12	30187324	30192590	L1Md_T	LINE	L1	chr12	30187352	30187568	CpG: 19	216
chr12	30819846	30820545	L1VL4	LINE	L1	chr12	30820539	30820780	CpG: 18	6
chr12	30820541	30825914	L1Md_A	LINE	L1	chr12	30820539	30820780	CpG: 18	239
chr12	30991426	30997084	L1Md_T	LINE	L1	chr12	30991571	30991890	CpG: 26	319
chr12	31045645	31051109	L1Md_A	LINE	L1	chr12	31045670	31045975	CpG: 23	305
chr12	31358509	31364873	IAPEz-int	LTR	ERVK	chr12	31363912	31364141	CpG: 18	229
chr12	32028390	32030961	IAPEz-int	LTR	ERVK	chr12	32029131	32029360	CpG: 18	229
chr12	32415440	32418816	L1Md_Gf	LINE	L1	chr12	32418119	32418784	CpG: 48	665
chr12	32535130	32541502	L1Md_A	LINE	L1	chr12	32535928	32536369	CpG: 30	441
chr12	32596487	32596824	IAPLTR1a_Mm	LTR	ERVK	chr12	32596497	32596941	CpG: 31	327
chr12	32596824	32597396	IAPEz-int	LTR	ERVK	chr12	32596497	32596941	CpG: 31	117
chr12	32600217	32600554	IAPLTR1a_Mm	LTR	ERVK	chr12	32600227	32600442	CpG: 17	215
chr12	33781133	33781202	RLTR20A4	LTR	ERVK	chr12	33780903	33781177	CpG: 39	44
chr12	34000000	34000537	L1Md_A	LINE	L1	chr12	34000113	34000418	CpG: 22	305
chr12	34066931	34072763	Lx5c	LINE	L1	chr12	34067037	34067772	CpG: 49	735
chr12	34733404	34738909	L1Md_T	LINE	L1	chr12	34733503	34733832	CpG: 29	329
chr12	35802435	35808222	L1Md_T	LINE	L1	chr12	35802609	35803048	CpG: 29	439
chr12	35902804	35909050	L1Md_T	LINE	L1	chr12	35908791	35909023	CpG: 17	232
chr12	36199278	36204679	L1Md_A	LINE	L1	chr12	36199413	36199620	CpG: 16	207
chr12	36278983	36285417	L1Md_T	LINE	L1	chr12	36285025	36285414	CpG: 28	389
chr12	36486182	36492072	L1Md_T	LINE	L1	chr12	36486254	36486970	CpG: 59	716
chr12	36615970	36616364	IAPLTR2a2_Mm	LTR	ERVK	chr12	36616312	36616535	CpG: 18	52
chr12	36616365	36616591	IAPEz-int	LTR	ERVK	chr12	36616312	36616535	CpG: 18	170
chr12	36816248	36816418	FordPrefect	DNA	hAT-Tip100	chr12	36816299	36816554	CpG: 22	119
chr12	37154779	37161567	L1Md_T	LINE	L1	chr12	37160766	37161500	CpG: 51	734
chr12	37190684	37196064	L1Md_T	LINE	L1	chr12	37190696	37190929	CpG: 17	233
chr12	38047611	38053887	L1Md_T	LINE	L1	chr12	38047738	38048896	CpG: 79	1158
chr12	38527381	38532836	L1Md_T	LINE	L1	chr12	38527389	38527623	CpG: 17	234
chr12	38748340	38749376	RLTR10-int	LTR	ERVK	chr12	38749058	38749413	CpG: 28	318
chr12	38749378	38749816	RLTR10	LTR	ERVK	chr12	38749058	38749413	CpG: 28	35
chr12	39538757	39543470	L1Md_A	LINE	L1	chr12	39538990	39539274	CpG: 20	284
chr12	39899527	39905081	L1Md_A	LINE	L1	chr12	39899695	39899914	CpG: 16	219
chr12	40370817	40377498	L1Md_T	LINE	L1	chr12	40376892	40377426	CpG: 42	534
chr12	40402429	40408863	IAPEz-int	LTR	ERVK	chr12	40403194	40403450	CpG: 20	256
chr12	41136892	41143260	L1Md_A	LINE	L1	chr12	41143021	41143254	CpG: 19	233
chr12	41363543	41363897	IAPLTR1_Mm	LTR	ERVK	chr12	41363666	41363999	CpG: 25	231
chr12	41363897	41370273	IAPEz-int	LTR	ERVK	chr12	41363666	41363999	CpG: 25	102
chr12	41363897	41370273	IAPEz-int	LTR	ERVK	chr12	41364642	41364867	CpG: 18	225
chr12	42151560	42151942	IAPEY_LTR	LTR	ERVK	chr12	42151570	42151932	CpG: 30	362
chr12	42240666	42246847	L1Md_A	LINE	L1	chr12	42240788	42241299	CpG: 33	511
chr12	42240666	42246847	L1Md_A	LINE	L1	chr12	42241482	42241715	CpG: 19	233
chr12	42332153	42337410	L1Md_T	LINE	L1	chr12	42332154	42332419	CpG: 20	265
chr12	42560064	42566839	L1Md_T	LINE	L1	chr12	42566220	42566837	CpG: 44	617
chr12	42623397	42630024	L1Md_T	LINE	L1	chr12	42629587	42629906	CpG: 27	319
chr12	42739318	42746180	L1Md_T	LINE	L1	chr12	42745508	42746039	CpG: 37	531
chr12	43036640	43042907	L1Md_T	LINE	L1	chr12	43036758	43037713	CpG: 63	955
chr12	43670593	43678248	RLTR6-int	LTR	ERV1	chr12	43670707	43671152	CpG: 42	445
chr12	43748764	43754298	L1Md_T	LINE	L1	chr12	43748785	43749104	CpG: 24	319
chr12	43968936	43969380	L1Md_T	LINE	L1	chr12	43968942	43969161	CpG: 16	219
chr12	44230865	44231312	L1_Mus3	LINE	L1	chr12	44231311	44231560	CpG: 18	1
chr12	44231315	44236901	L1Md_A	LINE	L1	chr12	44231311	44231560	CpG: 18	245
chr12	44255794	44261945	L1Md_A	LINE	L1	chr12	44261744	44261996	CpG: 18	201
chr12	44261965	44262434	Lx5b	LINE	L1	chr12	44261744	44261996	CpG: 18	31
chr12	44483087	44489209	L1Md_Gf	LINE	L1	chr12	44483138	44484015	CpG: 57	877
chr12	44765721	44766057	IAPLTR1a_Mm	LTR	ERVK	chr12	44765834	44766047	CpG: 17	213
chr12	44768393	44771936	IAPEz-int	LTR	ERVK	chr12	44771880	44772260	CpG: 27	56
chr12	44771936	44772270	IAPLTR1a_Mm	LTR	ERVK	chr12	44771880	44772260	CpG: 27	324
chr12	45296630	45297709	L1Md_T	LINE	L1	chr12	45296662	45297130	CpG: 37	468
chr12	45961817	45962932	L1Md_A	LINE	L1	chr12	45962396	45962860	CpG: 35	464
chr12	46044604	46050599	L1Md_A	LINE	L1	chr12	46044723	46045555	CpG: 54	832
chr12	47280033	47285684	L1Md_T	LINE	L1	chr12	47280031	47280694	CpG: 43	661
chr12	47378986	47379370	IAPEY_LTR	LTR	ERVK	chr12	47378991	47379360	CpG: 26	369
chr12	47578972	47585650	L1Md_T	LINE	L1	chr12	47584959	47585648	CpG: 48	689
chr12	47859464	47866253	L1Md_A	LINE	L1	chr12	47865801	47866241	CpG: 31	440
chr12	48532549	48538950	IAPEz-int	LTR	ERVK	chr12	48533309	48533538	CpG: 18	229
chr12	48842958	48849585	L1Md_T	LINE	L1	chr12	48848948	48849586	CpG: 44	637
chr12	48995127	49000000	IAPEz-int	LTR	ERVK	chr12	48995892	48996148	CpG: 20	256
chr12	49051163	49057971	L1Md_T	LINE	L1	chr12	49057324	49057855	CpG: 37	531
chr12	49192725	49194051	L1Md_F	LINE	L1	chr12	49192805	49193336	CpG: 42	531
chr12	49245166	49251850	L1Md_T	LINE	L1	chr12	49251405	49251724	CpG: 26	319
chr12	50242199	50248982	L1Md_A	LINE	L1	chr12	50248327	50248976	CpG: 44	649
chr12	50402641	50407459	L1Md_F	LINE	L1	chr12	50402627	50403191	CpG: 39	550
chr12	50784615	50789971	L1Md_Gf	LINE	L1	chr12	50789530	50789849	CpG: 27	319
chr12	51168069	51169056	L1Md_Gf	LINE	L1	chr12	51168101	51168342	CpG: 20	241
chr12	51293001	51293368	IAPEY_LTR	LTR	ERVK	chr12	51293073	51293358	CpG: 21	285
chr12	51310299	51318003	RLTR6-int	LTR	ERV1	chr12	51310414	51310896	CpG: 44	482
chr12	51830163	51830262	ID_B1	SINE	B4	chr12	51828655	51830185	CpG: 194	22
chr12	52109807	52116449	L1Md_T	LINE	L1	chr12	52115997	52116316	CpG: 26	319
chr12	52201111	52207764	L1Md_T	LINE	L1	chr12	52207138	52207669	CpG: 42	531
chr12	52733727	52734955	IAPEz-int	LTR	ERVK	chr12	52733968	52734199	CpG: 20	231
chr12	54624876	54625331	IAPLTR2_Mm	LTR	ERVK	chr12	54625070	54625487	CpG: 32	261
chr12	54625332	54626812	IAPEz-int	LTR	ERVK	chr12	54625070	54625487	CpG: 32	155
chr12	54625332	54626812	IAPEz-int	LTR	ERVK	chr12	54626161	54626399	CpG: 18	238
chr12	54774223	54774920	RLTR4_Mm	LTR	ERV1	chr12	54774773	54775329	CpG: 51	147
chr12	54774920	54782508	RLTR4_MM-int	LTR	ERV1	chr12	54774773	54775329	CpG: 51	409
chr12	54774920	54782508	RLTR4_MM-int	LTR	ERV1	chr12	54778713	54779045	CpG: 25	332
chr12	54774920	54782508	RLTR4_MM-int	LTR	ERV1	chr12	54780360	54780563	CpG: 21	203
chr12	55632615	55638687	L1Md_T	LINE	L1	chr12	55632616	55633493	CpG: 61	877
chr12	56578321	56584701	L1Md_A	LINE	L1	chr12	56584314	56584552	CpG: 18	238
chr12	56747854	56748193	IAPLTR1a_Mm	LTR	ERVK	chr12	56747969	56748183	CpG: 16	214
chr12	56749253	56751836	IAPEz-int	LTR	ERVK	chr12	56751735	56752165	CpG: 30	101
chr12	56751836	56752175	IAPLTR1a_Mm	LTR	ERVK	chr12	56751735	56752165	CpG: 30	329
chr12	57935729	57941931	L1Md_T	LINE	L1	chr12	57941655	57941927	CpG: 21	272
chr12	58119797	58126215	L1Md_A	LINE	L1	chr12	58119809	58120042	CpG: 17	233
chr12	58119797	58126215	L1Md_A	LINE	L1	chr12	58120153	58121082	CpG: 61	929
chr12	58156214	58162002	L1Md_A	LINE	L1	chr12	58156212	58156869	CpG: 44	655
chr12	58314106	58320117	L1Md_T	LINE	L1	chr12	58314199	58314477	CpG: 21	278
chr12	58769808	58775248	L1Md_T	LINE	L1	chr12	58769813	58770257	CpG: 33	444
chr12	59223242	59224048	RLTR6-int	LTR	ERV1	chr12	59223350	59223739	CpG: 36	389
chr12	59440695	59447147	IAPEz-int	LTR	ERVK	chr12	59441463	59441737	CpG: 21	274
chr12	59498489	59500000	L1Md_Gf	LINE	L1	chr12	59498505	59498817	CpG: 25	312
chr12	59737216	59737599	IAPEY_LTR	LTR	ERVK	chr12	59737221	59737589	CpG: 27	368
chr12	60442874	60448453	L1Md_A	LINE	L1	chr12	60443088	60443321	CpG: 18	233
chr12	60466421	60470704	L1Md_A	LINE	L1	chr12	60470060	60470573	CpG: 35	513
chr12	61154495	61159899	L1Md_T	LINE	L1	chr12	61154534	61154770	CpG: 19	236
chr12	61363510	61370284	L1Md_A	LINE	L1	chr12	61369636	61370156	CpG: 37	520
chr12	61633012	61638647	L1Md_T	LINE	L1	chr12	61633134	61633453	CpG: 24	319
chr12	61756714	61763387	L1Md_T	LINE	L1	chr12	61762787	61763321	CpG: 43	534
chr12	61964501	61970800	L1Md_T	LINE	L1	chr12	61970653	61970927	CpG: 19	147
chr12	61970801	61970925	L1Md_T	LINE	L1	chr12	61970653	61970927	CpG: 19	124
chr12	62069810	62076277	L1Md_A	LINE	L1	chr12	62076038	62076271	CpG: 18	233
chr12	62176714	62183213	L1Md_T	LINE	L1	chr12	62176780	62178136	CpG: 101	1356
chr12	62535213	62537790	IAPEz-int	LTR	ERVK	chr12	62535978	62536192	CpG: 16	214
chr12	62541751	62549877	L1Md_T	LINE	L1	chr12	62547941	62549666	CpG: 112	1725
chr12	62959791	62966001	L1Md_T	LINE	L1	chr12	62959852	62961010	CpG: 76	1158
chr12	62985023	62990423	L1Md_T	LINE	L1	chr12	62985121	62985434	CpG: 26	313
chr12	63119283	63125469	L1Md_A	LINE	L1	chr12	63119617	63120129	CpG: 36	512
chr12	63289547	63290026	IAPLTR2_Mm	LTR	ERVK	chr12	63290003	63290204	CpG: 21	23
chr12	63290028	63290101	IAPEz-int	LTR	ERVK	chr12	63290003	63290204	CpG: 21	73
chr12	63290098	63290365	IAPEz-int	LTR	ERVK	chr12	63290003	63290204	CpG: 21	106
chr12	63297465	63297974	IAPLTR2_Mm	LTR	ERVK	chr12	63297779	63298136	CpG: 29	195
chr12	63297976	63298031	IAPEz-int	LTR	ERVK	chr12	63297779	63298136	CpG: 29	55
chr12	63298029	63298768	IAPEz-int	LTR	ERVK	chr12	63297779	63298136	CpG: 29	107
chr12	63351186	63357584	L1Md_A	LINE	L1	chr12	63351937	63352450	CpG: 35	513
chr12	63393798	63399443	L1Md_T	LINE	L1	chr12	63393932	63394251	CpG: 27	319
chr12	63691565	63697227	L1Md_T	LINE	L1	chr12	63691714	63692033	CpG: 27	319
chr12	64602751	64609120	L1Md_A	LINE	L1	chr12	64608881	64609114	CpG: 17	233
chr12	64666275	64666659	IAPEY_LTR	LTR	ERVK	chr12	64666285	64666649	CpG: 28	364
chr12	64725989	64731991	L1Md_T	LINE	L1	chr12	64726001	64726858	CpG: 55	857
chr12	64886730	64892732	L1Md_A	LINE	L1	chr12	64886742	64887731	CpG: 65	989
chr12	65027523	65033969	IAPEz-int	LTR	ERVK	chr12	65032933	65033204	CpG: 20	271
chr12	65260029	65267001	L1Md_A	LINE	L1	chr12	65266139	65266995	CpG: 57	856
chr12	65633545	65640045	IAPEz-int	LTR	ERVK	chr12	65634310	65634638	CpG: 24	328
chr12	65801586	65807985	IAPEz-int	LTR	ERVK	chr12	65806991	65807220	CpG: 18	229
chr12	65801586	65807985	IAPEz-int	LTR	ERVK	chr12	65807884	65808199	CpG: 23	101
chr12	65807985	65808322	IAPLTR1_Mm	LTR	ERVK	chr12	65807884	65808199	CpG: 23	214
chr12	65915220	65921069	L1Md_T	LINE	L1	chr12	65915307	65916089	CpG: 52	782
chr12	66407418	66413776	IAPEz-int	LTR	ERVK	chr12	66412799	66413020	CpG: 17	221
chr12	67275681	67282049	L1Md_A	LINE	L1	chr12	67281810	67282043	CpG: 18	233
chr12	67828867	67836682	L1Md_A	LINE	L1	chr12	67835204	67836549	CpG: 83	1345
chr12	67950152	67956145	L1Md_A	LINE	L1	chr12	67950363	67951012	CpG: 42	649
chr12	68036656	68039732	L1Md_F	LINE	L1	chr12	68039475	68039809	CpG: 25	257
chr12	68039733	68039822	L1Md_F	LINE	L1	chr12	68039475	68039809	CpG: 25	76
chr12	68406771	68412860	L1Md_T	LINE	L1	chr12	68406838	68407783	CpG: 74	945
chr12	68622139	68628509	IAPEz-int	LTR	ERVK	chr12	68627544	68627785	CpG: 19	241
chr12	68628522	68628949	IAPLTR1_Mm	LTR	ERVK	chr12	68628734	68628951	CpG: 16	215
chr12	68705447	68711815	L1Md_A	LINE	L1	chr12	68711576	68711809	CpG: 18	233
chr12	68745606	68746876	IAPEz-int	LTR	ERVK	chr12	68746404	68746635	CpG: 18	231
chr12	68914421	68922072	RLTR6-int	LTR	ERV1	chr12	68916352	68916610	CpG: 19	258
chr12	68914421	68922072	RLTR6-int	LTR	ERV1	chr12	68921474	68921957	CpG: 44	483
chr12	68927801	68935399	L1Md_A	LINE	L1	chr12	68933930	68935275	CpG: 81	1345
chr12	69546805	69547546	RLTR4_Mm	LTR	ERV1	chr12	69547399	69547953	CpG: 46	147
chr12	69547546	69547581	B1F2	SINE	Alu	chr12	69547399	69547953	CpG: 46	35
chr12	69547581	69555105	RLTR4_MM-int	LTR	ERV1	chr12	69547399	69547953	CpG: 46	372
chr12	69547581	69555105	RLTR4_MM-int	LTR	ERV1	chr12	69551389	69551669	CpG: 21	280
chr12	69547581	69555105	RLTR4_MM-int	LTR	ERV1	chr12	69552984	69553187	CpG: 21	203
chr12	70661521	70667946	IAPEz-int	LTR	ERVK	chr12	70666756	70667248	CpG: 37	492
chr12	70918364	70924835	IAPEz-int	LTR	ERVK	chr12	70923781	70924049	CpG: 20	268
chr12	70968199	70968280	B1_Mur2	SINE	Alu	chr12	70968273	70968687	CpG: 29	7
chr12	71206863	71207523	L1Md_Gf	LINE	L1	chr12	71206924	71207416	CpG: 38	492
chr12	71589638	71596270	L1Md_T	LINE	L1	chr12	71595624	71596146	CpG: 40	522
chr12	74926530	74932441	L1Md_T	LINE	L1	chr12	74926928	74927247	CpG: 25	319
chr12	75379421	75385305	L1Md_T	LINE	L1	chr12	75379430	75380111	CpG: 47	681
chr12	75768131	75768460	IAPEY_LTR	LTR	ERVK	chr12	75768219	75768448	CpG: 16	229
chr12	76736338	76743949	RLTR6-int	LTR	ERV1	chr12	76743464	76743855	CpG: 35	391
chr12	76744984	76747555	IAPEz-int	LTR	ERVK	chr12	76745725	76745954	CpG: 18	229
chr12	77404862	77411301	L1Md_T	LINE	L1	chr12	77410849	77411293	CpG: 31	444
chr12	77547125	77553773	L1Md_T	LINE	L1	chr12	77553315	77553634	CpG: 24	319
chr12	79562193	79568640	IAPEz-int	LTR	ERVK	chr12	79567603	79567942	CpG: 27	339
chr12	80161933	80162019	PB1D10	SINE	Alu	chr12	80161779	80162005	CpG: 17	72
chr12	80161957	80162027	B4A	SINE	B4	chr12	80161779	80162005	CpG: 17	48
chr12	80417614	80424060	IAPEz-int	LTR	ERVK	chr12	80418440	80418654	CpG: 17	214
chr12	81583094	81583478	IAPLTR1_Mm	LTR	ERVK	chr12	81583059	81583317	CpG: 19	223
chr12	82633628	82640491	L1Md_T	LINE	L1	chr12	82639844	82640375	CpG: 39	531
chr12	82788551	82789660	L1Md_F	LINE	L1	chr12	82789129	82789593	CpG: 38	464
chr12	83995269	83995636	IAPEY_LTR	LTR	ERVK	chr12	83995362	83995626	CpG: 19	264
chr12	85142225	85142262	B4A	SINE	B4	chr12	85141995	85142291	CpG: 39	37
chr12	85401045	85401382	IAPLTR1a_Mm	LTR	ERVK	chr12	85401159	85401372	CpG: 16	213
chr12	85401382	85407840	IAPEz-int	LTR	ERVK	chr12	85407723	85408167	CpG: 30	117
chr12	85407840	85408177	IAPLTR1a_Mm	LTR	ERVK	chr12	85407723	85408167	CpG: 30	327
chr12	87592193	87598793	L1Md_T	LINE	L1	chr12	87598180	87598681	CpG: 35	501
chr12	87905184	87905539	MMVL30-int	LTR	ERV1	chr12	87905151	87905685	CpG: 40	355
chr12	87905539	87905983	RLTR6C_Mm	LTR	ERV1	chr12	87905151	87905685	CpG: 40	146
chr12	87935181	87942857	RLTR6-int	LTR	ERV1	chr12	87935296	87935779	CpG: 42	483
chr12	87973760	87980008	L1Md_A	LINE	L1	chr12	87979729	87979962	CpG: 18	233
chr12	88091509	88091960	RLTR6C_Mm	LTR	ERV1	chr12	88091910	88092350	CpG: 32	50
chr12	88091962	88098267	RLTR6-int	LTR	ERV1	chr12	88091910	88092350	CpG: 32	388
chr12	88161232	88161677	RLTR6C_Mm	LTR	ERV1	chr12	88161530	88162065	CpG: 40	147
chr12	88161677	88162032	MMVL30-int	LTR	ERV1	chr12	88161530	88162065	CpG: 40	355
chr12	88228260	88229542	L1Md_Gf	LINE	L1	chr12	88229541	88229774	CpG: 17	1
chr12	88229536	88234765	L1Md_T	LINE	L1	chr12	88229541	88229774	CpG: 17	233
chr12	90075465	90082300	L1Md_T	LINE	L1	chr12	90081456	90082190	CpG: 51	734
chr12	90834908	90841423	L1Md_T	LINE	L1	chr12	90841098	90841425	CpG: 25	325
chr12	91163964	91169751	L1Md_A	LINE	L1	chr12	91163962	91164618	CpG: 43	654
chr12	91445276	91450863	L1Md_F2	LINE	L1	chr12	91445288	91445729	CpG: 32	441
chr12	91456065	91461653	L1Md_A	LINE	L1	chr12	91456077	91456518	CpG: 32	441
chr12	91467423	91474966	L1Md_T	LINE	L1	chr12	91473410	91474959	CpG: 107	1549
chr12	91936220	91943749	L1Md_T	LINE	L1	chr12	91942410	91943748	CpG: 87	1338
chr12	92165575	92172773	L1Md_A	LINE	L1	chr12	92171700	92172765	CpG: 70	1065
chr12	92861973	92868340	L1Md_A	LINE	L1	chr12	92868102	92868335	CpG: 18	233
chr12	93258828	93264552	L1Md_T	LINE	L1	chr12	93258941	93259475	CpG: 43	534
chr12	93509851	93516320	IAPEz-int	LTR	ERVK	chr12	93510633	93510908	CpG: 21	275
chr12	93538578	93538962	IAPEY_LTR	LTR	ERVK	chr12	93538583	93538952	CpG: 29	369
chr12	93541681	93542360	IAPEy-int	LTR	ERVK	chr12	93542281	93542734	CpG: 37	79
chr12	93542360	93542744	IAPEY_LTR	LTR	ERVK	chr12	93542281	93542734	CpG: 37	374
chr12	93920319	93925905	L1Md_A	LINE	L1	chr12	93920331	93920772	CpG: 29	441
chr12	94036861	94043335	IAPEz-int	LTR	ERVK	chr12	94042272	94042503	CpG: 19	231
chr12	94272115	94274817	IAPEz-int	LTR	ERVK	chr12	94273794	94274094	CpG: 22	300
chr12	94848521	94855169	L1Md_T	LINE	L1	chr12	94854711	94855030	CpG: 25	319
chr12	95248417	95254511	L1Md_T	LINE	L1	chr12	95248546	95249487	CpG: 65	941
chr12	95415098	95415482	IAPEY_LTR	LTR	ERVK	chr12	95415103	95415472	CpG: 29	369
chr12	95579395	95586041	L1Md_T	LINE	L1	chr12	95585576	95585895	CpG: 25	319
chr12	95611409	95618210	L1Md_A	LINE	L1	chr12	95617463	95618014	CpG: 37	551
chr12	95822045	95828328	L1Md_Gf	LINE	L1	chr12	95822171	95823134	CpG: 67	963
chr12	96077695	96084318	L1Md_A	LINE	L1	chr12	96083825	96084130	CpG: 24	305
chr12	96231594	96234150	IAPEz-int	LTR	ERVK	chr12	96233195	96233409	CpG: 17	214
chr12	96510748	96516752	L1Md_T	LINE	L1	chr12	96510815	96511558	CpG: 52	743
chr12	97037233	97043304	L1Md_T	LINE	L1	chr12	97037579	97038110	CpG: 37	531
chr12	97819860	97826368	L1Md_T	LINE	L1	chr12	97819932	97821262	CpG: 104	1330
chr12	98355583	98361991	IAPEz-int	LTR	ERVK	chr12	98356292	98356592	CpG: 26	300
chr12	98923300	98929527	L1Md_T	LINE	L1	chr12	98929287	98929519	CpG: 18	232
chr12	99142005	99148663	L1Md_T	LINE	L1	chr12	99148195	99148648	CpG: 33	453
chr12	101369244	101369989	IAPEz-int	LTR	ERVK	chr12	101369857	101370069	CpG: 20	132
chr12	101370023	101370405	IAPLTR2a2_Mm	LTR	ERVK	chr12	101369857	101370069	CpG: 20	46
chr12	101446885	101452554	L1Md_T	LINE	L1	chr12	101447017	101447530	CpG: 37	513
chr12	102406082	102412775	L1Md_T	LINE	L1	chr12	102412094	102412750	CpG: 47	656
chr12	103425285	103425479	MIRb	SINE	MIR	chr12	103425436	103426077	CpG: 53	43
chr12	103781489	103782773	L1Md_Gf	LINE	L1	chr12	103782451	103782672	CpG: 18	221
chr12	103932968	103933901	RLTR6-int	LTR	ERV1	chr12	103933082	103933451	CpG: 31	369
chr12	104201610	104207321	L1Md_T	LINE	L1	chr12	104201714	104202206	CpG: 35	492
chr12	105300578	105307046	IAPEz-int	LTR	ERVK	chr12	105305986	105306286	CpG: 23	300
chr12	108334799	108334948	MIR	SINE	MIR	chr12	108333754	108334864	CpG: 110	65
chr12	108567532	108573961	L1Md_T	LINE	L1	chr12	108573476	108573953	CpG: 34	477
chr12	109053875	109053933	MIR3	SINE	MIR	chr12	109052327	109053882	CpG: 212	7
chr12	109231633	109236903	L1Md_F3	LINE	L1	chr12	109231901	109232110	CpG: 18	209
chr12	109902316	109908684	IAPEz-int	LTR	ERVK	chr12	109903008	109903446	CpG: 31	438
chr12	109932575	109934573	RLTR10-int	LTR	ERVK	chr12	109934284	109934620	CpG: 25	289
chr12	109934589	109935078	RLTR10	LTR	ERVK	chr12	109934284	109934620	CpG: 25	31
chr12	111388574	111389776	IAPEz-int	LTR	ERVK	chr12	111389306	111389535	CpG: 18	229
chr12	112020536	112020889	MMVL30-int	LTR	ERV1	chr12	112020503	112021020	CpG: 38	353
chr12	112020891	112021335	RLTR6C_Mm	LTR	ERV1	chr12	112020503	112021020	CpG: 38	129
chr12	112054699	112061143	L1Md_T	LINE	L1	chr12	112060772	112061101	CpG: 28	329
chr12	112145879	112145961	MIRb	SINE	MIR	chr12	112143933	112146955	CpG: 253	82
chr12	112887287	112887725	IAPLTR2a2_Mm	LTR	ERVK	chr12	112887667	112887878	CpG: 24	58
chr12	112887727	112887780	IAPA_MM-int	LTR	ERVK	chr12	112887667	112887878	CpG: 24	53
chr12	112887795	112888283	IAPA_MM-int	LTR	ERVK	chr12	112887667	112887878	CpG: 24	83
chr12	113199279	113200721	IAPEz-int	LTR	ERVK	chr12	113199684	113200014	CpG: 29	330
chr12	113199279	113200721	IAPEz-int	LTR	ERVK	chr12	113200622	113200948	CpG: 26	99
chr12	113200731	113201142	IAPLTR2a	LTR	ERVK	chr12	113200622	113200948	CpG: 26	217
chr12	114235100	114241885	L1Md_A	LINE	L1	chr12	114241438	114241889	CpG: 30	447
chr12	114241884	114243024	L1Md_F2	LINE	L1	chr12	114241438	114241889	CpG: 30	5
chr12	114633210	114633684	IAPLTR2_Mm	LTR	ERVK	chr12	114633334	114633814	CpG: 35	350
chr12	114633684	114640187	IAPEz-int	LTR	ERVK	chr12	114633334	114633814	CpG: 35	130
chr12	114633684	114640187	IAPEz-int	LTR	ERVK	chr12	114634422	114634950	CpG: 38	528
chr12	115685267	115690620	L1Md_T	LINE	L1	chr12	115685339	115685646	CpG: 24	307
chr12	115725713	115730957	L1Md_T	LINE	L1	chr12	115725709	115725916	CpG: 16	203
chr12	115983043	115989941	L1Md_T	LINE	L1	chr12	115989078	115989790	CpG: 46	712
chr12	116541030	116547598	L1Md_A	LINE	L1	chr12	116547158	116547391	CpG: 18	233
chr12	118228032	118228357	IAPEY2_LTR	LTR	ERVK	chr12	118228032	118228259	CpG: 17	227
chr12	118381816	118388394	L1Md_A	LINE	L1	chr12	118387945	118388250	CpG: 23	305
chr12	118683415	118689045	L1Md_T	LINE	L1	chr12	118683532	118683851	CpG: 25	319
chr12	118794604	118794979	IAPLTR2a2_Mm	LTR	ERVK	chr12	118794921	118795140	CpG: 25	58
chr12	118794980	118795198	IAPEz-int	LTR	ERVK	chr12	118794921	118795140	CpG: 25	160
chr12	119591087	119597554	IAPEz-int	LTR	ERVK	chr12	119591783	119592149	CpG: 29	366
chr12	119661047	119667605	L1Md_A	LINE	L1	chr12	119667087	119667438	CpG: 24	351
chr12	119992186	119993301	L1Md_T	LINE	L1	chr12	119992764	119993229	CpG: 36	465
chr13	3017594	3017921	IAPEz-int	LTR	ERVK	chr13	3017758	3017978	CpG: 20	163
chr13	3017922	3018347	IAPLTR2a2_Mm	LTR	ERVK	chr13	3017758	3017978	CpG: 20	56
chr13	3173201	3180884	RLTR6-int	LTR	ERV1	chr13	3180401	3180790	CpG: 36	389
chr13	4068828	4069557	IAPEz-int	LTR	ERVK	chr13	4069499	4069786	CpG: 23	58
chr13	4069557	4069909	IAPLTR1_Mm	LTR	ERVK	chr13	4069499	4069786	CpG: 23	229
chr13	4069909	4076041	L1Md_Gf	LINE	L1	chr13	4075395	4075926	CpG: 36	531
chr13	4338816	4345212	IAPEz-int	LTR	ERVK	chr13	4339596	4339810	CpG: 17	214
chr13	4463567	4464216	IAPEz-int	LTR	ERVK	chr13	4464077	4464444	CpG: 29	139
chr13	4464218	4464698	IAPLTR2_Mm	LTR	ERVK	chr13	4464077	4464444	CpG: 29	226
chr13	4870743	4871181	IAPLTR2_Mm	LTR	ERVK	chr13	4870979	4871342	CpG: 30	202
chr13	4871183	4871237	IAPEz-int	LTR	ERVK	chr13	4870979	4871342	CpG: 30	54
chr13	4871222	4871424	IAPEz-int	LTR	ERVK	chr13	4870979	4871342	CpG: 30	120
chr13	4942652	4943122	IAPLTR2_Mm	LTR	ERVK	chr13	4942776	4943115	CpG: 28	339
chr13	5063894	5069688	L1Md_A	LINE	L1	chr13	5064322	5064555	CpG: 17	233
chr13	5092223	5098842	L1Md_T	LINE	L1	chr13	5098413	5098732	CpG: 25	319
chr13	5171433	5178494	L1Md_T	LINE	L1	chr13	5177506	5178451	CpG: 71	945
chr13	5278428	5282046	IAPEz-int	LTR	ERVK	chr13	5279160	5279389	CpG: 18	229
chr13	6249477	6249494	RSINE1	SINE	B4	chr13	6249333	6249763	CpG: 52	17
chr13	6435734	6441430	L1Md_T	LINE	L1	chr13	6435893	6436406	CpG: 38	513
chr13	6667782	6674639	L1Md_T	LINE	L1	chr13	6673972	6674503	CpG: 36	531
chr13	6722482	6729063	L1Md_A	LINE	L1	chr13	6728611	6728916	CpG: 23	305
chr13	6778404	6784264	L1Md_T	LINE	L1	chr13	6778540	6779071	CpG: 37	531
chr13	6820007	6826236	L1Md_T	LINE	L1	chr13	6825994	6826226	CpG: 18	232
chr13	6877803	6884853	L1Md_T	LINE	L1	chr13	6883993	6884736	CpG: 51	743
chr13	7124285	7130890	L1Md_T	LINE	L1	chr13	7130273	7130795	CpG: 36	522
chr13	7333212	7333596	IAPEY_LTR	LTR	ERVK	chr13	7333217	7333586	CpG: 28	369
chr13	7949493	7955889	IAPEz-int	LTR	ERVK	chr13	7954904	7955133	CpG: 18	229
chr13	8023916	8024178	IAPEz-int	LTR	ERVK	chr13	8024001	8024237	CpG: 23	177
chr13	8024179	8024587	IAPLTR2a2_Mm	LTR	ERVK	chr13	8024001	8024237	CpG: 23	58
chr13	8473240	8474503	IAPEz-int	LTR	ERVK	chr13	8473481	8473805	CpG: 27	324
chr13	8808566	8814963	L1Md_A	LINE	L1	chr13	8808572	8809844	CpG: 82	1272
chr13	8896061	8902428	ETnERV-int	LTR	ERVK	chr13	8902319	8902524	CpG: 17	109
chr13	8902428	8902747	ERVB7_1-LTR_MM	LTR	ERVK	chr13	8902319	8902524	CpG: 17	96
chr13	9433011	9439325	IAPEz-int	LTR	ERVK	chr13	9438418	9438647	CpG: 18	229
chr13	9439299	9439541	IAPA_MM-int	LTR	ERVK	chr13	9439497	9439770	CpG: 21	44
chr13	9439541	9439894	IAPLTR1_Mm	LTR	ERVK	chr13	9439497	9439770	CpG: 21	229
chr13	9832020	9838665	L1Md_T	LINE	L1	chr13	9834340	9834561	CpG: 31	221
chr13	10602784	10602826	L1Md_F	LINE	L1	chr13	10602788	10603229	CpG: 28	38
chr13	10602827	10608162	L1Md_A	LINE	L1	chr13	10602788	10603229	CpG: 28	402
chr13	10776936	10777335	IAPLTR2a2_Mm	LTR	ERVK	chr13	10777277	10777483	CpG: 22	58
chr13	10777337	10777396	IAPEz-int	LTR	ERVK	chr13	10777277	10777483	CpG: 22	59
chr13	10777425	10777602	IAPEz-int	LTR	ERVK	chr13	10777277	10777483	CpG: 22	58
chr13	10889547	10895981	IAPEz-int	LTR	ERVK	chr13	10894934	10895234	CpG: 24	300
chr13	10963022	10963714	IAPEz-int	LTR	ERVK	chr13	10963559	10963970	CpG: 36	155
chr13	10963715	10964164	IAPLTR2_Mm	LTR	ERVK	chr13	10963559	10963970	CpG: 36	255
chr13	11126970	11127323	IAPLTR2a2_Mm	LTR	ERVK	chr13	11127267	11127479	CpG: 18	56
chr13	11127375	11127491	IAPEz-int	LTR	ERVK	chr13	11127267	11127479	CpG: 18	104
chr13	11254050	11254238	MusHAL1	LINE	L1	chr13	11254237	11254587	CpG: 26	1
chr13	11254239	11255170	L1Md_A	LINE	L1	chr13	11254237	11254587	CpG: 26	348
chr13	11255166	11261155	L1Md_A	LINE	L1	chr13	11255172	11256022	CpG: 55	850
chr13	11501464	11507778	IAPEz-int	LTR	ERVK	chr13	11502206	11502435	CpG: 18	229
chr13	13015592	13022184	L1Md_A	LINE	L1	chr13	13021562	13022054	CpG: 33	492
chr13	13232968	13233281	Lx2B2	LINE	L1	chr13	13232706	13232969	CpG: 29	1
chr13	13718421	13719326	L1Md_T	LINE	L1	chr13	13718999	13719328	CpG: 25	327
chr13	13719327	13720198	L1Md_A	LINE	L1	chr13	13718999	13719328	CpG: 25	1
chr13	13772426	13773902	L1Md_A	LINE	L1	chr13	13773470	13773835	CpG: 27	365
chr13	14020834	14024464	MMVL30-int	LTR	ERV1	chr13	14020943	14021256	CpG: 27	313
chr13	14207808	14214647	L1Md_T	LINE	L1	chr13	14213996	14214527	CpG: 37	531
chr13	14690512	14696920	L1Md_T	LINE	L1	chr13	14696637	14696901	CpG: 25	264
chr13	14741770	14747022	L1Md_T	LINE	L1	chr13	14741785	14742016	CpG: 18	231
chr13	14802779	14809771	L1Md_A	LINE	L1	chr13	14809116	14809629	CpG: 35	513
chr13	15251827	15252938	L1Md_T	LINE	L1	chr13	15251897	15252361	CpG: 39	464
chr13	15431832	15438326	IAPEz-int	LTR	ERVK	chr13	15432528	15432921	CpG: 30	393
chr13	15962720	15969108	L1Md_T	LINE	L1	chr13	15968727	15969002	CpG: 20	275
chr13	16385236	16392061	L1Md_T	LINE	L1	chr13	16391426	16391996	CpG: 40	570
chr13	16499820	16500000	L1Md_Gf	LINE	L1	chr13	16499943	16500686	CpG: 54	57
chr13	16500000	16505880	L1Md_T	LINE	L1	chr13	16499943	16500686	CpG: 54	686
chr13	16601338	16608022	L1Md_T	LINE	L1	chr13	16607167	16607687	CpG: 37	520
chr13	16939993	16945249	L1Md_T	LINE	L1	chr13	16939991	16940258	CpG: 21	265
chr13	17147522	17152893	L1Md_A	LINE	L1	chr13	17147528	17147761	CpG: 18	233
chr13	17200520	17204017	L1Md_Gf	LINE	L1	chr13	17203179	17203872	CpG: 47	693
chr13	17916947	17922756	L1Md_A	LINE	L1	chr13	17917074	17917697	CpG: 41	623
chr13	20650544	20658238	RLTR6-int	LTR	ERV1	chr13	20657640	20658123	CpG: 44	483
chr13	20668322	20675506	L1Md_A	LINE	L1	chr13	20674451	20674891	CpG: 31	440
chr13	21630169	21636557	IAPEz-int	LTR	ERVK	chr13	21635572	21635800	CpG: 18	228
chr13	21766763	21767569	RLTR6-int	LTR	ERV1	chr13	21767072	21767461	CpG: 34	389
chr13	21812409	21813150	RLTR4_Mm	LTR	ERV1	chr13	21813003	21813557	CpG: 47	147
chr13	21813150	21819260	RLTR4_MM-int	LTR	ERV1	chr13	21813003	21813557	CpG: 47	407
chr13	21813150	21819260	RLTR4_MM-int	LTR	ERV1	chr13	21816993	21817273	CpG: 21	280
chr13	21813150	21819260	RLTR4_MM-int	LTR	ERV1	chr13	21818588	21818791	CpG: 21	203
chr13	22114769	22115200	IAPLTR2_Mm	LTR	ERVK	chr13	22114963	22115314	CpG: 26	237
chr13	22115201	22121762	IAPEz-int	LTR	ERVK	chr13	22114963	22115314	CpG: 26	113
chr13	22115201	22121762	IAPEz-int	LTR	ERVK	chr13	22115994	22116354	CpG: 29	360
chr13	22210348	22211264	L1Md_T	LINE	L1	chr13	22210926	22211186	CpG: 21	260
chr13	22229865	22232457	IAPEz-int	LTR	ERVK	chr13	22231471	22231692	CpG: 17	221
chr13	22421551	22422975	L1_Mus2	LINE	L1	chr13	22422973	22423671	CpG: 48	2
chr13	22422972	22428865	L1Md_T	LINE	L1	chr13	22422973	22423671	CpG: 48	698
chr13	22543189	22550181	L1Md_A	LINE	L1	chr13	22549317	22550174	CpG: 58	857
chr13	23639315	23645783	IAPEz-int	LTR	ERVK	chr13	23644714	23645074	CpG: 29	360
chr13	24028331	24033922	L1Md_T	LINE	L1	chr13	24028370	24028728	CpG: 29	358
chr13	24226683	24227084	IAPLTR2a	LTR	ERVK	chr13	24226841	24227131	CpG: 23	243
chr13	24227085	24227781	IAPEz-int	LTR	ERVK	chr13	24226841	24227131	CpG: 23	46
chr13	24229934	24230335	IAPLTR2a	LTR	ERVK	chr13	24230092	24230328	CpG: 18	236
chr13	25029703	25036193	L1Md_T	LINE	L1	chr13	25035657	25036121	CpG: 37	464
chr13	25055586	25055703	B1F	SINE	Alu	chr13	25055183	25056494	CpG: 100	117
chr13	25235616	25242198	L1Md_A	LINE	L1	chr13	25241758	25242056	CpG: 21	298
chr13	25536608	25543190	L1Md_A	LINE	L1	chr13	25542737	25543178	CpG: 33	441
chr13	26367454	26373919	IAPEz-int	LTR	ERVK	chr13	26368213	26368511	CpG: 22	298
chr13	26541469	26546719	L1Md_T	LINE	L1	chr13	26541479	26541774	CpG: 20	295
chr13	26830893	26837517	L1Md_T	LINE	L1	chr13	26837082	26837401	CpG: 26	319
chr13	27127826	27134049	L1Md_T	LINE	L1	chr13	27133749	27133959	CpG: 17	210
chr13	27824141	27830717	L1Md_A	LINE	L1	chr13	27830103	27830446	CpG: 23	343
chr13	28124764	28131153	IAPEz-int	LTR	ERVK	chr13	28130165	28130381	CpG: 19	216
chr13	28200614	28200880	IAPEz-int	LTR	ERVK	chr13	28200774	28201015	CpG: 22	106
chr13	28200896	28200955	IAPEz-int	LTR	ERVK	chr13	28200774	28201015	CpG: 22	59
chr13	28200957	28201352	IAPLTR2a2_Mm	LTR	ERVK	chr13	28200774	28201015	CpG: 22	58
chr13	28469335	28476120	L1Md_A	LINE	L1	chr13	28475463	28476112	CpG: 44	649
chr13	29064817	29072957	L1Md_T	LINE	L1	chr13	29070827	29072812	CpG: 128	1985
chr13	29249056	29255827	L1Md_T	LINE	L1	chr13	29255461	29255787	CpG: 26	326
chr13	29883140	29886421	IAPEz-int	LTR	ERVK	chr13	29885348	29885665	CpG: 25	317
chr13	29883140	29886421	IAPEz-int	LTR	ERVK	chr13	29886320	29886762	CpG: 31	101
chr13	29886421	29886760	IAPLTR1a_Mm	LTR	ERVK	chr13	29886320	29886762	CpG: 31	339
chr13	30116891	30123209	L1Md_T	LINE	L1	chr13	30122913	30123210	CpG: 24	296
chr13	30370466	30376891	IAPEz-int	LTR	ERVK	chr13	30371164	30371656	CpG: 37	492
chr13	31383053	31384391	L1Md_A	LINE	L1	chr13	31383059	31383632	CpG: 40	573
chr13	31597047	31597348	IAPEz-int	LTR	ERVK	chr13	31597247	31597675	CpG: 30	101
chr13	31597348	31597685	IAPLTR1a_Mm	LTR	ERVK	chr13	31597247	31597675	CpG: 30	327
chr13	32350795	32357307	IAPEz-int	LTR	ERVK	chr13	32351536	32351911	CpG: 27	375
chr13	32940864	32942951	IAPEz-int	LTR	ERVK	chr13	32941973	32942194	CpG: 17	221
chr13	32947934	32954300	IAPEz-int	LTR	ERVK	chr13	32953347	32953576	CpG: 18	229
chr13	33373185	33379426	L1Md_T	LINE	L1	chr13	33373277	33373808	CpG: 37	531
chr13	33437665	33438002	IAPLTR1a_Mm	LTR	ERVK	chr13	33437675	33438103	CpG: 31	327
chr13	33438002	33444411	IAPEz-int	LTR	ERVK	chr13	33437675	33438103	CpG: 31	101
chr13	33438002	33444411	IAPEz-int	LTR	ERVK	chr13	33438770	33438999	CpG: 18	229
chr13	33444411	33444748	IAPLTR1a_Mm	LTR	ERVK	chr13	33444421	33444738	CpG: 22	317
chr13	33726195	33726420	L1Md_A	LINE	L1	chr13	33726209	33726416	CpG: 16	207
chr13	33731062	33734700	L1Md_F2	LINE	L1	chr13	33734221	33734487	CpG: 18	266
chr13	33744660	33744885	L1Md_A	LINE	L1	chr13	33744664	33744871	CpG: 16	207
chr13	33862385	33868767	IAPEz-int	LTR	ERVK	chr13	33863120	33863361	CpG: 19	241
chr13	34167155	34173622	IAPEz-int	LTR	ERVK	chr13	34172567	34172796	CpG: 17	229
chr13	34514547	34520950	L1Md_T	LINE	L1	chr13	34520534	34520844	CpG: 24	310
chr13	35005694	35013277	RLTR6-int	LTR	ERV1	chr13	35012829	35013163	CpG: 27	334
chr13	36846996	36853674	L1Md_T	LINE	L1	chr13	36853066	36853601	CpG: 46	535
chr13	37037059	37043511	IAPEz-int	LTR	ERVK	chr13	37037843	37038102	CpG: 20	259
chr13	37167061	37173443	L1Md_A	LINE	L1	chr13	37167180	37167901	CpG: 46	721
chr13	37262993	37268449	L1Md_T	LINE	L1	chr13	37263061	37263425	CpG: 28	364
chr13	38110042	38111347	IAPEz-int	LTR	ERVK	chr13	38110875	38111106	CpG: 18	231
chr13	39049931	39056697	L1Md_A	LINE	L1	chr13	39055928	39056573	CpG: 41	645
chr13	39507265	39509941	IAPEz-int	LTR	ERVK	chr13	39508033	39508262	CpG: 18	229
chr13	39747567	39751460	L1Md_A	LINE	L1	chr13	39750982	39751423	CpG: 30	441
chr13	39939583	39945253	L1Md_T	LINE	L1	chr13	39939745	39940064	CpG: 26	319
chr13	40049815	40056049	L1Md_A	LINE	L1	chr13	40055724	40056009	CpG: 20	285
chr13	40587647	40593104	L1Md_T	LINE	L1	chr13	40587803	40588099	CpG: 21	296
chr13	40626061	40631640	L1Md_A	LINE	L1	chr13	40626066	40626507	CpG: 31	441
chr13	41220010	41220100	PB1D7	SINE	Alu	chr13	41219960	41220802	CpG: 112	90
chr13	43277897	43284297	IAPEz-int	LTR	ERVK	chr13	43278662	43278910	CpG: 19	248
chr13	43387131	43392095	IAPEz-int	LTR	ERVK	chr13	43387899	43388128	CpG: 19	229
chr13	44264377	44264716	IAPLTR1a_Mm	LTR	ERVK	chr13	44264387	44264819	CpG: 30	329
chr13	44264716	44271123	IAPEz-int	LTR	ERVK	chr13	44264387	44264819	CpG: 30	103
chr13	44271123	44271462	IAPLTR1a_Mm	LTR	ERVK	chr13	44271133	44271346	CpG: 16	213
chr13	44846805	44847340	L1Md_A	LINE	L1	chr13	44847089	44847334	CpG: 20	245
chr13	45011504	45017885	IAPEz-int	LTR	ERVK	chr13	45012245	45012474	CpG: 18	229
chr13	46376531	46382922	IAPEz-int	LTR	ERVK	chr13	46381775	46382157	CpG: 26	382
chr13	46575953	46581487	L1Md_A	LINE	L1	chr13	46576293	46576545	CpG: 20	252
chr13	47158665	47158759	ID_B1	SINE	B4	chr13	47158755	47158959	CpG: 18	4
chr13	47158958	47159260	Zaphod3	DNA	hAT-Tip100	chr13	47158755	47158959	CpG: 18	1
chr13	47520542	47528457	L1Md_A	LINE	L1	chr13	47527178	47528451	CpG: 79	1273
chr13	48297080	48302910	L1Md_T	LINE	L1	chr13	48297186	48297919	CpG: 48	733
chr13	48625065	48625224	Charlie8	DNA	hAT-Charlie	chr13	48625199	48626007	CpG: 102	25
chr13	48968654	48968840	ID_B1	SINE	B4	chr13	48967331	48968743	CpG: 188	89
chr13	49745329	49745686	IAPEY2_LTR	LTR	ERVK	chr13	49745428	49745671	CpG: 18	243
chr13	49746885	49748545	IAPEY3-int	LTR	ERVK	chr13	49748476	49748677	CpG: 17	69
chr13	49748547	49748865	IAPEY2_LTR	LTR	ERVK	chr13	49748476	49748677	CpG: 17	130
chr13	49904859	49905381	IAPLTR2a2_Mm	LTR	ERVK	chr13	49905323	49905578	CpG: 27	58
chr13	49905407	49905480	IAPEz-int	LTR	ERVK	chr13	49905323	49905578	CpG: 27	73
chr13	49905524	49905783	IAPEz-int	LTR	ERVK	chr13	49905323	49905578	CpG: 27	54
chr13	50015175	50021714	L1Md_A	LINE	L1	chr13	50021283	50021588	CpG: 22	305
chr13	50119328	50125422	L1Md_T	LINE	L1	chr13	50119697	50120228	CpG: 40	531
chr13	50129062	50135434	L1Md_A	LINE	L1	chr13	50135221	50135431	CpG: 15	210
chr13	50293144	50298544	L1Md_T	LINE	L1	chr13	50293178	50293411	CpG: 18	233
chr13	50712074	50719701	RLTR6-int	LTR	ERV1	chr13	50719215	50719587	CpG: 34	372
chr13	50730521	50731274	L1Md_A	LINE	L1	chr13	50730640	50730945	CpG: 23	305
chr13	50893369	50899821	L1Md_T	LINE	L1	chr13	50899559	50899800	CpG: 18	241
chr13	51202275	51202631	RLTR10A	LTR	ERVK	chr13	51202596	51203047	CpG: 51	35
chr13	51269386	51270574	IAPEz-int	LTR	ERVK	chr13	51269627	51269843	CpG: 17	216
chr13	51636884	51638510	MMVL30-int	LTR	ERV1	chr13	51637982	51638387	CpG: 36	405
chr13	51985863	51987092	IAPEz-int	LTR	ERVK	chr13	51986635	51986851	CpG: 19	216
chr13	52293160	52294327	IAPEz-int	LTR	ERVK	chr13	52293401	52293632	CpG: 18	231
chr13	52382430	52388847	IAPEz-int	LTR	ERVK	chr13	52387839	52388079	CpG: 18	240
chr13	52638334	52638473	RLTR31D_MM	LTR	ERVK	chr13	52638073	52638368	CpG: 21	34
chr13	53476428	53476481	MIR3	SINE	MIR	chr13	53475878	53476446	CpG: 53	18
chr13	53872855	53873228	IAPEY_LTR	LTR	ERVK	chr13	53872869	53873225	CpG: 27	356
chr13	54948569	54948687	MIRb	SINE	MIR	chr13	54948684	54950061	CpG: 152	3
chr13	55099714	55099809	B1F1	SINE	Alu	chr13	55099808	55100357	CpG: 79	1
chr13	55185024	55188682	MMVL30-int	LTR	ERV1	chr13	55185133	55185538	CpG: 38	405
chr13	55727553	55727657	PB1D9	SINE	Alu	chr13	55727172	55727610	CpG: 63	57
chr13	55779062	55779399	IAPLTR1a_Mm	LTR	ERVK	chr13	55779056	55779500	CpG: 32	337
chr13	55779399	55782425	IAPEz-int	LTR	ERVK	chr13	55779056	55779500	CpG: 32	101
chr13	55779399	55782425	IAPEz-int	LTR	ERVK	chr13	55780164	55780390	CpG: 18	226
chr13	55783409	55783746	IAPLTR1a_Mm	LTR	ERVK	chr13	55783419	55783762	CpG: 24	327
chr13	56713231	56719626	IAPEz-int	LTR	ERVK	chr13	56718638	56718854	CpG: 19	216
chr13	59101488	59107951	L1Md_T	LINE	L1	chr13	59107475	59107785	CpG: 24	310
chr13	60021960	60028364	IAPEz-int	LTR	ERVK	chr13	60027375	60027596	CpG: 16	221
chr13	60197048	60203530	IAPEz-int	LTR	ERVK	chr13	60202457	60202802	CpG: 26	345
chr13	60855841	60861505	L1Md_T	LINE	L1	chr13	60855992	60856311	CpG: 26	319
chr13	60948271	60951315	IAPEz-int	LTR	ERVK	chr13	60951195	60951426	CpG: 24	120
chr13	60951326	60951386	IAPEz-int	LTR	ERVK	chr13	60951195	60951426	CpG: 24	60
chr13	60951396	60951756	IAPLTR2a2_Mm	LTR	ERVK	chr13	60951195	60951426	CpG: 24	30
chr13	61397312	61402719	L1Md_T	LINE	L1	chr13	61397418	61397728	CpG: 24	310
chr13	61422038	61427874	L1Md_A	LINE	L1	chr13	61422050	61422816	CpG: 50	766
chr13	61951239	61957608	ETnERV-int	LTR	ERVK	chr13	61952761	61953139	CpG: 28	378
chr13	62092288	62093094	RLTR6-int	LTR	ERV1	chr13	62092597	62092986	CpG: 38	389
chr13	62295494	62296262	RLTR6-int	LTR	ERV1	chr13	62295803	62296154	CpG: 32	351
chr13	62418845	62425330	L1Md_T	LINE	L1	chr13	62418969	62420136	CpG: 77	1167
chr13	62473370	62479768	IAPEz-int	LTR	ERVK	chr13	62478783	62479024	CpG: 19	241
chr13	62592185	62592516	IAPEY_LTR	LTR	ERVK	chr13	62592190	62592490	CpG: 22	300
[truncated: 7,100 more rows]

## Sheet: Table S2
Table S2. Overlaps among TEs and promoter-like sites (PLS) in mouse.
TE locus						PLS						Overlaps
chr	start	end	family	class	superfamily	chr	start	end	accession_d	accession_e	category	length
chr1	9942780	9943056	MTC	LTR	ERVL-MaLR	chr1	9942923	9943256	EM10D1038083	EM10E0431739	PLS	133
chr1	19208913	19208981	RLTR20A4	LTR	ERVK	chr1	19208954	19209294	EM10D2265068	EM10E0933072	PLS	27
chr1	34849602	34849827	L1MD3	LINE	L1	chr1	34849800	34850103	EM10D2267250	EM10E0933756	PLS,CTCF-bound	27
chr1	36744715	36744859	B3	SINE	B2	chr1	36744580	36744927	EM10D2267941	EM10E0934073	PLS,CTCF-bound	144
chr1	36744873	36745011	B1_Mus1	SINE	Alu	chr1	36744580	36744927	EM10D2267941	EM10E0934073	PLS,CTCF-bound	54
chr1	37866175	37866796	Lx7	LINE	L1	chr1	37866289	37866494	EM10D1048938	EM10E0434950	PLS	205
chr1	39650049	39650146	MER67C	LTR	ERV1	chr1	39650059	39650340	EM10D1050394	EM10E0435542	PLS	87
chr1	46065987	46066515	RLTR12B	LTR	ERVK	chr1	46066509	46066674	EM10D2270847	EM10E0935334	PLS,CTCF-bound	6
chr1	46066525	46066665	RLTR34D_MM	LTR	ERVK	chr1	46066509	46066674	EM10D2270847	EM10E0935334	PLS,CTCF-bound	140
chr1	54439151	54439359	B2_Mm2	SINE	B2	chr1	54438840	54439190	EM10D2272039	EM10E0935744	PLS,CTCF-bound	39
chr1	55027643	55027778	B1_Mm	SINE	Alu	chr1	55027311	55027661	EM10D2272247	EM10E0935839	PLS,CTCF-bound	18
chr1	59492716	59492787	L2b	LINE	L2	chr1	59492549	59492733	EM10D1059623	EM10E0438780	PLS	17
chr1	72038679	72039019	ORR1B2	LTR	ERVL-MaLR	chr1	72038531	72038878	EM10D1065867	EM10E0440787	PLS	199
chr1	72307222	72307350	RSINE1	SINE	B4	chr1	72307279	72307629	EM10D2276991	EM10E0937643	PLS,CTCF-bound	71
chr1	74361737	74361937	B3	SINE	B2	chr1	74361863	74362212	EM10D1067679	EM10E0441637	PLS,CTCF-bound	74
chr1	74935686	74935831	L1MC	LINE	L1	chr1	74935431	74935778	EM10D1068182	EM10E0441897	PLS	92
chr1	75209612	75209731	MER5A1	DNA	hAT-Charlie	chr1	75209380	75209704	EM10D1068391	EM10E0442000	PLS	92
chr1	78510937	78511187	B4	SINE	B4	chr1	78510924	78511264	EM10D2279250	EM10E0938657	PLS	250
chr1	79762668	79762695	MTEa	LTR	ERVL-MaLR	chr1	79762583	79762827	EM10D1071056	EM10E0442900	PLS	27
chr1	79762716	79762771	MTEa	LTR	ERVL-MaLR	chr1	79762583	79762827	EM10D1071056	EM10E0442900	PLS	55
chr1	79762809	79762878	RMER15	LTR	ERVL	chr1	79762583	79762827	EM10D1071056	EM10E0442900	PLS	18
chr1	86064196	86064258	PB1D10	SINE	Alu	chr1	86064252	86064598	EM10D1074025	EM10E0443938	PLS,CTCF-bound	6
chr1	86064218	86064328	MT2B2	LTR	ERVL	chr1	86064252	86064598	EM10D1074025	EM10E0443938	PLS,CTCF-bound	76
chr1	87214383	87214524	MIRb	SINE	MIR	chr1	87214126	87214463	EM10D2281429	EM10E0939560	PLS	80
chr1	87574170	87574445	B4A	SINE	B4	chr1	87573886	87574232	EM10D2281570	EM10E0939617	PLS	62
chr1	88509933	88510276	MLT1A0	LTR	ERVL-MaLR	chr1	88509861	88510210	EM10D1075958	EM10E0444859	PLS	277
chr1	89015902	89015986	MTD	LTR	ERVL-MaLR	chr1	89015954	89016155	EM10D1076368	EM10E0445034	PLS	32
chr1	92950446	92950613	MLT1A0	LTR	ERVL-MaLR	chr1	92950610	92950951	EM10D1079762	EM10E0446527	PLS	3
chr1	106796790	106797012	L1MD3	LINE	L1	chr1	106796552	106796900	EM10D1083953	EM10E0447640	PLS	110
chr1	107916812	107917465	Lx9	LINE	L1	chr1	107917041	107917296	EM10D2286284	EM10E0941498	PLS	255
chr1	113963932	113964300	RLTR9E	LTR	ERVK	chr1	113964035	113964258	EM10D2286652	EM10E0941552	PLS	223
chr1	118321516	118321712	ID_B1	SINE	B4	chr1	118321635	118321983	EM10D2286872	EM10E0941567	PLS,CTCF-bound	77
chr1	119649121	119649163	B1_Mus2	SINE	Alu	chr1	119648913	119649134	EM10D2287374	EM10E0941818	PLS,CTCF-bound	13
chr1	127729034	127729128	ID_B1	SINE	B4	chr1	127729093	127729440	EM10D2288933	EM10E0942319	PLS	35
chr1	131638076	131638238	ID_B1	SINE	B4	chr1	131638215	131638530	EM10D2290112	EM10E0942821	PLS	23
chr1	131638315	131638509	MIR	SINE	MIR	chr1	131638215	131638530	EM10D2290112	EM10E0942821	PLS	194
chr1	131866925	131867037	ID_B1	SINE	B4	chr1	131867013	131867360	EM10D1092561	EM10E0450186	PLS,CTCF-bound	24
chr1	133025529	133025649	B1_Mus2	SINE	Alu	chr1	133025267	133025595	EM10D2290840	EM10E0943223	PLS,CTCF-bound	66
chr1	134434887	134435453	MT2B2	LTR	ERVL	chr1	134435451	134435707	EM10D1095009	EM10E0451616	PLS,CTCF-bound	2
chr1	134435490	134435689	B3	SINE	B2	chr1	134435451	134435707	EM10D1095009	EM10E0451616	PLS,CTCF-bound	199
chr1	134559951	134560011	L2c	LINE	L2	chr1	134559974	134560323	EM10D2291695	EM10E0943716	PLS,CTCF-bound	37
chr1	136008203	136008280	L2c	LINE	L2	chr1	136007891	136008238	EM10D2292456	EM10E0944146	PLS,CTCF-bound	35
chr1	136008203	136008280	L2c	LINE	L2	chr1	136008252	136008420	EM10D2292457	EM10E0944147	PLS,CTCF-bound	28
chr1	137966234	137966323	L3	LINE	CR1	chr1	137966258	137966469	EM10D2293182	EM10E0944477	PLS	65
chr1	138175157	138175246	L3	LINE	CR1	chr1	138175172	138175515	EM10D1097944	EM10E0453057	PLS	74
chr1	139661191	139661360	Lx9	LINE	L1	chr1	139660895	139661219	EM10D2293743	EM10E0944695	PLS	28
chr1	139781449	139781605	Lx9	LINE	L1	chr1	139781210	139781517	EM10D2293756	EM10E0944697	PLS	68
chr1	139858919	139859217	Lx9	LINE	L1	chr1	139858615	139858963	EM10D2293770	EM10E0944701	PLS	44
chr1	151550926	151551135	MER126	DNA	DNA	chr1	151550622	151550954	EM10D2295233	EM10E0945072	PLS,CTCF-bound	28
chr1	152799848	152800281	RMER10A	LTR	ERVL	chr1	152799869	152800217	EM10D2295768	EM10E0945341	PLS,CTCF-bound	348
chr1	153414132	153414446	RLTR27	LTR	ERVK	chr1	153414145	153414466	EM10D2296061	EM10E0945504	PLS	301
chr1	153424869	153424984	ID_B1	SINE	B4	chr1	153424900	153425250	EM10D2296068	EM10E0945509	PLS	84
chr1	153487859	153487943	B1_Mm	SINE	Alu	chr1	153487551	153487892	EM10D2296092	EM10E0945519	PLS,CTCF-bound	33
chr1	153749307	153749588	MER90	LTR	ERV1	chr1	153749278	153749527	EM10D1104150	EM10E0455049	PLS,CTCF-bound	220
chr1	156421244	156421316	B1_Mur1	SINE	Alu	chr1	156421000	156421274	EM10D2297195	EM10E0946043	PLS	30
chr1	156838286	156838401	B1_Mur1	SINE	Alu	chr1	156838257	156838547	EM10D2297375	EM10E0946134	PLS	115
chr1	160978465	160978588	MER5A1	DNA	hAT-Charlie	chr1	160978432	160978665	EM10D2298485	EM10E0946506	PLS	123
chr1	164960828	164960935	MIR	SINE	MIR	chr1	164960671	164960933	EM10D2299757	EM10E0947079	PLS	105
chr1	165460746	165460857	PB1D10	SINE	Alu	chr1	165460798	165460965	EM10D2299940	EM10E0947160	PLS,CTCF-bound	59
chr1	165763490	165763554	MIR	SINE	MIR	chr1	165763544	165763893	EM10D2300104	EM10E0947267	PLS	10
chr1	165846105	165846360	B4A	SINE	B4	chr1	165845978	165846237	EM10D2300176	EM10E0947316	PLS	132
chr1	167241978	167242273	MTC	LTR	ERVL-MaLR	chr1	167242117	167242467	EM10D1112638	EM10E0458548	PLS	156
chr1	167242311	167242453	MIR	SINE	MIR	chr1	167242117	167242467	EM10D1112638	EM10E0458548	PLS	142
chr1	167290132	167290222	MER5A	DNA	hAT-Charlie	chr1	167289935	167290284	EM10D2300675	EM10E0947540	PLS,CTCF-bound	90
chr1	167290270	167290312	MIRc	SINE	MIR	chr1	167289935	167290284	EM10D2300675	EM10E0947540	PLS,CTCF-bound	14
chr1	167339984	167340266	MTC	LTR	ERVL-MaLR	chr1	167340153	167340498	EM10D2300701	EM10E0947555	PLS	113
chr1	170255889	170255948	ID4_	SINE	ID	chr1	170255587	170255927	EM10D1114416	EM10E0459247	PLS	38
chr1	170276753	170276992	Lx8b	LINE	L1	chr1	170276987	170277335	EM10D1114426	EM10E0459248	PLS	5
chr1	171196479	171196543	B3	SINE	B2	chr1	171196152	171196501	EM10D2301944	EM10E0948117	PLS	22
chr1	171840218	171840487	L2c	LINE	L2	chr1	171840308	171840458	EM10D2302287	EM10E0948295	PLS	150
chr1	171840218	171840487	L2c	LINE	L2	chr1	171840465	171840724	EM10D1115808	EM10E0459980	PLS	22
chr1	171917303	171917584	Lx5b	LINE	L1	chr1	171917399	171917744	EM10D1115844	EM10E0460001	PLS	185
chr1	172126545	172126618	ID4	SINE	ID	chr1	172126568	172126914	EM10D2302414	EM10E0948361	PLS	50
chr1	172390787	172391155	ORR1B1	LTR	ERVL-MaLR	chr1	172390864	172391209	EM10D1116340	EM10E0460276	PLS	291
chr1	173491020	173491109	RMER17C2	LTR	ERVK	chr1	173491060	173491404	EM10D2302839	EM10E0948572	PLS	49
chr1	176834651	176835508	RMER19B	LTR	ERVK	chr1	176835485	176835831	EM10D2303479	EM10E0948765	PLS	23
chr1	177796589	177796814	L1M4b	LINE	L1	chr1	177796463	177796813	EM10D2303786	EM10E0948896	PLS,CTCF-bound	224
chr1	178276787	178276835	PB1D10	SINE	Alu	chr1	178276590	178276934	EM10D2303874	EM10E0948922	PLS	48
chr1	179518171	179518334	B1_Mur1	SINE	Alu	chr1	179517859	179518209	EM10D2304379	EM10E0949138	PLS,CTCF-bound	38
chr1	180147914	180148295	ORR1B1	LTR	ERVL-MaLR	chr1	180148054	180148398	EM10D1120592	EM10E0461738	PLS	241
chr1	180248075	180248215	MTE2b	LTR	ERVL-MaLR	chr1	180247969	180248232	EM10D2304709	EM10E0949302	PLS	140
chr1	181144503	181144587	PB1	SINE	Alu	chr1	181144558	181144748	EM10D1121532	EM10E0462284	PLS	29
chr1	182564663	182564804	MLT1D	LTR	ERVL-MaLR	chr1	182564754	182565081	EM10D1122684	EM10E0462798	PLS	50
chr1	184808823	184809245	L1MB4	LINE	L1	chr1	184808597	184808855	EM10D2306785	EM10E0950231	PLS	32
chr1	187376979	187377332	MTEb	LTR	ERVL-MaLR	chr1	187377285	187377589	EM10D2307744	EM10E0950558	PLS	47
chr1	191025128	191025192	B4	SINE	B4	chr1	191025077	191025259	EM10D2308945	EM10E0950966	PLS	64
chr1	191025207	191025316	B4A	SINE	B4	chr1	191025077	191025259	EM10D2308945	EM10E0950966	PLS	52
chr1	191025207	191025316	B4A	SINE	B4	chr1	191025267	191025458	EM10D1128382	EM10E0464553	PLS	49
chr1	191318204	191318316	B1F1	SINE	Alu	chr1	191318043	191318243	EM10D2309110	EM10E0951071	PLS,CTCF-bound	39
chr1	191821973	191822069	MTEa	LTR	ERVL-MaLR	chr1	191821788	191822132	EM10D2309376	EM10E0951209	PLS,CTCF-bound	96
chr1	191821994	191822082	MT2A	LTR	ERVL	chr1	191821788	191822132	EM10D2309376	EM10E0951209	PLS,CTCF-bound	88
chr1	193201653	193201850	ID_B1	SINE	B4	chr1	193201412	193201754	EM10D1130137	EM10E0465392	PLS	101
chr1	193207624	193207939	ORR1B1	LTR	ERVL-MaLR	chr1	193207549	193207840	EM10D1130142	EM10E0465395	PLS	216
chr1	195131748	195132060	RMER5	LTR	ERV1	chr1	195131432	195131780	EM10D1131360	EM10E0465872	PLS	32
chr10	7667182	7667328	B1_Mus2	SINE	Alu	chr10	7667313	7667663	EM10D2311724	EM10E0952214	PLS	15
chr10	8021038	8021594	RMER15	LTR	ERVL	chr10	8021004	8021255	EM10D1133919	EM10E0466843	PLS	217
chr10	12923321	12923391	ORR1E	LTR	ERVL-MaLR	chr10	12923181	12923366	EM10D2313071	EM10E0952670	PLS,CTCF-bound	45
chr10	20286336	20286400	MIRb	SINE	MIR	chr10	20286374	20286558	EM10D2315111	EM10E0953491	PLS	26
chr10	21419168	21419432	MTEa	LTR	ERVL-MaLR	chr10	21419229	21419576	EM10D2315573	EM10E0953694	PLS	203
chr10	21419429	21419594	MTEa	LTR	ERVL-MaLR	chr10	21419229	21419576	EM10D2315573	EM10E0953694	PLS	147
chr10	21978756	21978901	MT2B1	LTR	ERVL	chr10	21978450	21978789	EM10D2315844	EM10E0953820	PLS	33
chr10	22273013	22273214	L1MA4	LINE	L1	chr10	22273192	22273510	EM10D2315937	EM10E0953866	PLS,CTCF-bound	22
chr10	22273281	22273320	B1_Mus2	SINE	Alu	chr10	22273192	22273510	EM10D2315937	EM10E0953866	PLS,CTCF-bound	39
chr10	22302232	22302501	RMER15	LTR	ERVL	chr10	22302438	22302768	EM10D1141954	EM10E0469900	PLS	63
chr10	26492823	26493041	L1MC3	LINE	L1	chr10	26492968	26493308	EM10D1144240	EM10E0470740	PLS	73
chr10	26493247	26493591	L1MC3	LINE	L1	chr10	26492968	26493308	EM10D1144240	EM10E0470740	PLS	61
chr10	33256518	33256746	URR1B	DNA	hAT-Charlie	chr10	33256302	33256639	EM10D2318339	EM10E0954668	PLS	121
chr10	34096494	34096566	MamGypLTR3a	LTR	Gypsy	chr10	34096464	34096807	EM10D1146801	EM10E0471327	PLS,CTCF-bound	72
chr10	34233322	34233666	ORR1A4	LTR	ERVL-MaLR	chr10	34233488	34233811	EM10D1146897	EM10E0471369	PLS	178
chr10	34233676	34233857	RLTR24	LTR	ERV1	chr10	34233488	34233811	EM10D1146897	EM10E0471369	PLS	135
chr10	39613619	39613731	PB1D10	SINE	Alu	chr10	39613630	39613847	EM10D2319592	EM10E0955121	PLS	101
chr10	41826541	41826626	B1_Mur4	SINE	Alu	chr10	41826563	41826891	EM10D1150672	EM10E0472773	PLS,CTCF-bound	63
chr10	43518481	43518568	MER63B	DNA	hAT-Blackjack	chr10	43518499	43518736	EM10D2321357	EM10E0955957	PLS,CTCF-bound	69
chr10	43593289	43593459	MER5B	DNA	hAT-Charlie	chr10	43593246	43593557	EM10D2321397	EM10E0955983	PLS	170
chr10	43742846	43742938	L2	LINE	L2	chr10	43742715	43743063	EM10D1152386	EM10E0473642	PLS	92
chr10	43746071	43746139	MIR3	SINE	MIR	chr10	43745941	43746290	EM10D1152390	EM10E0473646	PLS	68
chr10	43825690	43825772	RMER30	DNA	hAT-Charlie	chr10	43825697	43826037	EM10D1152448	EM10E0473681	PLS	75
chr10	43825809	43826319	MLTR31E_MM	LTR	ERVK	chr10	43825697	43826037	EM10D1152448	EM10E0473681	PLS	228
chr10	53379456	53379935	L1M4b	LINE	L1	chr10	53379187	53379507	EM10D2323085	EM10E0956504	PLS,CTCF-bound	51
chr10	53379456	53379935	L1M4b	LINE	L1	chr10	53379528	53379705	EM10D2323086	EM10E0956505	PLS,CTCF-bound	177
chr10	53379456	53379935	L1M4b	LINE	L1	chr10	53379717	53380035	EM10D2323087	EM10E0956506	PLS	218
chr10	56106611	56106784	MTD	LTR	ERVL-MaLR	chr10	56106660	56107010	EM10D2323480	EM10E0956632	PLS,CTCF-bound	124
chr10	56106784	56106948	RMER15	LTR	ERVL	chr10	56106660	56107010	EM10D2323480	EM10E0956632	PLS,CTCF-bound	164
chr10	60284041	60284190	ID_B1	SINE	B4	chr10	60284133	60284483	EM10D1158945	EM10E0475805	PLS	57
chr10	62342656	62342721	MIRc	SINE	MIR	chr10	62342574	62342920	EM10D2325753	EM10E0957697	PLS,CTCF-bound	65
chr10	62342918	62343066	B1_Mur1	SINE	Alu	chr10	62342574	62342920	EM10D2325753	EM10E0957697	PLS,CTCF-bound	2
chr10	62602439	62602457	B1F2	SINE	Alu	chr10	62602159	62602507	EM10D2325866	EM10E0957751	PLS	18
chr10	62602457	62602515	ID_B1	SINE	B4	chr10	62602159	62602507	EM10D2325866	EM10E0957751	PLS	50
chr10	62893525	62893626	B1F2	SINE	Alu	chr10	62893528	62893811	EM10D1161076	EM10E0476847	PLS	98
chr10	62893765	62893914	B1_Mus1	SINE	Alu	chr10	62893528	62893811	EM10D1161076	EM10E0476847	PLS	46
chr10	62920400	62920480	B4A	SINE	B4	chr10	62920454	62920803	EM10D2326002	EM10E0957816	PLS	26
chr10	63061185	63061400	ID_B1	SINE	B4	chr10	63061257	63061570	EM10D2326068	EM10E0957849	PLS	143
chr10	63381743	63381922	ID_B1	SINE	B4	chr10	63381737	63381922	EM10D1161432	EM10E0477017	PLS	179
chr10	67297098	67297644	MER44D	DNA	TcMar-Tigger	chr10	67297141	67297479	EM10D2326874	EM10E0958114	PLS	338
chr10	68530135	68530247	PB1D9	SINE	Alu	chr10	68530029	68530181	EM10D2327470	EM10E0958406	PLS	46
chr10	71485713	71485859	Lx7	LINE	L1	chr10	71485387	71485716	EM10D2328617	EM10E0958913	PLS,CTCF-bound	3
chr10	75573094	75573235	B1F	SINE	Alu	chr10	75573220	75573569	EM10D1167376	EM10E0479288	PLS	15
chr10	75766926	75767144	MTD	LTR	ERVL-MaLR	chr10	75766882	75767229	EM10D2329422	EM10E0959191	PLS	218
chr10	75932906	75933019	B2_Mm2	SINE	B2	chr10	75932972	75933315	EM10D2329554	EM10E0959264	PLS	47
chr10	75933019	75933044	RSINE1	SINE	B4	chr10	75932972	75933315	EM10D2329554	EM10E0959264	PLS	25
chr10	75942886	75943031	MER65D	LTR	ERV1	chr10	75942795	75943145	EM10D2329568	EM10E0959277	PLS	145
chr10	79417682	79418028	IAPLTR4	LTR	ERVK	chr10	79417852	79418078	EM10D1170010	EM10E0480575	PLS	176
chr10	79418028	79419598	RLTR45-int	LTR	ERVK	chr10	79417852	79418078	EM10D1170010	EM10E0480575	PLS	50
chr10	79703601	79703737	B1_Mur1	SINE	Alu	chr10	79703552	79703858	EM10D1170251	EM10E0480658	PLS	136
chr10	79703779	79703916	B1_Mur4	SINE	Alu	chr10	79703552	79703858	EM10D1170251	EM10E0480658	PLS	79
chr10	79926701	79926765	MIRc	SINE	MIR	chr10	79926731	79927081	EM10D1170513	EM10E0480854	PLS,CTCF-bound	34
chr10	80039930	80040040	B1_Mur4	SINE	Alu	chr10	80039643	80039993	EM10D2331397	EM10E0960186	PLS,CTCF-bound	63
chr10	80173290	80173442	B1_Mus1	SINE	Alu	chr10	80172968	80173296	EM10D1170851	EM10E0481128	PLS,CTCF-bound	6
chr10	80320678	80320782	MIRb	SINE	MIR	chr10	80320380	80320730	EM10D2331712	EM10E0960403	PLS	52
chr10	80538952	80539002	MIR	SINE	MIR	chr10	80538826	80538993	EM10D1171263	EM10E0481407	PLS,CTCF-bound	41
chr10	80539419	80539569	B1_Mm	SINE	Alu	chr10	80539093	80539442	EM10D2331896	EM10E0960538	PLS	23
chr10	80589502	80589617	RSINE1	SINE	B4	chr10	80589508	80589841	EM10D1171315	EM10E0481449	PLS	109
chr10	80702391	80702536	B1_Mus2	SINE	Alu	chr10	80702489	80702687	EM10D2332047	EM10E0960646	PLS,CTCF-bound	47
chr10	81037040	81037133	L2b	LINE	L2	chr10	81037107	81037457	EM10D2332300	EM10E0960799	PLS,CTCF-bound	26
chr10	81183362	81183437	B1F	SINE	Alu	chr10	81183167	81183376	EM10D1171951	EM10E0481906	PLS	14
chr10	81183369	81183452	ID_B1	SINE	B4	chr10	81183167	81183376	EM10D1171951	EM10E0481906	PLS	7
chr10	81232877	81232957	RSINE1	SINE	B4	chr10	81232953	81233303	EM10D2332454	EM10E0960900	PLS	4
chr10	81291885	81291954	MER5A1	DNA	hAT-Charlie	chr10	81291609	81291951	EM10D1172078	EM10E0481990	PLS	66
chr10	81385609	81385680	PB1D7	SINE	Alu	chr10	81385659	81385899	EM10D2332581	EM10E0960989	PLS	21
chr10	81524477	81524541	MIR3	SINE	MIR	chr10	81524231	81524581	EM10D2332725	EM10E0961080	PLS,CTCF-bound	64
chr10	82177964	82178085	RMER10A	LTR	ERVL	chr10	82177997	82178222	EM10D2332859	EM10E0961152	PLS	88
chr10	82623503	82623732	URR1A	DNA	hAT-Charlie	chr10	82623222	82623563	EM10D2332909	EM10E0961163	PLS	60
chr10	82629215	82629573	Lx5	LINE	L1	chr10	82629535	82629884	EM10D1172696	EM10E0482367	PLS	38
chr10	83332503	83332628	B1_Mur1	SINE	Alu	chr10	83332624	83332973	EM10D1173341	EM10E0482695	PLS	4
chr10	85870160	85871761	Lx4A	LINE	L1	chr10	85871673	85872020	EM10D2334247	EM10E0961770	PLS	88
chr10	86972002	86972225	LTR41B	LTR	ERVL	chr10	86972054	86972268	EM10D2334652	EM10E0961937	PLS,CTCF-bound	171
chr10	93081743	93081849	PB1D10	SINE	Alu	chr10	93081499	93081848	EM10D2336271	EM10E0962508	PLS,CTCF-bound	105
chr10	93488592	93488649	L2b	LINE	L2	chr10	93488518	93488868	EM10D2336523	EM10E0962657	PLS	57
chr10	93918705	93918831	MIRc	SINE	MIR	chr10	93918776	93919107	EM10D1179767	EM10E0485251	PLS	55
chr10	95324278	95324470	URR1B	DNA	hAT-Charlie	chr10	95323942	95324288	EM10D2337446	EM10E0963117	PLS	10
chr10	95460916	95461444	RLTR12B2	LTR	ERVK	chr10	95461166	95461516	EM10D1181186	EM10E0485924	PLS	278
chr10	95461444	95461726	MLT1J2	LTR	ERVL-MaLR	chr10	95461166	95461516	EM10D1181186	EM10E0485924	PLS	72
chr10	96595681	96595774	MTE2a	LTR	ERVL-MaLR	chr10	96595614	96595787	EM10D1182071	EM10E0486332	PLS	93
chr10	99298569	99298706	B1_Mus1	SINE	Alu	chr10	99298621	99298847	EM10D1183574	EM10E0486915	PLS	85
chr10	111594373	111594415	LTR48	LTR	ERV1	chr10	111594280	111594473	EM10D1188426	EM10E0488210	PLS	42
chr10	111594439	111594509	LTR48	LTR	ERV1	chr10	111594280	111594473	EM10D1188426	EM10E0488210	PLS	34
chr10	111997119	111997190	ID4	SINE	ID	chr10	111997068	111997414	EM10D2341504	EM10E0964485	PLS	71
chr10	112002218	112002568	MTD	LTR	ERVL-MaLR	chr10	112002357	112002572	EM10D2341509	EM10E0964490	PLS	211
chr10	116674396	116674758	ORR1B2	LTR	ERVL-MaLR	chr10	116674384	116674733	EM10D1190570	EM10E0488817	PLS	337
chr10	117224732	117224840	RSINE1	SINE	B4	chr10	117224660	117224861	EM10D2342725	EM10E0964878	PLS	108
chr10	117224836	117224974	RMER10A	LTR	ERVL	chr10	117224660	117224861	EM10D2342725	EM10E0964878	PLS	25
chr10	118883413	118883751	MTD	LTR	ERVL-MaLR	chr10	118883327	118883633	EM10D1192425	EM10E0489662	PLS	220
chr10	119320123	119320245	RLTR16C_MM	LTR	ERVK	chr10	119320003	119320330	EM10D1192732	EM10E0489780	PLS	122
chr10	119320216	119320329	BGLII_B	LTR	ERVK	chr10	119320003	119320330	EM10D1192732	EM10E0489780	PLS	113
chr10	119852507	119852697	Lx8	LINE	L1	chr10	119852422	119852630	EM10D1193034	EM10E0489860	PLS	123
chr10	121489090	121489196	MER34A1	LTR	ERV1	chr10	121489038	121489228	EM10D1194448	EM10E0490486	PLS	106
chr10	121489226	121489302	ID4_	SINE	ID	chr10	121489038	121489228	EM10D1194448	EM10E0490486	PLS	2
chr10	122792597	122792786	B2_Mm2	SINE	B2	chr10	122792419	122792637	EM10D1195362	EM10E0490836	PLS,CTCF-bound	40
chr10	125328867	125329069	B4A	SINE	B4	chr10	125328868	125329073	EM10D1196299	EM10E0491083	PLS	201
chr10	126810582	126810796	MTC	LTR	ERVL-MaLR	chr10	126810365	126810606	EM10D2346359	EM10E0966304	PLS,CTCF-bound	24
chr10	127030866	127031001	Tigger19a	DNA	TcMar-Tigger	chr10	127030686	127031016	EM10D2346489	EM10E0966368	PLS,CTCF-bound	135
chr10	127211802	127211902	PB1D7	SINE	Alu	chr10	127211472	127211821	EM10D2346671	EM10E0966494	PLS	19
chr10	127312745	127312913	B3	SINE	B2	chr10	127312865	127313215	EM10D2346740	EM10E0966534	PLS	48
chr10	127323376	127323516	B1F	SINE	Alu	chr10	127323491	127323820	EM10D1197602	EM10E0491658	PLS	25
chr10	127332159	127332326	B2_Mm2	SINE	B2	chr10	127332192	127332357	EM10D1197614	EM10E0491668	PLS,CTCF-bound	134
chr10	128007359	128007807	MLT2B3	LTR	ERVL	chr10	128007510	128007819	EM10D2347194	EM10E0966818	PLS	297
chr10	128253810	128254033	ID_B1	SINE	B4	chr10	128253778	128254123	EM10D2347362	EM10E0966914	PLS	223
chr10	128891931	128892053	RLTR31D_MM	LTR	ERVK	chr10	128891799	128892037	EM10D2347796	EM10E0967169	PLS,CTCF-bound	106
chr10	128900580	128900740	B1_Mus1	SINE	Alu	chr10	128900682	128901024	EM10D2347805	EM10E0967178	PLS	58
chr10	128970840	128971236	L1M4	LINE	L1	chr10	128970899	128971229	EM10D2347871	EM10E0967220	PLS	330
chr11	4236107	4236203	MIRc	SINE	MIR	chr11	4236166	4236516	EM10D1200393	EM10E0493187	PLS	37
chr11	4986608	4986683	MIR3	SINE	MIR	chr11	4986679	4987029	EM10D2348978	EM10E0967758	PLS	4
chr11	5057754	5057842	MIRb	SINE	MIR	chr11	5057837	5058168	EM10D2349004	EM10E0967772	PLS,CTCF-bound	5
chr11	5495489	5495598	MT2B2	LTR	ERVL	chr11	5495498	5495787	EM10D2349248	EM10E0967911	PLS	100
chr11	5495598	5496038	RLTR9D	LTR	ERVK	chr11	5495498	5495787	EM10D2349248	EM10E0967911	PLS	189
chr11	5542389	5542521	ID_B1	SINE	B4	chr11	5542124	5542473	EM10D2349303	EM10E0967953	PLS,CTCF-bound	84
chr11	5707892	5708085	B2_Mm1a	SINE	B2	chr11	5707549	5707898	EM10D2349367	EM10E0967973	PLS,CTCF-bound	6
chr11	6292489	6292691	LTR31	LTR	ERV1	chr11	6292407	6292673	EM10D1202175	EM10E0494124	PLS	184
chr11	6476276	6476511	ORR1F	LTR	ERVL-MaLR	chr11	6475934	6476284	EM10D2349803	EM10E0968200	PLS,CTCF-bound	8
chr11	6560128	6560380	MER47A	DNA	TcMar-Tigger	chr11	6560018	6560357	EM10D2349856	EM10E0968230	PLS	229
chr11	7063204	7063271	MIRc	SINE	MIR	chr11	7063209	7063486	EM10D2350043	EM10E0968307	PLS	62
chr11	22971751	22971877	B4A	SINE	B4	chr11	22971868	22972202	EM10D1209804	EM10E0496988	PLS,CTCF-bound	9
chr11	29515255	29515424	B3	SINE	B2	chr11	29514927	29515277	EM10D1212194	EM10E0497701	PLS	22
chr11	31824574	31824679	AmnSINE1	SINE	Deu	chr11	31824487	31824690	EM10D1213474	EM10E0498232	PLS	105
chr11	31832454	31832603	L2	LINE	L2	chr11	31832549	31832862	EM10D1213484	EM10E0498241	PLS	54
chr11	31832604	31832685	MLT1K	LTR	ERVL-MaLR	chr11	31832549	31832862	EM10D1213484	EM10E0498241	PLS	81
chr11	31832687	31832788	MIRb	SINE	MIR	chr11	31832549	31832862	EM10D1213484	EM10E0498241	PLS	101
chr11	32531863	32532066	L1MB7	LINE	L1	chr11	32532048	32532295	EM10D1214120	EM10E0498614	PLS	18
chr11	43425906	43426006	ID_B1	SINE	B4	chr11	43425774	43425994	EM10D1218807	EM10E0499945	PLS	88
chr11	45160804	45160898	RSINE1	SINE	B4	chr11	45160861	45161210	EM10D1220037	EM10E0500433	PLS	37
chr11	45161073	45161225	MER58B	DNA	hAT-Charlie	chr11	45160861	45161210	EM10D1220037	EM10E0500433	PLS	137
chr11	46052364	46052541	B3A	SINE	B2	chr11	46052292	46052615	EM10D2359082	EM10E0971621	PLS,CTCF-bound	177
chr11	46052547	46052620	B4A	SINE	B4	chr11	46052292	46052615	EM10D2359082	EM10E0971621	PLS,CTCF-bound	68
chr11	46312646	46312753	L2a	LINE	L2	chr11	46312651	46312964	EM10D1220848	EM10E0500821	PLS	102
chr11	46312907	46313031	RSINE1	SINE	B4	chr11	46312651	46312964	EM10D1220848	EM10E0500821	PLS	57
chr11	46698753	46698855	PB1D9	SINE	Alu	chr11	46698810	46699154	EM10D2359380	EM10E0971768	PLS	45
chr11	46706744	46707436	RLTR14-int	LTR	ERV1	chr11	46706946	46707292	EM10D2359386	EM10E0971770	PLS	346
chr11	49064325	49064764	RMER17C	LTR	ERVK	chr11	49064082	49064431	EM10D2359800	EM10E0971891	PLS	106
chr11	51220214	51220596	RLTR31B2	LTR	ERVK	chr11	51220302	51220652	EM10D2360619	EM10E0972275	PLS	294
chr11	51220597	51220730	B1_Mur2	SINE	Alu	chr11	51220302	51220652	EM10D2360619	EM10E0972275	PLS	55
chr11	51898792	51898998	L2	LINE	L2	chr11	51898717	51899051	EM10D1223933	EM10E0502082	PLS	206
chr11	53763365	53763430	MIR	SINE	MIR	chr11	53763423	53763597	EM10D2361802	EM10E0972847	PLS	7
chr11	54866081	54866285	ID_B1	SINE	B4	chr11	54866217	54866562	EM10D2362313	EM10E0973089	PLS,CTCF-bound	68
chr11	55213546	55213617	L2b	LINE	L2	chr11	55213498	55213827	EM10D1226584	EM10E0503400	PLS	71
chr11	58214653	58214691	L2	LINE	L2	chr11	58214687	58214971	EM10D2363432	EM10E0973595	PLS	4
chr11	58846634	58847005	L1MA7	LINE	L1	chr11	58846914	58847264	EM10D1228567	EM10E0504156	PLS	91
chr11	58904402	58904502	PB1D7	SINE	Alu	chr11	58904074	58904424	EM10D2363607	EM10E0973668	PLS	22
chr11	58977605	58977861	RLTR15	LTR	ERVK	chr11	58977752	58977969	EM10D2363661	EM10E0973713	PLS	109
chr11	59787791	59787891	B1_Mm	SINE	Alu	chr11	59787543	59787870	EM10D2364060	EM10E0973907	PLS,CTCF-bound	79
chr11	59921214	59921576	MTC	LTR	ERVL-MaLR	chr11	59921347	59921511	EM10D1229455	EM10E0504609	PLS	164
chr11	60811035	60811132	B1_Mus2	SINE	Alu	chr11	60811116	60811466	EM10D2364629	EM10E0974200	PLS	16
chr11	60830354	60830471	PB1D10	SINE	Alu	chr11	60830426	60830775	EM10D1230207	EM10E0505032	PLS	45
chr11	61652724	61653066	MTD	LTR	ERVL-MaLR	chr11	61653041	61653344	EM10D1230934	EM10E0505437	PLS	25
chr11	61950402	61950722	ORR1G	LTR	ERVL-MaLR	chr11	61950672	61950971	EM10D2365176	EM10E0974485	PLS,CTCF-bound	50
chr11	62604246	62604327	B1_Mus1	SINE	Alu	chr11	62604259	62604488	EM10D1231663	EM10E0505798	PLS	68
chr11	62648952	62649117	MER5A	DNA	hAT-Charlie	chr11	62648949	62649099	EM10D2365517	EM10E0974669	PLS,CTCF-bound	147
chr11	67966104	67966160	B1F	SINE	Alu	chr11	67966094	67966254	EM10D1234968	EM10E0506865	PLS	56
chr11	69008581	69008714	B1F2	SINE	Alu	chr11	69008328	69008678	EM10D2367717	EM10E0975517	PLS	97
chr11	69015890	69015990	B1F1	SINE	Alu	chr11	69015860	69016204	EM10D2367721	EM10E0975522	PLS,CTCF-bound	100
chr11	69325906	69326069	MER20	DNA	hAT-Charlie	chr11	69326036	69326374	EM10D1236324	EM10E0507550	PLS	33
chr11	69621783	69621879	B1_Mus2	SINE	Alu	chr11	69621866	69622210	EM10D1236676	EM10E0507767	PLS	13
chr11	69666419	69666525	B1_Mur4	SINE	Alu	chr11	69666080	69666429	EM10D1236717	EM10E0507793	PLS	10
chr11	69696089	69696252	MTD	LTR	ERVL-MaLR	chr11	69696065	69696218	EM10D1236757	EM10E0507821	PLS	129
chr11	69895700	69895746	MIRb	SINE	MIR	chr11	69895475	69895719	EM10D1236965	EM10E0507959	PLS	19
chr11	70092403	70092473	RLTR20A4	LTR	ERVK	chr11	70092457	70092690	EM10D2368460	EM10E0975959	PLS	16
chr11	70518855	70518958	MIRc	SINE	MIR	chr11	70518898	70519178	EM10D2368672	EM10E0976067	PLS	60
chr11	72953047	72953109	PB1D7	SINE	Alu	chr11	72952856	72953110	EM10D2369632	EM10E0976515	PLS,CTCF-bound	62
chr11	74770582	74770703	B1F	SINE	Alu	chr11	74770641	74770991	EM10D2370067	EM10E0976729	PLS	62
chr11	75169487	75169603	PB1D10	SINE	Alu	chr11	75169410	75169636	EM10D1240256	EM10E0509627	PLS,CTCF-bound	116
chr11	75532884	75533013	MIR	SINE	MIR	chr11	75532971	75533315	EM10D1240636	EM10E0509873	PLS	42
chr11	75652286	75652395	L2c	LINE	L2	chr11	75652125	75652311	EM10D2370607	EM10E0977063	PLS,CTCF-bound	25
chr11	77894032	77894141	Eulor8	DNA	TcMar	chr11	77894106	77894456	EM10D2371779	EM10E0977704	PLS,CTCF-bound	35
chr11	78328139	78328233	B1F	SINE	Alu	chr11	78328224	78328573	EM10D2372040	EM10E0977864	PLS,CTCF-bound	9
chr11	78498905	78499028	MIR	SINE	MIR	chr11	78498998	78499341	EM10D2372144	EM10E0977920	PLS	30
chr11	79622902	79623077	B2_Mm2	SINE	B2	chr11	79623064	79623400	EM10D1244279	EM10E0511896	PLS	13
chr11	80183580	80183643	URR1A	DNA	hAT-Charlie	chr11	80183623	80183973	EM10D2373039	EM10E0978366	PLS,CTCF-bound	20
chr11	82746221	82746261	B1_Mus2	SINE	Alu	chr11	82746192	82746455	EM10D1246252	EM10E0512691	PLS,CTCF-bound	40
chr11	82746283	82746436	B3	SINE	B2	chr11	82746192	82746455	EM10D1246252	EM10E0512691	PLS,CTCF-bound	153
chr11	82908548	82908610	MIRc	SINE	MIR	chr11	82908237	82908587	EM10D2373942	EM10E0978683	PLS,CTCF-bound	39
chr11	83191262	83191511	RLTR12BD_Mm	LTR	ERVK	chr11	83191117	83191430	EM10D1246542	EM10E0512863	PLS	168
chr11	83223308	83223411	B1_Mus2	SINE	Alu	chr11	83223365	83223686	EM10D1246552	EM10E0512867	PLS	46
chr11	83223443	83223754	RLTR12BD_Mm	LTR	ERVK	chr11	83223365	83223686	EM10D1246552	EM10E0512867	PLS	243
chr11	84068724	84068840	PB1D9	SINE	Alu	chr11	84068776	84068942	EM10D1247195	EM10E0513186	PLS	64
chr11	84916514	84916604	PB1D10	SINE	Alu	chr11	84916249	84916598	EM10D1247847	EM10E0513502	PLS,CTCF-bound	84
chr11	86408928	86409070	B1_Mur1	SINE	Alu	chr11	86408869	86409065	EM10D1248944	EM10E0514048	PLS	137
chr11	86545278	86545388	MIRb	SINE	MIR	chr11	86545085	86545289	EM10D1249042	EM10E0514096	PLS	11
chr11	87074633	87074755	ID_B1	SINE	B4	chr11	87074717	87074870	EM10D1249490	EM10E0514432	PLS	38
chr11	87074797	87074856	ID4	SINE	ID	chr11	87074717	87074870	EM10D1249490	EM10E0514432	PLS	59
chr11	87074852	87074949	PB1D9	SINE	Alu	chr11	87074717	87074870	EM10D1249490	EM10E0514432	PLS	18
chr11	87467832	87468715	RMER17A2	LTR	ERVK	chr11	87467566	87467863	EM10D1249776	EM10E0514553	PLS	31
chr11	88905614	88905695	ID_B1	SINE	B4	chr11	88905590	88905895	EM10D1251150	EM10E0515430	PLS	81
chr11	88905745	88906017	MLT1F2	LTR	ERVL-MaLR	chr11	88905590	88905895	EM10D1251150	EM10E0515430	PLS	150
chr11	88996712	88996808	MIRb	SINE	MIR	chr11	88996497	88996839	EM10D1251210	EM10E0515476	PLS	96
chr11	89066785	89066944	RSINE1	SINE	B4	chr11	89066679	89066904	EM10D2376727	EM10E0980168	PLS,CTCF-bound	119
chr11	94133282	94133444	MIRb	SINE	MIR	chr11	94133358	94133708	EM10D1253348	EM10E0516109	PLS,CTCF-bound	86
chr11	94133529	94133666	L2	LINE	L2	chr11	94133358	94133708	EM10D1253348	EM10E0516109	PLS,CTCF-bound	137
chr11	95009682	95009775	L2b	LINE	L2	chr11	95009611	95009954	EM10D2378278	EM10E0980828	PLS,CTCF-bound	93
chr11	97775969	97776085	ID_B1	SINE	B4	chr11	97775783	97776120	EM10D1257061	EM10E0518404	PLS	116
chr11	97996247	97996376	RMER30	DNA	hAT-Charlie	chr11	97995914	97996264	EM10D2380210	EM10E0982022	PLS,CTCF-bound	17
chr11	98863354	98863484	MER5B	DNA	hAT-Charlie	chr11	98863383	98863587	EM10D2380815	EM10E0982387	PLS,CTCF-bound	101
chr11	100545202	100545394	MIRc	SINE	MIR	chr11	100545364	100545713	EM10D2381569	EM10E0982791	PLS,CTCF-bound	30
chr11	100859678	100859790	MIR3	SINE	MIR	chr11	100859660	100859929	EM10D2381779	EM10E0982921	PLS	112
chr11	101140498	101140591	MER5A	DNA	hAT-Charlie	chr11	101140455	101140802	EM10D1259999	EM10E0520183	PLS	93
chr11	101140671	101140796	MLT1J	LTR	ERVL-MaLR	chr11	101140455	101140802	EM10D1259999	EM10E0520183	PLS	125
chr11	101627707	101627786	B2_Mm2	SINE	B2	chr11	101627623	101627888	EM10D1260500	EM10E0520496	PLS,CTCF-bound	79
chr11	101657776	101657888	PB1D7	SINE	Alu	chr11	101657879	101658200	EM10D2382320	EM10E0983246	PLS	9
chr11	102027106	102027187	L2a	LINE	L2	chr11	102026887	102027234	EM10D2382528	EM10E0983383	PLS,CTCF-bound	81
chr11	102819850	102820044	B3A	SINE	B2	chr11	102819563	102819910	EM10D2383097	EM10E0983719	PLS,CTCF-bound	60
chr11	103360953	103361118	MIR3	SINE	MIR	chr11	103360817	103361031	EM10D1262253	EM10E0521614	PLS	78
chr11	104571657	104571798	B3A	SINE	B2	chr11	104571497	104571772	EM10D1263123	EM10E0522034	PLS	115
chr11	106750620	106750884	RMER17D	LTR	ERVK	chr11	106750435	106750776	EM10D2384869	EM10E0984648	PLS	156
chr11	106750893	106751004	B2_Mm2	SINE	B2	chr11	106750984	106751292	EM10D1264636	EM10E0522834	PLS	20
chr11	107338068	107338292	ID_B1	SINE	B4	chr11	107337821	107338160	EM10D1265110	EM10E0523089	PLS	92
chr11	107410408	107410529	Lx8	LINE	L1	chr11	107410135	107410441	EM10D1265190	EM10E0523150	PLS	33
chr11	109346827	109347091	B4A	SINE	B4	chr11	109346682	109346972	EM10D2386098	EM10E0985259	PLS	145
chr11	109649234	109649279	MIRc	SINE	MIR	chr11	109649258	109649519	EM10D1266935	EM10E0523975	PLS	21
chr11	109845718	109845845	MER58A	DNA	hAT-Charlie	chr11	109845739	109845950	EM10D1267100	EM10E0524050	PLS	106
chr11	113173016	113173489	IAPLTR2_Mm	LTR	ERVK	chr11	113172864	113173044	EM10D1268868	EM10E0524571	PLS,CTCF-bound	28
chr11	115514658	115514758	RSINE1	SINE	B4	chr11	115514320	115514668	EM10D2388735	EM10E0986506	PLS	10
chr11	116027946	116028063	MIR3	SINE	MIR	chr11	116027801	116028092	EM10D2389063	EM10E0986728	PLS	117
chr11	116131267	116131386	B1_Mus2	SINE	Alu	chr11	116130938	116131288	EM10D1271582	EM10E0526206	PLS,CTCF-bound	21
chr11	116274336	116274455	B4A	SINE	B4	chr11	116274012	116274362	EM10D1271737	EM10E0526309	PLS,CTCF-bound	26
chr11	116534462	116534607	B1_Mus2	SINE	Alu	chr11	116534602	116534806	EM10D2389461	EM10E0986966	PLS,CTCF-bound	5
chr11	116534608	116534820	B3	SINE	B2	chr11	116534602	116534806	EM10D2389461	EM10E0986966	PLS,CTCF-bound	198
chr11	116624431	116624478	ID4	SINE	ID	chr11	116624155	116624501	EM10D2389527	EM10E0987009	PLS,CTCF-bound	47
chr11	116828232	116828346	B2_Mm2	SINE	B2	chr11	116827891	116828241	EM10D2389663	EM10E0987083	PLS,CTCF-bound	9
chr11	117414095	117414414	ORR1D1	LTR	ERVL-MaLR	chr11	117414395	117414694	EM10D2390105	EM10E0987366	PLS	19
chr11	117414637	117414780	RMER30	DNA	hAT-Charlie	chr11	117414395	117414694	EM10D2390105	EM10E0987366	PLS	57
chr11	117797446	117797578	MLT1D	LTR	ERVL-MaLR	chr11	117797457	117797807	EM10D2390352	EM10E0987491	PLS,CTCF-bound	121
chr11	119392686	119392796	B1_Mus2	SINE	Alu	chr11	119392784	119393133	EM10D1274873	EM10E0528357	PLS,CTCF-bound	12
chr11	119834591	119834935	ORR1D2	LTR	ERVL-MaLR	chr11	119834322	119834599	EM10D1275282	EM10E0528550	PLS	8
chr11	120217135	120217466	L1M5	LINE	L1	chr11	120216935	120217285	EM10D2391918	EM10E0988439	PLS	150
chr11	120633873	120633990	PB1D10	SINE	Alu	chr11	120633527	120633877	EM10D2392305	EM10E0988701	PLS,CTCF-bound	4
chr11	120796619	120796797	MER54B	LTR	ERVL	chr11	120796298	120796647	EM10D2392442	EM10E0988779	PLS,CTCF-bound	28
chr11	120947842	120948355	RLTR11D	LTR	ERVK	chr11	120948343	120948682	EM10D2392553	EM10E0988841	PLS	12
chr11	120948443	120948517	MIRc	SINE	MIR	chr11	120948343	120948682	EM10D2392553	EM10E0988841	PLS	74
chr12	4523662	4523782	LTR90B	LTR	LTR	chr12	4523760	4524097	EM10D2393549	EM10E0989288	PLS	22
chr12	8510806	8511285	MLT1H2	LTR	ERVL-MaLR	chr12	8511075	8511389	EM10D1279891	EM10E0530647	PLS	210
chr12	11204267	11204411	MIRb	SINE	MIR	chr12	11204347	11204689	EM10D2395187	EM10E0989848	PLS	64
chr12	12902403	12902771	ORR1B1	LTR	ERVL-MaLR	chr12	12902465	12902814	EM10D1281957	EM10E0531326	PLS	306
chr12	16185444	16185529	PB1D7	SINE	Alu	chr12	16185441	16185788	EM10D1283286	EM10E0531700	PLS	85
chr12	16221267	16221356	MLT1J2	LTR	ERVL-MaLR	chr12	16221239	16221532	EM10D1283306	EM10E0531708	PLS	89
chr12	17011844	17012059	MTC	LTR	ERVL-MaLR	chr12	17011547	17011896	EM10D2396624	EM10E0990324	PLS,CTCF-bound	52
chr12	24498294	24498417	B1_Mus2	SINE	Alu	chr12	24498234	24498416	EM10D1285254	EM10E0532548	PLS,CTCF-bound	122
chr12	28809456	28810048	L1MEd	LINE	L1	chr12	28809937	28810268	EM10D1287627	EM10E0533453	PLS	111
chr12	28810227	28810324	MER70B	LTR	ERVL	chr12	28809937	28810268	EM10D1287627	EM10E0533453	PLS	41
chr12	37106970	37107005	L3b	LINE	CR1	chr12	37106672	37106992	EM10D2401154	EM10E0992125	PLS	22
chr12	45074798	45074967	MER102b	DNA	hAT-Charlie	chr12	45074719	45074975	EM10D1294886	EM10E0535751	PLS,CTCF-bound	169
chr12	54697026	54697212	B2_Mm1a	SINE	B2	chr12	54696818	54697092	EM10D1298494	EM10E0536814	PLS,CTCF-bound	66
chr12	65225363	65225584	B3	SINE	B2	chr12	65225569	65225890	EM10D2405912	EM10E0993461	PLS	15
chr12	70231180	70231444	LTR16B2	LTR	ERVL	chr12	70231400	70231602	EM10D2406916	EM10E0993780	PLS	44
chr12	70974333	70974492	MLTR14	LTR	ERV1	chr12	70974459	70974809	EM10D2407237	EM10E0993936	PLS	33
chr12	71577222	71577591	ERVB7_2-LTR_MM	LTR	ERVK	chr12	71577436	71577760	EM10D1304434	EM10E0538781	PLS,CTCF-bound	155
chr12	71577593	71577730	B3A	SINE	B2	chr12	71577436	71577760	EM10D1304434	EM10E0538781	PLS,CTCF-bound	137
chr12	73548611	73549034	RMER10A	LTR	ERVL	chr12	73548332	73548653	EM10D1305856	EM10E0539425	PLS	42
chr12	73901267	73902053	L1MCa	LINE	L1	chr12	73901241	73901556	EM10D1306175	EM10E0539602	PLS,CTCF-bound	289
chr12	73964230	73964368	B1_Mur1	SINE	Alu	chr12	73964279	73964629	EM10D2408634	EM10E0994603	PLS	89
chr12	74317297	74317436	L1_Mur2	LINE	L1	chr12	74316950	74317300	EM10D1306376	EM10E0539690	PLS,CTCF-bound	3
chr12	76443926	76444433	L2	LINE	L2	chr12	76444340	76444660	EM10D1307566	EM10E0540176	PLS	93
chr12	79297705	79297777	MIR	SINE	MIR	chr12	79297667	79297847	EM10D1309295	EM10E0540941	PLS	72
chr12	79297784	79297840	MIR	SINE	MIR	chr12	79297667	79297847	EM10D1309295	EM10E0540941	PLS	56
chr12	83525756	83525901	B1_Mm	SINE	Alu	chr12	83525872	83526125	EM10D1312626	EM10E0542656	PLS	29
chr12	84187674	84187803	MIRb	SINE	MIR	chr12	84187793	84188119	EM10D1313157	EM10E0542926	PLS	10
chr12	88354696	88356031	RMER16-int	LTR	ERVK	chr12	88354498	88354714	EM10D1316035	EM10E0544435	PLS	18
chr12	98627892	98627980	B4A	SINE	B4	chr12	98627955	98628304	EM10D2416015	EM10E0997676	PLS	25
chr12	99821409	99821604	L2a	LINE	L2	chr12	99821343	99821684	EM10D1320282	EM10E0545530	PLS	195
chr12	100626679	100626822	L1M4b	LINE	L1	chr12	100626648	100626997	EM10D2416926	EM10E0998101	PLS	143
chr12	102554686	102554798	MIRb	SINE	MIR	chr12	102554768	102555086	EM10D2417572	EM10E0998401	PLS,CTCF-bound	30
chr12	103368515	103368687	MIRc	SINE	MIR	chr12	103368489	103368838	EM10D2417985	EM10E0998581	PLS	172
chr12	105031593	105031660	ID4	SINE	ID	chr12	105031390	105031690	EM10D2418864	EM10E0999002	PLS	67
chr12	105031669	105031801	PB1	SINE	Alu	chr12	105031390	105031690	EM10D2418864	EM10E0999002	PLS	21
chr12	107183544	107183667	Lx8	LINE	L1	chr12	107183306	107183654	EM10D2419691	EM10E0999339	PLS	110
chr12	109068471	109068586	L2b	LINE	L2	chr12	109068223	109068489	EM10D2420664	EM10E0999765	PLS	18
chr12	110590522	110590706	B3A	SINE	B2	chr12	110590559	110590725	EM10D1327547	EM10E1000006	PLS	147
chr12	110978246	110978336	MIR3	SINE	MIR	chr12	110978140	110978368	EM10D1327866	EM10E0548908	PLS	90
chr12	111498609	111499863	MERVK26-int	LTR	ERVK	chr12	111499676	111499967	EM10D1328328	EM10E0549178	PLS,CTCF-bound	187
chr12	111499863	111499998	RMER16	LTR	ERVK	chr12	111499676	111499967	EM10D1328328	EM10E0549178	PLS,CTCF-bound	104
chr12	111500315	111501240	MERVK26-int	LTR	ERVK	chr12	111500780	111501130	EM10D2421852	EM10E1000294	PLS	350
chr12	111967175	111967265	MER81	DNA	hAT-Blackjack	chr12	111966866	111967216	EM10D2422142	EM10E1000480	PLS,CTCF-bound	41
chr12	111971189	111971332	Lx5c	LINE	L1	chr12	111971285	111971633	EM10D1328776	EM10E0549464	PLS	47
chr12	112145879	112145961	MIRb	SINE	MIR	chr12	112145915	112146255	EM10D1328913	EM10E0549514	PLS,CTCF-bound	46
chr12	116280077	116280211	B3A	SINE	B2	chr12	116280065	116280235	EM10D1330735	EM10E0550367	PLS	134
chr12	116596865	116597027	MTD	LTR	ERVL-MaLR	chr12	116596923	116597272	EM10D2423500	EM10E1001099	PLS	104
chr12	116597027	116597205	MTE2a	LTR	ERVL-MaLR	chr12	116596923	116597272	EM10D2423500	EM10E1001099	PLS	178
chr13	4433989	4434201	B3	SINE	B2	chr13	4434175	4434470	EM10D2424741	EM10E1001517	PLS	26
chr13	4523501	4523710	B3	SINE	B2	chr13	4523262	4523599	EM10D2424773	EM10E1001525	PLS	98
chr13	4573804	4573942	Lx7	LINE	L1	chr13	4573898	4574236	EM10D1333189	EM10E0551197	PLS	44
chr13	4942652	4943122	IAPLTR2_Mm	LTR	ERVK	chr13	4943109	4943378	EM10D1333289	EM10E0551229	PLS	13
chr13	4943191	4943458	Lx8	LINE	L1	chr13	4943109	4943378	EM10D1333289	EM10E0551229	PLS	187
chr13	9076196	9076925	Lx4B	LINE	L1	chr13	9076229	9076540	EM10D2425656	EM10E1001777	PLS	311
chr13	12461638	12461831	ID_B1	SINE	B4	chr13	12461349	12461699	EM10D2426483	EM10E1002018	PLS,CTCF-bound	61
chr13	12461638	12461831	ID_B1	SINE	B4	chr13	12461786	12461994	EM10D2426484	EM10E1002019	PLS	45
chr13	13862223	13862746	RMER17B	LTR	ERVK	chr13	13862379	13862725	EM10D1336833	EM10E0552289	PLS,CTCF-bound	346
chr13	20111444	20111820	ORR1F	LTR	ERVL-MaLR	chr13	20111310	20111513	EM10D1339144	EM10E0552901	PLS	69
chr13	21179704	21179762	MIRc	SINE	MIR	chr13	21179501	21179706	EM10D1339692	EM10E0553133	PLS,CTCF-bound	2
chr13	21717001	21717111	B1_Mur3	SINE	Alu	chr13	21716777	21717072	EM10D1339968	EM10E0553268	PLS	71
chr13	21786609	21786643	L3	LINE	CR1	chr13	21786612	21786910	EM10D2428525	EM10E1002687	PLS,CTCF-bound	31
chr13	23297522	23297877	ORR1B1	LTR	ERVL-MaLR	chr13	23297815	23298098	EM10D1340477	EM10E0553538	PLS,CTCF-bound	62
chr13	23682848	23682955	PB1D9	SINE	Alu	chr13	23682757	23682926	EM10D1340849	EM10E0553813	PLS	78
chr13	24327488	24327687	RLTR6-int	LTR	ERV1	chr13	24327195	24327543	EM10D2429262	EM10E1003073	PLS	55
chr13	24327778	24331591	MuLV-int	LTR	ERV1	chr13	24329053	24329205	EM10D2429267	EM10E1003077	PLS	152
chr13	33567680	33567751	MMVL30-int	LTR	ERV1	chr13	33567703	33568035	EM10D2431748	EM10E1003989	PLS	48
chr13	33567949	33568148	MMVL30-int	LTR	ERV1	chr13	33567703	33568035	EM10D2431748	EM10E1003989	PLS	86
chr13	34994417	34994647	LTR72_RN	LTR	ERV1	chr13	34994107	34994423	EM10D2432244	EM10E1004227	PLS	6
chr13	37435198	37435878	L1MC4a	LINE	L1	chr13	37434888	37435211	EM10D2433089	EM10E1004538	PLS	13
chr13	38659259	38659406	B1_Mus1	SINE	Alu	chr13	38658922	38659272	EM10D2433720	EM10E1004867	PLS,CTCF-bound	13
chr13	39440006	39440390	MTD	LTR	ERVL-MaLR	chr13	39440358	39440689	EM10D2433926	EM10E1004911	PLS	32
chr13	41220010	41220100	PB1D7	SINE	Alu	chr13	41219996	41220214	EM10D2434459	EM10E1005093	PLS,CTCF-bound	90
chr13	43784341	43784663	Lx8	LINE	L1	chr13	43784653	43784867	EM10D1352247	EM10E0558404	PLS	10
chr13	44455089	44455240	MTEa	LTR	ERVL-MaLR	chr13	44455204	44455507	EM10D1352847	EM10E0558648	PLS	36
chr13	45935868	45936191	ORR1E	LTR	ERVL-MaLR	chr13	45935822	45936168	EM10D1354143	EM10E0559271	PLS,CTCF-bound	300
chr13	51734855	51735041	B3	SINE	B2	chr13	51734583	51734932	EM10D1357616	EM10E0560769	PLS	77
chr13	52096620	52096774	Lx8	LINE	L1	chr13	52096584	52096808	EM10D1358022	EM10E0561048	PLS	154
chr13	52096774	52096875	RMER15	LTR	ERVL	chr13	52096584	52096808	EM10D1358022	EM10E0561048	PLS	34
chr13	53393535	53393703	MER57D	LTR	ERV1	chr13	53393490	53393754	EM10D1359054	EM10E0561534	PLS	168
chr13	54301678	54301814	L2b	LINE	L2	chr13	54301793	54301985	EM10D1359670	EM10E0561741	PLS	21
chr13	54469021	54469171	B1_Mus1	SINE	Alu	chr13	54468718	54469068	EM10D2439872	EM10E1007437	PLS	47
chr13	54577875	54578191	L2b	LINE	L2	chr13	54578135	54578481	EM10D2439919	EM10E1007454	PLS	56
chr13	54578167	54578258	L2a	LINE	L2	chr13	54578135	54578481	EM10D2439919	EM10E1007454	PLS	91
chr13	55415397	55415552	B3A	SINE	B2	chr13	55415091	55415423	EM10D1360568	EM10E0562224	PLS,CTCF-bound	26
chr13	56704231	56704344	PB1D7	SINE	Alu	chr13	56703950	56704298	EM10D2441095	EM10E1008073	PLS	67
chr13	58826814	58827266	L4_C_Mam	LINE	RTE-X	chr13	58826858	58827207	EM10D2441914	EM10E1008317	PLS	349
chr13	59675938	59676052	B1F2	SINE	Alu	chr13	59675631	59675979	EM10D2442260	EM10E1008435	PLS,CTCF-bound	41
chr13	62558169	62558416	RLTR22_Mur	LTR	ERVK	chr13	62558294	62558447	EM10D1364796	EM10E0564057	PLS	122
chr13	67060176	67060270	ID_B1	SINE	B4	chr13	67060178	67060518	EM10D2443926	EM10E1009252	PLS	92
chr13	67060314	67060447	Lx8	LINE	L1	chr13	67060178	67060518	EM10D2443926	EM10E1009252	PLS	133
chr13	67060474	67060726	Lx8	LINE	L1	chr13	67060178	67060518	EM10D2443926	EM10E1009252	PLS	44
chr13	67779561	67779638	B4	SINE	B4	chr13	67779587	67779763	EM10D2444076	EM10E1009317	PLS	51
chr13	73347145	73347305	RMER20B	LTR	ERVK	chr13	73347250	73347494	EM10D1369194	EM10E0565715	PLS	55
chr13	97482423	97482528	B1_Mus1	SINE	Alu	chr13	97482466	97482815	EM10D2451191	EM10E1011698	PLS	62
chr13	97482437	97482543	MT2B	LTR	ERVL	chr13	97482466	97482815	EM10D2451191	EM10E1011698	PLS	77
chr13	97482566	97483206	RLTR17	LTR	ERVK	chr13	97482466	97482815	EM10D2451191	EM10E1011698	PLS	249
chr13	100201949	100202285	ORR1E	LTR	ERVL-MaLR	chr13	100202020	100202313	EM10D1381710	EM10E0570145	PLS	265
chr13	100317534	100317785	ORR1E	LTR	ERVL-MaLR	chr13	100317612	100317861	EM10D1381724	EM10E0570149	PLS,CTCF-bound	173
chr13	100317798	100320525	L1_Mus1	LINE	L1	chr13	100317612	100317861	EM10D1381724	EM10E0570149	PLS,CTCF-bound	63
chr13	100776066	100776119	ID4	SINE	ID	chr13	100775741	100776082	EM10D2452603	EM10E1012288	PLS	16
chr13	101547876	101548330	LTR33B	LTR	ERVL	chr13	101547874	101548221	EM10D1382395	EM10E0570432	PLS	345
chr13	103920194	103920302	LTR10_RN	LTR	ERVK	chr13	103920294	103920644	EM10D2453637	EM10E1012655	PLS,CTCF-bound	8
chr13	104229424	104229591	L1M5	LINE	L1	chr13	104229223	104229427	EM10D2453772	EM10E1012711	PLS	3
chr13	104229424	104229591	L1M5	LINE	L1	chr13	104229473	104229679	EM10D1384161	EM10E0571066	PLS	118
chr13	107025272	107026086	RMER6A	LTR	ERVK	chr13	107025782	107025933	EM10D2454287	EM10E1012869	PLS	151
chr13	107034080	107034546	RLTR12BD_Mm	LTR	ERVK	chr13	107034054	107034387	EM10D1385103	EM10E0571337	PLS	307
chr13	107063361	107063489	MLT1L	LTR	ERVL-MaLR	chr13	107063459	107063760	EM10D2454307	EM10E1012877	PLS	30
chr13	107063633	107063717	MLT1L	LTR	ERVL-MaLR	chr13	107063459	107063760	EM10D2454307	EM10E1012877	PLS	84
chr13	111549876	111550221	ORR1B1	LTR	ERVL-MaLR	chr13	111549845	111550191	EM10D2455689	EM10E1013349	PLS	315
chr13	113036235	113036449	B3	SINE	B2	chr13	113035904	113036250	EM10D1389062	EM10E0572950	PLS,CTCF-bound	15
chr13	113794589	113794681	Tigger15a	DNA	TcMar-Tigger	chr13	113794298	113794647	EM10D2456754	EM10E1013903	PLS,CTCF-bound	58
chr13	118658474	118658997	LTR48B	LTR	ERV1	chr13	118658666	118659015	EM10D1391697	EM10E0573733	PLS,CTCF-bound	331
chr13	119487887	119487943	B2_Mm2	SINE	B2	chr13	119487909	119488170	EM10D1392024	EM10E0573830	PLS,CTCF-bound	34
chr13	119679635	119679755	B1_Mus1	SINE	Alu	chr13	119679728	119680057	EM10D2458104	EM10E1014273	PLS,CTCF-bound	27
chr14	7749925	7750045	RLTR6-int	LTR	ERV1	chr14	7749810	7749963	EM10D1392317	EM10E0573959	PLS,CTCF-bound	38
chr14	7791069	7791163	RSINE1	SINE	B4	chr14	7791160	7791425	EM10D1392329	EM10E0573966	PLS,CTCF-bound	3
chr14	7956984	7957156	RSINE1	SINE	B4	chr14	7957108	7957414	EM10D2458405	EM10E1014420	PLS	48
chr14	8367330	8367612	RMER17C	LTR	ERVK	chr14	8367204	8367551	EM10D2458609	EM10E1014527	PLS	221
chr14	14294250	14294632	MuRRS-int	LTR	ERV1	chr14	14294361	14294706	EM10D1395096	EM10E0574818	PLS,CTCF-bound	271
chr14	14294677	14294805	MuRRS-int	LTR	ERV1	chr14	14294361	14294706	EM10D1395096	EM10E0574818	PLS,CTCF-bound	29
chr14	21812524	21812592	B4A	SINE	B4	chr14	21812550	21812722	EM10D1398511	EM10E0576177	PLS,CTCF-bound	42
chr14	21848429	21848489	MIRc	SINE	MIR	chr14	21848393	21848571	EM10D2461789	EM10E1015651	PLS,CTCF-bound	60
chr14	24490319	24490470	B1_Mur2	SINE	Alu	chr14	24490469	24490819	EM10D2462570	EM10E1015901	PLS	1
chr14	24617146	24617309	MIR3	SINE	MIR	chr14	24616961	24617311	EM10D2462639	EM10E1015929	PLS	163
chr14	29978156	29978236	ID4_	SINE	ID	chr14	29978128	29978288	EM10D2464587	EM10E1016801	PLS	80
chr14	30352993	30353048	L2b	LINE	L2	chr14	30352716	30353045	EM10D1403824	EM10E0578319	PLS	52
chr14	32159624	32159761	B1_Mus2	SINE	Alu	chr14	32159706	32160051	EM10D1405254	EM10E0579106	PLS,CTCF-bound	55
chr14	32317806	32318136	ORR1B1	LTR	ERVL-MaLR	chr14	32317891	32318241	EM10D2465774	EM10E1017390	PLS	245
chr14	33370358	33370481	MTEa	LTR	ERVL-MaLR	chr14	33370074	33370407	EM10D1406079	EM10E0579375	PLS	49
chr14	34501500	34501684	MIR	SINE	MIR	chr14	34501446	34501718	EM10D2466623	EM10E1017713	PLS	184
chr14	34760302	34760459	RLTR31D_MM	LTR	ERVK	chr14	34759975	34760325	EM10D2466784	EM10E1017803	PLS	23
chr14	34769955	34770088	RSINE1	SINE	B4	chr14	34769927	34770117	EM10D1407027	EM10E0579745	PLS,CTCF-bound	133
chr14	37135553	37135636	B1_Mur3	SINE	Alu	chr14	37135207	37135556	EM10D2467219	EM10E1017909	PLS,CTCF-bound	3
chr14	39472725	39472994	L1MDb	LINE	L1	chr14	39472835	39473182	EM10D2467464	EM10E1017944	PLS	159
chr14	41151572	41152129	RMER20B	LTR	ERVK	chr14	41151253	41151576	EM10D2467754	EM10E1018060	PLS	4
chr14	43925015	43925139	RSINE1	SINE	B4	chr14	43925038	43925385	EM10D2467842	EM10E1018094	PLS,CTCF-bound	101
chr14	43925158	43925485	IAPEY4_LTR	LTR	ERVK	chr14	43925038	43925385	EM10D2467842	EM10E1018094	PLS,CTCF-bound	227
chr14	43925158	43925485	IAPEY4_LTR	LTR	ERVK	chr14	43925447	43925606	EM10D1408763	EM10E0580122	PLS,CTCF-bound	38
chr14	43925485	43933140	IAPEY4_I-int	LTR	ERVK	chr14	43925447	43925606	EM10D1408763	EM10E0580122	PLS,CTCF-bound	121
chr14	45444735	45445057	RMER17C2	LTR	ERVK	chr14	45444901	45445215	EM10D1409117	EM10E0580248	PLS	156
chr14	47276022	47276208	Lx8	LINE	L1	chr14	47276105	47276279	EM10D1410292	EM10E0580708	PLS,CTCF-bound	103
chr14	48537897	48538183	L4_B_Mam	LINE	RTE-X	chr14	48538144	48538488	EM10D1411188	EM10E0581069	PLS	39
chr14	50061134	50061449	RLTR46A2	LTR	ERVK	chr14	50061209	50061555	EM10D2469671	EM10E1018838	PLS	240
chr14	50870629	50870743	ID_B1	SINE	B4	chr14	50870286	50870636	EM10D2469753	EM10E1018870	PLS	7
chr14	54167677	54167902	URR1A	DNA	hAT-Charlie	chr14	54167589	54167890	EM10D2470541	EM10E1019200	PLS	213
chr14	54169370	54169709	Lx4A	LINE	L1	chr14	54169708	54169901	EM10D2470546	EM10E1019203	PLS	1
chr14	54360553	54360664	B1_Mm	SINE	Alu	chr14	54360631	54360976	EM10D2470679	EM10E1019303	PLS,CTCF-bound	33
chr14	54360601	54360680	RLTR25B	LTR	ERVK	chr14	54360631	54360976	EM10D2470679	EM10E1019303	PLS,CTCF-bound	49
chr14	55722352	55722759	RLTR28	LTR	ERVL	chr14	55722097	55722436	EM10D2471459	EM10E1019761	PLS,CTCF-bound	84
chr14	57524600	57524720	L3	LINE	CR1	chr14	57524681	57524863	EM10D2472002	EM10E1019978	PLS,CTCF-bound	39
chr14	59260426	59261311	RMER13B	LTR	ERVK	chr14	59260087	59260432	EM10D2472495	EM10E1020169	PLS	6
chr14	62455923	62456153	L1ME2	LINE	L1	chr14	62456123	62456466	EM10D1418524	EM10E0584230	PLS	30
chr14	69707721	69707806	MIR3	SINE	MIR	chr14	69707397	69707747	EM10D2476654	EM10E1021971	PLS,CTCF-bound	26
chr14	70630403	70630537	B1F1	SINE	Alu	chr14	70630092	70630440	EM10D1424035	EM10E0586845	PLS	37
chr14	70852803	70853293	RLTR34B_MM	LTR	ERVK	chr14	70852750	70853005	EM10D1424178	EM10E0586915	PLS	202
chr14	73142391	73142684	L1MA8	LINE	L1	chr14	73142423	73142674	EM10D1425197	EM10E0587177	PLS	251
chr14	76488403	76488559	MER5B	DNA	hAT-Charlie	chr14	76488333	76488554	EM10D2479075	EM10E1023005	PLS	151
chr14	84074538	84075237	Lx3B	LINE	L1	chr14	84074959	84075266	EM10D1430424	EM10E0589198	PLS	278
chr14	84075237	84075499	RLTR10B	LTR	ERVK	chr14	84074959	84075266	EM10D1430424	EM10E0589198	PLS	29
chr14	100213103	100213464	MTEa	LTR	ERVL-MaLR	chr14	100213115	100213359	EM10D1434579	EM10E0589827	PLS	244
chr14	102806115	102806193	AmnSINE1	SINE	Deu	chr14	102806018	102806200	EM10D1435637	EM10E0590120	PLS,CTCF-bound	78
chr14	118787277	118787743	L1ME3C	LINE	L1	chr14	118787647	118787993	EM10D1440505	EM10E0591292	PLS	96
chr14	118923466	118923604	L1ME2	LINE	L1	chr14	118923192	118923493	EM10D2485887	EM10E1024701	PLS,CTCF-bound	27
chr14	120306223	120306626	MTD	LTR	ERVL-MaLR	chr14	120306321	120306538	EM10D1441298	EM10E0591560	PLS	217
chr14	121455473	121455587	PB1D9	SINE	Alu	chr14	121455562	121455903	EM10D2486776	EM10E1025088	PLS,CTCF-bound	25
chr15	6299851	6300209	LTR16B	LTR	ERVL	chr15	6299610	6299946	EM10D1445176	EM10E0593176	PLS	95
chr15	7140329	7140713	MTC	LTR	ERVL-MaLR	chr15	7140310	7140637	EM10D2488901	EM10E1025967	PLS	308
chr15	9335269	9335405	B1_Mm	SINE	Alu	chr15	9335362	9335705	EM10D2489632	EM10E1026239	PLS	43
chr15	9749007	9749280	L1Md_T	LINE	L1	chr15	9748710	9749058	EM10D2489743	EM10E1026282	PLS,CTCF-bound	51
chr15	11361748	11361891	MER89	LTR	ERV1	chr15	11361677	11361835	EM10D1447915	EM10E0594242	PLS	87
chr15	11630307	11630936	RLTR17	LTR	ERVK	chr15	11630664	11631013	EM10D2490320	EM10E1026502	PLS	272
chr15	34443751	34443887	RSINE1	SINE	B4	chr15	34443681	34443896	EM10D2494525	EM10E1027758	PLS	136
chr15	36179034	36179153	B1_Mus2	SINE	Alu	chr15	36179118	36179335	EM10D2495080	EM10E1027932	PLS,CTCF-bound	35
chr15	36695632	36695874	MLT1J	LTR	ERVL-MaLR	chr15	36695649	36695880	EM10D2495362	EM10E1028066	PLS	225
chr15	36879863	36880024	L2a	LINE	L2	chr15	36879692	36880041	EM10D2495483	EM10E1028129	PLS	161
chr15	36931532	36931760	ORR1B2	LTR	ERVL-MaLR	chr15	36931463	36931801	EM10D1457293	EM10E0597126	PLS	228
chr15	36931760	36931902	ORR1A2	LTR	ERVL-MaLR	chr15	36931463	36931801	EM10D1457293	EM10E0597126	PLS	41
chr15	43282924	43283161	L2	LINE	L2	chr15	43282597	43282947	EM10D2497416	EM10E1028797	PLS,CTCF-bound	23
chr15	44428478	44428614	MIR3	SINE	MIR	chr15	44428329	44428532	EM10D2497609	EM10E1028831	PLS	54
chr15	51877865	51877926	MIRb	SINE	MIR	chr15	51877820	51878022	EM10D1462735	EM10E0598699	PLS	61
chr15	59618513	59618721	MTEb	LTR	ERVL-MaLR	chr15	59618498	59618752	EM10D2500961	EM10E1030027	PLS,CTCF-bound	208
chr15	60187499	60187855	ERVB7_2B-LTR_MM	LTR	ERVK	chr15	60187178	60187528	EM10D2501248	EM10E1030156	PLS	29
chr15	68928076	68928180	MIRb	SINE	MIR	chr15	68928174	68928507	EM10D2503579	EM10E1030988	PLS,CTCF-bound	6
chr15	73061348	73061475	RLTR31D_MM	LTR	ERVK	chr15	73061016	73061361	EM10D1472702	EM10E0602158	PLS	13
chr15	74783318	74783981	L1MC3	LINE	L1	chr15	74783893	74784240	EM10D1473946	EM10E0602772	PLS	88
chr15	74929383	74929859	RMER19C	LTR	ERVK	chr15	74929504	74929714	EM10D2505138	EM10E1031493	PLS	210
chr15	76269790	76269986	ID_B1	SINE	B4	chr15	76269832	76270181	EM10D2505893	EM10E1031890	PLS	154
chr15	76607729	76607869	B1_Mus2	SINE	Alu	chr15	76607476	76607824	EM10D2506134	EM10E1032022	PLS,CTCF-bound	95
chr15	76659924	76660057	B1_Mur2	SINE	Alu	chr15	76659653	76660001	EM10D2506169	EM10E1032046	PLS,CTCF-bound	77
chr15	76660057	76660089	ID_B1	SINE	B4	chr15	76660059	76660409	EM10D2506170	EM10E1032047	PLS	30
chr15	76899567	76899689	MT2B2	LTR	ERVL	chr15	76899681	76900031	EM10D2506312	EM10E1032127	PLS,CTCF-bound	8
chr15	77398826	77399187	MT2B1	LTR	ERVL	chr15	77399100	77399339	EM10D2506632	EM10E1032340	PLS,CTCF-bound	87
chr15	77699015	77699196	RMER17C2	LTR	ERVK	chr15	77698772	77699032	EM10D1476225	EM10E1032363	PLS	17
chr15	77740681	77741019	MT2B1	LTR	ERVL	chr15	77740539	77740784	EM10D2506715	EM10E1032367	PLS,CTCF-bound	103
chr15	78305794	78305896	L2b	LINE	L2	chr15	78305549	78305888	EM10D1476727	EM10E0604370	PLS	94
chr15	78325654	78325756	MIRb	SINE	MIR	chr15	78325749	78326099	EM10D1476745	EM10E0604383	PLS	7
chr15	78325781	78325899	L2b	LINE	L2	chr15	78325749	78326099	EM10D1476745	EM10E0604383	PLS	118
chr15	78876873	78877020	B1_Mur2	SINE	Alu	chr15	78876999	78877346	EM10D2507484	EM10E1032860	PLS,CTCF-bound	21
chr15	79074861	79074984	B1F	SINE	Alu	chr15	79074927	79075274	EM10D2507640	EM10E1032963	PLS,CTCF-bound	57
chr15	79347163	79347287	L2	LINE	L2	chr15	79347282	79347620	EM10D2507790	EM10E1033055	PLS	5
chr15	79843056	79843081	B2_Mm2	SINE	B2	chr15	79843034	79843227	EM10D1478119	EM10E0605302	PLS	25
chr15	79843081	79843398	RLTR15	LTR	ERVK	chr15	79843034	79843227	EM10D1478119	EM10E0605302	PLS	146
chr15	79894825	79895028	B4A	SINE	B4	chr15	79894896	79895131	EM10D1478172	EM10E0605328	PLS	132
chr15	81247551	81247699	RSINE1	SINE	B4	chr15	81247620	81247969	EM10D1479386	EM10E0606023	PLS	79
chr15	81872225	81872305	ID_B1	SINE	B4	chr15	81872226	81872576	EM10D2509272	EM10E1033877	PLS	79
chr15	81980271	81980394	B3	SINE	B2	chr15	81980360	81980623	EM10D2509344	EM10E1033926	PLS	34
chr15	82269034	82269085	L2b	LINE	L2	chr15	82268845	82269149	EM10D1480227	EM10E0606563	PLS	51
chr15	82353172	82353291	MIR	SINE	MIR	chr15	82353211	82353467	EM10D2509562	EM10E1034050	PLS	80
chr15	82959191	82959305	MIRb	SINE	MIR	chr15	82959205	82959543	EM10D1480640	EM10E0606721	PLS,CTCF-bound	100
chr15	83122904	83123002	B3	SINE	B2	chr15	83122636	83122986	EM10D2510021	EM10E1034274	PLS,CTCF-bound	82
chr15	83563332	83563413	B1F1	SINE	Alu	chr15	83563396	83563746	EM10D2510318	EM10E1034456	PLS	17
chr15	89074523	89074679	URR1A	DNA	hAT-Charlie	chr15	89074206	89074554	EM10D2512798	EM10E1035588	PLS	31
chr15	92344249	92344839	RLTR16C_MM	LTR	ERVK	chr15	92344192	92344431	EM10D1486540	EM10E0609304	PLS	182
chr15	95830097	95830257	MER5B	DNA	hAT-Charlie	chr15	95829973	95830189	EM10D2514732	EM10E1036244	PLS	92
chr15	97166836	97167358	MLTR31F_MM	LTR	ERVK	chr15	97167160	97167507	EM10D2515482	EM10E1036613	PLS	198
chr15	97784001	97784177	B2_Mm2	SINE	B2	chr15	97784165	97784514	EM10D2515855	EM10E1036803	PLS,CTCF-bound	12
chr15	98707883	98707995	B3	SINE	B2	chr15	98707987	98708323	EM10D1490879	EM10E0611250	PLS,CTCF-bound	8
chr15	99370697	99370819	PB1D10	SINE	Alu	chr15	99370360	99370710	EM10D2516811	EM10E1037315	PLS,CTCF-bound	13
chr15	99902982	99903088	MER63D	DNA	hAT-Blackjack	chr15	99902805	99903154	EM10D2517202	EM10E1037561	PLS	106
chr15	99903089	99903196	B1F	SINE	Alu	chr15	99902805	99903154	EM10D2517202	EM10E1037561	PLS	65
chr15	100613436	100613721	L2b	LINE	L2	chr15	100613645	100613954	EM10D1492660	EM10E0612374	PLS,CTCF-bound	76
chr15	100681848	100681978	B1_Mur2	SINE	Alu	chr15	100681827	100682111	EM10D1492741	EM10E0612444	PLS	130
chr15	100682027	100682107	B3A	SINE	B2	chr15	100681827	100682111	EM10D1492741	EM10E0612444	PLS	80
chr15	102232128	102232273	MIRb	SINE	MIR	chr15	102231801	102232149	EM10D1494063	EM10E0613192	PLS	21
chr15	102325493	102325981	MERVL-int	LTR	ERVL	chr15	102325944	102326293	EM10D2518570	EM10E1038336	PLS,CTCF-bound	37
chr15	102459873	102459978	B1_Mm	SINE	Alu	chr15	102459918	102460200	EM10D1494272	EM10E0613350	PLS	60
chr15	103251485	103251634	B1_Mur2	SINE	Alu	chr15	103251587	103251916	EM10D2519160	EM10E1038702	PLS	47
chr16	4726058	4726206	B1F	SINE	Alu	chr16	4726198	4726548	EM10D2519901	EM10E1039052	PLS	8
chr16	4880195	4880253	L2c	LINE	L2	chr16	4880149	4880302	EM10D2519964	EM10E1039091	PLS,CTCF-bound	58
chr16	5006917	5007128	ORR1D1	LTR	ERVL-MaLR	chr16	5007127	5007473	EM10D2520023	EM10E1039130	PLS	1
chr16	5204153	5204366	ID_B1	SINE	B4	chr16	5203850	5204200	EM10D1496542	EM10E0614618	PLS	47
chr16	8792151	8792459	ORR1A4	LTR	ERVL-MaLR	chr16	8792189	8792502	EM10D1498191	EM10E0615136	PLS	270
chr16	10683196	10683304	PB1D10	SINE	Alu	chr16	10683244	10683474	EM10D2521677	EM10E1039678	PLS	60
chr16	10683558	10683781	L1ME3G	LINE	L1	chr16	10683500	10683724	EM10D1499178	EM10E0615523	PLS	166
chr16	11406640	11406780	B1_Mur4	SINE	Alu	chr16	11406304	11406651	EM10D1499763	EM10E0615876	PLS	11
chr16	11406640	11406780	B1_Mur4	SINE	Alu	chr16	11406713	11406912	EM10D2522051	EM10E1039885	PLS	67
chr16	13754295	13754392	L1Md_T	LINE	L1	chr16	13754380	13754730	EM10D2522818	EM10E1040150	PLS,CTCF-bound	12
chr16	17146624	17146806	RLTR17B_Mm	LTR	ERVK	chr16	17146733	17147083	EM10D2523718	EM10E1040493	PLS,CTCF-bound	73
chr16	17201578	17201742	L2a	LINE	L2	chr16	17201411	17201616	EM10D1502597	EM10E0616927	PLS,CTCF-bound	38
chr16	17275711	17275856	B1_Mus2	SINE	Alu	chr16	17275816	17275993	EM10D2523775	EM10E1040529	PLS,CTCF-bound	40
chr16	17275863	17275974	PB1D7	SINE	Alu	chr16	17275816	17275993	EM10D2523775	EM10E1040529	PLS,CTCF-bound	111
chr16	17489367	17489486	ORR1B1-int	LTR	ERVL-MaLR	chr16	17489456	17489750	EM10D2523857	EM10E1040568	PLS	30
chr16	17489403	17489491	B1_Mur2	SINE	Alu	chr16	17489456	17489750	EM10D2523857	EM10E1040568	PLS	35
chr16	17646072	17646350	B4A	SINE	B4	chr16	17646264	17646610	EM10D2523942	EM10E1040609	PLS	86
chr16	19067277	19069234	L1_Mus3	LINE	L1	chr16	19066945	19067295	EM10D2524700	EM10E1040991	PLS	18
chr16	19236662	19237535	RMER17B	LTR	ERVK	chr16	19236768	19237079	EM10D2524731	EM10E1041005	PLS,CTCF-bound	311
chr16	20302683	20303032	MLTR14	LTR	ERV1	chr16	20302334	20302684	EM10D1504525	EM10E0617872	PLS,CTCF-bound	1
chr16	22921773	22921845	ID4	SINE	ID	chr16	22921727	22921927	EM10D2526107	EM10E1041658	PLS	72
chr16	22921869	22921973	PB1D11	SINE	Alu	chr16	22921727	22921927	EM10D2526107	EM10E1041658	PLS	58
chr16	23191707	23192250	Lx8	LINE	L1	chr16	23191857	23192172	EM10D2526287	EM10E1041750	PLS	315
chr16	23225985	23226048	MER5A1	DNA	hAT-Charlie	chr16	23226005	23226352	EM10D2526307	EM10E1041763	PLS,CTCF-bound	43
chr16	26755078	26755591	RLTR11A2	LTR	ERVK	chr16	26755428	26755744	EM10D2527613	EM10E1042306	PLS	163
chr16	26755616	26755715	Lx5c	LINE	L1	chr16	26755428	26755744	EM10D2527613	EM10E1042306	PLS	99
chr16	30039248	30039327	MIR3	SINE	MIR	chr16	30039205	30039545	EM10D1510136	EM10E0620155	PLS,CTCF-bound	79
chr16	30870186	30870522	LTR50	LTR	ERVL	chr16	30870061	30870401	EM10D2528837	EM10E1042773	PLS,CTCF-bound	215
chr16	30870877	30871293	RLTR23	LTR	ERV1	chr16	30870777	30870978	EM10D1510937	EM10E0620586	PLS	101
chr16	31081590	31081776	MLTR25A	LTR	ERVK	chr16	31081248	31081598	EM10D2528959	EM10E1042842	PLS,CTCF-bound	8
chr16	31235848	31235963	MLT1D	LTR	ERVL-MaLR	chr16	31235945	31236277	EM10D2529024	EM10E1042872	PLS	18
chr16	31235986	31236117	MLT1D	LTR	ERVL-MaLR	chr16	31235945	31236277	EM10D2529024	EM10E1042872	PLS	131
chr16	31236264	31236312	MLT1D	LTR	ERVL-MaLR	chr16	31235945	31236277	EM10D2529024	EM10E1042872	PLS	13
chr16	31421740	31422108	ERVL-B4-int	LTR	ERVL	chr16	31422078	31422421	EM10D2529119	EM10E1042911	PLS	30
chr16	31429342	31429431	MIR3	SINE	MIR	chr16	31429279	31429467	EM10D1511408	EM10E0620823	PLS	89
chr16	31508152	31508200	MIRc	SINE	MIR	chr16	31508128	31508469	EM10D1511492	EM10E0620875	PLS	48
chr16	31933527	31933631	PB1D10	SINE	Alu	chr16	31933284	31933614	EM10D2529383	EM10E1043021	PLS,CTCF-bound	87
chr16	32108664	32108839	MTD	LTR	ERVL-MaLR	chr16	32108657	32108814	EM10D1511925	EM10E0621078	PLS	150
chr16	33787313	33787509	L2a	LINE	L2	chr16	33787006	33787338	EM10D2530278	EM10E1043486	PLS,CTCF-bound	25
chr16	33793963	33794113	RSINE1	SINE	B4	chr16	33793982	33794154	EM10D1513301	EM10E0621811	PLS	131
chr16	35808891	35809265	MTD	LTR	ERVL-MaLR	chr16	35808822	35809158	EM10D1514906	EM10E0622550	PLS	267
chr16	35938356	35938423	ID4	SINE	ID	chr16	35938289	35938613	EM10D1514997	EM10E0622595	PLS	67
chr16	36221268	36221557	IAP1-MM_LTR	LTR	ERVK	chr16	36221505	36221707	EM10D1515155	EM10E0622654	PLS	52
chr16	36221557	36221828	IAP1-MM_I-int	LTR	ERVK	chr16	36221505	36221707	EM10D1515155	EM10E0622654	PLS	150
chr16	36473593	36474019	RMER1B	Retroposon	L1-dep	chr16	36473685	36473904	EM10D2531497	EM10E1044048	PLS,CTCF-bound	219
chr16	36598537	36598628	ID4_	SINE	ID	chr16	36598309	36598659	EM10D2531537	EM10E1044059	PLS	91
chr16	36598564	36598647	ID	SINE	ID	chr16	36598309	36598659	EM10D2531537	EM10E1044059	PLS	83
chr16	36598658	36598748	MIRc	SINE	MIR	chr16	36598309	36598659	EM10D2531537	EM10E1044059	PLS	1
chr16	36666224	36666367	Lx	LINE	L1	chr16	36665897	36666231	EM10D1515317	EM10E0622704	PLS,CTCF-bound	7
chr16	37854897	37855001	PB1D7	SINE	Alu	chr16	37854683	37854906	EM10D2531943	EM10E1044235	PLS	9
chr16	38346590	38346870	Lx9	LINE	L1	chr16	38346789	38347139	EM10D2532158	EM10E1044340	PLS	81
chr16	44820357	44820597	L1ME3	LINE	L1	chr16	44820561	44820901	EM10D1519390	EM10E0624281	PLS	36
chr16	48430930	48431078	B1_Mur2	SINE	Alu	chr16	48431054	48431388	EM10D2534618	EM10E1045218	PLS,CTCF-bound	24
chr16	50525889	50526233	RLTR31B2	LTR	ERVK	chr16	50525980	50526327	EM10D1521776	EM10E0625092	PLS	253
chr16	57164006	57164102	PB1D10	SINE	Alu	chr16	57163740	57164017	EM10D2536306	EM10E1045745	PLS	11
chr16	57280644	57281009	RLTR44B	LTR	ERVK	chr16	57280612	57280962	EM10D2536357	EM10E1045766	PLS,CTCF-bound	318
chr16	87432784	87432930	B2_Mm2	SINE	B2	chr16	87432476	87432826	EM10D1533290	EM10E0627941	PLS	42
chr16	91372469	91372611	B1F2	SINE	Alu	chr16	91372599	91372945	EM10D2541991	EM10E1047374	PLS	12
chr16	91717641	91717742	PB1D10	SINE	Alu	chr16	91717475	91717679	EM10D1535789	EM10E0629052	PLS	38
chr16	93369982	93370226	B4	SINE	B4	chr16	93369793	93370032	EM10D2543087	EM10E1047927	PLS	50
chr16	93795082	93795247	B4	SINE	B4	chr16	93794925	93795254	EM10D1537573	EM10E0629909	PLS,CTCF-bound	165
chr16	93832974	93833076	PB1D11	SINE	Alu	chr16	93832875	93833218	EM10D2543340	EM10E1048044	PLS,CTCF-bound	102
chr16	93982490	93982583	ORR1E	LTR	ERVL-MaLR	chr16	93982427	93982730	EM10D1537731	EM10E0630001	PLS	93
chr16	94222843	94222910	MIR3	SINE	MIR	chr16	94222839	94223043	EM10D2543571	EM10E1048150	PLS	67
chr16	94245951	94246284	ORR1D2	LTR	ERVL-MaLR	chr16	94246018	94246366	EM10D2543595	EM10E1048165	PLS,CTCF-bound	266
chr16	95900455	95900690	L1MC5	LINE	L1	chr16	95900124	95900463	EM10D1539197	EM10E0630713	PLS	8
chr16	96466999	96467515	Lx7	LINE	L1	chr16	96467512	96467862	EM10D2544515	EM10E1048574	PLS,CTCF-bound	3
chr17	5403895	5404096	MTE2a	LTR	ERVL-MaLR	chr17	5403873	5404219	EM10D2545891	EM10E1049114	PLS	201
chr17	5403964	5404345	MT2A	LTR	ERVL	chr17	5403873	5404219	EM10D2545891	EM10E1049114	PLS	255
chr17	5799122	5799528	MER63B	DNA	hAT-Blackjack	chr17	5799384	5799731	EM10D2546103	EM10E1049218	PLS	144
chr17	15434805	15434886	L1M4c	LINE	L1	chr17	15434759	15435108	EM10D2549560	EM10E1050587	PLS	81
chr17	15435083	15435216	B3	SINE	B2	chr17	15434759	15435108	EM10D2549560	EM10E1050587	PLS	25
chr17	15499575	15499670	B1_Mur4	SINE	Alu	chr17	15499495	15499649	EM10D1548052	EM10E0634131	PLS	74
chr17	15499575	15499670	B1_Mur4	SINE	Alu	chr17	15499652	15500002	EM10D2549589	EM10E1050601	PLS,CTCF-bound	18
chr17	15499678	15499716	ID4	SINE	ID	chr17	15499652	15500002	EM10D2549589	EM10E1050601	PLS,CTCF-bound	38
chr17	23660327	23660354	L2c	LINE	L2	chr17	23660309	23660654	EM10D1549659	EM10E0634700	PLS,CTCF-bound	27
chr17	23786351	23786451	B3A	SINE	B2	chr17	23786072	23786422	EM10D1549782	EM10E0634765	PLS,CTCF-bound	71
chr17	23925478	23925952	RMER17C-int	LTR	ERVK	chr17	23925148	23925485	EM10D2550701	EM10E1051025	PLS,CTCF-bound	7
chr17	23925478	23925952	RMER17C-int	LTR	ERVK	chr17	23925563	23925764	EM10D1549871	EM10E0634813	PLS	201
chr17	23980424	23980546	MLTR73	LTR	ERV1	chr17	23980283	23980492	EM10D1549904	EM10E0634825	PLS	68
chr17	23980424	23980546	MLTR73	LTR	ERV1	chr17	23980527	23980753	EM10D1549905	EM10E0634826	PLS	19
chr17	23980575	23980702	MLTR73	LTR	ERV1	chr17	23980527	23980753	EM10D1549905	EM10E0634826	PLS	127
chr17	25471286	25471499	B4A	SINE	B4	chr17	25471430	25471776	EM10D1551060	EM10E0635510	PLS	69
chr17	25785861	25786037	B2_Mm2	SINE	B2	chr17	25785788	25785945	EM10D1551312	EM10E0635636	PLS	84
chr17	25880720	25880864	B1F2	SINE	Alu	chr17	25880730	25881031	EM10D2551840	EM10E1051661	PLS	134
chr17	26018375	26018508	B1_Mur1	SINE	Alu	chr17	26018453	26018642	EM10D1551530	EM10E0635808	PLS	55
chr17	26095614	26095697	ID4	SINE	ID	chr17	26095345	26095675	EM10D2551974	EM10E1051748	PLS,CTCF-bound	61
chr17	27552908	27553101	L1M5	LINE	L1	chr17	27552873	27553223	EM10D2552923	EM10E1052300	PLS	193
chr17	27635535	27635587	ID_B1	SINE	B4	chr17	27635542	27635728	EM10D2552999	EM10E1052352	PLS	45
chr17	27636614	27636693	PB1D7	SINE	Alu	chr17	27636687	27637030	EM10D2553001	EM10E1052354	PLS	6
chr17	27636703	27636806	B1_Mur4	SINE	Alu	chr17	27636687	27637030	EM10D2553001	EM10E1052354	PLS	103
chr17	27839722	27839915	URR1B	DNA	hAT-Charlie	chr17	27839850	27840187	EM10D1553227	EM10E0636901	PLS,CTCF-bound	65
chr17	27856222	27856344	B1_Mur2	SINE	Alu	chr17	27856252	27856601	EM10D2553154	EM10E1052454	PLS,CTCF-bound	92
chr17	28441748	28441824	B1_Mur2	SINE	Alu	chr17	28441695	28441892	EM10D2553556	EM10E1052710	PLS	76
chr17	28446378	28446538	L1MB4	LINE	L1	chr17	28446225	28446575	EM10D2553560	EM10E1052714	PLS	160
chr17	28622913	28623017	PB1D9	SINE	Alu	chr17	28622801	28622985	EM10D1553987	EM10E0637436	PLS	72
chr17	29008133	29008293	L1MC4a	LINE	L1	chr17	29007813	29008158	EM10D2553907	EM10E1052935	PLS	25
chr17	29273988	29274141	L2	LINE	L2	chr17	29273889	29274217	EM10D2554124	EM10E1053083	PLS	153
chr17	29318671	29318735	B3A	SINE	B2	chr17	29318624	29318974	EM10D2554147	EM10E1053098	PLS	64
chr17	29368535	29368976	RMER17C	LTR	ERVK	chr17	29368796	29369079	EM10D2554192	EM10E1053122	PLS	180
chr17	29458723	29458779	ID_B1	SINE	B4	chr17	29458601	29458809	EM10D2554270	EM10E1053182	PLS	56
chr17	29458776	29458923	RSINE1	SINE	B4	chr17	29458601	29458809	EM10D2554270	EM10E1053182	PLS	33
chr17	29464787	29464918	B3	SINE	B2	chr17	29464795	29465075	EM10D1554856	EM10E0638040	PLS	123
chr17	29465041	29465160	RSINE1	SINE	B4	chr17	29464795	29465075	EM10D1554856	EM10E0638040	PLS	34
chr17	29614551	29614686	RSINE1	SINE	B4	chr17	29614644	29614993	EM10D2554396	EM10E1053265	PLS,CTCF-bound	42
chr17	29888861	29888957	RLTR31D_MM	LTR	ERVK	chr17	29888536	29888881	EM10D1555256	EM10E0638301	PLS	20
chr17	30606778	30606862	MER76	LTR	ERVL	chr17	30606825	30607098	EM10D2554950	EM10E1053517	PLS	37
chr17	30880500	30880706	B3	SINE	B2	chr17	30880457	30880792	EM10D2555070	EM10E1053569	PLS,CTCF-bound	206
chr17	31152742	31152824	MTEb	LTR	ERVL-MaLR	chr17	31152560	31152894	EM10D2555221	EM10E1053632	PLS	82
chr17	31247171	31247230	ORR1E	LTR	ERVL-MaLR	chr17	31247208	31247558	EM10D1556405	EM10E0638783	PLS	22
chr17	31247273	31247516	MTD	LTR	ERVL-MaLR	chr17	31247208	31247558	EM10D1556405	EM10E0638783	PLS	243
chr17	31247543	31247998	RLTR20C	LTR	ERVK	chr17	31247208	31247558	EM10D1556405	EM10E0638783	PLS	15
chr17	31435190	31435314	RMER17C	LTR	ERVK	chr17	31434962	31435309	EM10D2555394	EM10E1053741	PLS	119
chr17	31512668	31512793	MLT1H-int	LTR	ERVL-MaLR	chr17	31512726	31512965	EM10D2555439	EM10E1053766	PLS	67
chr17	31535777	31535920	MLT1A0	LTR	ERVL-MaLR	chr17	31535454	31535783	EM10D1556671	EM10E0638967	PLS	6
chr17	32403737	32403812	MIRc	SINE	MIR	chr17	32403447	32403797	EM10D2556029	EM10E1054081	PLS	60
chr17	32421131	32421213	ID4_	SINE	ID	chr17	32420838	32421173	EM10D2556039	EM10E1054084	PLS	42
chr17	32423960	32424138	ORR1F	LTR	ERVL-MaLR	chr17	32424049	32424397	EM10D1557504	EM10E0639452	PLS	89
chr17	32424396	32424529	RSINE1	SINE	B4	chr17	32424049	32424397	EM10D1557504	EM10E0639452	PLS	1
chr17	32878693	32879130	RLTR23	LTR	ERV1	chr17	32878857	32879207	EM10D2556219	EM10E1054156	PLS	273
chr17	33842877	33842976	PB1D10	SINE	Alu	chr17	33842974	33843245	EM10D2556503	EM10E1054294	PLS,CTCF-bound	2
chr17	33842909	33843011	ID_B1	SINE	B4	chr17	33842974	33843245	EM10D2556503	EM10E1054294	PLS,CTCF-bound	37
chr17	33980744	33980932	ORR1D1	LTR	ERVL-MaLR	chr17	33980576	33980925	EM10D2556616	EM10E1054372	PLS,CTCF-bound	181
chr17	33981229	33981268	B3	SINE	B2	chr17	33981164	33981500	EM10D2556617	EM10E1054373	PLS,CTCF-bound	39
chr17	33981268	33981698	IAPLTR2_Mm	LTR	ERVK	chr17	33981164	33981500	EM10D2556617	EM10E1054373	PLS,CTCF-bound	232
chr17	33981268	33981698	IAPLTR2_Mm	LTR	ERVK	chr17	33981500	33981654	EM10D2556618	EM10E1054374	PLS,CTCF-bound	154
chr17	34129480	34129605	B1F	SINE	Alu	chr17	34129359	34129707	EM10D1558466	EM10E0639934	PLS	125
chr17	34305588	34305706	PB1D9	SINE	Alu	chr17	34305634	34305975	EM10D2556832	EM10E1054488	PLS	72
chr17	34392046	34392312	RLTR21	LTR	ERVK	chr17	34392265	34392601	EM10D2556853	EM10E1054500	PLS,CTCF-bound	47
chr17	34398949	34399351	RMER21A	LTR	ERV1	chr17	34398615	34398965	EM10D1558708	EM10E0640107	PLS,CTCF-bound	16
chr17	34643873	34643992	B1F2	SINE	Alu	chr17	34643954	34644203	EM10D1558895	EM10E0640208	PLS	38
chr17	34931051	34931127	ID	SINE	ID	chr17	34931058	34931408	EM10D1559150	EM10E0640337	PLS,CTCF-bound	69
chr17	35049017	35049164	B1_Mus1	SINE	Alu	chr17	35048998	35049285	EM10D2557284	EM10E1054711	PLS	147
chr17	35172781	35172871	PB1	SINE	Alu	chr17	35172471	35172817	EM10D2557386	EM10E1054781	PLS	36
chr17	35235992	35236075	B1_Mur3	SINE	Alu	chr17	35235664	35236013	EM10D1559535	EM10E0640608	PLS,CTCF-bound	21
chr17	35358313	35358728	MTD	LTR	ERVL-MaLR	chr17	35358661	35359005	EM10D1559657	EM10E0640667	PLS,CTCF-bound	67
chr17	35739831	35739909	L3	LINE	CR1	chr17	35739681	35740028	EM10D2557761	EM10E1054983	PLS,CTCF-bound	78
chr17	35739982	35740214	MTD	LTR	ERVL-MaLR	chr17	35739681	35740028	EM10D2557761	EM10E1054983	PLS,CTCF-bound	46
chr17	35936004	35936817	RMER16-int	LTR	ERVK	chr17	35935860	35936109	EM10D2557916	EM10E1055091	PLS	105
chr17	35994168	35994315	B1_Mus2	SINE	Alu	chr17	35994285	35994623	EM10D1560222	EM10E0641035	PLS,CTCF-bound	30
chr17	35994355	35994457	ORR1E	LTR	ERVL-MaLR	chr17	35994285	35994623	EM10D1560222	EM10E0641035	PLS,CTCF-bound	102
chr17	36020283	36020394	B1_Mur2	SINE	Alu	chr17	36020288	36020636	EM10D1560247	EM10E0641057	PLS	106
chr17	36042507	36042845	RLTR34D_MM	LTR	ERVK	chr17	36042647	36042985	EM10D1560271	EM10E0641071	PLS	198
chr17	36121230	36121562	RLTR34D_MM	LTR	ERVK	chr17	36121149	36121345	EM10D1560313	EM10E0641086	PLS	115
chr17	36121230	36121562	RLTR34D_MM	LTR	ERVK	chr17	36121374	36121717	EM10D1560314	EM10E0641087	PLS	188
chr17	36157500	36157830	L1M2	LINE	L1	chr17	36157817	36158164	EM10D2558055	EM10E1055159	PLS,CTCF-bound	13
chr17	36272020	36272580	MT2B2	LTR	ERVL	chr17	36272086	36272279	EM10D2558125	EM10E1055197	PLS	193
chr17	36923669	36923773	RMER21A	LTR	ERV1	chr17	36923640	36923812	EM10D1560611	EM10E0641209	PLS	104
chr17	37003456	37003539	PB1D7	SINE	Alu	chr17	37003393	37003574	EM10D1560687	EM10E0641261	PLS	83
chr17	37003458	37003549	ID_B1	SINE	B4	chr17	37003393	37003574	EM10D1560687	EM10E0641261	PLS	91
chr17	43803759	43804054	L2b	LINE	L2	chr17	43803779	43804060	EM10D2559070	EM10E1055538	PLS	275
chr17	45620476	45620587	RMER19A	LTR	ERVK	chr17	45620491	45620690	EM10D2559949	EM10E1055921	PLS	96
chr17	45663312	45663404	MIR3	SINE	MIR	chr17	45663316	45663615	EM10D2559969	EM10E1055930	PLS,CTCF-bound	88
chr17	46153722	46154011	RLTR23	LTR	ERV1	chr17	46153441	46153753	EM10D1564038	EM10E0642625	PLS	31
chr17	46253363	46253489	B1_Mus1	SINE	Alu	chr17	46253280	46253453	EM10D1564103	EM10E0642665	PLS	90
chr17	46673914	46674007	B1F	SINE	Alu	chr17	46673979	46674152	EM10D2560625	EM10E1056340	PLS	28
chr17	50209946	50210169	MLT1K	LTR	ERVL-MaLR	chr17	50209837	50210182	EM10D1567167	EM10E0644266	PLS	223
chr17	50236193	50236308	LFSINE_Vert	SINE	tRNA	chr17	50236293	50236444	EM10D1567190	EM10E0644269	PLS	15
chr17	53689526	53689554	ID	SINE	ID	chr17	53689244	53689594	EM10D2563304	EM10E1057504	PLS,CTCF-bound	28
chr17	53689554	53689660	PB1D10	SINE	Alu	chr17	53689244	53689594	EM10D2563304	EM10E1057504	PLS,CTCF-bound	40
chr17	56277059	56277167	PB1D7	SINE	Alu	chr17	56276752	56277099	EM10D2563806	EM10E1057729	PLS,CTCF-bound	40
chr17	56612993	56613186	B2_Mm2	SINE	B2	chr17	56613173	56613522	EM10D2564049	EM10E1057874	PLS,CTCF-bound	13
chr17	57061872	57061974	PB1D10	SINE	Alu	chr17	57061966	57062311	EM10D1569993	EM10E0645454	PLS,CTCF-bound	8
chr17	63312926	63313098	Lx9	LINE	L1	chr17	63312900	63313104	EM10D1571863	EM10E0645869	PLS	172
chr17	63313099	63313366	Lx9	LINE	L1	chr17	63312900	63313104	EM10D1571863	EM10E0645869	PLS	5
chr17	64766790	64767201	RLTR28	LTR	ERVL	chr17	64766928	64767151	EM10D2565965	EM10E1058505	PLS	223
chr17	65886572	65886646	LTR40a	LTR	ERVL	chr17	65886238	65886588	EM10D2566291	EM10E1058636	PLS	16
chr17	67951138	67951318	MIRb	SINE	MIR	chr17	67950870	67951215	EM10D2566960	EM10E1058939	PLS	77
chr17	70805834	70806125	ORR1A4	LTR	ERVL-MaLR	chr17	70805945	70806155	EM10D1575772	EM10E0647236	PLS,CTCF-bound	180
chr17	70925148	70925240	MIR3	SINE	MIR	chr17	70924846	70925193	EM10D1575897	EM10E0647328	PLS	45
chr17	70991141	70991268	B1_Mur4	SINE	Alu	chr17	70990922	70991154	EM10D2567753	EM10E1059219	PLS	13
chr17	71311597	71311839	B4A	SINE	B4	chr17	71311659	71311815	EM10D2567987	EM10E1059345	PLS,CTCF-bound	156
chr17	73250509	73250759	ORR1A4	LTR	ERVL-MaLR	chr17	73250632	73250979	EM10D1577486	EM10E0647979	PLS	127
chr17	74079090	74079388	MLT2D	LTR	ERVL	chr17	74078966	74079306	EM10D2568900	EM10E1059657	PLS	216
chr17	74459277	74459469	B2_Mm2	SINE	B2	chr17	74459031	74459364	EM10D1578168	EM10E0648253	PLS,CTCF-bound	87
chr17	80053921	80053993	B1_Mm	SINE	Alu	chr17	80053979	80054328	EM10D2570502	EM10E1060251	PLS	14
chr17	80562592	80563810	RMER17C-int	LTR	ERVK	chr17	80563711	80564061	EM10D1581144	EM10E0649372	PLS	99
chr17	80563867	80564116	RLTR10A	LTR	ERVK	chr17	80563711	80564061	EM10D1581144	EM10E0649372	PLS	194
chr17	83854216	83854572	ORR1B2	LTR	ERVL-MaLR	chr17	83854325	83854640	EM10D2571910	EM10E1060821	PLS,CTCF-bound	247
chr17	83854616	83854674	MTEa	LTR	ERVL-MaLR	chr17	83854325	83854640	EM10D2571910	EM10E1060821	PLS,CTCF-bound	24
chr17	86948005	86948211	MamRep605	LTR	LTR	chr17	86947809	86948144	EM10D2573658	EM10E1061678	PLS	139
chr17	87571482	87571606	MIRb	SINE	MIR	chr17	87571488	87571836	EM10D2574008	EM10E1061864	PLS,CTCF-bound	118
chr18	6761163	6761301	Lx8	LINE	L1	chr18	6760850	6761191	EM10D1590323	EM10E0653162	PLS	28
chr18	12642888	12643210	Zaphod	DNA	hAT-Tip100	chr18	12643177	12643517	EM10D2578012	EM10E1063260	PLS	33
chr18	13306181	13306253	MIRb	SINE	MIR	chr18	13306071	13306371	EM10D2578313	EM10E1063407	PLS,CTCF-bound	72
chr18	20944367	20944492	B1_Mm	SINE	Alu	chr18	20944454	20944658	EM10D2579779	EM10E1063855	PLS	38
chr18	25753854	25753897	RLTR51A_Mm	LTR	ERVK	chr18	25753765	25753986	EM10D1598389	EM10E0655927	PLS,CTCF-bound	43
chr18	31911653	31911839	B3	SINE	B2	chr18	31911600	31911789	EM10D1600020	EM10E0656203	PLS	136
chr18	34053108	34053203	MLT1J-int	LTR	ERVL-MaLR	chr18	34052914	34053263	EM10D1601209	EM10E0656703	PLS	95
chr18	35662319	35662352	B1_Mus1	SINE	Alu	chr18	35662061	35662396	EM10D1602439	EM10E0657337	PLS	33
chr18	35662352	35662447	PB1D10	SINE	Alu	chr18	35662061	35662396	EM10D1602439	EM10E0657337	PLS	44
chr18	36938603	36939037	L1MB2	LINE	L1	chr18	36938997	36939289	EM10D2584092	EM10E1065529	PLS,CTCF-bound	40
chr18	37969975	37970048	MIR3	SINE	MIR	chr18	37969645	37969992	EM10D2584434	EM10E1065693	PLS,CTCF-bound	17
chr18	38866679	38867146	L2b	LINE	L2	chr18	38866777	38866940	EM10D2584994	EM10E1065995	PLS	163
chr18	38866679	38867146	L2b	LINE	L2	chr18	38866964	38867188	EM10D2584995	EM10E1065996	PLS	182
chr18	46921645	46921972	ORR1E	LTR	ERVL-MaLR	chr18	46921666	46921896	EM10D1608325	EM10E0660003	PLS	230
chr18	47153939	47154078	B1_Mus2	SINE	Alu	chr18	47154076	47154355	EM10D2587156	EM10E1066757	PLS	2
chr18	47537767	47537995	LTR16C	LTR	ERVL	chr18	47537766	47538009	EM10D2587324	EM10E1066831	PLS	228
chr18	54422102	54422217	B1F2	SINE	Alu	chr18	54422084	54422419	EM10D2588868	EM10E1067315	PLS,CTCF-bound	115
chr18	60623955	60624076	MIR3	SINE	MIR	chr18	60624069	60624418	EM10D2590821	EM10E1068038	PLS,CTCF-bound	7
chr18	60747595	60747706	MIRc	SINE	MIR	chr18	60747557	60747807	EM10D2590920	EM10E1068115	PLS,CTCF-bound	111
chr18	60911349	60911542	MIR3	SINE	MIR	chr18	60911417	60911767	EM10D2591006	EM10E1068174	PLS	125
chr18	61397742	61397878	MIRc	SINE	MIR	chr18	61397820	61398163	EM10D1615719	EM10E0662802	PLS,CTCF-bound	58
chr18	61397866	61398027	MIRc	SINE	MIR	chr18	61397820	61398163	EM10D1615719	EM10E0662802	PLS,CTCF-bound	161
chr18	67327760	67328127	ORR1G	LTR	ERVL-MaLR	chr18	67327900	67328152	EM10D2593718	EM10E1069489	PLS,CTCF-bound	227
chr18	69348493	69348575	RLTR31D_MM	LTR	ERVK	chr18	69348208	69348550	EM10D2594458	EM10E1069804	PLS,CTCF-bound	57
chr18	70530516	70530721	B3A	SINE	B2	chr18	70530517	70530738	EM10D2594842	EM10E1069968	PLS,CTCF-bound	204
chr18	76944513	76944709	RLTR33	LTR	ERVK	chr18	76944367	76944624	EM10D2596797	EM10E1070753	PLS	111
chr18	77789668	77789841	RMER3D-int	LTR	ERVK	chr18	77789819	77789974	EM10D2597107	EM10E1070887	PLS	22
chr18	77789843	77790320	RLTR31B_Mm	LTR	ERVK	chr18	77789819	77789974	EM10D2597107	EM10E1070887	PLS	131
chr18	77806752	77806906	MER96B	DNA	hAT-Tip100	chr18	77806516	77806800	EM10D1625677	EM10E0667050	PLS	48
chr18	78142310	78142364	L3	LINE	CR1	chr18	78142065	78142401	EM10D1625888	EM10E0667133	PLS	54
chr18	80185573	80186459	MLTR25A	LTR	ERVK	chr18	80185983	80186221	EM10D1626972	EM10E0667512	PLS	238
chr18	80200816	80201006	B3A	SINE	B2	chr18	80200525	80200869	EM10D2597785	EM10E1071098	PLS,CTCF-bound	53
chr18	84685891	84686050	B3	SINE	B2	chr18	84685559	84685902	EM10D2599576	EM10E1071771	PLS,CTCF-bound	11
chr18	84934683	84935260	MT2B2	LTR	ERVL	chr18	84934766	84935021	EM10D2599751	EM10E1071864	PLS	255
chr18	86601668	86601796	L2a	LINE	L2	chr18	86601765	86602058	EM10D1630482	EM10E0668827	PLS	31
chr19	3323110	3323207	MIRc	SINE	MIR	chr19	3323114	3323463	EM10D2600317	EM10E1071951	PLS,CTCF-bound	93
chr19	3719339	3719410	MIR	SINE	MIR	chr19	3719399	3719695	EM10D2600547	EM10E1072066	PLS,CTCF-bound	11
chr19	3767132	3767261	MIR	SINE	MIR	chr19	3767209	3767527	EM10D2600568	EM10E1072075	PLS	52
chr19	4059778	4059813	B4A	SINE	B4	chr19	4059466	4059815	EM10D2600757	EM10E1072197	PLS	35
chr19	4059813	4059938	B1_Mus1	SINE	Alu	chr19	4059466	4059815	EM10D2600757	EM10E1072197	PLS	2
chr19	4438856	4438954	MIR	SINE	MIR	chr19	4438826	4439108	EM10D2601031	EM10E1072376	PLS	98
chr19	4439615	4439729	L2c	LINE	L2	chr19	4439395	4439742	EM10D2601032	EM10E1072377	PLS,CTCF-bound	114
chr19	4615890	4615994	X3_LINE	LINE	RTE-BovB	chr19	4615686	4616036	EM10D2601163	EM10E1072466	PLS,CTCF-bound	104
chr19	5085689	5085750	MIRc	SINE	MIR	chr19	5085414	5085746	EM10D2601440	EM10E1072623	PLS	57
chr19	5106592	5106717	MIRc	SINE	MIR	chr19	5106706	5106857	EM10D2601468	EM10E1072639	PLS,CTCF-bound	11
chr19	5323834	5323912	MRLTR33	LTR	ERVK	chr19	5323786	5324135	EM10D2601558	EM10E1072684	PLS	78
chr19	5406362	5406822	IAPLTR2_Mm	LTR	ERVK	chr19	5406794	5407122	EM10D1633004	EM10E0670003	PLS,CTCF-bound	28
chr19	5406822	5406935	B1_Mus2	SINE	Alu	chr19	5406794	5407122	EM10D1633004	EM10E0670003	PLS,CTCF-bound	113
chr19	5601689	5601746	ID_B1	SINE	B4	chr19	5601709	5602059	EM10D2601745	EM10E1072791	PLS	37
chr19	5726896	5727039	MIR	SINE	MIR	chr19	5726969	5727309	EM10D1633324	EM10E0670208	PLS	70
chr19	6184047	6184191	B1_Mm	SINE	Alu	chr19	6184178	6184499	EM10D2602197	EM10E1073100	PLS	13
chr19	6331458	6331585	B1_Mus1	SINE	Alu	chr19	6331235	6331488	EM10D1633936	EM10E0670663	PLS	30
chr19	6400194	6400278	MIRc	SINE	MIR	chr19	6400134	6400285	EM10D1634029	EM10E0670715	PLS,CTCF-bound	84
chr19	6942212	6942296	MIRb	SINE	MIR	chr19	6942089	6942290	EM10D2602653	EM10E1073358	PLS,CTCF-bound	78
chr19	6996273	6996423	MIR3	SINE	MIR	chr19	6995994	6996305	EM10D1634490	EM10E0671015	PLS	32
chr19	7019602	7019737	B1_Mus1	SINE	Alu	chr19	7019275	7019623	EM10D1634507	EM10E0671024	PLS,CTCF-bound	21
chr19	7607419	7607482	MIRc	SINE	MIR	chr19	7607209	7607439	EM10D1635059	EM10E0671394	PLS	20
chr19	8251711	8251924	MMERVK10C-int	LTR	ERVK	chr19	8251920	8252108	EM10D1635158	EM10E0671415	PLS,CTCF-bound	4
chr19	8723579	8723727	B1_Mm	SINE	Alu	chr19	8723672	8724003	EM10D2603262	EM10E1073690	PLS,CTCF-bound	55
chr19	8735531	8735666	B1_Mur4	SINE	Alu	chr19	8735639	8735988	EM10D2603270	EM10E1073696	PLS	27
chr19	8786485	8786595	B1_Mur1	SINE	Alu	chr19	8786209	8786555	EM10D1635407	EM10E0671557	PLS,CTCF-bound	70
chr19	8798656	8798720	B1_Mus2	SINE	Alu	chr19	8798434	8798783	EM10D2603304	EM10E1073718	PLS	64
chr19	8840698	8840812	MIRb	SINE	MIR	chr19	8840372	8840720	EM10D2603334	EM10E1073735	PLS,CTCF-bound	22
chr19	8871195	8871328	RSINE1	SINE	B4	chr19	8871293	8871639	EM10D2603354	EM10E1073745	PLS	35
chr19	8880983	8881024	RLTR20C2_MM	LTR	ERVK	chr19	8880840	8881097	EM10D2603361	EM10E1073751	PLS	41
chr19	8881024	8881148	B3	SINE	B2	chr19	8880840	8881097	EM10D2603361	EM10E1073751	PLS	73
chr19	9829173	9836838	IAPEY4_I-int	LTR	ERVK	chr19	9836686	9836857	EM10D2603571	EM10E1073854	PLS,CTCF-bound	152
chr19	9836838	9837164	IAPEY4_LTR	LTR	ERVK	chr19	9836686	9836857	EM10D2603571	EM10E1073854	PLS,CTCF-bound	19
chr19	10604570	10604706	MIRb	SINE	MIR	chr19	10604252	10604601	EM10D2604033	EM10E1074133	PLS	31
chr19	11407480	11407576	RMER12B	LTR	ERVK	chr19	11407536	11407733	EM10D1636972	EM10E0672538	PLS	40
chr19	11442921	11443470	RLTR21	LTR	ERVK	chr19	11443403	11443665	EM10D2604454	EM10E1074342	PLS	67
chr19	11484696	11484903	L1MA5	LINE	L1	chr19	11484399	11484748	EM10D2604488	EM10E1074357	PLS	52
chr19	11490518	11491839	Lx3C	LINE	L1	chr19	11491836	11492097	EM10D1637020	EM10E0672568	PLS	3
chr19	11491868	11491945	RLTR21	LTR	ERVK	chr19	11491836	11492097	EM10D1637020	EM10E0672568	PLS	77
chr19	11516351	11516593	Lx4A	LINE	L1	chr19	11516354	11516590	EM10D2604521	EM10E1074371	PLS	236
chr19	11516762	11517463	MLTR18C_MM	LTR	ERVK	chr19	11516897	11517245	EM10D2604523	EM10E1074372	PLS	348
chr19	11536531	11536693	L1_Mur2	LINE	L1	chr19	11536675	11536873	EM10D2604542	EM10E1074382	PLS	18
chr19	11536694	11537073	RMER13B	LTR	ERVK	chr19	11536675	11536873	EM10D2604542	EM10E1074382	PLS	179
chr19	17372323	17373261	RLTR14-int	LTR	ERV1	chr19	17372764	17373104	EM10D1639448	EM10E0673483	PLS	340
chr19	23061115	23061232	MTD	LTR	ERVL-MaLR	chr19	23061172	23061522	EM10D2607331	EM10E1075336	PLS	60
chr19	23075533	23076218	MTEb-int	LTR	ERVL-MaLR	chr19	23075853	23076194	EM10D2607354	EM10E1075349	PLS	341
chr19	26747980	26748088	LTR103_Mam	LTR	ERV1	chr19	26747965	26748313	EM10D2608661	EM10E1075875	PLS,CTCF-bound	108
chr19	29367132	29367253	B1_Mur2	SINE	Alu	chr19	29367206	29367550	EM10D1645723	EM10E0675814	PLS	47
chr19	29384544	29384698	MIRb	SINE	MIR	chr19	29384414	29384729	EM10D2609556	EM10E1076199	PLS	154
chr19	32543224	32543331	B1F	SINE	Alu	chr19	32543136	32543408	EM10D2610739	EM10E1076678	PLS	107
chr19	32543337	32543879	RMER20B	LTR	ERVK	chr19	32543136	32543408	EM10D2610739	EM10E1076678	PLS	71
chr19	36818436	36818595	MTE2b	LTR	ERVL-MaLR	chr19	36818514	36818775	EM10D2612078	EM10E1077232	PLS	81
chr19	38395632	38395747	PB1D9	SINE	Alu	chr19	38395731	38396080	EM10D2612811	EM10E1077587	PLS	16
chr19	39229022	39229103	B1F	SINE	Alu	chr19	39229023	39229373	EM10D2613084	EM10E1077692	PLS	80
chr19	40187502	40188485	Lx5c	LINE	L1	chr19	40187194	40187543	EM10D2613240	EM10E1077728	PLS	41
chr19	42745377	42745585	URR1B	DNA	hAT-Charlie	chr19	42745575	42745840	EM10D2614541	EM10E1078396	PLS	10
chr19	44246355	44246573	L1MB5	LINE	L1	chr19	44246519	44246712	EM10D2615227	EM10E1078752	PLS	54
chr19	45059001	45059631	RLTR49	LTR	ERVK	chr19	45058851	45059007	EM10D2615761	EM10E1079040	PLS	6
chr19	46350417	46350584	B3	SINE	B2	chr19	46350192	46350529	EM10D2616565	EM10E1079433	PLS	112
chr19	46969415	46969589	B3	SINE	B2	chr19	46969555	46969904	EM10D1656730	EM10E0681020	PLS	34
chr19	47067348	47067539	MIRb	SINE	MIR	chr19	47067475	47067821	EM10D1656830	EM10E0681089	PLS,CTCF-bound	64
chr19	52922906	52923430	L1M8	LINE	L1	chr19	52923000	52923279	EM10D2618315	EM10E1080083	PLS,CTCF-bound	279
chr19	53825258	53825365	Tigger7	DNA	TcMar-Tigger	chr19	53825048	53825372	EM10D1659880	EM10E0682261	PLS	107
chr19	53825368	53825793	Lx3A	LINE	L1	chr19	53825048	53825372	EM10D1659880	EM10E0682261	PLS	4
chr19	59389799	59389910	RSINE1	SINE	B4	chr19	59389592	59389867	EM10D2621496	EM10E1081600	PLS,CTCF-bound	68
chr19	61176200	61176580	MT2C_Mm	LTR	ERVL	chr19	61176013	61176263	EM10D1664923	EM10E0684405	PLS	63
chr2	3703880	3703892	B1_Mur3	SINE	Alu	chr2	3703838	3704177	EM10D1665352	EM10E0684588	PLS	12
chr2	4652268	4652337	B1_Mus1	SINE	Alu	chr2	4651978	4652328	EM10D2622772	EM10E1082091	PLS,CTCF-bound	60
chr2	5012232	5012409	B2_Mm1t	SINE	B2	chr2	5012228	5012478	EM10D1666212	EM10E0685003	PLS	177
chr2	9905938	9906163	AmnSINE2	SINE	Deu	chr2	9906072	9906403	EM10D2624307	EM10E1082638	PLS	91
chr2	15054453	15054599	B1_Mus2	SINE	Alu	chr2	15054593	15054808	EM10D1670865	EM10E0686672	PLS,CTCF-bound	6
chr2	19652349	19652897	L1MB8	LINE	L1	chr2	19652197	19652408	EM10D1672926	EM10E0687344	PLS	59
chr2	24919812	24920238	Tigger7	DNA	TcMar-Tigger	chr2	24919494	24919844	EM10D2628101	EM10E1083939	PLS,CTCF-bound	32
chr2	25211643	25211726	B3	SINE	B2	chr2	25211312	25211661	EM10D1675112	EM10E0688217	PLS,CTCF-bound	18
chr2	25289911	25290179	MER45R	DNA	hAT-Tip100	chr2	25289671	25289978	EM10D1675189	EM10E0688280	PLS	67
chr2	25547186	25547247	RSINE1	SINE	B4	chr2	25546883	25547232	EM10D2628453	EM10E1084142	PLS	46
chr2	26586452	26586531	MIRc	SINE	MIR	chr2	26586460	26586661	EM10D2629044	EM10E1084460	PLS,CTCF-bound	71
chr2	28533149	28533250	MIR	SINE	MIR	chr2	28533229	28533575	EM10D2630201	EM10E1085101	PLS,CTCF-bound	21
chr2	28699871	28699923	MIR3	SINE	MIR	chr2	28699529	28699879	EM10D2630294	EM10E1085154	PLS	8
chr2	29787843	29787975	ID_B1	SINE	B4	chr2	29787545	29787886	EM10D2630864	EM10E1085442	PLS	43
chr2	30801724	30801803	MIRb	SINE	MIR	chr2	30801533	30801792	EM10D2631520	EM10E1085846	PLS	68
chr2	31572615	31572734	RMER17C2	LTR	ERVK	chr2	31572461	31572810	EM10D2632017	EM10E1086123	PLS	119
chr2	32064164	32064257	B1F	SINE	Alu	chr2	32063831	32064168	EM10D2632296	EM10E1086269	PLS,CTCF-bound	4
chr2	32064164	32064257	B1F	SINE	Alu	chr2	32064197	32064385	EM10D1680531	EM10E0691431	PLS	60
chr2	32282653	32282758	RSINE1	SINE	B4	chr2	32282720	32283058	EM10D2632453	EM10E1086382	PLS,CTCF-bound	38
chr2	32282760	32283353	RMER1B	Retroposon	L1-dep	chr2	32282720	32283058	EM10D2632453	EM10E1086382	PLS,CTCF-bound	298
chr2	32524841	32525016	MIRb	SINE	MIR	chr2	32524810	32524985	EM10D1680973	EM10E0691774	PLS	144
chr2	32587350	32587475	MIR3	SINE	MIR	chr2	32587376	32587604	EM10D1681034	EM10E0691825	PLS	99
chr2	34754947	34755253	L3	LINE	CR1	chr2	34754968	34755129	EM10D2633868	EM10E1087137	PLS	161
chr2	34754947	34755253	L3	LINE	CR1	chr2	34755143	34755416	EM10D2633869	EM10E1087138	PLS	110
chr2	34755406	34755547	B1F	SINE	Alu	chr2	34755143	34755416	EM10D2633869	EM10E1087138	PLS	10
chr2	38423843	38423945	MER5C	DNA	hAT-Charlie	chr2	38423942	38424241	EM10D2635267	EM10E1087814	PLS	3
chr2	38535792	38535940	MIR	SINE	MIR	chr2	38535679	38536003	EM10D1685171	EM10E0693970	PLS	148
chr2	38535942	38536079	MIR3	SINE	MIR	chr2	38535679	38536003	EM10D1685171	EM10E0693970	PLS	61
chr2	39005553	39005661	RSINE1	SINE	B4	chr2	39005509	39005663	EM10D1685543	EM10E0694138	PLS,CTCF-bound	108
chr2	52424510	52424901	L1M4b	LINE	L1	chr2	52424762	52425111	EM10D2638281	EM10E1088742	PLS,CTCF-bound	139
chr2	57425748	57427220	Lx2B	LINE	L1	chr2	57425431	57425779	EM10D1691980	EM10E0695933	PLS	31
chr2	58276485	58276581	L1MEi	LINE	L1	chr2	58276545	58276889	EM10D1692288	EM10E0696028	PLS	36
chr2	58276674	58277244	MLTR31A_MM	LTR	ERVK	chr2	58276545	58276889	EM10D1692288	EM10E0696028	PLS	215
chr2	60284298	60284596	L1MC4a	LINE	L1	chr2	60284358	60284707	EM10D2640152	EM10E1089430	PLS	238
chr2	60355114	60355215	Charlie5	DNA	hAT-Charlie	chr2	60355069	60355409	EM10D1693756	EM10E0696694	PLS,CTCF-bound	101
chr2	73584561	73584673	B1_Mur1	SINE	Alu	chr2	73584628	73584974	EM10D2644413	EM10E1091077	PLS,CTCF-bound	45
chr2	80638504	80638644	B1_Mus1	SINE	Alu	chr2	80638617	80638935	EM10D1705189	EM10E0701209	PLS	27
chr2	84476625	84476862	RLTR42	LTR	ERVK	chr2	84476594	84476944	EM10D2647512	EM10E1092127	PLS,CTCF-bound	237
chr2	84476867	84478381	RLTR42-int	LTR	ERVK	chr2	84476594	84476944	EM10D2647512	EM10E1092127	PLS,CTCF-bound	77
chr2	84935868	84936520	L1Md_F2	LINE	L1	chr2	84936485	84936772	EM10D1706495	EM10E0701650	PLS,CTCF-bound	35
chr2	86020194	86021072	MMVL30-int	LTR	ERV1	chr2	86020389	86020686	EM10D1706820	EM10E0701789	PLS	297
chr2	90676949	90677308	Lx8	LINE	L1	chr2	90677173	90677374	EM10D1707353	EM10E0701958	PLS	135
chr2	90677369	90677461	B1_Mm	SINE	Alu	chr2	90677173	90677374	EM10D1707353	EM10E0701958	PLS	5
chr2	91053822	91053870	B4	SINE	B4	chr2	91053846	91054191	EM10D2648431	EM10E1092549	PLS	24
chr2	91237234	91237370	B1_Mus2	SINE	Alu	chr2	91236955	91237304	EM10D2648572	EM10E1092615	PLS,CTCF-bound	70
chr2	91237244	91237388	B4A	SINE	B4	chr2	91236955	91237304	EM10D2648572	EM10E1092615	PLS,CTCF-bound	60
chr2	92059086	92059311	MIR	SINE	MIR	chr2	92059216	92059417	EM10D1708401	EM10E0702555	PLS	95
chr2	93822710	93822827	B1F	SINE	Alu	chr2	93822397	93822744	EM10D2650024	EM10E1093330	PLS,CTCF-bound	34
chr2	103810348	103810706	RLTR16	LTR	ERVK	chr2	103810447	103810795	EM10D2651992	EM10E1093977	PLS	259
chr2	103810707	103810802	B1_Mm	SINE	Alu	chr2	103810447	103810795	EM10D2651992	EM10E1093977	PLS	88
chr2	104558957	104558977	Lx6	LINE	L1	chr2	104558972	104559248	EM10D1713749	EM10E0704757	PLS	5
chr2	104558977	104559658	RLTR16B_MM	LTR	ERVK	chr2	104558972	104559248	EM10D1713749	EM10E0704757	PLS	271
chr2	106003669	106003770	MIRc	SINE	MIR	chr2	106003569	106003790	EM10D1714659	EM10E0705106	PLS	101
chr2	109913271	109913428	L1MA4	LINE	L1	chr2	109913266	109913613	EM10D1716053	EM10E0705410	PLS	157
chr2	118257048	118257196	B1_Mus2	SINE	Alu	chr2	118256824	118257098	EM10D1719632	EM10E0706751	PLS	50
chr2	120245548	120245615	B3	SINE	B2	chr2	120245427	120245638	EM10D1721146	EM10E0707604	PLS,CTCF-bound	67
chr2	120353247	120353442	B2_Mm2	SINE	B2	chr2	120352952	120353290	EM10D2656640	EM10E1095805	PLS,CTCF-bound	43
chr2	121509501	121509672	B4A	SINE	B4	chr2	121509626	121509964	EM10D2657057	EM10E1095977	PLS	46
chr2	122425708	122426281	MERVL_2A-int	LTR	ERVL	chr2	122426261	122426450	EM10D1722446	EM10E0708192	PLS	20
chr2	122426320	122426668	MT2A	LTR	ERVL	chr2	122426261	122426450	EM10D1722446	EM10E0708192	PLS	130
chr2	126676207	126676361	B1_Mm	SINE	Alu	chr2	126676286	126676487	EM10D1724467	EM10E0708920	PLS	75
chr2	127008281	127008598	Charlie1	DNA	hAT-Charlie	chr2	127008493	127008843	EM10D1724642	EM10E0708995	PLS,CTCF-bound	105
chr2	129065565	129065643	ID	SINE	ID	chr2	129065587	129065741	EM10D1726117	EM10E0709736	PLS	56
chr2	129100752	129100877	B1_Mur3	SINE	Alu	chr2	129100867	129101216	EM10D2659915	EM10E1097109	PLS	10
chr2	129100877	129100895	ID_B1	SINE	B4	chr2	129100867	129101216	EM10D2659915	EM10E1097109	PLS	18
chr2	129180512	129180569	ID2	SINE	ID	chr2	129180397	129180553	EM10D1726198	EM10E0709776	PLS	41
chr2	129948254	129948625	MMVL30-int	LTR	ERV1	chr2	129948331	129948488	EM10D2660250	EM10E1097266	PLS	157
chr2	130630196	130630270	MIRc	SINE	MIR	chr2	130629883	130630215	EM10D2660514	EM10E1097367	PLS	19
chr2	130664673	130664825	ID_B1	SINE	B4	chr2	130664534	130664684	EM10D1727167	EM10E0710219	PLS	11
chr2	131210560	131210713	ID_B1	SINE	B4	chr2	131210414	131210594	EM10D2660813	EM10E1097524	PLS,CTCF-bound	34
chr2	132247899	132247995	B1_Mur4	SINE	Alu	chr2	132247594	132247942	EM10D2661302	EM10E1097785	PLS,CTCF-bound	43
chr2	132578412	132578514	PB1D7	SINE	Alu	chr2	132578076	132578426	EM10D2661437	EM10E1097852	PLS,CTCF-bound	14
chr2	132597901	132597978	PB1D11	SINE	Alu	chr2	132597941	132598144	EM10D2661454	EM10E1097864	PLS	37
chr2	132598174	132598254	ID4	SINE	ID	chr2	132598160	132598358	EM10D1728585	EM10E0710955	PLS	80
chr2	132698741	132698798	L2c	LINE	L2	chr2	132698466	132698789	EM10D2661535	EM10E1097911	PLS	48
chr2	150667213	150667273	PB1D11	SINE	Alu	chr2	150667217	150667550	EM10D2666107	EM10E1099339	PLS	56
chr2	152847606	152847761	ID_B1	SINE	B4	chr2	152847741	152848091	EM10D1738058	EM10E0714252	PLS,CTCF-bound	20
chr2	153015534	153015706	L2a	LINE	L2	chr2	153015249	153015599	EM10D1738188	EM10E0714316	PLS,CTCF-bound	65
chr2	153065545	153065756	MIRb	SINE	MIR	chr2	153065745	153066065	EM10D2667044	EM10E1099839	PLS	11
chr2	153632853	153632902	MIRc	SINE	MIR	chr2	153632574	153632912	EM10D2667366	EM10E1100033	PLS	49
chr2	154632539	154632608	ID4	SINE	ID	chr2	154632478	154632826	EM10D2667743	EM10E1100186	PLS	69
chr2	154632628	154632691	MIR3	SINE	MIR	chr2	154632478	154632826	EM10D2667743	EM10E1100186	PLS	63
chr2	154632692	154632825	ID_B1	SINE	B4	chr2	154632478	154632826	EM10D2667743	EM10E1100186	PLS	133
chr2	155590916	155590989	B4A	SINE	B4	chr2	155590926	155591130	EM10D2668261	EM10E1100400	PLS	63
chr2	155591069	155591184	PB1D7	SINE	Alu	chr2	155590926	155591130	EM10D2668261	EM10E1100400	PLS	61
chr2	155750924	155751024	MIR3	SINE	MIR	chr2	155751020	155751364	EM10D2668350	EM10E1100457	PLS	4
chr2	156392795	156392960	RLTR45-int	LTR	ERVK	chr2	156392926	156393148	EM10D1740491	EM10E0715517	PLS,CTCF-bound	34
chr2	157367388	157367468	PB1D7	SINE	Alu	chr2	157367458	157367764	EM10D2669205	EM10E1100900	PLS	10
chr2	157596989	157597427	RLTR17	LTR	ERVK	chr2	157597264	157597468	EM10D1741543	EM10E0716180	PLS,CTCF-bound	163
chr2	157597459	157597596	B1_Mus2	SINE	Alu	chr2	157597264	157597468	EM10D1741543	EM10E0716180	PLS,CTCF-bound	9
chr2	160620028	160620186	MLT1I	LTR	ERVL-MaLR	chr2	160619878	160620228	EM10D1743409	EM10E0716913	PLS	158
chr2	162987243	162987287	MIRc	SINE	MIR	chr2	162987260	162987602	EM10D2671182	EM10E1101678	PLS	27
chr2	164221309	164221696	L1M4c	LINE	L1	chr2	164221514	164221856	EM10D1745515	EM10E0717785	PLS	182
chr2	164769491	164769599	ID_B1	SINE	B4	chr2	164769589	164769937	EM10D2672190	EM10E1102180	PLS,CTCF-bound	10
chr2	164822527	164822612	PB1	SINE	Alu	chr2	164822478	164822668	EM10D2672225	EM10E1102206	PLS	85
chr2	167043752	167043819	B1_Mur4	SINE	Alu	chr2	167043418	167043768	EM10D1748018	EM10E0719361	PLS,CTCF-bound	16
chr2	167492287	167492352	ID	SINE	ID	chr2	167492311	167492625	EM10D2673987	EM10E1103250	PLS	41
chr2	167503090	167503186	PB1D11	SINE	Alu	chr2	167503027	167503190	EM10D2673994	EM10E1103254	PLS,CTCF-bound	96
chr2	167503098	167503199	ID_B1	SINE	B4	chr2	167503027	167503190	EM10D2673994	EM10E1103254	PLS,CTCF-bound	92
chr2	168734375	168734470	PB1D7	SINE	Alu	chr2	168734082	168734391	EM10D1749553	EM10E0720406	PLS	16
chr2	168955620	168955704	RSINE1	SINE	B4	chr2	168955415	168955667	EM10D2674942	EM10E1103847	PLS,CTCF-bound	47
chr2	168978039	168978434	Lx8	LINE	L1	chr2	168978128	168978329	EM10D1749756	EM10E0720522	PLS,CTCF-bound	201
chr2	170510937	170511024	B4A	SINE	B4	chr2	170510987	170511337	EM10D2675706	EM10E1104204	PLS,CTCF-bound	37
chr2	172999703	172999903	B3	SINE	B2	chr2	172999871	173000221	EM10D2676538	EM10E1104530	PLS,CTCF-bound	32
chr2	176708444	176708833	RMER17B	LTR	ERVK	chr2	176708393	176708615	EM10D2677603	EM10E1105036	PLS	171
chr2	177397814	177398191	RMER17B	LTR	ERVK	chr2	177398076	177398320	EM10D2677662	EM10E1105054	PLS	115
chr2	178023401	178023789	RMER17B	LTR	ERVK	chr2	178023343	178023643	EM10D2677704	EM10E1105065	PLS	242
chr2	180171193	180171334	FordPrefect	DNA	hAT-Tip100	chr2	180171301	180171651	EM10D2678503	EM10E1105326	PLS,CTCF-bound	33
chr2	180385842	180385937	RLTR31D_MM	LTR	ERVK	chr2	180385912	180386257	EM10D1755624	EM10E0722917	PLS	25
chr2	180582458	180582562	B1F2	SINE	Alu	chr2	180582510	180582860	EM10D2678757	EM10E1105482	PLS,CTCF-bound	52
chr2	180588893	180588949	B4	SINE	B4	chr2	180588922	180589176	EM10D1755820	EM10E0723041	PLS,CTCF-bound	27
chr2	181426035	181426140	PB1D9	SINE	Alu	chr2	181426072	181426341	EM10D1756445	EM10E0723377	PLS	68
chr3	5212529	5212601	Charlie12	DNA	hAT-Charlie	chr3	5212599	5212821	EM10D1757175	EM10E0723618	PLS	2
chr3	10241790	10241859	ID4	SINE	ID	chr3	10241816	10242109	EM10D2680842	EM10E1106299	PLS,CTCF-bound	43
chr3	14808228	14808631	MER74C	LTR	ERVL	chr3	14808298	14808642	EM10D1760104	EM10E0724585	PLS	333
chr3	22296419	22297760	MMERVK9C_I-int	LTR	ERVK	chr3	22297638	22297802	EM10D2682824	EM10E1106941	PLS	122
chr3	22297761	22298159	RLTR9E	LTR	ERVK	chr3	22297638	22297802	EM10D2682824	EM10E1106941	PLS	41
chr3	27316532	27316944	RMER1A	Retroposon	L1-dep	chr3	27316940	27317288	EM10D2683577	EM10E1107070	PLS	4
chr3	30700028	30700523	L1_Mus4	LINE	L1	chr3	30699727	30700072	EM10D1765847	EM10E0726447	PLS	44
chr3	36552380	36552444	PB1D9	SINE	Alu	chr3	36552434	36552777	EM10D2686216	EM10E1108009	PLS	10
chr3	41492880	41493378	RLTR20C	LTR	ERVK	chr3	41493037	41493304	EM10D2687689	EM10E1108559	PLS	267
chr3	41527997	41528561	RLTR31B_Mm	LTR	ERVK	chr3	41528378	41528577	EM10D2687715	EM10E1108577	PLS	183
chr3	41528561	41528900	ORR1D2	LTR	ERVL-MaLR	chr3	41528378	41528577	EM10D2687715	EM10E1108577	PLS	16
chr3	51484725	51484806	MER5A1	DNA	hAT-Charlie	chr3	51484798	51484958	EM10D1773639	EM10E0728923	PLS	8
chr3	53017319	53017358	ID_B1	SINE	B4	chr3	53017069	53017394	EM10D2689810	EM10E1109285	PLS	39
chr3	53017358	53017424	B1_Mm	SINE	Alu	chr3	53017069	53017394	EM10D2689810	EM10E1109285	PLS	36
chr3	53112156	53112368	B3	SINE	B2	chr3	53112160	53112357	EM10D1775061	EM10E0729570	PLS,CTCF-bound	197
chr3	54807939	54808074	B1_Mus2	SINE	Alu	chr3	54807671	54808021	EM10D1776002	EM10E0729915	PLS	82
chr3	58163667	58163793	L1MC5a	LINE	L1	chr3	58163783	58164129	EM10D2691276	EM10E1109848	PLS,CTCF-bound	10
chr3	58163809	58164590	LTR41B	LTR	ERVL	chr3	58163783	58164129	EM10D2691276	EM10E1109848	PLS,CTCF-bound	320
chr3	67375187	67375212	B1_Mur1	SINE	Alu	chr3	67375192	67375404	EM10D2693459	EM10E1110587	PLS	20
chr3	69721588	69721787	B3	SINE	B2	chr3	69721785	69722135	EM10D2694269	EM10E1110869	PLS	2
chr3	75655504	75655888	RLTR9E	LTR	ERVK	chr3	75655645	75655922	EM10D2694742	EM10E1110934	PLS	243
chr3	79591116	79591204	MIR3	SINE	MIR	chr3	79591182	79591516	EM10D2695399	EM10E1111128	PLS,CTCF-bound	22
chr3	81036295	81036365	RMER17C2	LTR	ERVK	chr3	81036231	81036475	EM10D2695759	EM10E1111262	PLS,CTCF-bound	70
chr3	85196511	85196644	B1_Mur1	SINE	Alu	chr3	85196506	85196659	EM10D2697265	EM10E1111867	PLS	133
chr3	86040124	86040301	B2_Mm2	SINE	B2	chr3	86040226	86040573	EM10D1788297	EM10E0734133	PLS	75
chr3	86224547	86224932	L1M4b	LINE	L1	chr3	86224468	86224788	EM10D2697704	EM10E1112042	PLS,CTCF-bound	241
chr3	88000021	88000101	MIRc	SINE	MIR	chr3	87999981	88000306	EM10D2698526	EM10E1112430	PLS	80
chr3	88716531	88716706	B2_Mm1a	SINE	B2	chr3	88716693	88717038	EM10D2699060	EM10E1112750	PLS,CTCF-bound	13
chr3	88774945	88775053	B1_Mus2	SINE	Alu	chr3	88774958	88775136	EM10D2699083	EM10E1112763	PLS,CTCF-bound	95
chr3	89281249	89281307	L2b	LINE	L2	chr3	89281158	89281497	EM10D2699359	EM10E1112913	PLS,CTCF-bound	58
chr3	89820703	89820800	MLT1D	LTR	ERVL-MaLR	chr3	89820788	89821107	EM10D2699738	EM10E1113139	PLS	12
chr3	90433832	90433886	L2	LINE	L2	chr3	90433540	90433890	EM10D2700087	EM10E1113320	PLS	54
chr3	90451577	90451635	B3A	SINE	B2	chr3	90451559	90451818	EM10D1791893	EM10E0736131	PLS	58
chr3	90451664	90451814	ID_B1	SINE	B4	chr3	90451559	90451818	EM10D1791893	EM10E0736131	PLS	150
chr3	90612528	90612738	URR1B	DNA	hAT-Charlie	chr3	90612663	90613003	EM10D2700197	EM10E1113384	PLS,CTCF-bound	75
chr3	94372449	94372677	MIRb	SINE	MIR	chr3	94372674	94372890	EM10D2700586	EM10E1113521	PLS	3
chr3	94582872	94582993	B1_Mus2	SINE	Alu	chr3	94582687	94582887	EM10D2700701	EM10E1113577	PLS,CTCF-bound	15
chr3	94665646	94665863	MER102a	DNA	hAT-Charlie	chr3	94665832	94666048	EM10D1792957	EM10E0736555	PLS	31
chr3	95110706	95110840	B1_Mur1	SINE	Alu	chr3	95110836	95111182	EM10D1793290	EM10E0736753	PLS	4
chr3	95734973	95735086	PB1D7	SINE	Alu	chr3	95735015	95735205	EM10D2701325	EM10E1113921	PLS	71
chr3	96198481	96198803	RLTRETN_Mm	LTR	ERVK	chr3	96198200	96198520	EM10D2701587	EM10E1114080	PLS	39
chr3	96294106	96294233	ID_B1	SINE	B4	chr3	96293834	96294178	EM10D1794318	EM10E0737425	PLS	72
chr3	96629589	96629712	PB1D9	SINE	Alu	chr3	96629694	96630043	EM10D1794667	EM10E0737646	PLS	18
chr3	96629712	96629787	B1_Mur1	SINE	Alu	chr3	96629694	96630043	EM10D1794667	EM10E0737646	PLS	75
chr3	96634823	96635304	Lx5b	LINE	L1	chr3	96635296	96635644	EM10D1794672	EM10E0737651	PLS,CTCF-bound	8
chr3	97275232	97275429	B3	SINE	B2	chr3	97274911	97275255	EM10D2702209	EM10E1114406	PLS	23
chr3	97610310	97610563	MLTR73	LTR	ERV1	chr3	97610072	97610368	EM10D2702306	EM10E1114439	PLS,CTCF-bound	58
chr3	98724393	98724501	ORR1D1	LTR	ERVL-MaLR	chr3	98724442	98724776	EM10D1796074	EM10E0738345	PLS	59
chr3	98724612	98725037	ERVB5_2-LTR_MM	LTR	ERVK	chr3	98724442	98724776	EM10D1796074	EM10E0738345	PLS	164
chr3	100692493	100692933	L1MEi	LINE	L1	chr3	100692589	100692768	EM10D1796917	EM10E0738617	PLS,CTCF-bound	179
chr3	102686884	102687069	ORR1D1-int	LTR	ERVL-MaLR	chr3	102686828	102687175	EM10D1798559	EM10E0739369	PLS	185
chr3	102687073	102687421	ORR1D1	LTR	ERVL-MaLR	chr3	102686828	102687175	EM10D1798559	EM10E0739369	PLS	102
chr3	105932766	105932968	ID_B1	SINE	B4	chr3	105932602	105932949	EM10D1800878	EM10E0740426	PLS	183
chr3	107090921	107091014	L2a	LINE	L2	chr3	107090918	107091074	EM10D2706031	EM10E1116107	PLS	93
chr3	107931890	107932041	MER20	DNA	hAT-Charlie	chr3	107931686	107932032	EM10D2706516	EM10E1116335	PLS,CTCF-bound	142
chr3	108086761	108086928	MIRb	SINE	MIR	chr3	108086533	108086863	EM10D2706628	EM10E1116405	PLS	102
chr3	108554934	108555038	PB1D10	SINE	Alu	chr3	108554638	108554986	EM10D1802512	EM10E0741232	PLS,CTCF-bound	52
chr3	108571406	108571515	PB1D7	SINE	Alu	chr3	108571439	108571781	EM10D2706910	EM10E1116542	PLS	76
chr3	121263527	121263583	ID4	SINE	ID	chr3	121263260	121263537	EM10D2709224	EM10E1117207	PLS,CTCF-bound	10
chr3	127005068	127005182	PB1	SINE	Alu	chr3	127005136	127005481	EM10D2710897	EM10E1117967	PLS,CTCF-bound	46
chr3	129880641	129881021	L1_Mus3	LINE	L1	chr3	129880987	129881291	EM10D1811154	EM10E0744390	PLS	34
chr3	133091352	133091767	L1M4b	LINE	L1	chr3	133091702	133092051	EM10D1813012	EM10E0745068	PLS	65
chr3	138064876	138064985	Tigger19a	DNA	TcMar-Tigger	chr3	138064755	138065100	EM10D1815384	EM10E0745919	PLS	109
chr3	138131531	138131675	B1_Mus1	SINE	Alu	chr3	138131235	138131554	EM10D2714172	EM10E1119167	PLS	23
chr3	138239708	138239785	ID_B1	SINE	B4	chr3	138239569	138239755	EM10D2714251	EM10E1119210	PLS	47
chr3	138526275	138526435	MIR	SINE	MIR	chr3	138526288	138526638	EM10D2714431	EM10E1119295	PLS	147
chr3	142764936	142765042	B1_Mur2	SINE	Alu	chr3	142764992	142765342	EM10D2715410	EM10E1119583	PLS,CTCF-bound	50
chr3	142764945	142765053	MT2B	LTR	ERVL	chr3	142764992	142765342	EM10D2715410	EM10E1119583	PLS,CTCF-bound	61
chr3	144761003	144761216	RLTR9A3B	LTR	ERVK	chr3	144760745	144761087	EM10D1818650	EM10E0747025	PLS	84
chr3	144947342	144947513	L1Md_F	LINE	L1	chr3	144947428	144947774	EM10D1818713	EM10E0747045	PLS	85
chr3	144947514	144947950	RLTR9F	LTR	ERVK	chr3	144947428	144947774	EM10D1818713	EM10E0747045	PLS	260
chr3	144972009	144972474	RLTR31A_Mm	LTR	ERVK	chr3	144971901	144972249	EM10D1818720	EM10E0747047	PLS	240
chr3	145760716	145760805	ID4_	SINE	ID	chr3	145760559	145760900	EM10D2716341	EM10E1119923	PLS	89
chr3	149304876	149305074	B3	SINE	B2	chr3	149304664	149304879	EM10D1821298	EM10E0747946	PLS	3
chr3	152395395	152395457	ID4_	SINE	ID	chr3	152395315	152395589	EM10D2718188	EM10E1120538	PLS,CTCF-bound	62
chr3	153904686	153904869	B3	SINE	B2	chr3	153904627	153904900	EM10D2718819	EM10E1120752	PLS,CTCF-bound	183
chr3	153912413	153912527	B1_Mur1	SINE	Alu	chr3	153912111	153912415	EM10D2718831	EM10E1120761	PLS	2
chr3	153913147	153913347	ID_B1	SINE	B4	chr3	153912879	153913229	EM10D2718832	EM10E1120762	PLS	82
chr4	4793133	4793212	MMERVK9C_I-int	LTR	ERVK	chr4	4793210	4793560	EM10D2720341	EM10E1121133	PLS	2
chr4	9770212	9770364	MER2	DNA	TcMar-Tigger	chr4	9770333	9770525	EM10D2721679	EM10E1121584	PLS	31
chr4	19720029	19720578	RMER19B	LTR	ERVK	chr4	19719774	19720116	EM10D2723555	EM10E1122170	PLS	87
chr4	21767307	21767374	MLT1D	LTR	ERVL-MaLR	chr4	21767018	21767365	EM10D2723865	EM10E1122275	PLS,CTCF-bound	58
chr4	34911496	34911668	BGLII	LTR	ERVK	chr4	34911417	34911593	EM10D1836877	EM10E0752618	PLS	97
chr4	40239982	40240041	L1ME2	LINE	L1	chr4	40239675	40240022	EM10D2726872	EM10E1123102	PLS	40
chr4	40313033	40313321	ORR1E	LTR	ERVL-MaLR	chr4	40313048	40313397	EM10D2726912	EM10E1123116	PLS	273
chr4	40313317	40313598	ORR1D1	LTR	ERVL-MaLR	chr4	40313048	40313397	EM10D2726912	EM10E1123116	PLS	80
chr4	40758045	40758101	B1_Mus2	SINE	Alu	chr4	40757737	40758087	EM10D2727046	EM10E1123153	PLS	42
chr4	41755060	41755294	Lx8	LINE	L1	chr4	41755169	41755397	EM10D2727578	EM10E1123460	PLS	125
chr4	43492609	43492753	B1_Mus2	SINE	Alu	chr4	43492751	43493101	EM10D2727919	EM10E1123629	PLS,CTCF-bound	2
chr4	44003968	44004180	URR1B	DNA	hAT-Charlie	chr4	44004144	44004490	EM10D1839998	EM10E0753946	PLS	36
chr4	44004183	44004246	Lx7	LINE	L1	chr4	44004144	44004490	EM10D1839998	EM10E0753946	PLS	63
chr4	44300588	44300728	L1Md_F2	LINE	L1	chr4	44300715	44301065	EM10D2728337	EM10E1123837	PLS	13
chr4	44967542	44967645	MIRb	SINE	MIR	chr4	44967455	44967804	EM10D2728576	EM10E1123922	PLS	103
chr4	45011606	45011690	L2b	LINE	L2	chr4	45011617	45011887	EM10D2728629	EM10E1123949	PLS	73
chr4	45012767	45012863	L2	LINE	L2	chr4	45012424	45012772	EM10D1840708	EM10E0754254	PLS	5
chr4	45018346	45018481	ORR1F	LTR	ERVL-MaLR	chr4	45018432	45018777	EM10D2728637	EM10E1123951	PLS	49
chr4	46196449	46196528	ID_B1	SINE	B4	chr4	46196150	46196493	EM10D2729259	EM10E1124256	PLS,CTCF-bound	44
chr4	49506218	49506686	MER76	LTR	ERVL	chr4	49506430	49506749	EM10D2730619	EM10E1124768	PLS	256
chr4	49506693	49506803	PB1D10	SINE	Alu	chr4	49506430	49506749	EM10D2730619	EM10E1124768	PLS	56
chr4	49549673	49549784	MIR3	SINE	MIR	chr4	49549374	49549711	EM10D2730662	EM10E1124797	PLS,CTCF-bound	38
chr4	53268910	53270139	RMER1B	Retroposon	L1-dep	chr4	53270099	53270378	EM10D2731176	EM10E1124931	PLS	40
chr4	53270219	53270358	ID_B1	SINE	B4	chr4	53270099	53270378	EM10D2731176	EM10E1124931	PLS	139
chr4	62360940	62361060	MIRc	SINE	MIR	chr4	62360843	62361002	EM10D1848954	EM10E0757700	PLS	62
chr4	62435179	62435444	B4A	SINE	B4	chr4	62435190	62435372	EM10D1849018	EM10E0757743	PLS	182
chr4	62479694	62479889	B2_Mm2	SINE	B2	chr4	62479827	62480105	EM10D1849048	EM10E0757762	PLS,CTCF-bound	62
chr4	66827272	66827436	MLT1B	LTR	ERVL-MaLR	chr4	66827356	66827704	EM10D1851200	EM10E0758553	PLS	80
chr4	76344361	76344547	MER105	DNA	DNA	chr4	76344074	76344423	EM10D2736557	EM10E1126838	PLS	62
chr4	88938290	88938657	L1M4b	LINE	L1	chr4	88938519	88938862	EM10D2739516	EM10E1127849	PLS,CTCF-bound	138
chr4	89127954	89128084	B1_Mus2	SINE	Alu	chr4	89128060	89128407	EM10D2739589	EM10E1127886	PLS,CTCF-bound	24
chr4	94477114	94477427	MTEa	LTR	ERVL-MaLR	chr4	94477126	94477338	EM10D1859822	EM10E0760950	PLS	212
chr4	100527814	100527981	MER5B	DNA	hAT-Charlie	chr4	100527512	100527854	EM10D1863045	EM10E0762200	PLS,CTCF-bound	40
chr4	101265459	101265528	B1_Mur3	SINE	Alu	chr4	101265144	101265493	EM10D2742469	EM10E1128879	PLS,CTCF-bound	34
chr4	102988478	102988825	ORR1D2	LTR	ERVL-MaLR	chr4	102988582	102988911	EM10D1864439	EM10E0762798	PLS	243
chr4	102988884	102989019	B3A	SINE	B2	chr4	102988582	102988911	EM10D1864439	EM10E0762798	PLS	27
chr4	106847651	106847705	MIR3	SINE	MIR	chr4	106847692	106847898	EM10D2744564	EM10E1129702	PLS	13
chr4	107367560	107367695	B3	SINE	B2	chr4	107367556	107367905	EM10D1867174	EM10E0763951	PLS	135
chr4	107783477	107783605	B1F2	SINE	Alu	chr4	107783591	107783934	EM10D2745045	EM10E1129942	PLS	14
chr4	107783619	107783683	ID4_	SINE	ID	chr4	107783591	107783934	EM10D2745045	EM10E1129942	PLS	64
chr4	107783734	107783864	L2a	LINE	L2	chr4	107783591	107783934	EM10D2745045	EM10E1129942	PLS	130
chr4	107822788	107823121	RLTR15	LTR	ERVK	chr4	107822937	107823141	EM10D2745072	EM10E1129956	PLS,CTCF-bound	184
chr4	107830692	107830788	MIR3	SINE	MIR	chr4	107830750	107831100	EM10D2745078	EM10E1129961	PLS	38
chr4	107953467	107953944	RMER17C	LTR	ERVK	chr4	107953656	107953856	EM10D2745137	EM10E1129986	PLS	200
chr4	108406970	108407024	MIR3	SINE	MIR	chr4	108406747	108407090	EM10D1867935	EM10E0764346	PLS	54
chr4	109569350	109569496	L2c	LINE	L2	chr4	109569042	109569351	EM10D1868658	EM10E0764686	PLS	1
chr4	115134493	115134622	MER63D	DNA	hAT-Blackjack	chr4	115134338	115134535	EM10D2746706	EM10E1130619	PLS,CTCF-bound	42
chr4	115496353	115496473	L2c	LINE	L2	chr4	115496035	115496379	EM10D2746755	EM10E1130628	PLS	26
chr4	116825059	116825251	ID_B1	SINE	B4	chr4	116824802	116825112	EM10D2747301	EM10E1130867	PLS	53
chr4	117182766	117182898	B1_Mus2	SINE	Alu	chr4	117182465	117182815	EM10D2747462	EM10E1130958	PLS	49
chr4	117211011	117211971	L1Md_F2	LINE	L1	chr4	117210782	117211120	EM10D2747477	EM10E1130966	PLS,CTCF-bound	109
chr4	117496982	117497035	RLTR20C1_MM	LTR	ERVK	chr4	117496838	117497171	EM10D2747673	EM10E1131077	PLS,CTCF-bound	53
chr4	117834631	117834676	MIRc	SINE	MIR	chr4	117834523	117834805	EM10D1871947	EM10E0766083	PLS,CTCF-bound	45
chr4	117849117	117849215	RLTR20A4	LTR	ERVK	chr4	117849147	117849405	EM10D2747824	EM10E1131152	PLS	68
chr4	118997108	118997506	RLTR44B	LTR	ERVK	chr4	118997183	118997531	EM10D2748346	EM10E1131441	PLS,CTCF-bound	323
chr4	118997528	118997742	B3	SINE	B2	chr4	118997183	118997531	EM10D2748346	EM10E1131441	PLS,CTCF-bound	3
chr4	119108515	119108580	MIRc	SINE	MIR	chr4	119108516	119108865	EM10D2748417	EM10E1131489	PLS,CTCF-bound	64
chr4	119195689	119195809	MIR3	SINE	MIR	chr4	119195642	119195822	EM10D1872937	EM10E0766654	PLS,CTCF-bound	120
chr4	119295584	119295714	RSINE1	SINE	B4	chr4	119295349	119295646	EM10D2748545	EM10E1131566	PLS	62
chr4	120616085	120616225	RSINE1	SINE	B4	chr4	120615818	120616166	EM10D1874006	EM10E0767128	PLS,CTCF-bound	81
chr4	121017470	121017590	MIR	SINE	MIR	chr4	121017138	121017488	EM10D2749335	EM10E1131895	PLS,CTCF-bound	18
chr4	123140121	123140419	MER58B	DNA	hAT-Charlie	chr4	123139813	123140163	EM10D2749627	EM10E1132031	PLS	42
chr4	124693901	124694047	B1_Mur1	SINE	Alu	chr4	124693569	124693918	EM10D2750310	EM10E1132311	PLS	17
chr4	124750997	124751136	MIR	SINE	MIR	chr4	124751080	124751309	EM10D1875842	EM10E0768020	PLS	56
chr4	125066422	125066512	PB1D7	SINE	Alu	chr4	125066464	125066812	EM10D2750525	EM10E1132414	PLS,CTCF-bound	48
chr4	126148093	126148275	MIR	SINE	MIR	chr4	126147768	126148094	EM10D2751050	EM10E1132627	PLS	1
chr4	126200947	126201022	PB1D9	SINE	Alu	chr4	126201019	126201224	EM10D2751079	EM10E1132646	PLS	3
chr4	126201039	126201161	B1F2	SINE	Alu	chr4	126201019	126201224	EM10D2751079	EM10E1132646	PLS	122
chr4	126201068	126201162	ID_B1	SINE	B4	chr4	126201019	126201224	EM10D2751079	EM10E1132646	PLS	94
chr4	127061330	127061472	B1_Mur2	SINE	Alu	chr4	127060981	127061331	EM10D2751521	EM10E1132829	PLS,CTCF-bound	1
chr4	127330727	127330875	MIRb	SINE	MIR	chr4	127330521	127330824	EM10D2751645	EM10E1132900	PLS	97
chr4	128883088	128883351	Charlie16a	DNA	hAT-Charlie	chr4	128883334	128883684	EM10D2752195	EM10E1133107	PLS,CTCF-bound	17
chr4	129573802	129573917	B4	SINE	B4	chr4	129573491	129573839	EM10D2752674	EM10E1133424	PLS	37
chr4	129672961	129673031	B1_Mus1	SINE	Alu	chr4	129672621	129672971	EM10D2752727	EM10E1133458	PLS,CTCF-bound	10
chr4	129684714	129684845	MIRc	SINE	MIR	chr4	129684593	129684939	EM10D1879340	EM10E0769743	PLS	131
chr4	130222256	130222433	RLTR26	LTR	ERVK	chr4	130222256	130222605	EM10D1879835	EM10E0770035	PLS	177
chr4	130574248	130574371	MIRb	SINE	MIR	chr4	130574031	130574380	EM10D2753200	EM10E1133720	PLS	123
chr4	132144732	132144917	MIRc	SINE	MIR	chr4	132144446	132144772	EM10D2753852	EM10E1134044	PLS	40
chr4	132269773	132269919	B1_Mm	SINE	Alu	chr4	132269827	132270167	EM10D1881168	EM10E0770727	PLS	92
chr4	132351288	132351460	B2_Mm1t	SINE	B2	chr4	132351445	132351678	EM10D1881249	EM10E0770778	PLS	15
chr4	132732734	132732869	B1_Mus2	SINE	Alu	chr4	132732412	132732761	EM10D2754145	EM10E1134226	PLS,CTCF-bound	27
chr4	132767879	132768006	B2_Mm2	SINE	B2	chr4	132767992	132768342	EM10D1881562	EM10E0770972	PLS	14
chr4	132796111	132796236	B1F	SINE	Alu	chr4	132796223	132796569	EM10D1881581	EM10E0770987	PLS	13
chr4	132796541	132796925	MTD	LTR	ERVL-MaLR	chr4	132796223	132796569	EM10D1881581	EM10E0770987	PLS	28
chr4	133369411	133369549	MIR	SINE	MIR	chr4	133369542	133369890	EM10D2754586	EM10E1134542	PLS,CTCF-bound	7
chr4	134068152	134068329	L3	LINE	CR1	chr4	134068142	134068414	EM10D1882796	EM10E0771857	PLS,CTCF-bound	177
chr4	134238616	134238724	B1F2	SINE	Alu	chr4	134238293	134238633	EM10D1882935	EM10E0771944	PLS	17
chr4	134372691	134372843	ID_B1	SINE	B4	chr4	134372448	134372720	EM10D2755268	EM10E1134968	PLS	29
chr4	134469504	134469577	PB1D10	SINE	Alu	chr4	134469468	134469746	EM10D2755330	EM10E1135006	PLS	73
chr4	135416696	135416813	ID_B1	SINE	B4	chr4	135416443	135416787	EM10D2756011	EM10E1135416	PLS	91
chr4	135872706	135872804	B1F	SINE	Alu	chr4	135872726	135873065	EM10D1884476	EM10E0772959	PLS	78
chr4	135895201	135895310	MIRb	SINE	MIR	chr4	135895272	135895544	EM10D1884520	EM10E0772987	PLS	38
chr4	135911559	135911647	MIR3	SINE	MIR	chr4	135911503	135911841	EM10D1884531	EM10E0772998	PLS	88
chr4	135946171	135946323	LTR31	LTR	ERV1	chr4	135946277	135946627	EM10D2756303	EM10E1135588	PLS	46
chr4	136022002	136022090	RSINE1	SINE	B4	chr4	136021654	136022004	EM10D2756369	EM10E1135623	PLS,CTCF-bound	2
chr4	136172324	136172381	L1MEg	LINE	L1	chr4	136172038	136172375	EM10D2756486	EM10E1135698	PLS	51
chr4	137025655	137025693	B1_Mur2	SINE	Alu	chr4	137025652	137025998	EM10D2756949	EM10E1135944	PLS,CTCF-bound	38
chr4	137025988	137027177	RMER1A	Retroposon	L1-dep	chr4	137025652	137025998	EM10D2756949	EM10E1135944	PLS,CTCF-bound	10
chr4	137884026	137884138	L2a	LINE	L2	chr4	137883767	137884043	EM10D1886255	EM10E0774033	PLS	17
chr4	138215897	138216099	ID_B1	SINE	B4	chr4	138215700	138216043	EM10D1886526	EM10E0774184	PLS	146
chr4	138434346	138434494	RSINE1	SINE	B4	chr4	138434461	138434811	EM10D2757745	EM10E1136392	PLS,CTCF-bound	33
chr4	138863226	138863367	MER5A	DNA	hAT-Charlie	chr4	138863348	138863690	EM10D1887046	EM10E0774459	PLS	19
chr4	138863368	138863504	MTE2b	LTR	ERVL-MaLR	chr4	138863348	138863690	EM10D1887046	EM10E0774459	PLS	136
chr4	138863557	138863777	MTE2b	LTR	ERVL-MaLR	chr4	138863348	138863690	EM10D1887046	EM10E0774459	PLS	133
chr4	138914209	138914348	B1_Mus2	SINE	Alu	chr4	138913866	138914212	EM10D2758003	EM10E1136515	PLS,CTCF-bound	3
chr4	138972680	138972720	L2b	LINE	L2	chr4	138972676	138973024	EM10D2758035	EM10E1136535	PLS,CTCF-bound	40
chr4	139233265	139233376	MLT1H1	LTR	ERVL-MaLR	chr4	139233175	139233484	EM10D1887372	EM10E0774670	PLS,CTCF-bound	111
chr4	140679731	140679823	PB1D7	SINE	Alu	chr4	140679759	140680088	EM10D1888515	EM10E0775266	PLS,CTCF-bound	64
chr4	140700345	140700447	ID_B1	SINE	B4	chr4	140700271	140700576	EM10D1888544	EM10E0775292	PLS	102
chr4	140700447	140700468	B1_Mur4	SINE	Alu	chr4	140700271	140700576	EM10D1888544	EM10E0775292	PLS	21
chr4	141444400	141444537	MIRb	SINE	MIR	chr4	141444484	141444834	EM10D2759599	EM10E1137412	PLS,CTCF-bound	53
chr4	141605983	141606227	MLT1F1	LTR	ERVL-MaLR	chr4	141605924	141606272	EM10D1889443	EM10E0775865	PLS	244
chr4	142017692	142017834	RSINE1	SINE	B4	chr4	142017769	142018116	EM10D2759968	EM10E1137640	PLS	65
chr4	143394125	143394272	B1_Mur1	SINE	Alu	chr4	143394179	143394524	EM10D2760518	EM10E1137870	PLS	93
chr4	143412327	143412467	B1_Mur2	SINE	Alu	chr4	143412321	143412496	EM10D2760519	EM10E1137871	PLS,CTCF-bound	140
chr4	145195147	145195219	MIR3	SINE	MIR	chr4	145194881	145195229	EM10D2760780	EM10E1137996	PLS,CTCF-bound	72
chr4	149137206	149137271	ID4	SINE	ID	chr4	149137265	149137473	EM10D2762023	EM10E1138571	PLS,CTCF-bound	6
chr4	149701370	149701465	B1_Mus2	SINE	Alu	chr4	149701457	149701806	EM10D2762368	EM10E1138746	PLS	8
chr4	149701453	149701798	MTC	LTR	ERVL-MaLR	chr4	149701457	149701806	EM10D2762368	EM10E1138746	PLS	341
chr4	149780693	149780803	L1MD	LINE	L1	chr4	149780593	149780942	EM10D2762440	EM10E1138790	PLS	110
chr4	150003228	150003402	MER63D	DNA	hAT-Blackjack	chr4	150003107	150003368	EM10D2762624	EM10E1138904	PLS	140
chr4	150678876	150678942	LTR31	LTR	ERV1	chr4	150678804	150679147	EM10D1894180	EM10E0778452	PLS,CTCF-bound	66
chr4	150679016	150679194	LTR31	LTR	ERV1	chr4	150678804	150679147	EM10D1894180	EM10E0778452	PLS,CTCF-bound	131
chr4	150925085	150925382	L1M3	LINE	L1	chr4	150924977	150925326	EM10D2763281	EM10E1139337	PLS	241
chr4	154011417	154011570	ID_B1	SINE	B4	chr4	154011548	154011896	EM10D2764814	EM10E1139986	PLS,CTCF-bound	22
chr4	154011570	154011627	MLTR14	LTR	ERV1	chr4	154011548	154011896	EM10D2764814	EM10E1139986	PLS,CTCF-bound	57
chr4	154142111	154142231	MER53	DNA	hAT	chr4	154142188	154142538	EM10D2764860	EM10E1140015	PLS,CTCF-bound	43
chr4	154550048	154550208	Eulor10	DNA	DNA	chr4	154550014	154550364	EM10D1896964	EM10E0779789	PLS	160
chr4	155421681	155422048	IAPLTR1_Mm	LTR	ERVK	chr4	155421376	155421711	EM10D1897765	EM10E0780314	PLS,CTCF-bound	30
chr4	156031295	156031811	RLTR20B4_MM	LTR	ERVK	chr4	156031616	156031957	EM10D1898263	EM10E0780605	PLS,CTCF-bound	195
chr5	3543561	3543658	B3	SINE	B2	chr5	3543634	3543982	EM10D2766403	EM10E1140872	PLS,CTCF-bound	24
chr5	9034341	9034608	L1M5	LINE	L1	chr5	9034554	9034903	EM10D2767556	EM10E1141212	PLS	54
chr5	9034828	9035021	L1MD2	LINE	L1	chr5	9034554	9034903	EM10D2767556	EM10E1141212	PLS	75
chr5	23787411	23787523	ID_B1	SINE	B4	chr5	23787488	23787838	EM10D1905632	EM10E0782774	PLS,CTCF-bound	35
chr5	23844322	23844424	PB1D9	SINE	Alu	chr5	23844003	23844352	EM10D1905658	EM10E0782783	PLS,CTCF-bound	30
chr5	23850233	23850404	B3A	SINE	B2	chr5	23850377	23850725	EM10D2770217	EM10E1141954	PLS,CTCF-bound	27
chr5	24393655	24393770	B1F	SINE	Alu	chr5	24393390	24393714	EM10D1906084	EM10E0782971	PLS,CTCF-bound	59
chr5	25247039	25247164	B1F	SINE	Alu	chr5	25247117	25247394	EM10D1906791	EM10E0783358	PLS	47
chr5	28036219	28036327	MLT1C	LTR	ERVL-MaLR	chr5	28036059	28036381	EM10D2771514	EM10E1142463	PLS	108
chr5	31495207	31495291	L2b	LINE	L2	chr5	31495068	31495302	EM10D1909756	EM10E0784586	PLS	84
chr5	31613744	31613782	MIRb	SINE	MIR	chr5	31613778	31614126	EM10D1909830	EM10E0784635	PLS,CTCF-bound	4
chr5	32785837	32785904	B3	SINE	B2	chr5	32785515	32785865	EM10D2773403	EM10E1143299	PLS,CTCF-bound	28
chr5	33310860	33311139	RLTR14	LTR	ERV1	chr5	33311021	33311370	EM10D2773623	EM10E1143415	PLS	118
chr5	33311139	33311496	ORR1B2	LTR	ERVL-MaLR	chr5	33311021	33311370	EM10D2773623	EM10E1143415	PLS	231
chr5	33630025	33630158	B1_Mur4	SINE	Alu	chr5	33630008	33630203	EM10D2773787	EM10E1143480	PLS,CTCF-bound	133
chr5	34525470	34525672	L1MC4	LINE	L1	chr5	34525610	34525958	EM10D2774239	EM10E1143695	PLS,CTCF-bound	62
chr5	34574904	34574989	B1F2	SINE	Alu	chr5	34574850	34575180	EM10D2774275	EM10E1143724	PLS	85
chr5	36574256	36574383	MIRb	SINE	MIR	chr5	36574110	36574359	EM10D2775228	EM10E1144178	PLS	103
chr5	36796967	36797110	B1F	SINE	Alu	chr5	36796634	36796984	EM10D2775347	EM10E1144250	PLS,CTCF-bound	17
chr5	38480480	38480641	MIRc	SINE	MIR	chr5	38480293	38480638	EM10D2775996	EM10E1144515	PLS	158
chr5	43948517	43948592	MIR	SINE	MIR	chr5	43948321	43948662	EM10D1916450	EM10E0787469	PLS	75
chr5	43948732	43948834	PB1D10	SINE	Alu	chr5	43948747	43948948	EM10D1916451	EM10E0787470	PLS	87
chr5	45449604	45449749	MIRc	SINE	MIR	chr5	45449720	45449985	EM10D2777408	EM10E1144963	PLS	29
chr5	45492750	45493168	MER34A1	LTR	ERV1	chr5	45493137	45493486	EM10D2777434	EM10E1144977	PLS,CTCF-bound	31
chr5	52190820	52190884	MIRc	SINE	MIR	chr5	52190807	52190994	EM10D1919356	EM10E0788203	PLS,CTCF-bound	64
chr5	52992594	52992678	B1F	SINE	Alu	chr5	52992283	52992611	EM10D2778898	EM10E1145337	PLS	17
chr5	53555520	53555625	MTC	LTR	ERVL-MaLR	chr5	53555524	53555874	EM10D2779170	EM10E1145471	PLS	101
chr5	53555798	53555925	B1F	SINE	Alu	chr5	53555524	53555874	EM10D2779170	EM10E1145471	PLS	76
chr5	53590095	53590190	L2b	LINE	L2	chr5	53590153	53590493	EM10D2779189	EM10E1145485	PLS,CTCF-bound	37
chr5	64359970	64360403	MLTR14	LTR	ERV1	chr5	64360146	64360496	EM10D1923031	EM10E0789207	PLS	257
chr5	64647220	64647477	Tigger19a	DNA	TcMar-Tigger	chr5	64647384	64647733	EM10D2780708	EM10E1145893	PLS	93
chr5	65493439	65493530	B1_Mur3	SINE	Alu	chr5	65493225	65493529	EM10D1923950	EM10E0789725	PLS	90
chr5	65535643	65535837	B2_Mm2	SINE	B2	chr5	65535519	65535771	EM10D1923973	EM10E0789737	PLS,CTCF-bound	128
chr5	65535643	65535837	B2_Mm2	SINE	B2	chr5	65535775	65535974	EM10D1923974	EM10E0789738	PLS,CTCF-bound	62
chr5	65535900	65535970	B1F2	SINE	Alu	chr5	65535775	65535974	EM10D1923974	EM10E0789738	PLS,CTCF-bound	70
chr5	65857304	65857394	L2a	LINE	L2	chr5	65857258	65857490	EM10D1924179	EM10E0789826	PLS	90
chr5	65951342	65951426	MLT1A1	LTR	ERVL-MaLR	chr5	65951160	65951371	EM10D2781436	EM10E1146262	PLS,CTCF-bound	29
chr5	66004450	66004565	MIR3	SINE	MIR	chr5	66004170	66004501	EM10D1924313	EM10E0789926	PLS	51
chr5	66214234	66214639	RMER17C	LTR	ERVK	chr5	66214558	66214903	EM10D2781605	EM10E1146373	PLS	81
chr5	66259558	66259624	MER5A	DNA	hAT-Charlie	chr5	66259623	66259973	EM10D1924522	EM10E0790070	PLS,CTCF-bound	1
chr5	67463709	67464032	ORR1D2	LTR	ERVL-MaLR	chr5	67463656	67464002	EM10D2782104	EM10E1146587	PLS	293
chr5	73339076	73339294	RLTR17B_Mm	LTR	ERVK	chr5	73338877	73339103	EM10D2783235	EM10E1146952	PLS	27
chr5	73946043	73946147	ID4	SINE	ID	chr5	73946101	73946451	EM10D2783517	EM10E1147070	PLS	46
chr5	73946182	73946846	RLTR17	LTR	ERVK	chr5	73946101	73946451	EM10D2783517	EM10E1147070	PLS	269
chr5	76528946	76529152	URR1A	DNA	hAT-Charlie	chr5	76529072	76529421	EM10D2784735	EM10E1147539	PLS,CTCF-bound	80
chr5	76905658	76905830	B3	SINE	B2	chr5	76905354	76905703	EM10D2784899	EM10E1147609	PLS,CTCF-bound	45
chr5	77094491	77094566	MIR3	SINE	MIR	chr5	77094522	77094729	EM10D2785000	EM10E1147652	PLS,CTCF-bound	44
chr5	77140122	77140207	MLT1E2	LTR	ERVL-MaLR	chr5	77140186	77140532	EM10D2785050	EM10E1147688	PLS	21
chr5	77211600	77211656	RLTR20A4	LTR	ERVK	chr5	77211292	77211612	EM10D1930367	EM10E0792393	PLS,CTCF-bound	12
chr5	77386189	77386366	ORR1F	LTR	ERVL-MaLR	chr5	77386282	77386632	EM10D1930507	EM10E0792496	PLS	84
chr5	86066402	86066608	B3	SINE	B2	chr5	86066558	86066905	EM10D2786096	EM10E1147865	PLS,CTCF-bound	50
chr5	87092676	87093282	L1_Mur1	LINE	L1	chr5	87092414	87092733	EM10D2786368	EM10E1147948	PLS	57
chr5	87380073	87380764	L1_Mur1	LINE	L1	chr5	87379846	87380100	EM10D2786450	EM10E1147972	PLS	27
chr5	92310169	92310249	Lx7	LINE	L1	chr5	92309853	92310203	EM10D2787897	EM10E1148555	PLS,CTCF-bound	34
chr5	92571176	92571325	RSINE1	SINE	B4	chr5	92571282	92571632	EM10D2788038	EM10E1148624	PLS	43
chr5	92571457	92571802	L2b	LINE	L2	chr5	92571282	92571632	EM10D2788038	EM10E1148624	PLS	175
chr5	97392528	97392629	RSINE1	SINE	B4	chr5	97392198	97392548	EM10D2788943	EM10E1149007	PLS	20
chr5	98854576	98854665	RLTR31D_MM	LTR	ERVK	chr5	98854270	98854618	EM10D1937210	EM10E0794530	PLS,CTCF-bound	42
chr5	100674321	100674437	B3	SINE	B2	chr5	100674126	100674450	EM10D2789981	EM10E1149427	PLS,CTCF-bound	116
chr5	101703396	101703531	RLTR31D_MM	LTR	ERVK	chr5	101703426	101703682	EM10D2790282	EM10E1149522	PLS	105
chr5	103356462	103356818	ORR1B1	LTR	ERVL-MaLR	chr5	103356436	103356641	EM10D1939942	EM10E0795600	PLS	179
chr5	103356462	103356818	ORR1B1	LTR	ERVL-MaLR	chr5	103356662	103356815	EM10D1939943	EM10E0795601	PLS,CTCF-bound	153
chr5	104108932	104109200	Kanga2_a	DNA	TcMar-Tc2	chr5	104109061	104109411	EM10D2791204	EM10E1149914	PLS	139
chr5	104860160	104860447	RMER13A	LTR	ERVK	chr5	104859928	104860270	EM10D1940899	EM10E0796110	PLS	110
chr5	105401229	105401574	MTD	LTR	ERVL-MaLR	chr5	105401074	105401254	EM10D1941070	EM10E0796177	PLS	25
chr5	105409233	105409561	ORR1B1	LTR	ERVL-MaLR	chr5	105409142	105409435	EM10D2791545	EM10E1150044	PLS	202
chr5	107900207	107900351	B1_Mus1	SINE	Alu	chr5	107900335	107900684	EM10D2792676	EM10E1150529	PLS,CTCF-bound	16
chr5	110099907	110099972	RMER19A	LTR	ERVK	chr5	110099782	110099956	EM10D2793190	EM10E1150723	PLS,CTCF-bound	49
chr5	110270051	110270148	B1_Mus2	SINE	Alu	chr5	110269752	110270102	EM10D2793246	EM10E1150745	PLS,CTCF-bound	51
chr5	110769812	110769898	B1F2	SINE	Alu	chr5	110769868	110770072	EM10D1944105	EM10E0797577	PLS	30
chr5	112229295	112229402	MER5A	DNA	hAT-Charlie	chr5	112229181	112229382	EM10D2794247	EM10E1151237	PLS	87
chr5	113142458	113142589	MIRb	SINE	MIR	chr5	113142451	113142787	EM10D2794802	EM10E1151516	PLS	131
chr5	113226544	113226697	LTR16D	LTR	ERVL	chr5	113226615	113226957	EM10D2794864	EM10E1151562	PLS,CTCF-bound	82
chr5	113280627	113280707	MLT1K	LTR	ERVL-MaLR	chr5	113280475	113280824	EM10D2794879	EM10E1151569	PLS	80
chr5	113736021	113736139	MIRb	SINE	MIR	chr5	113735880	113736030	EM10D2795127	EM10E1151719	PLS,CTCF-bound	9
chr5	113930235	113930352	PB1D7	SINE	Alu	chr5	113930006	113930317	EM10D2795276	EM10E1151827	PLS	82
chr5	114896692	114896779	MTC	LTR	ERVL-MaLR	chr5	114896733	114897083	EM10D2795845	EM10E1152157	PLS	46
chr5	115054084	115054622	Charlie1a	DNA	hAT-Charlie	chr5	115053876	115054120	EM10D1947699	EM10E0799663	PLS	36
chr5	115119459	115119565	PB1	SINE	Alu	chr5	115119175	115119515	EM10D2795970	EM10E1152232	PLS	56
chr5	115135146	115135561	L1_Mus1	LINE	L1	chr5	115134807	115135157	EM10D2795983	EM10E1152240	PLS,CTCF-bound	11
chr5	115273074	115273180	B1_Mur1	SINE	Alu	chr5	115272805	115273139	EM10D1947931	EM10E0799822	PLS	65
chr5	115484591	115484698	PB1D9	SINE	Alu	chr5	115484265	115484609	EM10D2796229	EM10E1152402	PLS	18
chr5	115484591	115484698	PB1D9	SINE	Alu	chr5	115484613	115484821	EM10D1948129	EM10E0799958	PLS	85
chr5	115484791	115484879	PB1D11	SINE	Alu	chr5	115484613	115484821	EM10D1948129	EM10E0799958	PLS	30
chr5	116438520	116438589	RLTR11A	LTR	ERVK	chr5	116438401	116438735	EM10D1948856	EM10E0800323	PLS	69
chr5	116438612	116439029	RLTR11A	LTR	ERVK	chr5	116438401	116438735	EM10D1948856	EM10E0800323	PLS	123
chr5	119834414	119834520	LTR78	LTR	ERV1	chr5	119834454	119834614	EM10D1951355	EM10E0801549	PLS	66
chr5	120648241	120648482	MIRc	SINE	MIR	chr5	120648050	120648344	EM10D1951971	EM10E0801898	PLS,CTCF-bound	103
chr5	120648598	120648698	MIR	SINE	MIR	chr5	120648630	120648980	EM10D2798835	EM10E1153676	PLS,CTCF-bound	68
chr5	121204258	121204374	RSINE1	SINE	B4	chr5	121204366	121204617	EM10D1952356	EM10E0802096	PLS,CTCF-bound	8
chr5	121384202	121384306	L1MC4	LINE	L1	chr5	121383948	121384211	EM10D1952489	EM10E0802166	PLS	9
chr5	121462839	121463032	Lx2B2	LINE	L1	chr5	121463004	121463246	EM10D1952556	EM10E0802209	PLS	28
chr5	121715215	121715322	L1ME4c	LINE	L1	chr5	121715046	121715305	EM10D2799420	EM10E1153971	PLS	90
chr5	122165595	122165720	RSINE1	SINE	B4	chr5	122165566	122165894	EM10D1953182	EM10E0802590	PLS	125
chr5	122165832	122165932	PB1D9	SINE	Alu	chr5	122165566	122165894	EM10D1953182	EM10E0802590	PLS	62
chr5	123573206	123573352	B1_Mus2	SINE	Alu	chr5	123572883	123573233	EM10D1954450	EM10E0803406	PLS	27
chr5	123573214	123573374	B4	SINE	B4	chr5	123572883	123573233	EM10D1954450	EM10E0803406	PLS	19
chr5	124052160	124052206	L2b	LINE	L2	chr5	124052175	124052523	EM10D1954838	EM10E0803646	PLS	31
chr5	124351838	124351918	MIR3	SINE	MIR	chr5	124351698	124351914	EM10D2801080	EM10E1154959	PLS	76
chr5	124540360	124540538	B3	SINE	B2	chr5	124540460	124540810	EM10D2801180	EM10E1155027	PLS,CTCF-bound	78
chr5	124628779	124628899	PB1D10	SINE	Alu	chr5	124628861	124629209	EM10D2801219	EM10E1155049	PLS	38
chr5	129008782	129008854	ID4	SINE	ID	chr5	129008440	129008788	EM10D2802781	EM10E1155692	PLS,CTCF-bound	6
chr5	129879306	129879402	B1_Mus1	SINE	Alu	chr5	129878962	129879309	EM10D1958279	EM10E0805180	PLS,CTCF-bound	3
chr5	129887589	129887652	PB1D11	SINE	Alu	chr5	129887267	129887615	EM10D1958284	EM10E0805183	PLS	26
chr5	130222852	130223051	B3A	SINE	B2	chr5	130222772	130223063	EM10D1958550	EM10E0805358	PLS,CTCF-bound	199
chr5	134326320	134326348	B1_Mur1	SINE	Alu	chr5	134326250	134326598	EM10D1960703	EM10E0806112	PLS	28
chr5	134326348	134326584	MTD	LTR	ERVL-MaLR	chr5	134326250	134326598	EM10D1960703	EM10E0806112	PLS	236
chr5	134326584	134326719	B1_Mus2	SINE	Alu	chr5	134326250	134326598	EM10D1960703	EM10E0806112	PLS	14
chr5	134615114	134615243	B1_Mur2	SINE	Alu	chr5	134614850	134615195	EM10D1960969	EM10E0806289	PLS	81
chr5	135369704	135369832	B1_Mur2	SINE	Alu	chr5	135369777	135370126	EM10D2805094	EM10E1156674	PLS,CTCF-bound	55
chr5	135394620	135394681	ID_B1	SINE	B4	chr5	135394431	135394780	EM10D2805107	EM10E1156680	PLS	61
chr5	135394681	135394812	B1_Mur4	SINE	Alu	chr5	135394431	135394780	EM10D2805107	EM10E1156680	PLS	99
chr5	135744465	135744566	PB1D9	SINE	Alu	chr5	135744492	135744651	EM10D1961867	EM10E0806792	PLS	74
chr5	135994471	135994665	B2_Mm2	SINE	B2	chr5	135994656	135995003	EM10D2805466	EM10E1156880	PLS,CTCF-bound	9
chr5	136693459	136693839	MTEb	LTR	ERVL-MaLR	chr5	136693447	136693714	EM10D2805874	EM10E1157117	PLS	255
chr5	137337202	137337395	MLTR73	LTR	ERV1	chr5	137337237	137337585	EM10D2806211	EM10E1157314	PLS	158
chr5	137337457	137337702	MTEa	LTR	ERVL-MaLR	chr5	137337237	137337585	EM10D2806211	EM10E1157314	PLS	128
chr5	137601384	137601509	B3	SINE	B2	chr5	137601409	137601574	EM10D1963422	EM10E0807744	PLS,CTCF-bound	100
chr5	137690762	137690929	ID_B1	SINE	B4	chr5	137690591	137690922	EM10D2806451	EM10E1157451	PLS	160
chr5	137921891	137921919	MTD	LTR	ERVL-MaLR	chr5	137921570	137921919	EM10D2806603	EM10E1157548	PLS	28
chr5	138160866	138160957	ID_B1	SINE	B4	chr5	138160886	138161236	EM10D2806702	EM10E1157600	PLS	71
chr5	139130607	139130808	ID_B1	SINE	B4	chr5	139130328	139130666	EM10D1964354	EM10E0808227	PLS	59
chr5	139345393	139345509	MIR	SINE	MIR	chr5	139345099	139345448	EM10D2807208	EM10E1157853	PLS	55
chr5	139351388	139351452	L2a	LINE	L2	chr5	139351205	139351542	EM10D1964550	EM10E0808374	PLS	64
chr5	139736603	139736830	ID_B1	SINE	B4	chr5	139736266	139736616	EM10D2807503	EM10E1158046	PLS,CTCF-bound	13
chr5	139775906	139776022	B1_Mus1	SINE	Alu	chr5	139775582	139775931	EM10D2807520	EM10E1158056	PLS,CTCF-bound	25
chr5	139826459	139826568	PB1D10	SINE	Alu	chr5	139826564	139826733	EM10D2807564	EM10E1158086	PLS	4
chr5	140331494	140331647	B4	SINE	B4	chr5	140331587	140331788	EM10D2807881	EM10E1158228	PLS	60
chr5	140382992	140383178	ID_B1	SINE	B4	chr5	140382709	140383022	EM10D1965496	EM10E0808901	PLS	30
chr5	141381036	141381110	L2b	LINE	L2	chr5	141380830	141381179	EM10D2808349	EM10E1158492	PLS	74
chr5	142895368	142895432	L2	LINE	L2	chr5	142895099	142895445	EM10D2808987	EM10E1158739	PLS	64
chr5	143314898	143315106	Charlie17b	DNA	hAT-Charlie	chr5	143314825	143315169	EM10D2809250	EM10E1158888	PLS,CTCF-bound	208
chr5	143548456	143548532	PB1D10	SINE	Alu	chr5	143548513	143548862	EM10D1967640	EM10E0809948	PLS,CTCF-bound	19
chr5	143548532	143548544	B4A	SINE	B4	chr5	143548513	143548862	EM10D1967640	EM10E0809948	PLS,CTCF-bound	12
chr5	144013728	144013888	B2_Mm1t	SINE	B2	chr5	144013860	144014132	EM10D1967954	EM10E0810111	PLS,CTCF-bound	28
chr5	144015107	144015120	PB1D9	SINE	Alu	chr5	144014811	144015144	EM10D1967957	EM10E0810114	PLS	13
chr5	144761773	144761994	B4A	SINE	B4	chr5	144761497	144761847	EM10D2809887	EM10E1159167	PLS,CTCF-bound	74
chr5	146600244	146600421	MLT1A1	LTR	ERVL-MaLR	chr5	146600085	146600248	EM10D2810555	EM10E1159419	PLS	4
chr5	147418464	147418773	ORR1E	LTR	ERVL-MaLR	chr5	147418411	147418760	EM10D1969947	EM10E0811067	PLS,CTCF-bound	296
chr5	148303032	148303211	Lx9	LINE	L1	chr5	148303007	148303352	EM10D2811481	EM10E1159829	PLS	179
chr5	148820464	148820613	MER5B	DNA	hAT-Charlie	chr5	148820507	148820852	EM10D2811803	EM10E1160009	PLS	106
chr5	148996653	148997019	ORR1D2	LTR	ERVL-MaLR	chr5	148996474	148996766	EM10D1971186	EM10E0811682	PLS	113
chr5	149007085	149007199	L2b	LINE	L2	chr5	149006739	149007086	EM10D2811913	EM10E1160074	PLS,CTCF-bound	1
chr5	149128221	149128946	RMER19A	LTR	ERVK	chr5	149128491	149128836	EM10D2811986	EM10E1160123	PLS	345
chr5	149368424	149368797	MLT1F2	LTR	ERVL-MaLR	chr5	149368149	149368473	EM10D1971540	EM10E0811910	PLS	49
chr5	149429205	149429282	ID4_	SINE	ID	chr5	149428946	149429292	EM10D2812200	EM10E1160244	PLS	77
chr5	149439308	149439551	URR1B	DNA	hAT-Charlie	chr5	149439521	149439840	EM10D1971630	EM10E0811972	PLS	30
chr5	149441603	149441747	B1_Mur1	SINE	Alu	chr5	149441709	149441866	EM10D1971635	EM10E0811977	PLS	38
chr5	149641457	149641578	MLT1K	LTR	ERVL-MaLR	chr5	149641299	149641644	EM10D1971821	EM10E0812061	PLS	121
chr5	150599288	150599526	MER46C	DNA	TcMar-Tigger	chr5	150599267	150599614	EM10D2812769	EM10E1160489	PLS	238
chr6	3346267	3346555	Lx4B	LINE	L1	chr6	3345923	3346271	EM10D1973214	EM10E0812628	PLS,CTCF-bound	4
chr6	3399659	3399969	Lx4B	LINE	L1	chr6	3399336	3399685	EM10D2813260	EM10E1160692	PLS,CTCF-bound	26
chr6	6882168	6882388	RMER17A	LTR	ERVK	chr6	6881859	6882203	EM10D2814329	EM10E1161083	PLS	35
chr6	11925640	11925744	Lx7	LINE	L1	chr6	11925688	11926037	EM10D2815071	EM10E1161282	PLS	56
chr6	11925739	11925779	Lx	LINE	L1	chr6	11925688	11926037	EM10D2815071	EM10E1161282	PLS	40
chr6	24528091	24528307	L4_C_Mam	LINE	RTE-X	chr6	24528088	24528298	EM10D2817352	EM10E1161953	PLS	207
chr6	24894779	24895915	MERVL_2A-int	LTR	ERVL	chr6	24894564	24894861	EM10D2817452	EM10E1162010	PLS,CTCF-bound	82
chr6	25931048	25931139	B1_Mus1	SINE	Alu	chr6	25931124	25931472	EM10D1980876	EM10E0815008	PLS	15
chr6	25931139	25931543	RLTR44B	LTR	ERVK	chr6	25931124	25931472	EM10D1980876	EM10E0815008	PLS	333
chr6	30391208	30391308	PB1D9	SINE	Alu	chr6	30390880	30391209	EM10D1982988	EM10E0815891	PLS,CTCF-bound	1
chr6	30734364	30734597	L3	LINE	CR1	chr6	30734404	30734685	EM10D2819182	EM10E1162706	PLS	193
chr6	31289194	31289319	MER5A1	DNA	hAT-Charlie	chr6	31288886	31289208	EM10D1983751	EM10E0816330	PLS	14
chr6	31372588	31373023	MLT1C	LTR	ERVL-MaLR	chr6	31372672	31372996	EM10D1983825	EM10E0816363	PLS	324
chr6	37529682	37530078	MTA_Mm	LTR	ERVL-MaLR	chr6	37530012	37530286	EM10D2821598	EM10E1163630	PLS	66
chr6	38984329	38984532	B3	SINE	B2	chr6	38984177	38984513	EM10D2822296	EM10E1163981	PLS	184
chr6	48646681	48647096	MTD	LTR	ERVL-MaLR	chr6	48647019	48647365	EM10D2824276	EM10E1164700	PLS,CTCF-bound	77
chr6	48675716	48676104	RLTR9F	LTR	ERVK	chr6	48675975	48676180	EM10D2824295	EM10E1164710	PLS	129
chr6	49073588	49073716	B1_Mus1	SINE	Alu	chr6	49073645	49073986	EM10D2824504	EM10E1164841	PLS	71
chr6	49264201	49264248	B1_Mus2	SINE	Alu	chr6	49263925	49264275	EM10D2824610	EM10E1164889	PLS,CTCF-bound	47
chr6	50456379	50456438	L2a	LINE	L2	chr6	50456077	50456426	EM10D2825006	EM10E1165034	PLS,CTCF-bound	47
chr6	51379954	51380181	MIRc	SINE	MIR	chr6	51379644	51379992	EM10D1993559	EM10E0820269	PLS	38
chr6	52182799	52182891	ID4_	SINE	ID	chr6	52182872	52183048	EM10D2825893	EM10E1165456	PLS	19
chr6	55175232	55175517	RMER17A	LTR	ERVK	chr6	55174966	55175260	EM10D2827422	EM10E1166177	PLS	28
chr6	56369622	56369762	RLTR27	LTR	ERVK	chr6	56369504	56369821	EM10D1997276	EM10E0822075	PLS	140
chr6	58831770	58832040	L1M4b	LINE	L1	chr6	58831642	58831992	EM10D2828185	EM10E1166459	PLS	222
chr6	71823925	71823997	RSINE1	SINE	B4	chr6	71823639	71823986	EM10D2001644	EM10E0823511	PLS,CTCF-bound	61
chr6	72390766	72390807	X7A_LINE	LINE	CR1	chr6	72390449	72390799	EM10D2002125	EM10E0823799	PLS,CTCF-bound	33
chr6	83572664	83573032	Lx4B	LINE	L1	chr6	83572347	83572685	EM10D2005566	EM10E0824988	PLS,CTCF-bound	21
chr6	83572664	83573032	Lx4B	LINE	L1	chr6	83572717	83572918	EM10D2832601	EM10E1168080	PLS,CTCF-bound	201
chr6	85869204	85869541	ERVB7_2B-LTR_MM	LTR	ERVK	chr6	85868989	85869320	EM10D2833551	EM10E1168476	PLS	116
chr6	85961805	85962333	MURVY-LTR	LTR	ERV1	chr6	85961484	85961821	EM10D2833612	EM10E1168508	PLS,CTCF-bound	16
chr6	86004428	86005379	RodERV21-int	LTR	ERV1	chr6	86004293	86004642	EM10D2833626	EM10E1168517	PLS,CTCF-bound	214
chr6	86371129	86371297	B2_Mm2	SINE	B2	chr6	86371280	86371629	EM10D2833823	EM10E1168595	PLS	17
chr6	86516128	86516266	MIR3	SINE	MIR	chr6	86516091	86516427	EM10D2007580	EM10E0825891	PLS	138
chr6	87009006	87009048	Lx7	LINE	L1	chr6	87009005	87009202	EM10D2834182	EM10E1168782	PLS	42
chr6	87009048	87009466	BGLII	LTR	ERVK	chr6	87009005	87009202	EM10D2834182	EM10E1168782	PLS	154
chr6	87009466	87009754	Lx7	LINE	L1	chr6	87009682	87010031	EM10D2834183	EM10E1168783	PLS	72
chr6	87334771	87334878	MER20	DNA	hAT-Charlie	chr6	87334708	87334985	EM10D2834357	EM10E1168877	PLS,CTCF-bound	107
chr6	90232540	90233682	L1Md_F	LINE	L1	chr6	90232641	90232990	EM10D2835632	EM10E1169488	PLS	349
chr6	91440680	91440804	L1_Rod	LINE	L1	chr6	91440761	91441110	EM10D2836336	EM10E1169874	PLS	43
chr6	100833382	100833434	MIR3	SINE	MIR	chr6	100833338	100833687	EM10D2017017	EM10E0830045	PLS,CTCF-bound	52
chr6	112459284	112459396	MIRc	SINE	MIR	chr6	112459388	112459735	EM10D2841784	EM10E1171809	PLS,CTCF-bound	8
chr6	112946758	112946870	RLTR20A4	LTR	ERVK	chr6	112946562	112946810	EM10D2020861	EM10E0831159	PLS,CTCF-bound	52
chr6	113689912	113690014	B1F	SINE	Alu	chr6	113689847	113690089	EM10D2842402	EM10E1172139	PLS	102
chr6	115762152	115762221	ID4	SINE	ID	chr6	115762013	115762362	EM10D2843362	EM10E1172608	PLS	69
chr6	115775630	115775744	MIR	SINE	MIR	chr6	115775412	115775689	EM10D2843375	EM10E1172617	PLS	59
chr6	117900100	117900170	ID_B1	SINE	B4	chr6	117900146	117900488	EM10D2844316	EM10E1173027	PLS	24
chr6	117900277	117900390	PB1D10	SINE	Alu	chr6	117900146	117900488	EM10D2844316	EM10E1173027	PLS	113
chr6	117937629	117937744	RSINE1	SINE	B4	chr6	117937597	117937795	EM10D2024221	EM10E0832884	PLS	115
chr6	121272312	121272647	ORR1D1	LTR	ERVL-MaLR	chr6	121272436	121272785	EM10D2846014	EM10E1173847	PLS,CTCF-bound	211
chr6	122513469	122513604	RLTR51A_Mm	LTR	ERVK	chr6	122513285	122513567	EM10D2846423	EM10E1173999	PLS	98
chr6	122601857	122602858	RLTR19-int	LTR	ERVK	chr6	122602333	122602671	EM10D2846476	EM10E1174030	PLS	338
chr6	122856273	122856357	PB1D7	SINE	Alu	chr6	122856043	122856393	EM10D2027449	EM10E0834525	PLS	84
chr6	122856380	122856517	B3A	SINE	B2	chr6	122856043	122856393	EM10D2027449	EM10E0834525	PLS	13
chr6	125235039	125235181	B1_Mus2	SINE	Alu	chr6	125234782	125235119	EM10D2847382	EM10E1174567	PLS	80
chr6	125265236	125265348	PB1D7	SINE	Alu	chr6	125265227	125265577	EM10D2847408	EM10E1174581	PLS	112
chr6	128887238	128887379	B1_Mus1	SINE	Alu	chr6	128887369	128887706	EM10D2030963	EM10E0836318	PLS	10
chr6	128970935	128971304	IAPLTR2a	LTR	ERVK	chr6	128971081	128971427	EM10D2030994	EM10E0836329	PLS	223
chr6	129049616	129049735	RMER17A-int	LTR	ERVK	chr6	129049630	129049937	EM10D2849087	EM10E1175335	PLS	105
chr6	129049750	129049806	RMER17A2	LTR	ERVK	chr6	129049630	129049937	EM10D2849087	EM10E1175335	PLS	56
chr6	129237950	129238099	B3	SINE	B2	chr6	129237896	129238239	EM10D2849195	EM10E1175409	PLS,CTCF-bound	149
chr6	129349732	129350001	RLTR9A3	LTR	ERVK	chr6	129349958	129350272	EM10D2031221	EM10E0836484	PLS	43
chr6	134172231	134172592	MTD	LTR	ERVL-MaLR	chr6	134171950	134172287	EM10D2849691	EM10E1175607	PLS	56
chr6	134930224	134930345	ID_B1	SINE	B4	chr6	134929954	134930226	EM10D2850114	EM10E1175815	PLS	2
chr6	136807985	136808082	B1F	SINE	Alu	chr6	136808059	136808409	EM10D2850827	EM10E1176099	PLS	23
chr6	136828804	136829284	MT2B2	LTR	ERVL	chr6	136828728	136828958	EM10D2850839	EM10E1176107	PLS	154
chr6	140622616	140622632	B4	SINE	B4	chr6	140622492	140622696	EM10D2035752	EM10E0838318	PLS	16
chr6	140622632	140622747	B1F2	SINE	Alu	chr6	140622492	140622696	EM10D2035752	EM10E0838318	PLS	64
chr6	140622632	140622747	B1F2	SINE	Alu	chr6	140622708	140622947	EM10D2035753	EM10E0838319	PLS	39
chr6	140622760	140622920	B3	SINE	B2	chr6	140622708	140622947	EM10D2035753	EM10E0838319	PLS	160
chr6	141946772	141947184	MTD	LTR	ERVL-MaLR	chr6	141946696	141947006	EM10D2852414	EM10E1176684	PLS	234
chr6	142186096	142187103	RLTR13D3	LTR	ERVK	chr6	142186080	142186408	EM10D2036402	EM10E0838545	PLS	312
chr6	142989477	142989645	MLT1L	LTR	ERVL-MaLR	chr6	142989512	142989858	EM10D2036956	EM10E0838783	PLS,CTCF-bound	133
chr6	145250658	145250702	PB1	SINE	Alu	chr6	145250605	145250789	EM10D2853760	EM10E1177179	PLS,CTCF-bound	44
chr6	147091179	147091359	B3A	SINE	B2	chr6	147091136	147091392	EM10D2854701	EM10E1177634	PLS,CTCF-bound	180
chr6	147243385	147243827	Lx8	LINE	L1	chr6	147243699	147244049	EM10D2040175	EM10E0840159	PLS	128
chr6	147243890	147243933	MLT1K	LTR	ERVL-MaLR	chr6	147243699	147244049	EM10D2040175	EM10E0840159	PLS	43
chr6	148358654	148358844	B4A	SINE	B4	chr6	148358520	148358837	EM10D2040743	EM10E0840283	PLS	183
chr6	149141801	149141937	B1F	SINE	Alu	chr6	149141584	149141892	EM10D2855344	EM10E1177839	PLS	91
chr7	4460350	4460702	IAPLTR1_Mm	LTR	ERVK	chr7	4460670	4460828	EM10D2855959	EM10E1178147	PLS,CTCF-bound	32
chr7	4912225	4912557	ORR1B2	LTR	ERVL-MaLR	chr7	4912288	4912633	EM10D2856250	EM10E1178316	PLS	269
chr7	4912558	4912789	ORR1D-int	LTR	ERVL-MaLR	chr7	4912288	4912633	EM10D2856250	EM10E1178316	PLS	75
chr7	6173934	6174088	MIRb	SINE	MIR	chr7	6173918	6174263	EM10D2856468	EM10E1178425	PLS	154
chr7	6283234	6283410	B2_Mm2	SINE	B2	chr7	6283327	6283527	EM10D2042796	EM10E0841366	PLS,CTCF-bound	83
chr7	6363620	6363857	MER21B	LTR	ERVL	chr7	6363425	6363634	EM10D2042841	EM10E0841389	PLS,CTCF-bound	14
chr7	14438470	14438652	ID_B1	SINE	B4	chr7	14438528	14438858	EM10D2857166	EM10E1178684	PLS	124
chr7	14438782	14438919	MTD	LTR	ERVL-MaLR	chr7	14438528	14438858	EM10D2857166	EM10E1178684	PLS	76
chr7	14446740	14446865	RSINE1	SINE	B4	chr7	14446577	14446888	EM10D2857181	EM10E1178692	PLS	125
chr7	14518734	14519706	RMER17D	LTR	ERVK	chr7	14518696	14518851	EM10D2857189	EM10E1178694	PLS	117
chr7	15946246	15946393	B1_Mus2	SINE	Alu	chr7	15945955	15946289	EM10D2857267	EM10E1178723	PLS	43
chr7	16891280	16891454	ID_B1	SINE	B4	chr7	16891009	16891356	EM10D2857788	EM10E1179027	PLS	76
chr7	16982752	16982928	L1MC4	LINE	L1	chr7	16982905	16983254	EM10D2857878	EM10E1179085	PLS,CTCF-bound	23
chr7	17058671	17058758	MIRc	SINE	MIR	chr7	17058457	17058788	EM10D2857941	EM10E1179121	PLS,CTCF-bound	87
chr7	17074256	17074370	Tigger7	DNA	TcMar-Tigger	chr7	17073927	17074269	EM10D2044748	EM10E0842410	PLS,CTCF-bound	13
chr7	18839826	18839883	B4A	SINE	B4	chr7	18839800	18840141	EM10D2858016	EM10E1179148	PLS	57
chr7	18839834	18839918	B1_Mm	SINE	Alu	chr7	18839800	18840141	EM10D2858016	EM10E1179148	PLS	84
chr7	19001149	19001229	LTR88a	LTR	Gypsy	chr7	19001072	19001408	EM10D2045007	EM10E0842520	PLS	80
chr7	19344503	19344665	L2b	LINE	L2	chr7	19344448	19344782	EM10D2858397	EM10E1179384	PLS	162
chr7	19344731	19344882	RLTR51A_Mm	LTR	ERVK	chr7	19344448	19344782	EM10D2858397	EM10E1179384	PLS	51
chr7	19403449	19403569	RSINE1	SINE	B4	chr7	19403552	19403743	EM10D2858430	EM10E1179402	PLS	17
chr7	19404306	19404457	RSINE1	SINE	B4	chr7	19404010	19404360	EM10D2858432	EM10E1179404	PLS	54
chr7	19573741	19573806	B4A	SINE	B4	chr7	19573804	19574052	EM10D2045594	EM10E0842925	PLS	2
chr7	19573753	19573820	PB1D7	SINE	Alu	chr7	19573804	19574052	EM10D2045594	EM10E0842925	PLS	16
chr7	19604690	19604793	B3	SINE	B2	chr7	19604351	19604699	EM10D2858546	EM10E1179484	PLS,CTCF-bound	9
chr7	19676972	19677032	PB1	SINE	Alu	chr7	19676687	19677024	EM10D2858581	EM10E1179504	PLS	52
chr7	19692765	19692866	PB1D11	SINE	Alu	chr7	19692517	19692834	EM10D2858603	EM10E1179526	PLS	69
chr7	19809821	19809931	ID_B1	SINE	B4	chr7	19809634	19809966	EM10D2858695	EM10E1179594	PLS	110
chr7	19920707	19920805	PB1D7	SINE	Alu	chr7	19920480	19920827	EM10D2858780	EM10E1179651	PLS,CTCF-bound	98
chr7	24237799	24238352	Lx2B	LINE	L1	chr7	24237540	24237875	EM10D2858899	EM10E1179693	PLS,CTCF-bound	76
chr7	24299610	24299743	B3	SINE	B2	chr7	24299326	24299676	EM10D2858929	EM10E1179707	PLS,CTCF-bound	66
chr7	24445846	24445955	PB1D10	SINE	Alu	chr7	24445529	24445879	EM10D2046221	EM10E0843323	PLS,CTCF-bound	33
chr7	24462132	24462299	RMER17D	LTR	ERVK	chr7	24462250	24462442	EM10D2859043	EM10E1179785	PLS	49
chr7	24462691	24462740	L2b	LINE	L2	chr7	24462530	24462746	EM10D2859044	EM10E1179786	PLS	49
chr7	24462740	24462794	MIR	SINE	MIR	chr7	24462530	24462746	EM10D2859044	EM10E1179786	PLS	6
chr7	24661188	24661328	RSINE1	SINE	B4	chr7	24661186	24661522	EM10D2859192	EM10E1179877	PLS	140
chr7	24903244	24903279	MIR3	SINE	MIR	chr7	24903022	24903318	EM10D2859298	EM10E1179926	PLS,CTCF-bound	35
chr7	24903288	24903408	PB1D10	SINE	Alu	chr7	24903022	24903318	EM10D2859298	EM10E1179926	PLS,CTCF-bound	30
chr7	25298090	25298241	B1_Mus1	SINE	Alu	chr7	25297851	25298174	EM10D2046948	EM10E0843807	PLS,CTCF-bound	84
chr7	25396168	25396251	PB1D7	SINE	Alu	chr7	25396217	25396565	EM10D2859648	EM10E1180126	PLS	34
chr7	25396493	25396583	AmnSINE2	SINE	Deu	chr7	25396217	25396565	EM10D2859648	EM10E1180126	PLS	72
chr7	25860010	25860410	RLTR20B3	LTR	ERVK	chr7	25859940	25860264	EM10D2047389	EM10E0844087	PLS	254
chr7	27452078	27452272	B3	SINE	B2	chr7	27452237	27452544	EM10D2860358	EM10E1180498	PLS	35
chr7	27452338	27452460	B1_Mur4	SINE	Alu	chr7	27452237	27452544	EM10D2860358	EM10E1180498	PLS	122
chr7	27560048	27560346	MTB_Mm	LTR	ERVL-MaLR	chr7	27560306	27560633	EM10D2860432	EM10E1180551	PLS,CTCF-bound	40
chr7	28380184	28380295	PB1D11	SINE	Alu	chr7	28380222	28380418	EM10D2048468	EM10E0844695	PLS	73
chr7	28492168	28492423	B4	SINE	B4	chr7	28492333	28492677	EM10D2860822	EM10E1180771	PLS	90
chr7	28492430	28492753	ORR1B1	LTR	ERVL-MaLR	chr7	28492333	28492677	EM10D2860822	EM10E1180771	PLS	247
chr7	28631025	28631081	MIRc	SINE	MIR	chr7	28630847	28631157	EM10D2860896	EM10E1180810	PLS	56
chr7	28808325	28808379	PB1D10	SINE	Alu	chr7	28808258	28808608	EM10D2861021	EM10E1180894	PLS	54
chr7	28962555	28962675	L2a	LINE	L2	chr7	28962222	28962566	EM10D2861133	EM10E1180977	PLS	11
chr7	29125420	29125489	ID_B1	SINE	B4	chr7	29125078	29125421	EM10D2049115	EM10E0845143	PLS	1
chr7	29853760	29854032	MT2B1	LTR	ERVL	chr7	29853500	29853836	EM10D2049635	EM10E0845473	PLS	76
chr7	29943763	29943854	RLTR12BD_Mm	LTR	ERVK	chr7	29943740	29944055	EM10D2049694	EM10E0845498	PLS	91
chr7	29943854	29944044	RLTR20C2_MM	LTR	ERVK	chr7	29943740	29944055	EM10D2049694	EM10E0845498	PLS	190
chr7	29944044	29944209	L1MCa	LINE	L1	chr7	29943740	29944055	EM10D2049694	EM10E0845498	PLS	11
chr7	30198358	30198511	B1F2	SINE	Alu	chr7	30198365	30198695	EM10D2861719	EM10E1181307	PLS,CTCF-bound	146
chr7	30198532	30198594	B1_Mus1	SINE	Alu	chr7	30198365	30198695	EM10D2861719	EM10E1181307	PLS,CTCF-bound	62
chr7	30534056	30534229	L2b	LINE	L2	chr7	30533982	30534146	EM10D2050183	EM10E0845761	PLS	90
chr7	31111050	31111084	L2a	LINE	L2	chr7	31110913	31111173	EM10D2862326	EM10E1181648	PLS	34
chr7	31111089	31111143	MIRc	SINE	MIR	chr7	31110913	31111173	EM10D2862326	EM10E1181648	PLS	54
chr7	31151203	31151338	B1F	SINE	Alu	chr7	31150929	31151273	EM10D2862352	EM10E1181666	PLS,CTCF-bound	70
chr7	34233880	34233913	MIR3	SINE	MIR	chr7	34233849	34234005	EM10D2050873	EM10E0846160	PLS,CTCF-bound	33
chr7	35318590	35318744	B1_Mus1	SINE	Alu	chr7	35318262	35318592	EM10D2863047	EM10E1182004	PLS,CTCF-bound	2
chr7	42642815	42643274	RLTR48B	LTR	ERV1	chr7	42642491	42642841	EM10D2864661	EM10E1182526	PLS	26
chr7	42692990	42693445	RLTR48B	LTR	ERV1	chr7	42692655	42692996	EM10D2864673	EM10E1182534	PLS,CTCF-bound	6
chr7	43176911	43177366	RLTR48B	LTR	ERV1	chr7	43177342	43177687	EM10D2864703	EM10E1182541	PLS	24
chr7	43213340	43213810	RLTR48B	LTR	ERV1	chr7	43213782	43214128	EM10D2054202	EM10E0847448	PLS	28
chr7	43350828	43351207	Lx5	LINE	L1	chr7	43351176	43351497	EM10D2864742	EM10E1182559	PLS	31
chr7	44554210	44554304	PB1D10	SINE	Alu	chr7	44553867	44554217	EM10D2054994	EM10E0847831	PLS,CTCF-bound	7
chr7	44892962	44893115	L1MEg	LINE	L1	chr7	44892632	44892970	EM10D2055293	EM10E0848022	PLS	8
chr7	44987124	44987228	L2b	LINE	L2	chr7	44987018	44987170	EM10D2865527	EM10E1182958	PLS,CTCF-bound	46
chr7	45136576	45136696	L2a	LINE	L2	chr7	45136230	45136580	EM10D2865652	EM10E1183036	PLS,CTCF-bound	4
chr7	45173053	45173208	B3A	SINE	B2	chr7	45173040	45173244	EM10D2055577	EM10E0848233	PLS,CTCF-bound	155
chr7	45277681	45277810	B1_Mur2	SINE	Alu	chr7	45277343	45277689	EM10D2055695	EM10E0848301	PLS,CTCF-bound	8
chr7	45459263	45459381	B1_Mur1	SINE	Alu	chr7	45459186	45459533	EM10D2865876	EM10E1183158	PLS	118
chr7	45467051	45467105	B1F	SINE	Alu	chr7	45466721	45467071	EM10D2865887	EM10E1183166	PLS	20
chr7	45572852	45572969	PB1D9	SINE	Alu	chr7	45572877	45573118	EM10D2865972	EM10E1183227	PLS	92
chr7	45573003	45573194	ID_B1	SINE	B4	chr7	45572877	45573118	EM10D2865972	EM10E1183227	PLS	115
chr7	45742338	45742449	MIRb	SINE	MIR	chr7	45742401	45742751	EM10D2056176	EM10E0848648	PLS,CTCF-bound	48
chr7	45923805	45924034	URR1B	DNA	hAT-Charlie	chr7	45923983	45924333	EM10D2866263	EM10E1183384	PLS	51
chr7	45972091	45972395	ORR1E	LTR	ERVL-MaLR	chr7	45972208	45972538	EM10D2056365	EM10E0848746	PLS,CTCF-bound	187
chr7	45972403	45972696	RLTR23	LTR	ERV1	chr7	45972208	45972538	EM10D2056365	EM10E0848746	PLS,CTCF-bound	135
chr7	46732681	46732759	ID4_	SINE	ID	chr7	46732533	46732754	EM10D2866632	EM10E1183538	PLS	73
chr7	46845456	46845581	L2a	LINE	L2	chr7	46845574	46845918	EM10D2866696	EM10E1183578	PLS	7
chr7	47133377	47133856	L2a	LINE	L2	chr7	47133533	47133789	EM10D2866815	EM10E1183637	PLS	256
chr7	68275057	68275103	FAM	SINE	Alu	chr7	68275018	68275269	EM10D2871233	EM10E1185221	PLS	46
chr7	68332778	68333485	L1M2	LINE	L1	chr7	68332902	68333111	EM10D2064504	EM10E0851804	PLS	209
chr7	75782317	75782440	B1_Mm	SINE	Alu	chr7	75781977	75782326	EM10D2873509	EM10E1186132	PLS,CTCF-bound	9
chr7	79831736	79832056	HAL1	LINE	L1	chr7	79831654	79831956	EM10D2070267	EM10E0853986	PLS	220
chr7	80261005	80261082	ID4	SINE	ID	chr7	80261042	80261390	EM10D2874942	EM10E1186755	PLS,CTCF-bound	40
chr7	80342738	80343004	B4A	SINE	B4	chr7	80342891	80343241	EM10D2874987	EM10E1186779	PLS,CTCF-bound	113
chr7	80401664	80401753	Charlie15a	DNA	hAT-Charlie	chr7	80401716	80402017	EM10D2875036	EM10E1186811	PLS	37
chr7	80987207	80987390	B4	SINE	B4	chr7	80987226	80987463	EM10D2875395	EM10E1187018	PLS	164
chr7	80987390	80987536	B1_Mus2	SINE	Alu	chr7	80987226	80987463	EM10D2875395	EM10E1187018	PLS	73
chr7	81571016	81571155	B1_Mur1	SINE	Alu	chr7	81571033	81571383	EM10D2071737	EM10E0854846	PLS,CTCF-bound	122
chr7	82649115	82649176	RLTR20A4	LTR	ERVK	chr7	82649058	82649373	EM10D2876065	EM10E1187296	PLS	61
chr7	90132478	90132571	B1F	SINE	Alu	chr7	90132400	90132621	EM10D2877599	EM10E1187902	PLS	93
chr7	90146044	90146182	B1F	SINE	Alu	chr7	90146012	90146246	EM10D2877618	EM10E1187910	PLS	138
chr7	99141874	99142043	L2b	LINE	L2	chr7	99141646	99141876	EM10D2079117	EM10E0857744	PLS	2
chr7	99483865	99483984	ID_B1	SINE	B4	chr7	99483556	99483905	EM10D2880314	EM10E1188981	PLS	40
chr7	99889236	99889392	L1M4c	LINE	L1	chr7	99889336	99889505	EM10D2880565	EM10E1189096	PLS,CTCF-bound	56
chr7	100458517	100458622	L2b	LINE	L2	chr7	100458191	100458540	EM10D2880826	EM10E1189203	PLS,CTCF-bound	23
chr7	100674733	100674897	B2_Mm1t	SINE	B2	chr7	100674891	100675129	EM10D2080394	EM10E0858452	PLS	6
chr7	100674913	100675009	B2_Mm2	SINE	B2	chr7	100674891	100675129	EM10D2080394	EM10E0858452	PLS	96
chr7	100950656	100950708	L2	LINE	L2	chr7	100950463	100950812	EM10D2881101	EM10E1189364	PLS	52
chr7	101326200	101326258	MIR3	SINE	MIR	chr7	101326038	101326368	EM10D2881291	EM10E1189480	PLS	58
chr7	101538132	101538231	LTR16E2	LTR	ERVL	chr7	101538223	101538565	EM10D2881452	EM10E1189581	PLS,CTCF-bound	8
chr7	101870963	101871323	RMER10A	LTR	ERVL	chr7	101870671	101871019	EM10D2081358	EM10E0859022	PLS,CTCF-bound	56
chr7	102100322	102100407	RMER19C	LTR	ERVK	chr7	102100171	102100518	EM10D2881765	EM10E1189726	PLS	85
chr7	104314766	104314976	URR1A	DNA	hAT-Charlie	chr7	104314823	104315157	EM10D2882103	EM10E1189847	PLS	153
chr7	104465452	104465519	MTD	LTR	ERVL-MaLR	chr7	104465237	104465463	EM10D2082173	EM10E0859364	PLS,CTCF-bound	11
chr7	105581666	105581896	MIRb	SINE	MIR	chr7	105581516	105581684	EM10D2882314	EM10E1189920	PLS,CTCF-bound	18
chr7	109986874	109987063	B2_Mm1t	SINE	B2	chr7	109986888	109987137	EM10D2883231	EM10E1190307	PLS,CTCF-bound	175
chr7	110767814	110768164	L2	LINE	L2	chr7	110768034	110768207	EM10D2883552	EM10E1190476	PLS	130
chr7	110844574	110845089	L1ME2	LINE	L1	chr7	110844263	110844613	EM10D2883600	EM10E1190512	PLS,CTCF-bound	39
chr7	112374460	112374691	ORR1D2	LTR	ERVL-MaLR	chr7	112374134	112374474	EM10D2884219	EM10E1190786	PLS	14
chr7	113294951	113295125	MER33	DNA	hAT-Charlie	chr7	113295084	113295255	EM10D2884665	EM10E1191000	PLS,CTCF-bound	41
chr7	119561263	119561399	L2	LINE	L2	chr7	119561264	119561447	EM10D2886758	EM10E1191788	PLS	135
chr7	120677171	120677275	PB1D10	SINE	Alu	chr7	120677257	120677605	EM10D2887060	EM10E1191904	PLS,CTCF-bound	18
chr7	120677283	120677449	L2b	LINE	L2	chr7	120677257	120677605	EM10D2887060	EM10E1191904	PLS,CTCF-bound	166
chr7	120842551	120842684	B1_Mus1	SINE	Alu	chr7	120842638	120842987	EM10D2887127	EM10E1191935	PLS,CTCF-bound	46
chr7	120851300	120851483	RMER15	LTR	ERVL	chr7	120851209	120851481	EM10D2887138	EM10E1191945	PLS	181
chr7	121074385	121074468	MER90	LTR	ERV1	chr7	121074408	121074748	EM10D2887240	EM10E1192009	PLS	60
chr7	122102087	122102255	Lx4A	LINE	L1	chr7	122101790	122102130	EM10D2887554	EM10E1192107	PLS,CTCF-bound	43
chr7	126566611	126566708	PB1D10	SINE	Alu	chr7	126566347	126566693	EM10D2093599	EM10E0864110	PLS	82
chr7	126584391	126584469	L2b	LINE	L2	chr7	126584145	126584450	EM10D2093607	EM10E0864117	PLS,CTCF-bound	59
chr7	126941778	126941998	MIR	SINE	MIR	chr7	126941869	126942159	EM10D2093954	EM10E0864325	PLS	129
chr7	127274076	127274179	LTR83	LTR	ERVL	chr7	127274055	127274364	EM10D2889625	EM10E1193044	PLS	103
chr7	127274209	127274330	B1F	SINE	Alu	chr7	127274055	127274364	EM10D2889625	EM10E1193044	PLS	121
chr7	127470470	127470562	MamGypLTR2b	LTR	Gypsy	chr7	127470369	127470672	EM10D2094424	EM10E0864648	PLS	92
chr7	127588390	127588527	B3A	SINE	B2	chr7	127588489	127588682	EM10D2889795	EM10E1193119	PLS,CTCF-bound	38
chr7	127615827	127615967	ID_B1	SINE	B4	chr7	127615697	127616046	EM10D2889812	EM10E1193128	PLS,CTCF-bound	140
chr7	127616001	127616105	MIR	SINE	MIR	chr7	127615697	127616046	EM10D2889812	EM10E1193128	PLS,CTCF-bound	45
chr7	127876660	127876784	PB1D7	SINE	Alu	chr7	127876531	127876734	EM10D2889972	EM10E1193227	PLS	74
chr7	127876660	127876784	PB1D7	SINE	Alu	chr7	127876757	127876947	EM10D2889973	EM10E1193228	PLS	27
chr7	127912247	127912374	B1_Mur1	SINE	Alu	chr7	127912348	127912631	EM10D2890000	EM10E1193246	PLS	26
chr7	128206520	128206624	ID_B1	SINE	B4	chr7	128206250	128206598	EM10D2095007	EM10E0864973	PLS	78
chr7	128745348	128745419	L2c	LINE	L2	chr7	128745237	128745519	EM10D2890486	EM10E1193494	PLS	71
chr7	130520188	130520240	MIRc	SINE	MIR	chr7	130520189	130520365	EM10D2891001	EM10E1193682	PLS	51
chr7	130520677	130520816	B3	SINE	B2	chr7	130520385	130520697	EM10D2096556	EM10E0865610	PLS	20
chr7	130766739	130766845	RLTR26B_MM	LTR	ERVK	chr7	130766823	130767037	EM10D2891128	EM10E1193748	PLS	22
chr7	140856851	140856963	B1_Mur3	SINE	Alu	chr7	140856834	140857168	EM10D2103203	EM10E0868119	PLS	112
chr7	140856908	140856972	B4A	SINE	B4	chr7	140856834	140857168	EM10D2103203	EM10E0868119	PLS	64
chr7	140905955	140906320	MLT2D	LTR	ERVL	chr7	140905786	140906109	EM10D2895024	EM10E1195231	PLS	154
chr7	141051343	141051430	B1F1	SINE	Alu	chr7	141051359	141051667	EM10D2895138	EM10E1195306	PLS	71
chr7	141130830	141130966	B1_Mus1	SINE	Alu	chr7	141130960	141131298	EM10D2103434	EM10E0868292	PLS	6
chr7	141130972	141131078	PB1D10	SINE	Alu	chr7	141130960	141131298	EM10D2103434	EM10E0868292	PLS	106
chr7	143628217	143628506	L1MB3	LINE	L1	chr7	143627950	143628298	EM10D2896484	EM10E1196077	PLS	81
chr7	143628520	143628728	ID_B1	SINE	B4	chr7	143628560	143628903	EM10D2896485	EM10E1196078	PLS	168
chr7	143628751	143628805	B4	SINE	B4	chr7	143628560	143628903	EM10D2896485	EM10E1196078	PLS	54
chr7	143628873	143629019	RMER10A	LTR	ERVL	chr7	143628560	143628903	EM10D2896485	EM10E1196078	PLS	30
chr8	3392762	3392849	RLTR17B_Mm	LTR	ERVK	chr8	3392819	3393168	EM10D2897428	EM10E1196509	PLS,CTCF-bound	30
chr8	3694243	3694401	MIRc	SINE	MIR	chr8	3694139	3694459	EM10D2106924	EM10E0870208	PLS	158
chr8	4779784	4780117	MLTR12	LTR	ERV1	chr8	4779435	4779785	EM10D2107320	EM10E0870389	PLS,CTCF-bound	1
chr8	9976583	9976674	L3b	LINE	CR1	chr8	9976272	9976622	EM10D2898659	EM10E1196898	PLS,CTCF-bound	39
chr8	9977479	9977594	RMER10A	LTR	ERVL	chr8	9977572	9977921	EM10D2898661	EM10E1196900	PLS,CTCF-bound	22
chr8	11477910	11478065	MIRc	SINE	MIR	chr8	11477800	11477963	EM10D2899366	EM10E1197242	PLS	53
chr8	18594736	18594940	B3	SINE	B2	chr8	18594836	18595175	EM10D2113678	EM10E0872561	PLS,CTCF-bound	104
chr8	22757489	22757553	MIR3	SINE	MIR	chr8	22757452	22757802	EM10D2902239	EM10E1198295	PLS	64
chr8	25102632	25102763	MIRb	SINE	MIR	chr8	25102587	25102743	EM10D2903105	EM10E1198659	PLS,CTCF-bound	111
chr8	25847398	25847861	RLTR12C	LTR	ERVK	chr8	25847566	25847911	EM10D2116713	EM10E0873942	PLS	295
chr8	27170961	27171108	B1_Mus2	SINE	Alu	chr8	27170730	27170962	EM10D2117692	EM10E0874373	PLS	1
chr8	28593293	28593446	B3	SINE	B2	chr8	28593224	28593568	EM10D2904308	EM10E1199166	PLS	153
chr8	33652899	33653047	B1_Mus1	SINE	Alu	chr8	33652981	33653165	EM10D2905208	EM10E1199385	PLS	66
chr8	33985877	33986001	MLT1H1	LTR	ERVL-MaLR	chr8	33985713	33985909	EM10D2905447	EM10E1199547	PLS	32
chr8	34108946	34109235	MLT2C1	LTR	ERVL	chr8	34108776	34109020	EM10D2120209	EM10E0875161	PLS	74
chr8	34216688	34217042	ORR1B2	LTR	ERVL-MaLR	chr8	34216588	34216826	EM10D2905580	EM10E1199612	PLS	138
chr8	41017316	41017391	B1F1	SINE	Alu	chr8	41017326	41017560	EM10D2907596	EM10E1200366	PLS	65
chr8	41017332	41017403	ID_B1	SINE	B4	chr8	41017326	41017560	EM10D2907596	EM10E1200366	PLS	71
chr8	41052943	41053022	MER117	DNA	hAT-Charlie	chr8	41052885	41053091	EM10D2123390	EM10E0876448	PLS	79
chr8	41217632	41218160	RLTR20B3A_MM	LTR	ERVK	chr8	41217887	41218222	EM10D2907718	EM10E1200450	PLS	273
chr8	41218148	41218171	ID_B1	SINE	B4	chr8	41217887	41218222	EM10D2907718	EM10E1200450	PLS	23
chr8	41218171	41218256	PB1D10	SINE	Alu	chr8	41217887	41218222	EM10D2907718	EM10E1200450	PLS	51
chr8	43180160	43180280	B1F	SINE	Alu	chr8	43180258	43180606	EM10D2124026	EM10E0876621	PLS	22
chr8	45164970	45165471	RLTR44D	LTR	ERVK	chr8	45165162	45165459	EM10D2124657	EM10E0876784	PLS	297
chr8	45294960	45295318	Lx2B	LINE	L1	chr8	45294717	45295039	EM10D2908365	EM10E1200632	PLS	79
chr8	45409980	45410099	RLTR31D_MM	LTR	ERVK	chr8	45409747	45410043	EM10D2124775	EM10E0876825	PLS	63
chr8	45998871	45999140	MER33	DNA	hAT-Charlie	chr8	45999119	45999380	EM10D2125105	EM10E0876974	PLS,CTCF-bound	21
chr8	47750059	47750265	ORR1F	LTR	ERVL-MaLR	chr8	47750104	47750442	EM10D2909469	EM10E1201151	PLS,CTCF-bound	161
chr8	48008526	48009350	RCHARR1	DNA	hAT-Charlie	chr8	48008999	48009303	EM10D2909583	EM10E1201199	PLS,CTCF-bound	304
chr8	61288893	61289027	MER126	DNA	DNA	chr8	61288682	61289031	EM10D2130528	EM10E0878637	PLS	134
chr8	61487468	61487561	PB1D7	SINE	Alu	chr8	61487534	61487883	EM10D2130703	EM10E0878735	PLS	27
chr8	66385941	66385993	MIRc	SINE	MIR	chr8	66385985	66386333	EM10D2132209	EM10E0879181	PLS	8
chr8	69089412	69089583	MIR3	SINE	MIR	chr8	69089146	69089478	EM10D2913254	EM10E1202295	PLS,CTCF-bound	66
chr8	70140058	70140094	ID_B1	SINE	B4	chr8	70140093	70140255	EM10D2133943	EM10E0879944	PLS	1
chr8	70140221	70140300	ID4	SINE	ID	chr8	70140093	70140255	EM10D2133943	EM10E0879944	PLS	34
chr8	70608524	70608593	PB1D7	SINE	Alu	chr8	70608308	70608656	EM10D2913985	EM10E1202726	PLS	69
chr8	70608756	70608895	ID_B1	SINE	B4	chr8	70608657	70609001	EM10D2913986	EM10E1202727	PLS	139
chr8	70610529	70610672	RSINE1	SINE	B4	chr8	70610513	70610726	EM10D2134372	EM10E0880261	PLS,CTCF-bound	143
chr8	70808079	70808272	ID_B1	SINE	B4	chr8	70808202	70808541	EM10D2914200	EM10E1202875	PLS	70
chr8	71488277	71488374	RSINE1	SINE	B4	chr8	71488187	71488358	EM10D2914535	EM10E1203055	PLS	81
chr8	71597401	71597513	PB1D10	SINE	Alu	chr8	71597463	71597808	EM10D2914629	EM10E1203117	PLS	50
chr8	71950771	71950862	ID_B1	SINE	B4	chr8	71950819	71951153	EM10D2914782	EM10E1203194	PLS,CTCF-bound	43
chr8	75015752	75016006	L1MC1	LINE	L1	chr8	75015960	75016303	EM10D2136508	EM10E0881308	PLS	46
chr8	75109154	75109258	PB1D11	SINE	Alu	chr8	75109246	75109596	EM10D2915482	EM10E1203492	PLS,CTCF-bound	12
chr8	75109173	75109294	ID_B1	SINE	B4	chr8	75109246	75109596	EM10D2915482	EM10E1203492	PLS,CTCF-bound	48
chr8	79225606	79225968	MTEa	LTR	ERVL-MaLR	chr8	79225635	79225985	EM10D2138397	EM10E0881961	PLS	333
chr8	84064821	84064975	B3	SINE	B2	chr8	84064919	84065144	EM10D2140968	EM10E0882956	PLS	56
chr8	84208270	84208307	ID	SINE	ID	chr8	84208226	84208445	EM10D2918246	EM10E1204510	PLS	37
chr8	84208307	84208433	B1F2	SINE	Alu	chr8	84208226	84208445	EM10D2918246	EM10E1204510	PLS	126
chr8	84249909	84250075	B2_Mm2	SINE	B2	chr8	84249563	84249912	EM10D2918276	EM10E1204522	PLS	3
chr8	84687979	84688072	MIRc	SINE	MIR	chr8	84687719	84688064	EM10D2918491	EM10E1204631	PLS,CTCF-bound	85
chr8	84871765	84871906	B1_Mur3	SINE	Alu	chr8	84871826	84871997	EM10D2141737	EM10E0883469	PLS,CTCF-bound	80
chr8	84901683	84901822	B1_Mur3	SINE	Alu	chr8	84901716	84902063	EM10D2141757	EM10E0883483	PLS	106
chr8	85036478	85036652	B3	SINE	B2	chr8	85036599	85036946	EM10D2141925	EM10E0883615	PLS	53
chr8	85059800	85059946	B1_Mm	SINE	Alu	chr8	85059904	85060181	EM10D2141936	EM10E0883621	PLS	42
chr8	88636334	88636665	MLT1A0	LTR	ERVL-MaLR	chr8	88636011	88636358	EM10D2920269	EM10E1205486	PLS,CTCF-bound	24
chr8	88651353	88651749	MTB	LTR	ERVL-MaLR	chr8	88651159	88651481	EM10D2920279	EM10E1205493	PLS	128
chr8	90762245	90762757	RLTR20D	LTR	ERVK	chr8	90762424	90762772	EM10D2920943	EM10E1205694	PLS	333
chr8	90828082	90828221	MER20B	DNA	hAT-Charlie	chr8	90828114	90828448	EM10D2145419	EM10E0884997	PLS,CTCF-bound	107
chr8	94377510	94377653	B1_Mur4	SINE	Alu	chr8	94377594	94377944	EM10D2922533	EM10E1206339	PLS	59
chr8	94377546	94377670	MT2B	LTR	ERVL	chr8	94377594	94377944	EM10D2922533	EM10E1206339	PLS	76
chr8	94857240	94857364	L1M5	LINE	L1	chr8	94857296	94857642	EM10D2922770	EM10E1206466	PLS,CTCF-bound	68
chr8	94918316	94918398	MIR3	SINE	MIR	chr8	94918128	94918418	EM10D2922815	EM10E1206496	PLS	82
chr8	95833914	95833987	MIRc	SINE	MIR	chr8	95833592	95833939	EM10D2923288	EM10E1206728	PLS	25
chr8	96402392	96403817	Lx5c	LINE	L1	chr8	96403734	96404080	EM10D2923392	EM10E1206762	PLS	83
chr8	96403909	96404015	Charlie15a	DNA	hAT-Charlie	chr8	96403734	96404080	EM10D2923392	EM10E1206762	PLS	106
chr8	104961307	104961597	MT2B1	LTR	ERVL	chr8	104961525	104961842	EM10D2924636	EM10E1207085	PLS	72
chr8	105048369	105048491	ID_B1	SINE	B4	chr8	105048436	105048699	EM10D2924667	EM10E1207104	PLS	55
chr8	105288735	105289061	L2b	LINE	L2	chr8	105289004	105289354	EM10D2151746	EM10E0887344	PLS,CTCF-bound	57
chr8	105938382	105938568	B3A	SINE	B2	chr8	105938254	105938537	EM10D2152340	EM10E0887725	PLS,CTCF-bound	155
chr8	105966266	105966435	MIRb	SINE	MIR	chr8	105965954	105966302	EM10D2925273	EM10E1207476	PLS,CTCF-bound	36
chr8	109249849	109249967	LTR41	LTR	ERVL	chr8	109249789	109250012	EM10D2154744	EM10E0888918	PLS	118
chr8	110997936	110998025	B1_Mus2	SINE	Alu	chr8	110997655	110998005	EM10D2927472	EM10E1208518	PLS	69
chr8	111854543	111855091	Tigger17c	DNA	TcMar-Tigger	chr8	111854224	111854574	EM10D2927952	EM10E1208798	PLS,CTCF-bound	31
chr8	111876935	111877017	B4	SINE	B4	chr8	111876633	111876943	EM10D2927962	EM10E1208802	PLS,CTCF-bound	8
chr8	111933922	111934110	B2_Mm1a	SINE	B2	chr8	111933695	111934011	EM10D2156568	EM10E0889910	PLS,CTCF-bound	89
chr8	117677101	117677209	MIRc	SINE	MIR	chr8	117677034	117677331	EM10D2929979	EM10E1209529	PLS	108
chr8	119437186	119437230	L3	LINE	CR1	chr8	119436965	119437270	EM10D2930609	EM10E1209716	PLS,CTCF-bound	44
chr8	119666384	119666458	HAL1ME	LINE	L1	chr8	119666326	119666648	EM10D2930781	EM10E1209804	PLS	74
chr8	119910283	119910422	RSINE1	SINE	B4	chr8	119910337	119910540	EM10D2161076	EM10E0891587	PLS	85
chr8	121849916	121850060	ID_B1	SINE	B4	chr8	121849979	121850329	EM10D2162936	EM10E0892837	PLS,CTCF-bound	81
chr8	121850290	121850344	ID_B1	SINE	B4	chr8	121849979	121850329	EM10D2162936	EM10E0892837	PLS,CTCF-bound	39
chr8	121948076	121948178	PB1D11	SINE	Alu	chr8	121947751	121948099	EM10D2932393	EM10E1210789	PLS	23
chr8	123408828	123408977	B1_Mus1	SINE	Alu	chr8	123408700	123408901	EM10D2933388	EM10E1211421	PLS	73
chr8	123754098	123754258	L2	LINE	L2	chr8	123754092	123754430	EM10D2933591	EM10E1211536	PLS	160
chr8	123860295	123860428	B1F	SINE	Alu	chr8	123860132	123860382	EM10D2164737	EM10E0894088	PLS	87
chr8	128654097	128654222	B1F1	SINE	Alu	chr8	128654021	128654359	EM10D2168466	EM10E0896001	PLS	125
chr9	3334707	3335338	Lx9	LINE	L1	chr9	3334974	3335277	EM10D2936236	EM10E1212858	PLS	303
chr9	3334707	3335338	Lx9	LINE	L1	chr9	3335282	3335586	EM10D2936237	EM10E1212859	PLS,CTCF-bound	56
chr9	3403262	3403433	B3	SINE	B2	chr9	3403270	3403613	EM10D2168658	EM10E0896070	PLS,CTCF-bound	163
chr9	3403479	3403663	B2_Mm2	SINE	B2	chr9	3403270	3403613	EM10D2168658	EM10E0896070	PLS,CTCF-bound	134
chr9	5298042	5298471	L1_Mur3	LINE	L1	chr9	5298403	5298751	EM10D2169031	EM10E0896131	PLS	68
chr9	7965738	7965820	B3A	SINE	B2	chr9	7965648	7965968	EM10D2169843	EM10E0896336	PLS	82
chr9	14903921	14904010	MIR3	SINE	MIR	chr9	14903704	14903983	EM10D2938240	EM10E1213470	PLS	62
chr9	14903921	14904010	MIR3	SINE	MIR	chr9	14903986	14904312	EM10D2938241	EM10E1213471	PLS	24
chr9	19622012	19622152	LTR33C	LTR	ERVL	chr9	19621898	19622247	EM10D2173352	EM10E0897416	PLS	140
chr9	20953027	20953219	B3A	SINE	B2	chr9	20952749	20953072	EM10D2939339	EM10E1213847	PLS,CTCF-bound	45
chr9	21092223	21092363	ID_B1	SINE	B4	chr9	21091896	21092230	EM10D2939458	EM10E1213940	PLS,CTCF-bound	7
chr9	21150155	21150267	PB1D9	SINE	Alu	chr9	21149817	21150167	EM10D2939485	EM10E1213955	PLS	12
chr9	21320405	21320542	B1_Mur4	SINE	Alu	chr9	21320536	21320880	EM10D2174143	EM10E0897882	PLS,CTCF-bound	6
chr9	22070533	22070724	B3	SINE	B2	chr9	22070723	22070918	EM10D2940097	EM10E1214328	PLS,CTCF-bound	1
chr9	22117561	22117848	MT2B2	LTR	ERVL	chr9	22117631	22117881	EM10D2940121	EM10E1214342	PLS	217
chr9	22117849	22118045	B4A	SINE	B4	chr9	22117631	22117881	EM10D2940121	EM10E1214342	PLS	32
chr9	22468509	22468629	PB1D9	SINE	Alu	chr9	22468207	22468552	EM10D2940314	EM10E1214445	PLS	43
chr9	32005490	32005672	MIR	SINE	MIR	chr9	32005377	32005725	EM10D2942834	EM10E1215240	PLS	182
chr9	32508483	32508681	MIRb	SINE	MIR	chr9	32508321	32508633	EM10D2943050	EM10E1215341	PLS	150
chr9	32541462	32541592	RLTR51A_Mm	LTR	ERVK	chr9	32541351	32541505	EM10D2179834	EM10E0899987	PLS	43
chr9	32541462	32541592	RLTR51A_Mm	LTR	ERVK	chr9	32541517	32541782	EM10D2179835	EM10E0899988	PLS	75
chr9	36725672	36725728	RSINE1	SINE	B4	chr9	36725683	36725865	EM10D2944226	EM10E1215817	PLS	45
chr9	40346161	40346295	RLTR51A_Mm	LTR	ERVK	chr9	40346239	40346586	EM10D2944873	EM10E1216086	PLS	56
chr9	41079274	41079426	MIRc	SINE	MIR	chr9	41079417	41079743	EM10D2183399	EM10E0901509	PLS	9
chr9	44251271	44251383	MT2_Mm	LTR	ERVL	chr9	44251378	44251721	EM10D2185778	EM10E0902674	PLS	5
chr9	44268326	44268457	MIRc	SINE	MIR	chr9	44268125	44268422	EM10D2185798	EM10E0902684	PLS,CTCF-bound	96
chr9	44441075	44441246	ID_B1	SINE	B4	chr9	44441086	44441408	EM10D2185966	EM10E0902795	PLS	160
chr9	44441358	44441488	B1_Mur3	SINE	Alu	chr9	44441086	44441408	EM10D2185966	EM10E0902795	PLS	50
chr9	44561621	44561965	L1M2	LINE	L1	chr9	44561715	44562032	EM10D2186102	EM10E0902903	PLS	250
chr9	44561989	44562113	RSINE1	SINE	B4	chr9	44561715	44562032	EM10D2186102	EM10E0902903	PLS	43
chr9	44599370	44599490	PB1D10	SINE	Alu	chr9	44599413	44599681	EM10D2947146	EM10E1217197	PLS	77
chr9	44599515	44599678	B3	SINE	B2	chr9	44599413	44599681	EM10D2947146	EM10E1217197	PLS	163
chr9	44672113	44672583	RLTR41	LTR	ERV1	chr9	44672258	44672475	EM10D2947201	EM10E1217227	PLS	217
chr9	45955442	45955586	ID_B1	SINE	B4	chr9	45955133	45955477	EM10D2947877	EM10E1217592	PLS,CTCF-bound	35
chr9	45985043	45985109	L3	LINE	CR1	chr9	45985013	45985234	EM10D2947898	EM10E1217605	PLS	66
chr9	46272872	46273015	B2_Mm2	SINE	B2	chr9	46272919	46273135	EM10D2948126	EM10E1217752	PLS,CTCF-bound	96
chr9	48161797	48161880	MIRb	SINE	MIR	chr9	48161792	48162141	EM10D2948894	EM10E1218000	PLS,CTCF-bound	83
chr9	48161880	48162462	LTR67B	LTR	ERVL	chr9	48161792	48162141	EM10D2948894	EM10E1218000	PLS,CTCF-bound	261
chr9	48161880	48162462	LTR67B	LTR	ERVL	chr9	48162162	48162340	EM10D2948895	EM10E1218001	PLS	178
chr9	48361691	48362151	RMER5	LTR	ERV1	chr9	48361935	48362125	EM10D2948960	EM10E1218025	PLS	190
chr9	50693917	50694082	MTD	LTR	ERVL-MaLR	chr9	50693661	50693966	EM10D2949894	EM10E1218397	PLS,CTCF-bound	49
chr9	53669664	53670044	RLTR20C1_MM	LTR	ERVK	chr9	53669807	53670153	EM10D2191883	EM10E0905437	PLS,CTCF-bound	237
chr9	53771272	53771415	B1F	SINE	Alu	chr9	53771407	53771757	EM10D2950921	EM10E1218796	PLS,CTCF-bound	8
chr9	56606585	56606692	MLT1O	LTR	ERVL-MaLR	chr9	56606495	56606761	EM10D2193551	EM10E0906152	PLS	107
chr9	56937073	56937243	B2_Mm2	SINE	B2	chr9	56937227	56937552	EM10D2952090	EM10E1219294	PLS	16
chr9	57440276	57440394	L1MEd	LINE	L1	chr9	57439967	57440315	EM10D2194176	EM10E0906483	PLS	39
chr9	57707995	57708388	MTC	LTR	ERVL-MaLR	chr9	57708364	57708712	EM10D2952559	EM10E1219529	PLS	24
chr9	57911153	57911294	MIRb	SINE	MIR	chr9	57911115	57911292	EM10D2194580	EM10E0906730	PLS	139
chr9	58159259	58159332	RLTR31D_MM	LTR	ERVK	chr9	58159088	58159330	EM10D2952807	EM10E1219687	PLS	71
chr9	58454719	58455167	RLTR41A2	LTR	ERV1	chr9	58454881	58455227	EM10D2952977	EM10E1219781	PLS	286
chr9	58455167	58455244	L2c	LINE	L2	chr9	58454881	58455227	EM10D2952977	EM10E1219781	PLS	60
chr9	61055477	61055638	ORR1F	LTR	ERVL-MaLR	chr9	61055549	61055890	EM10D2954071	EM10E1220233	PLS	89
chr9	61509236	61509565	ORSL-2a	DNA	hAT-Tip100	chr9	61509515	61509860	EM10D2954357	EM10E1220369	PLS,CTCF-bound	50
chr9	63146838	63146960	MIRb	SINE	MIR	chr9	63146645	63146994	EM10D2198738	EM10E0908816	PLS	122
chr9	63602171	63602238	ID4	SINE	ID	chr9	63602148	63602314	EM10D2199059	EM10E0908912	PLS,CTCF-bound	67
chr9	64281323	64281403	B1F1	SINE	Alu	chr9	64281402	64281752	EM10D2955925	EM10E1221164	PLS	1
chr9	65201439	65201605	B2_Mm1a	SINE	B2	chr9	65201481	65201824	EM10D2956397	EM10E1221381	PLS	124
chr9	65214379	65214557	B3A	SINE	B2	chr9	65214508	65214849	EM10D2956404	EM10E1221384	PLS	49
chr9	65214406	65214569	RSINE1	SINE	B4	chr9	65214508	65214849	EM10D2956404	EM10E1221384	PLS	61
chr9	65345821	65346001	RMER2	LTR	ERV1	chr9	65345884	65346233	EM10D2200550	EM10E0909766	PLS	117
chr9	65391893	65392010	RSINE1	SINE	B4	chr9	65391697	65391954	EM10D2200597	EM10E0909794	PLS	61
chr9	65529740	65529827	MIRc	SINE	MIR	chr9	65529636	65529968	EM10D2200698	EM10E0909838	PLS	87
chr9	65629822	65629903	MIR3	SINE	MIR	chr9	65629582	65629927	EM10D2956658	EM10E1221520	PLS	81
chr9	67840159	67840240	RLTR31D_MM	LTR	ERVK	chr9	67840180	67840528	EM10D2957704	EM10E1222041	PLS	60
chr9	70656030	70656149	PB1D10	SINE	Alu	chr9	70656122	70656470	EM10D2958834	EM10E1222492	PLS	27
chr9	72531519	72531718	L2c	LINE	L2	chr9	72531566	72531911	EM10D2959669	EM10E1222892	PLS,CTCF-bound	152
chr9	75599214	75599333	LTR33	LTR	ERVL	chr9	75599257	75599424	EM10D2207141	EM10E0912837	PLS,CTCF-bound	76
chr9	75599380	75599559	LTR33	LTR	ERVL	chr9	75599257	75599424	EM10D2207141	EM10E0912837	PLS,CTCF-bound	44
chr9	78448822	78448968	L1M2	LINE	L1	chr9	78448701	78448898	EM10D2208642	EM10E0913417	PLS	76
chr9	78520559	78520816	RLTR51A_Mm	LTR	ERVK	chr9	78520434	78520772	EM10D2961625	EM10E1223769	PLS	213
chr9	83113817	83113887	B4A	SINE	B4	chr9	83113860	83114209	EM10D2210222	EM10E0913906	PLS	27
chr9	85943146	85943509	RLTR10D2	LTR	ERVK	chr9	85943149	85943447	EM10D2211497	EM10E0914268	PLS	298
chr9	90054013	90054140	B1_Mm	SINE	Alu	chr9	90054042	90054358	EM10D2964124	EM10E1224551	PLS,CTCF-bound	98
chr9	92249620	92249735	MER5A	DNA	hAT-Charlie	chr9	92249429	92249775	EM10D2213942	EM10E0915075	PLS	115
chr9	95858273	95858379	PB1D9	SINE	Alu	chr9	95858031	95858284	EM10D2965444	EM10E1225002	PLS	11
chr9	95858273	95858379	PB1D9	SINE	Alu	chr9	95858312	95858647	EM10D2215455	EM10E0915480	PLS	67
chr9	95954200	95954555	MTD	LTR	ERVL-MaLR	chr9	95954375	95954525	EM10D2215478	EM10E0915483	PLS,CTCF-bound	150
chr9	95959164	95959375	RLTR11C_MM	LTR	ERVK	chr9	95959357	95959558	EM10D2215488	EM10E0915493	PLS	18
chr9	95959423	95959637	RLTR11C_MM	LTR	ERVK	chr9	95959357	95959558	EM10D2215488	EM10E0915493	PLS	135
chr9	96765367	96765784	MTD	LTR	ERVL-MaLR	chr9	96765370	96765695	EM10D2216015	EM10E0915803	PLS	325
chr9	98601767	98601827	B4	SINE	B4	chr9	98601536	98601883	EM10D2217050	EM10E0916156	PLS	60
chr9	102692518	102692655	PB1D10	SINE	Alu	chr9	102692637	102692897	EM10D2219314	EM10E0916937	PLS	18
chr9	103489410	103489669	ID_B1	SINE	B4	chr9	103489085	103489435	EM10D2220014	EM10E0917289	PLS	25
chr9	106199384	106199426	MIR3	SINE	MIR	chr9	106199133	106199463	EM10D2969093	EM10E1226378	PLS	42
chr9	106429241	106429336	PB1D10	SINE	Alu	chr9	106429250	106429598	EM10D2969281	EM10E1226513	PLS,CTCF-bound	86
chr9	106437864	106438002	MIRb	SINE	MIR	chr9	106437754	106438103	EM10D2969294	EM10E1226521	PLS	138
chr9	107295927	107296051	B1_Mm	SINE	Alu	chr9	107295687	107296023	EM10D2969622	EM10E1226653	PLS	96
chr9	107295927	107296051	B1_Mm	SINE	Alu	chr9	107296047	107296252	EM10D2969623	EM10E1226654	PLS	4
chr9	107546962	107547097	PB1D9	SINE	Alu	chr9	107547086	107547436	EM10D2969784	EM10E1226748	PLS	11
chr9	107975284	107975356	L1MC4a	LINE	L1	chr9	107975338	107975686	EM10D2222815	EM10E0918663	PLS	18
chr9	108190616	108190772	ID_B1	SINE	B4	chr9	108190313	108190661	EM10D2970263	EM10E1227077	PLS	45
chr9	109050894	109050982	PB1D11	SINE	Alu	chr9	109050962	109051311	EM10D2223684	EM10E0919218	PLS	20
chr9	109051096	109051232	L1M3	LINE	L1	chr9	109050962	109051311	EM10D2223684	EM10E0919218	PLS	136
chr9	109832382	109832576	B3	SINE	B2	chr9	109832422	109832585	EM10D2223923	EM10E0919304	PLS,CTCF-bound	154
chr9	110813699	110813846	B1_Mus1	SINE	Alu	chr9	110813840	110814162	EM10D2971359	EM10E1227649	PLS	6
chr9	110946405	110946515	PB1D9	SINE	Alu	chr9	110946257	110946409	EM10D2971464	EM10E1227708	PLS	4
chr9	113122921	113123198	B4	SINE	B4	chr9	113122980	113123182	EM10D2972110	EM10E1227934	PLS	202
chr9	113708425	113708573	B1_Mur4	SINE	Alu	chr9	113708107	113708455	EM10D2972281	EM10E1227991	PLS	30
chr9	114057004	114057147	ID_B1	SINE	B4	chr9	114057067	114057326	EM10D2972411	EM10E1228052	PLS	80
chr9	114496755	114496904	ID_B1	SINE	B4	chr9	114496482	114496786	EM10D2226450	EM10E0920387	PLS	31
chr9	114730805	114730954	B1_Mus1	SINE	Alu	chr9	114730949	114731297	EM10D2972680	EM10E1228206	PLS,CTCF-bound	5
chr9	118405901	118406400	RLTR11A2	LTR	ERVK	chr9	118406118	118406447	EM10D2228890	EM10E0921379	PLS	282
chr9	119088426	119088517	ID_B1	SINE	B4	chr9	119088153	119088503	EM10D2974386	EM10E1228899	PLS	77
chr9	119102302	119102394	PB1D10	SINE	Alu	chr9	119102282	119102631	EM10D2229545	EM10E0921725	PLS	92
chr9	120571190	120571297	B1F	SINE	Alu	chr9	120571288	120571637	EM10D2975157	EM10E1229247	PLS	9
chr9	120915021	120915358	ORR1E	LTR	ERVL-MaLR	chr9	120915098	120915447	EM10D2975340	EM10E1229334	PLS,CTCF-bound	260
chr9	120915442	120915640	B3A	SINE	B2	chr9	120915098	120915447	EM10D2975340	EM10E1229334	PLS,CTCF-bound	5
chr9	121936692	121937614	RMER21A	LTR	ERV1	chr9	121936934	121937282	EM10D2231761	EM10E0922815	PLS	348
chr9	122310761	122311020	MLT1F1	LTR	ERVL-MaLR	chr9	122310691	122311040	EM10D2976131	EM10E1229755	PLS,CTCF-bound	259
chr9	123632683	123632805	MER63B	DNA	hAT-Blackjack	chr9	123632409	123632751	EM10D2232891	EM10E0923346	PLS	68
chrX	7376120	7376301	MER5A	DNA	hAT-Charlie	chrX	7375847	7376197	EM10D2977111	EM10E1230136	PLS,CTCF-bound	77
chrX	7681236	7681483	L1M5	LINE	L1	chrX	7680913	7681260	EM10D2977237	EM10E1230190	PLS	24
chrX	7696844	7696969	B3	SINE	B2	chrX	7696936	7697282	EM10D2233789	EM10E0923751	PLS	33
chrX	8018584	8018656	ID4	SINE	ID	chrX	8018364	8018613	EM10D2233993	EM10E0923880	PLS,CTCF-bound	29
chrX	9256846	9256926	ID2	SINE	ID	chrX	9256810	9257149	EM10D2234261	EM10E0923998	PLS	80
chrX	12936745	12936810	L1MB1	LINE	L1	chrX	12936786	12937114	EM10D2978616	EM10E1230725	PLS	24
chrX	13041100	13042518	L1MDa	LINE	L1	chrX	13041753	13042103	EM10D2978664	EM10E1230749	PLS,CTCF-bound	350
chrX	21360419	21360806	L1_Mur3	LINE	L1	chrX	21360719	21361069	EM10D2979762	EM10E1231090	PLS	87
chrX	36873843	36874010	ID_B1	SINE	B4	chrX	36873871	36874078	EM10D2238548	EM10E0925374	PLS	139
chrX	37085587	37085772	B3A	SINE	B2	chrX	37085373	37085600	EM10D2238679	EM10E0925430	PLS	13
chrX	38772704	38773023	LTR16A	LTR	ERVL	chrX	38772610	38772835	EM10D2239058	EM10E0925569	PLS	131
chrX	48623115	48623347	Lx5c	LINE	L1	chrX	48623341	48623629	EM10D2240456	EM10E0925937	PLS	6
chrX	53643964	53644065	PB1D7	SINE	Alu	chrX	53643682	53644029	EM10D2982327	EM10E1231857	PLS	65
chrX	59999097	59999282	L1_Mus4	LINE	L1	chrX	59999223	59999572	EM10D2982915	EM10E1232033	PLS	59
chrX	68820354	68821092	L1_Mus3	LINE	L1	chrX	68821060	68821392	EM10D2983321	EM10E1232113	PLS	32
chrX	79635687	79635824	B1_Mm	SINE	Alu	chrX	79635470	79635784	EM10D2984705	EM10E1232572	PLS	97
chrX	79671364	79671896	RMER20C_Mm	LTR	ERVK	chrX	79671413	79671763	EM10D2984706	EM10E1232573	PLS	350
chrX	94235866	94235992	MIRc	SINE	MIR	chrX	94235700	94236016	EM10D2247500	EM10E0927881	PLS	126
chrX	99471283	99471303	ID_B1	SINE	B4	chrX	99471063	99471342	EM10D2986312	EM10E1232940	PLS	20
chrX	99471303	99471357	PB1D9	SINE	Alu	chrX	99471063	99471342	EM10D2986312	EM10E1232940	PLS	39
chrX	100594952	100595040	MIR3	SINE	MIR	chrX	100594821	100595160	EM10D2986524	EM10E1233005	PLS,CTCF-bound	88
chrX	103312025	103312601	Lx5c	LINE	L1	chrX	103311775	103312111	EM10D2250042	EM10E0928752	PLS	86
chrX	106219992	106220146	MER53	DNA	hAT	chrX	106219832	106220008	EM10D2250928	EM10E0929099	PLS,CTCF-bound	16
chrX	106840770	106840968	AmnSINE1	SINE	Deu	chrX	106840575	106840907	EM10D2251034	EM10E0929123	PLS	137
chrX	108834705	108834798	MLT2F	LTR	ERVL	chrX	108834398	108834738	EM10D2251358	EM10E0929209	PLS,CTCF-bound	33
chrX	123097552	123105087	MMERVK10C-int	LTR	ERVK	chrX	123103376	123103708	EM10D2989002	EM10E1233630	PLS	332
chrX	134058904	134058979	ID4_	SINE	ID	chrX	134058952	134059302	EM10D2989702	EM10E1233716	PLS,CTCF-bound	27
chrX	135598599	135599066	MT2C_Mm	LTR	ERVL	chrX	135598705	135598966	EM10D2254070	EM10E0929699	PLS	261
chrX	136740955	136741123	MIRb	SINE	MIR	chrX	136740986	136741183	EM10D2254401	EM10E0929807	PLS	137
chrX	150588287	150588396	PB1D10	SINE	Alu	chrX	150588002	150588351	EM10D2991685	EM10E1234279	PLS,CTCF-bound	64
chrX	150589544	150589701	L1ME4c	LINE	L1	chrX	150589691	150590038	EM10D2991687	EM10E1234281	PLS	10
chrX	150814399	150814442	MIRb	SINE	MIR	chrX	150814165	150814491	EM10D2257083	EM10E0930575	PLS,CTCF-bound	43
chrX	163761491	163761597	PB1D10	SINE	Alu	chrX	163761229	163761529	EM10D2993563	EM10E1234792	PLS	38
chrX	164436676	164436854	B3	SINE	B2	chrX	164436772	164436979	EM10D2260554	EM10E0931605	PLS	82
chrX	169106233	169106292	L2a	LINE	L2	chrX	169106279	169106627	EM10D2261811	EM10E0931980	PLS	13

## Sheet: Table S3
Table S3. Overlaps among TEs and proximal enhancer-like sites (pELS) in mouse.
TE locus						pELS						Overlaps
chr	start	end	family	class	superfamily	chr	start	end	accession_d	accession_e	category	length
chr1	4784408	4784454	PB1D11	SINE	Alu	chr1	4784168	4784518	EM10D2262717	EM10E0932271	pELS	46
chr1	4784454	4784509	ID_B1	SINE	B4	chr1	4784168	4784518	EM10D2262717	EM10E0932271	pELS	55
chr1	4809609	4809699	PB1	SINE	Alu	chr1	4809572	4809760	EM10D1036703	EM10E0431303	pELS	90
chr1	4972678	4973635	L1_Mus2	LINE	L1	chr1	4972371	4972721	EM10D2262780	EM10E0932301	pELS	43
chr1	6213308	6213422	RSINE1	SINE	B4	chr1	6213097	6213413	EM10D1037031	EM10E0431392	pELS	105
chr1	6383236	6383603	L1MC3	LINE	L1	chr1	6383318	6383474	EM10D2262917	EM10E0932353	pELS,CTCF-bound	156
chr1	7087735	7087867	ID_B1	SINE	B4	chr1	7087864	7088060	EM10D2262993	EM10E0932376	pELS	3
chr1	7088209	7088307	PB1D10	SINE	Alu	chr1	7088151	7088361	EM10D1037287	EM10E0431485	pELS,CTCF-bound	98
chr1	7089794	7089920	ID_B1	SINE	B4	chr1	7089756	7090105	EM10D2262996	EM10E0932378	pELS	126
chr1	7396910	7396990	B1_Mus2	SINE	Alu	chr1	7396943	7397210	EM10D1037419	EM10E0431522	pELS,CTCF-bound	47
chr1	7397167	7397308	B1_Mus1	SINE	Alu	chr1	7396943	7397210	EM10D1037419	EM10E0431522	pELS,CTCF-bound	43
chr1	7398614	7398742	ID_B1	SINE	B4	chr1	7398602	7398767	EM10D2263064	EM10E0932407	pELS,CTCF-bound	128
chr1	7398638	7398743	B1_Mus1	SINE	Alu	chr1	7398602	7398767	EM10D2263064	EM10E0932407	pELS,CTCF-bound	105
chr1	9631423	9631534	MIRb	SINE	MIR	chr1	9631501	9631842	EM10D2263296	EM10E0932467	pELS	33
chr1	9909253	9909329	B1F1	SINE	Alu	chr1	9909116	9909460	EM10D2263396	EM10E0932524	pELS	76
chr1	9909354	9909456	B1F1	SINE	Alu	chr1	9909116	9909460	EM10D2263396	EM10E0932524	pELS	102
chr1	9944440	9944648	B3	SINE	B2	chr1	9944407	9944559	EM10D1038087	EM10E0431743	pELS,CTCF-bound	119
chr1	9945008	9945205	B2_Mm2	SINE	B2	chr1	9945174	9945521	EM10D2263402	EM10E0932530	pELS	31
chr1	9945220	9945489	MTC	LTR	ERVL-MaLR	chr1	9945174	9945521	EM10D2263402	EM10E0932530	pELS	269
chr1	9945474	9945586	RMER6A	LTR	ERVK	chr1	9945174	9945521	EM10D2263402	EM10E0932530	pELS	47
chr1	10009595	10009722	B1_Mur4	SINE	Alu	chr1	10009379	10009603	EM10D2263428	EM10E0932541	pELS	8
chr1	10039219	10039296	ID_B1	SINE	B4	chr1	10039233	10039508	EM10D1038158	EM10E0431772	pELS,CTCF-bound	63
chr1	13297265	13297418	RSINE1	SINE	B4	chr1	13297195	13297444	EM10D2264034	EM10E0932755	pELS	153
chr1	13590295	13590414	ID_B1	SINE	B4	chr1	13590113	13590320	EM10D2264155	EM10E0932809	pELS,CTCF-bound	25
chr1	13658682	13658772	L2c	LINE	L2	chr1	13658664	13659009	EM10D2264191	EM10E0932822	pELS	90
chr1	13658968	13659033	RLTR20A4	LTR	ERVK	chr1	13658664	13659009	EM10D2264191	EM10E0932822	pELS	41
chr1	13658968	13659033	RLTR20A4	LTR	ERVK	chr1	13659015	13659241	EM10D2264192	EM10E0932823	pELS,CTCF-bound	18
chr1	13659447	13659610	MamRep137	DNA	TcMar-Tigger	chr1	13659395	13659558	EM10D1039685	EM10E0432227	pELS	111
chr1	13660002	13660126	B1F1	SINE	Alu	chr1	13660019	13660220	EM10D2264194	EM10E0932825	pELS,CTCF-bound	107
chr1	14182077	14182123	MIR	SINE	MIR	chr1	14181755	14182095	EM10D1039906	EM10E0432270	pELS	18
chr1	15803605	15804373	RMER17A	LTR	ERVK	chr1	15804059	15804400	EM10D2264567	EM10E0932921	pELS	314
chr1	15804373	15804406	RLTR11A2	LTR	ERVK	chr1	15804059	15804400	EM10D2264567	EM10E0932921	pELS	27
chr1	15806227	15806500	B4	SINE	B4	chr1	15806222	15806427	EM10D2264570	EM10E0932924	pELS	200
chr1	15806440	15806546	B3	SINE	B2	chr1	15806524	15806736	EM10D2264571	EM10E0932925	pELS	22
chr1	15806704	15806832	B1_Mm	SINE	Alu	chr1	15806524	15806736	EM10D2264571	EM10E0932925	pELS	32
chr1	15853723	15853902	ID_B1	SINE	B4	chr1	15853824	15854085	EM10D1040507	EM10E0432401	pELS	78
chr1	16657856	16657946	B1F1	SINE	Alu	chr1	16657760	16657961	EM10D1040961	EM10E0432513	pELS	90
chr1	16665696	16665837	B1_Mur2	SINE	Alu	chr1	16665607	16665881	EM10D1040968	EM10E0432516	pELS	141
chr1	16688066	16688160	B1_Mur2	SINE	Alu	chr1	16687776	16688112	EM10D2264832	EM10E0933005	pELS	46
chr1	17250574	17250805	Lx10	LINE	L1	chr1	17250764	17251113	EM10D2264917	EM10E0933027	pELS	41
chr1	17250805	17251220	RLTR9E	LTR	ERVK	chr1	17250764	17251113	EM10D2264917	EM10E0933027	pELS	308
chr1	19321626	19321788	L1MEc	LINE	L1	chr1	19321609	19321955	EM10D1041688	EM10E0432689	pELS	162
chr1	20618504	20618704	LTR33	LTR	ERVL	chr1	20618313	20618509	EM10D1042003	EM10E0432729	pELS	5
chr1	20619507	20620467	RLTR21	LTR	ERVK	chr1	20619353	20619697	EM10D1042004	EM10E0432730	pELS	190
chr1	21239998	21240242	RLTR49	LTR	ERVK	chr1	21239984	21240207	EM10D1042395	EM10E0933206	pELS	209
chr1	23920399	23920556	B3	SINE	B2	chr1	23920281	23920610	EM10D1043450	EM10E0433131	pELS,CTCF-bound	157
chr1	23923757	23924031	ORR1D2	LTR	ERVL-MaLR	chr1	23923928	23924102	EM10D1043459	EM10E0433138	pELS	103
chr1	24005235	24005316	B1F2	SINE	Alu	chr1	24005157	24005446	EM10D2265890	EM10E0933353	pELS	81
chr1	24005316	24005332	MT2B2	LTR	ERVL	chr1	24005157	24005446	EM10D2265890	EM10E0933353	pELS	16
chr1	24677688	24678014	MTE2b	LTR	ERVL-MaLR	chr1	24677728	24677960	EM10D1043816	EM10E0433232	pELS	232
chr1	30874188	30874309	B4	SINE	B4	chr1	30874137	30874289	EM10D1045040	EM10E0433382	pELS,CTCF-bound	101
chr1	30874201	30874340	PB1D9	SINE	Alu	chr1	30874137	30874289	EM10D1045040	EM10E0433382	pELS,CTCF-bound	88
chr1	33214152	33214223	MER5A1	DNA	hAT-Charlie	chr1	33213892	33214237	EM10D2266711	EM10E0933513	pELS	71
chr1	33672636	33672804	B3	SINE	B2	chr1	33672540	33672885	EM10D1045823	EM10E0433549	pELS,CTCF-bound	168
chr1	33720669	33720767	B1_Mur1	SINE	Alu	chr1	33720622	33720814	EM10D1045857	EM10E0433563	pELS	98
chr1	33758648	33758940	ORR1C1	LTR	ERVL-MaLR	chr1	33758550	33758861	EM10D1045902	EM10E0433586	pELS	213
chr1	34030903	34031011	PB1D11	SINE	Alu	chr1	34030771	34031043	EM10D2266939	EM10E0933607	pELS	108
chr1	34432486	34432849	RLTR4_MM-int	LTR	ERV1	chr1	34432440	34432755	EM10D2267107	EM10E0933686	pELS	269
chr1	34434115	34434219	PB1D10	SINE	Alu	chr1	34434049	34434268	EM10D2267109	EM10E0933688	pELS	104
chr1	34484529	34484605	MTE2b	LTR	ERVL-MaLR	chr1	34484519	34484787	EM10D2267131	EM10E0933704	pELS	76
chr1	34485012	34485219	L1MA6	LINE	L1	chr1	34485176	34485343	EM10D2267132	EM10E0933705	pELS	43
chr1	34801201	34801343	ID_B1	SINE	B4	chr1	34801309	34801460	EM10D2267212	EM10E0933733	pELS	34
chr1	34843243	34843323	PB1D11	SINE	Alu	chr1	34843317	34843617	EM10D2267246	EM10E0933755	pELS,CTCF-bound	6
chr1	34843245	34843328	ID_B1	SINE	B4	chr1	34843317	34843617	EM10D2267246	EM10E0933755	pELS,CTCF-bound	11
chr1	34843331	34843461	B3A	SINE	B2	chr1	34843317	34843617	EM10D2267246	EM10E0933755	pELS,CTCF-bound	130
chr1	34843507	34843675	B3	SINE	B2	chr1	34843317	34843617	EM10D2267246	EM10E0933755	pELS,CTCF-bound	110
chr1	34843665	34843785	B1_Mus1	SINE	Alu	chr1	34843770	34843938	EM10D1046687	EM10E0433947	pELS	15
chr1	35986622	35986776	MER121	DNA	TcMar	chr1	35986627	35986971	EM10D1047336	EM10E0434121	pELS	149
chr1	35986966	35987037	B1_Mur4	SINE	Alu	chr1	35986627	35986971	EM10D1047336	EM10E0434121	pELS	5
chr1	36010257	36010438	B3	SINE	B2	chr1	36010247	36010492	EM10D2267536	EM10E0933841	pELS,CTCF-bound	181
chr1	36066629	36066891	B4	SINE	B4	chr1	36066662	36066944	EM10D1047426	EM10E0933867	pELS	229
chr1	36066828	36066902	B3A	SINE	B2	chr1	36066662	36066944	EM10D1047426	EM10E0933867	pELS	74
chr1	36129995	36130249	MTEa	LTR	ERVL-MaLR	chr1	36130028	36130199	EM10D1047501	EM10E0434223	pELS	171
chr1	36131258	36131413	MLTR14	LTR	ERV1	chr1	36131276	36131467	EM10D1047504	EM10E0434225	pELS	137
chr1	36244618	36244735	PB1D9	SINE	Alu	chr1	36244583	36244745	EM10D2267684	EM10E0933922	pELS	117
chr1	36244744	36244776	B1F2	SINE	Alu	chr1	36244583	36244745	EM10D2267684	EM10E0933922	pELS	1
chr1	36275294	36275417	RSINE1	SINE	B4	chr1	36275071	36275411	EM10D2267710	EM10E0933935	pELS	117
chr1	36276206	36276348	L1MA4	LINE	L1	chr1	36276121	36276335	EM10D1047612	EM10E0434276	pELS	129
chr1	36308913	36308998	MIR3	SINE	MIR	chr1	36308711	36308918	EM10D2267725	EM10E0933943	pELS,CTCF-bound	5
chr1	36368249	36368391	B1_Mur2	SINE	Alu	chr1	36368132	36368421	EM10D2267753	EM10E0933956	pELS	142
chr1	36445697	36445751	PB1D10	SINE	Alu	chr1	36445615	36445789	EM10D1047732	EM10E0434327	pELS	54
chr1	36445751	36445788	ID_B1	SINE	B4	chr1	36445615	36445789	EM10D1047732	EM10E0434327	pELS	37
chr1	36446132	36446548	RLTR11B	LTR	ERVK	chr1	36446155	36446433	EM10D2267778	EM10E0933967	pELS	278
chr1	36446132	36446548	RLTR11B	LTR	ERVK	chr1	36446483	36446803	EM10D2267779	EM10E0933968	pELS	65
chr1	36470545	36470690	ID_B1	SINE	B4	chr1	36470266	36470607	EM10D2267786	EM10E0933971	pELS	62
chr1	36475577	36475688	L2b	LINE	L2	chr1	36475581	36475776	EM10D1047764	EM10E0434346	pELS,CTCF-bound	107
chr1	36475716	36476085	L2a	LINE	L2	chr1	36475581	36475776	EM10D1047764	EM10E0434346	pELS,CTCF-bound	60
chr1	36475716	36476085	L2a	LINE	L2	chr1	36475782	36476072	EM10D1047765	EM10E0434347	pELS	290
chr1	36511376	36511546	B3A	SINE	B2	chr1	36511382	36511594	EM10D2267800	EM10E0933980	pELS,CTCF-bound	164
chr1	36513329	36513414	ID_B1	SINE	B4	chr1	36513377	36513681	EM10D1047796	EM10E0434368	pELS	37
chr1	36526916	36527373	L1MD1	LINE	L1	chr1	36526944	36527253	EM10D2267812	EM10E0933987	pELS	309
chr1	36528365	36528440	B3	SINE	B2	chr1	36528374	36528669	EM10D1047807	EM10E0434375	pELS	66
chr1	36533535	36533648	B2_Mm2	SINE	B2	chr1	36533591	36533916	EM10D2267817	EM10E0933992	pELS	57
chr1	36533638	36533808	MTE2b	LTR	ERVL-MaLR	chr1	36533591	36533916	EM10D2267817	EM10E0933992	pELS	170
chr1	36534608	36534672	RLTR20A4	LTR	ERVK	chr1	36534638	36534961	EM10D1047815	EM10E0434382	pELS,CTCF-bound	34
chr1	36538780	36538859	PB1D11	SINE	Alu	chr1	36538852	36539054	EM10D2267820	EM10E0933996	pELS	7
chr1	36546024	36546063	B3	SINE	B2	chr1	36545898	36546115	EM10D1047828	EM10E0434394	pELS,CTCF-bound	39
chr1	36546063	36546210	B1_Mm	SINE	Alu	chr1	36545898	36546115	EM10D1047828	EM10E0434394	pELS,CTCF-bound	52
chr1	36546239	36546359	B3	SINE	B2	chr1	36546222	36546494	EM10D1047829	EM10E0434395	pELS	120
chr1	36602866	36603090	ID_B1	SINE	B4	chr1	36603062	36603378	EM10D2267873	EM10E0934036	pELS	28
chr1	36664737	36664842	RSINE1	SINE	B4	chr1	36664473	36664761	EM10D1047950	EM10E0434486	pELS,CTCF-bound	24
chr1	36709307	36709391	LFSINE_Vert	SINE	tRNA	chr1	36709290	36709553	EM10D2267925	EM10E0934067	pELS,CTCF-bound	84
chr1	36761185	36761536	MTC	LTR	ERVL-MaLR	chr1	36761110	36761386	EM10D2267951	EM10E0934078	pELS	201
chr1	36870679	36870855	B3A	SINE	B2	chr1	36870549	36870886	EM10D1048124	EM10E0434559	pELS,CTCF-bound	176
chr1	37025439	37025559	Tigger5	DNA	TcMar-Tigger	chr1	37025343	37025693	EM10D2268098	EM10E0934164	pELS	120
chr1	37025645	37025759	Tigger5b	DNA	TcMar-Tigger	chr1	37025343	37025693	EM10D2268098	EM10E0934164	pELS	48
chr1	37026715	37026903	B2_Mm2	SINE	B2	chr1	37026861	37027211	EM10D2268101	EM10E0934167	pELS	42
chr1	37030661	37030781	PB1D7	SINE	Alu	chr1	37030778	37031057	EM10D1048296	EM10E0434668	pELS	3
chr1	37301005	37301099	MIRb	SINE	MIR	chr1	37300685	37301032	EM10D2268216	EM10E0934201	pELS	27
chr1	37332630	37333414	Lx8b	LINE	L1	chr1	37332796	37333107	EM10D2268246	EM10E0934214	pELS	311
chr1	37359745	37360210	L1ME3A	LINE	L1	chr1	37359675	37359935	EM10D1048573	EM10E0434764	pELS	190
chr1	37428954	37429028	B4A	SINE	B4	chr1	37429005	37429214	EM10D2268289	EM10E0934235	pELS	23
chr1	37429028	37429128	PB1D9	SINE	Alu	chr1	37429005	37429214	EM10D2268289	EM10E0934235	pELS	100
chr1	37429141	37429200	B2_Mm2	SINE	B2	chr1	37429005	37429214	EM10D2268289	EM10E0934235	pELS	59
chr1	37429683	37429773	MIRb	SINE	MIR	chr1	37429766	37429919	EM10D1048630	EM10E0434781	pELS,CTCF-bound	7
chr1	37430415	37430585	MER53	DNA	hAT	chr1	37430299	37430540	EM10D2268292	EM10E0934238	pELS	125
chr1	37430415	37430585	MER53	DNA	hAT	chr1	37430553	37430709	EM10D2268293	EM10E0934239	pELS	32
chr1	37430476	37430588	MER53	DNA	hAT	chr1	37430299	37430540	EM10D2268292	EM10E0934238	pELS	64
chr1	37430476	37430588	MER53	DNA	hAT	chr1	37430553	37430709	EM10D2268293	EM10E0934239	pELS	35
chr1	37486322	37486642	MTD	LTR	ERVL-MaLR	chr1	37486463	37486795	EM10D2268314	EM10E0934248	pELS	179
chr1	37490686	37490983	L1MC4	LINE	L1	chr1	37490718	37491040	EM10D1048682	EM10E0434810	pELS	265
chr1	37491022	37491419	Tigger9b	DNA	TcMar-Tigger	chr1	37490718	37491040	EM10D1048682	EM10E0434810	pELS	18
chr1	37534847	37534996	RSINE1	SINE	B4	chr1	37534678	37534962	EM10D1048722	EM10E0434842	pELS	115
chr1	37615573	37615638	L3	LINE	CR1	chr1	37615309	37615650	EM10D1048782	EM10E0434876	pELS	65
chr1	37615705	37615893	B3	SINE	B2	chr1	37615739	37615933	EM10D1048783	EM10E0434877	pELS	154
chr1	37867142	37867345	B3	SINE	B2	chr1	37867084	37867414	EM10D2268435	EM10E0934303	pELS,CTCF-bound	203
chr1	37871759	37871900	MLT1H1	LTR	ERVL-MaLR	chr1	37871665	37872011	EM10D2268437	EM10E0934305	pELS	141
chr1	37889119	37889724	Lx8	LINE	L1	chr1	37889324	37889528	EM10D2268448	EM10E0934312	pELS	204
chr1	37889119	37889724	Lx8	LINE	L1	chr1	37889538	37889846	EM10D2268449	EM10E0934313	pELS	186
chr1	37999848	37999976	ID_B1	SINE	B4	chr1	37999567	37999896	EM10D1049029	EM10E0434992	pELS	48
chr1	38131123	38131499	MTD	LTR	ERVL-MaLR	chr1	38131172	38131512	EM10D1049111	EM10E0435022	pELS	327
chr1	38665408	38665797	ORR1A4	LTR	ERVL-MaLR	chr1	38665596	38665946	EM10D1049591	EM10E0435192	pELS	201
chr1	38665803	38666065	B4A	SINE	B4	chr1	38665596	38665946	EM10D1049591	EM10E0435192	pELS	143
chr1	39187377	39187482	B4	SINE	B4	chr1	39187097	39187446	EM10D2268952	EM10E0934513	pELS	69
chr1	39520541	39521426	RLTR13B1	LTR	ERVK	chr1	39521353	39521679	EM10D1050282	EM10E0435487	pELS	73
chr1	39521426	39521776	MTC	LTR	ERVL-MaLR	chr1	39521353	39521679	EM10D1050282	EM10E0435487	pELS	253
chr1	39576059	39576188	L3	LINE	CR1	chr1	39575838	39576186	EM10D2269157	EM10E0934632	pELS	127
chr1	39805889	39805927	MT2B1	LTR	ERVL	chr1	39805608	39805908	EM10D2269266	EM10E0934696	pELS	19
chr1	40236709	40236860	MER5B	DNA	hAT-Charlie	chr1	40236847	40237188	EM10D2269511	EM10E0934807	pELS	13
chr1	40352999	40353159	RMER2	LTR	ERV1	chr1	40352951	40353266	EM10D1051025	EM10E0435841	pELS	160
chr1	40353184	40353374	RMER2	LTR	ERV1	chr1	40352951	40353266	EM10D1051025	EM10E0435841	pELS	82
chr1	40430500	40430566	ID4	SINE	ID	chr1	40430500	40430756	EM10D1051092	EM10E0435874	pELS	66
chr1	40769500	40769676	MTD	LTR	ERVL-MaLR	chr1	40769552	40769897	EM10D1051282	EM10E0435943	pELS	124
chr1	40769685	40769789	MTD	LTR	ERVL-MaLR	chr1	40769552	40769897	EM10D1051282	EM10E0435943	pELS	104
chr1	42866133	42866485	RLTR9A3	LTR	ERVK	chr1	42865998	42866344	EM10D1052212	EM10E0436238	pELS,CTCF-bound	211
chr1	43164794	43165109	MTEa	LTR	ERVL-MaLR	chr1	43164618	43164909	EM10D2270163	EM10E0935044	pELS	115
chr1	43190195	43190381	B2_Mm1t	SINE	B2	chr1	43189857	43190207	EM10D2270178	EM10E0935051	pELS,CTCF-bound	12
chr1	43916814	43917036	B4A	SINE	B4	chr1	43916951	43917151	EM10D1053028	EM10E0436577	pELS	85
chr1	44117641	44117836	B3A	SINE	B2	chr1	44117677	44117868	EM10D1053121	EM10E0436599	pELS,CTCF-bound	159
chr1	44331292	44331892	Lx	LINE	L1	chr1	44331781	44332123	EM10D2270549	EM10E0935208	pELS	111
chr1	44331892	44331949	ERVB7_2-LTR_MM	LTR	ERVK	chr1	44331781	44332123	EM10D2270549	EM10E0935208	pELS	57
chr1	44331942	44332113	RLTR9E	LTR	ERVK	chr1	44331781	44332123	EM10D2270549	EM10E0935208	pELS	171
chr1	45600262	45600521	L3b	LINE	CR1	chr1	45600067	45600339	EM10D1053560	EM10E0436731	pELS	77
chr1	45767721	45767944	Lx7	LINE	L1	chr1	45767495	45767805	EM10D1053614	EM10E0436759	pELS	84
chr1	45796205	45796373	ORR1D1	LTR	ERVL-MaLR	chr1	45796049	45796387	EM10D1053626	EM10E0436764	pELS	168
chr1	45837804	45837845	MLT1L	LTR	ERVL-MaLR	chr1	45837686	45838033	EM10D1053649	EM10E0436773	pELS	41
chr1	46851776	46851823	PB1D11	SINE	Alu	chr1	46851736	46852055	EM10D1053943	EM10E0436839	pELS	47
chr1	46854693	46854870	MIR	SINE	MIR	chr1	46854689	46854989	EM10D1053950	EM10E0436846	pELS	177
chr1	51477119	51477211	B1_Mur4	SINE	Alu	chr1	51477002	51477214	EM10D1054903	EM10E0437019	pELS	92
chr1	51479159	51479288	MIRb	SINE	MIR	chr1	51479038	51479192	EM10D1054907	EM10E0437023	pELS	33
chr1	51512519	51512654	B1F	SINE	Alu	chr1	51512371	51512707	EM10D2271294	EM10E0935451	pELS	135
chr1	51513818	51513974	B1_Mur4	SINE	Alu	chr1	51513801	51514107	EM10D1054942	EM10E0437040	pELS	156
chr1	51514000	51514403	MTB	LTR	ERVL-MaLR	chr1	51513801	51514107	EM10D1054942	EM10E0437040	pELS	107
chr1	51914454	51914555	PB1D9	SINE	Alu	chr1	51914127	51914461	EM10D1055252	EM10E0437174	pELS	7
chr1	52118923	52119111	B3	SINE	B2	chr1	52118949	52119161	EM10D1055382	EM10E0437215	pELS,CTCF-bound	162
chr1	52133580	52133812	B4A	SINE	B4	chr1	52133238	52133581	EM10D1055395	EM10E0437223	pELS	1
chr1	52843759	52844716	Lx	LINE	L1	chr1	52844269	52844618	EM10D2271730	EM10E0935639	pELS	349
chr1	52953809	52953927	B4A	SINE	B4	chr1	52953542	52953889	EM10D2271760	EM10E0935653	pELS	80
chr1	53783672	53783790	RSINE1	SINE	B4	chr1	53783556	53783724	EM10D2271884	EM10E0935699	pELS	52
chr1	53791582	53791648	X3_LINE	LINE	RTE-BovB	chr1	53791386	53791730	EM10D1056241	EM10E0437512	pELS	66
chr1	53850537	53850719	ID_B1	SINE	B4	chr1	53850529	53850731	EM10D2271927	EM10E0935719	pELS	182
chr1	54195322	54195400	MIRc	SINE	MIR	chr1	54195245	54195501	EM10D1056477	EM10E0437592	pELS,CTCF-bound	78
chr1	54438419	54438492	ID4	SINE	ID	chr1	54438252	54438566	EM10D2272038	EM10E0935743	pELS	73
chr1	54439151	54439359	B2_Mm2	SINE	B2	chr1	54439219	54439394	EM10D1056558	EM10E0437608	pELS	140
chr1	54691545	54691897	MTEa	LTR	ERVL-MaLR	chr1	54691333	54691577	EM10D1056687	EM10E0935773	pELS	32
chr1	54914417	54914487	ID4_	SINE	ID	chr1	54914464	54914814	EM10D1056868	EM10E0437745	pELS	23
chr1	54916460	54916605	B1_Mur1	SINE	Alu	chr1	54916502	54916673	EM10D1056871	EM10E0437747	pELS	103
chr1	55028734	55028872	B1_Mus2	SINE	Alu	chr1	55028863	55029207	EM10D1056966	EM10E0437784	pELS	9
chr1	55029001	55029177	ORR1D2	LTR	ERVL-MaLR	chr1	55028863	55029207	EM10D1056966	EM10E0437784	pELS	176
chr1	55029389	55029533	B1_Mus2	SINE	Alu	chr1	55029252	55029444	EM10D2272249	EM10E0935841	pELS	55
chr1	55053568	55053677	PB1D7	SINE	Alu	chr1	55053641	55053987	EM10D2272267	EM10E0935850	pELS	36
chr1	55053789	55053889	B1_Mur1	SINE	Alu	chr1	55053641	55053987	EM10D2272267	EM10E0935850	pELS	100
chr1	55086004	55086078	B1_Mus2	SINE	Alu	chr1	55085967	55086273	EM10D1057011	EM10E0437807	pELS,CTCF-bound	74
chr1	55086115	55086292	B2_Mm1t	SINE	B2	chr1	55085967	55086273	EM10D1057011	EM10E0437807	pELS,CTCF-bound	158
chr1	55089677	55089789	PB1D7	SINE	Alu	chr1	55089517	55089799	EM10D1057020	EM10E0437815	pELS,CTCF-bound	112
chr1	55129865	55129973	ORR1E	LTR	ERVL-MaLR	chr1	55129870	55130155	EM10D1057049	EM10E0437831	pELS	103
chr1	55162950	55163017	PB1D10	SINE	Alu	chr1	55162911	55163067	EM10D1057073	EM10E0437843	pELS	67
chr1	55236182	55236345	MER5A	DNA	hAT-Charlie	chr1	55236102	55236452	EM10D2272357	EM10E0935903	pELS	163
chr1	55363909	55364041	B1_Mur2	SINE	Alu	chr1	55363630	55363941	EM10D2272378	EM10E0935909	pELS,CTCF-bound	32
chr1	57376645	57376936	RMER5	LTR	ERV1	chr1	57376769	57377114	EM10D1058125	EM10E0438136	pELS	167
chr1	57378465	57378579	MER3	DNA	hAT-Charlie	chr1	57378228	57378467	EM10D1058129	EM10E0438140	pELS	2
chr1	57773562	57773734	MIR	SINE	MIR	chr1	57773311	57773656	EM10D1058343	EM10E0438207	pELS	94
chr1	57996461	57996717	L1_Mur3	LINE	L1	chr1	57996317	57996566	EM10D2273000	EM10E0936092	pELS	105
chr1	57996718	57996755	L1_Mur3	LINE	L1	chr1	57996740	57996952	EM10D2273001	EM10E0936093	pELS	15
chr1	58113820	58113933	B1_Mur4	SINE	Alu	chr1	58113561	58113849	EM10D2273057	EM10E0936117	pELS	29
chr1	58115220	58115462	B4	SINE	B4	chr1	58115023	58115275	EM10D2273060	EM10E0936120	pELS	55
chr1	58278644	58278759	MIR3	SINE	MIR	chr1	58278606	58278801	EM10D1058722	EM10E0936134	pELS	115
chr1	58392264	58392315	B1_Mus2	SINE	Alu	chr1	58391988	58392321	EM10D1058798	EM10E0438343	pELS	51
chr1	58392517	58392616	MER5A	DNA	hAT-Charlie	chr1	58392352	58392595	EM10D1058799	EM10E0438344	pELS	78
chr1	58424647	58424868	RLTR9D2	LTR	ERVK	chr1	58424594	58424888	EM10D1058849	EM10E0438367	pELS	221
chr1	58424868	58425006	B1_Mus2	SINE	Alu	chr1	58424594	58424888	EM10D1058849	EM10E0438367	pELS	20
chr1	58446142	58446853	RMER6A	LTR	ERVK	chr1	58445850	58446191	EM10D2273228	EM10E0936172	pELS	49
chr1	58464784	58464885	PB1D9	SINE	Alu	chr1	58464800	58465011	EM10D1058878	EM10E0438383	pELS	85
chr1	58464950	58465151	B3	SINE	B2	chr1	58464800	58465011	EM10D1058878	EM10E0438383	pELS	61
chr1	58502941	58503203	B4	SINE	B4	chr1	58503162	58503492	EM10D1058897	EM10E0438388	pELS	41
chr1	58503258	58503456	ID_B1	SINE	B4	chr1	58503162	58503492	EM10D1058897	EM10E0438388	pELS	198
chr1	58503472	58503560	PB1D10	SINE	Alu	chr1	58503162	58503492	EM10D1058897	EM10E0438388	pELS	20
chr1	58503937	58504088	B4A	SINE	B4	chr1	58503935	58504124	EM10D2273242	EM10E0936175	pELS,CTCF-bound	151
chr1	58587519	58587599	RSINE1	SINE	B4	chr1	58587519	58587855	EM10D1058940	EM10E0438404	pELS	80
chr1	58587629	58587767	ID_B1	SINE	B4	chr1	58587519	58587855	EM10D1058940	EM10E0438404	pELS	138
chr1	58651839	58652355	LTRIS2	LTR	ERV1	chr1	58652061	58652291	EM10D1058972	EM10E0438424	pELS	230
chr1	58653214	58653357	RSINE1	SINE	B4	chr1	58653183	58653533	EM10D2273294	EM10E0936207	pELS	143
chr1	58711075	58711153	RSINE1	SINE	B4	chr1	58711032	58711284	EM10D1059018	EM10E0438442	pELS,CTCF-bound	78
chr1	58712491	58712639	B1_Mur4	SINE	Alu	chr1	58712514	58712851	EM10D2273324	EM10E0936223	pELS	125
chr1	58712647	58712808	RLTR14_RN	LTR	ERV1	chr1	58712514	58712851	EM10D2273324	EM10E0936223	pELS	161
chr1	58785777	58787293	Lx9	LINE	L1	chr1	58786379	58786726	EM10D1059098	EM10E0438501	pELS	347
chr1	58794092	58795142	Lx5c	LINE	L1	chr1	58794913	58795122	EM10D1059103	EM10E0438502	pELS	209
chr1	58796166	58796225	PB1D10	SINE	Alu	chr1	58796063	58796223	EM10D1059106	EM10E0438505	pELS	57
chr1	58802086	58802234	B1_Mus1	SINE	Alu	chr1	58801969	58802182	EM10D2273372	EM10E0936253	pELS,CTCF-bound	96
chr1	58946971	58947155	L1MEc	LINE	L1	chr1	58946784	58947091	EM10D2273406	EM10E0936262	pELS	120
chr1	58974342	58974390	L2c	LINE	L2	chr1	58974200	58974486	EM10D2273432	EM10E0936285	pELS	48
chr1	59150598	59150734	B1F	SINE	Alu	chr1	59150610	59150952	EM10D2273471	EM10E0936297	pELS,CTCF-bound	124
chr1	59150766	59150881	B3A	SINE	B2	chr1	59150610	59150952	EM10D2273471	EM10E0936297	pELS,CTCF-bound	115
chr1	59152322	59153127	RLTR13D3A1	LTR	ERVK	chr1	59152400	59152635	EM10D2273473	EM10E0936299	pELS	235
chr1	59157920	59158084	RSINE1	SINE	B4	chr1	59157925	59158274	EM10D1059310	EM10E0438582	pELS	159
chr1	59158121	59158168	RSINE1	SINE	B4	chr1	59157925	59158274	EM10D1059310	EM10E0438582	pELS	47
chr1	59160999	59161149	RSINE1	SINE	B4	chr1	59160967	59161157	EM10D1059313	EM10E0438584	pELS	150
chr1	59161874	59161997	ID_B1	SINE	B4	chr1	59161850	59162055	EM10D2273476	EM10E0936301	pELS	123
chr1	59237568	59237646	ID_B1	SINE	B4	chr1	59237618	59237797	EM10D1059383	EM10E0438632	pELS	28
chr1	59237646	59237674	PB1D10	SINE	Alu	chr1	59237618	59237797	EM10D1059383	EM10E0438632	pELS	28
chr1	59238172	59238590	MLTR14	LTR	ERV1	chr1	59237930	59238280	EM10D1059384	EM10E0438633	pELS,CTCF-bound	108
chr1	59670504	59670669	L1MDb	LINE	L1	chr1	59670229	59670566	EM10D2273747	EM10E0936462	pELS	62
chr1	59671188	59671271	B1_Mur4	SINE	Alu	chr1	59671099	59671257	EM10D1059782	EM10E0438863	pELS	69
chr1	59683875	59683985	PB1D10	SINE	Alu	chr1	59683971	59684310	EM10D1059786	EM10E0438865	pELS	14
chr1	59683989	59684215	ID_B1	SINE	B4	chr1	59683971	59684310	EM10D1059786	EM10E0438865	pELS	226
chr1	59684226	59684297	ID_B1	SINE	B4	chr1	59683971	59684310	EM10D1059786	EM10E0438865	pELS	71
chr1	59684479	59684611	B3A	SINE	B2	chr1	59684504	59684676	EM10D1059787	EM10E0438866	pELS	107
chr1	59914329	59914426	B1_Mur1	SINE	Alu	chr1	59914250	59914436	EM10D2273823	EM10E0936503	pELS	97
chr1	59914344	59914455	B4	SINE	B4	chr1	59914250	59914436	EM10D2273823	EM10E0936503	pELS	92
chr1	60096578	60096921	MTD	LTR	ERVL-MaLR	chr1	60096573	60096923	EM10D2273868	EM10E0936522	pELS	343
chr1	60179631	60179756	ID_B1	SINE	B4	chr1	60179581	60179837	EM10D1060088	EM10E0438996	pELS	125
chr1	60342893	60343010	B1_Mur1	SINE	Alu	chr1	60342911	60343119	EM10D1060138	EM10E0439008	pELS	99
chr1	60343907	60344012	PB1D10	SINE	Alu	chr1	60343733	60343944	EM10D1060140	EM10E0439010	pELS	37
chr1	60344774	60345403	L2	LINE	L2	chr1	60344726	60344917	EM10D2273921	EM10E0936543	pELS	143
chr1	60564819	60564934	PB1D7	SINE	Alu	chr1	60564779	60564970	EM10D2273983	EM10E0936559	pELS	115
chr1	60565365	60565422	MIRc	SINE	MIR	chr1	60565210	60565558	EM10D2273984	EM10E0936560	pELS,CTCF-bound	57
chr1	60615305	60615589	L1MA4	LINE	L1	chr1	60614985	60615310	EM10D2274016	EM10E0936575	pELS	5
chr1	60746994	60747163	MIR	SINE	MIR	chr1	60747029	60747299	EM10D2274075	EM10E0936609	pELS	134
chr1	60780704	60780878	MLT1L	LTR	ERVL-MaLR	chr1	60780626	60780973	EM10D2274120	EM10E0936634	pELS	174
chr1	60780907	60781112	MLT1L	LTR	ERVL-MaLR	chr1	60780626	60780973	EM10D2274120	EM10E0936634	pELS	66
chr1	60781661	60782210	Lx9	LINE	L1	chr1	60781693	60781942	EM10D1060447	EM10E0439148	pELS	249
chr1	60781661	60782210	Lx9	LINE	L1	chr1	60782007	60782178	EM10D2274121	EM10E0936635	pELS	171
chr1	60810963	60812058	ORR1B1-int	LTR	ERVL-MaLR	chr1	60810939	60811154	EM10D2274136	EM10E0936641	pELS	191
chr1	63115735	63115904	B3	SINE	B2	chr1	63115742	63116059	EM10D2274889	EM10E0936915	pELS	162
chr1	63175946	63176124	B3A	SINE	B2	chr1	63175854	63176159	EM10D1061989	EM10E0439673	pELS	178
chr1	63247139	63247480	LTR31	LTR	ERV1	chr1	63247161	63247510	EM10D1062053	EM10E0439711	pELS	319
chr1	63247710	63248063	MER21C	LTR	ERVL	chr1	63247743	63248046	EM10D2274946	EM10E0936955	pELS	303
chr1	63272372	63272465	PB1D10	SINE	Alu	chr1	63272266	63272505	EM10D2274970	EM10E0936967	pELS	93
chr1	63573557	63573648	MIR3	SINE	MIR	chr1	63573456	63573790	EM10D1062275	EM10E0439773	pELS	91
chr1	64301543	64301691	MIR3	SINE	MIR	chr1	64301495	64301795	EM10D1062688	EM10E0439937	pELS	148
chr1	64530676	64531034	L2	LINE	L2	chr1	64530819	64531105	EM10D2275329	EM10E0937102	pELS	215
chr1	64531664	64531794	RSINE1	SINE	B4	chr1	64531538	64531885	EM10D1062832	EM10E0439987	pELS	130
chr1	65186041	65186123	MIRb	SINE	MIR	chr1	65185946	65186207	EM10D1063335	EM10E0440216	pELS	82
chr1	65186168	65186274	MIRc	SINE	MIR	chr1	65185946	65186207	EM10D1063335	EM10E0440216	pELS	39
chr1	65440176	65442426	L1VL2	LINE	L1	chr1	65440184	65440526	EM10D1063431	EM10E0937232	pELS	342
chr1	66692997	66693083	PB1D10	SINE	Alu	chr1	66692731	66693079	EM10D1063787	EM10E0440309	pELS	82
chr1	66699715	66700237	LTRIS2	LTR	ERV1	chr1	66700234	66700564	EM10D1063792	EM10E0440311	pELS	3
chr1	66700299	66700411	Lx8	LINE	L1	chr1	66700234	66700564	EM10D1063792	EM10E0440311	pELS	112
chr1	66701712	66701820	MIR3	SINE	MIR	chr1	66701613	66701894	EM10D2275768	EM10E0937266	pELS	108
chr1	66702436	66702754	Lx9	LINE	L1	chr1	66702655	66702856	EM10D1063800	EM10E0440319	pELS	99
chr1	66816090	66816277	MIR	SINE	MIR	chr1	66815991	66816339	EM10D1063851	EM10E0440331	pELS	187
chr1	66861067	66861315	ORR1D2	LTR	ERVL-MaLR	chr1	66861155	66861503	EM10D2275808	EM10E0937284	pELS	160
chr1	66861791	66861905	PB1D9	SINE	Alu	chr1	66861819	66862067	EM10D2275809	EM10E0937285	pELS	86
chr1	66864153	66864248	B4A	SINE	B4	chr1	66864163	66864508	EM10D1063898	EM10E0440362	pELS,CTCF-bound	85
chr1	66865777	66865932	MIR	SINE	MIR	chr1	66865690	66866006	EM10D2275815	EM10E0937290	pELS	155
chr1	67039335	67039488	B1_Mus1	SINE	Alu	chr1	67039141	67039358	EM10D2275872	EM10E0937318	pELS	23
chr1	67039335	67039488	B1_Mus1	SINE	Alu	chr1	67039425	67039600	EM10D1064012	EM10E0440410	pELS	63
chr1	71101601	71101789	URR1B	DNA	hAT-Charlie	chr1	71101678	71101948	EM10D1065317	EM10E0440627	pELS	111
chr1	71103607	71103815	ID_B1	SINE	B4	chr1	71103581	71103919	EM10D2276549	EM10E0937453	pELS	208
chr1	72210612	72210628	ID	SINE	ID	chr1	72210380	72210686	EM10D2276920	EM10E0937594	pELS	16
chr1	72210628	72210720	PB1D9	SINE	Alu	chr1	72210380	72210686	EM10D2276920	EM10E0937594	pELS	58
chr1	72214008	72214179	ID_B1	SINE	B4	chr1	72213994	72214334	EM10D2276925	EM10E0937599	pELS	171
chr1	72225295	72225385	B1F2	SINE	Alu	chr1	72225373	72225582	EM10D2276930	EM10E0937602	pELS	12
chr1	72226521	72226646	B1_Mus1	SINE	Alu	chr1	72226380	72226725	EM10D1066018	EM10E0440853	pELS	125
chr1	72242594	72242911	ORR1C2	LTR	ERVL-MaLR	chr1	72242644	72242982	EM10D2276947	EM10E0937616	pELS	267
chr1	72244488	72244576	B1_Mus2	SINE	Alu	chr1	72244362	72244658	EM10D2276950	EM10E0937619	pELS	88
chr1	72254228	72254358	RSINE1	SINE	B4	chr1	72254198	72254396	EM10D2276956	EM10E0937624	pELS	130
chr1	72255788	72255861	B1_Mur4	SINE	Alu	chr1	72255727	72255944	EM10D2276960	EM10E0937628	pELS	73
chr1	72256090	72256184	B4A	SINE	B4	chr1	72256121	72256276	EM10D1066054	EM10E0440886	pELS	63
chr1	72306642	72306758	B2_Mm2	SINE	B2	chr1	72306704	72306981	EM10D2276990	EM10E0937642	pELS,CTCF-bound	54
chr1	72306979	72307154	B3A	SINE	B2	chr1	72306704	72306981	EM10D2276990	EM10E0937642	pELS,CTCF-bound	2
chr1	72306979	72307154	B3A	SINE	B2	chr1	72306993	72307185	EM10D1066104	EM10E0440909	pELS,CTCF-bound	161
chr1	72307996	72308154	MIRb	SINE	MIR	chr1	72308047	72308248	EM10D1066107	EM10E0440911	pELS	107
chr1	72707408	72707606	B3	SINE	B2	chr1	72707549	72707895	EM10D1066383	EM10E0440998	pELS	57
chr1	72707890	72708010	PB1	SINE	Alu	chr1	72707549	72707895	EM10D1066383	EM10E0440998	pELS	5
chr1	72825885	72825980	RLTR51A_Mm	LTR	ERVK	chr1	72825971	72826218	EM10D2277203	EM10E0937731	pELS	9
chr1	73929421	73929611	MER58A	DNA	hAT-Charlie	chr1	73929235	73929582	EM10D2277553	EM10E0937868	pELS	161
chr1	74195888	74196061	B2_Mm2	SINE	B2	chr1	74196024	74196307	EM10D1067499	EM10E0441517	pELS,CTCF-bound	37
chr1	74196061	74196241	B3	SINE	B2	chr1	74196024	74196307	EM10D1067499	EM10E0441517	pELS,CTCF-bound	180
chr1	74285251	74285316	MIR3	SINE	MIR	chr1	74285265	74285585	EM10D2277793	EM10E0938022	pELS	51
chr1	74285405	74285570	MIRc	SINE	MIR	chr1	74285265	74285585	EM10D2277793	EM10E0938022	pELS	165
chr1	74304529	74304625	PB1D10	SINE	Alu	chr1	74304433	74304781	EM10D2277807	EM10E0938033	pELS	96
chr1	74304705	74304803	ID4	SINE	ID	chr1	74304433	74304781	EM10D2277807	EM10E0938033	pELS	76
chr1	74305169	74305269	ID_B1	SINE	B4	chr1	74304933	74305252	EM10D2277808	EM10E0938034	pELS	83
chr1	74307092	74307229	B1_Mur1	SINE	Alu	chr1	74307212	74307402	EM10D2277812	EM10E0938037	pELS	17
chr1	74308242	74308319	B4	SINE	B4	chr1	74308130	74308302	EM10D2277814	EM10E0938038	pELS	60
chr1	74308411	74308521	B4A	SINE	B4	chr1	74308444	74308607	EM10D1067624	EM10E0441601	pELS	77
chr1	74308521	74308976	RMER2	LTR	ERV1	chr1	74308444	74308607	EM10D1067624	EM10E0441601	pELS	86
chr1	74331602	74331742	MIRc	SINE	MIR	chr1	74331468	74331663	EM10D1067647	EM10E0441615	pELS	61
chr1	74332034	74332133	RSINE1	SINE	B4	chr1	74332011	74332212	EM10D1067648	EM10E0441616	pELS	99
chr1	74390337	74390444	L2b	LINE	L2	chr1	74390258	74390507	EM10D1067716	EM10E0441660	pELS,CTCF-bound	107
chr1	74390625	74390804	B3A	SINE	B2	chr1	74390663	74390823	EM10D1067717	EM10E0441661	pELS,CTCF-bound	141
chr1	74391070	74391261	B3	SINE	B2	chr1	74391113	74391267	EM10D2277875	EM10E0938075	pELS,CTCF-bound	148
chr1	74507291	74507431	L2a	LINE	L2	chr1	74507290	74507454	EM10D1067797	EM10E0441700	pELS	140
chr1	74587546	74587633	MIR3	SINE	MIR	chr1	74587417	74587754	EM10D2277946	EM10E0938105	pELS	87
chr1	74712078	74712269	B2_Mm1t	SINE	B2	chr1	74712266	74712518	EM10D1067910	EM10E0441744	pELS,CTCF-bound	3
chr1	74712269	74712401	B1_Mur3	SINE	Alu	chr1	74712266	74712518	EM10D1067910	EM10E0441744	pELS,CTCF-bound	132
chr1	74712590	74712662	B3	SINE	B2	chr1	74712562	74712740	EM10D2277976	EM10E0938121	pELS	72
chr1	74712774	74712921	B1_Mur1	SINE	Alu	chr1	74712760	74713059	EM10D2277977	EM10E0938122	pELS	147
chr1	74712930	74713012	PB1D10	SINE	Alu	chr1	74712760	74713059	EM10D2277977	EM10E0938122	pELS	82
chr1	74714536	74714719	B3A	SINE	B2	chr1	74714541	74714877	EM10D2277982	EM10E0938126	pELS	178
chr1	74714783	74714906	B1_Mur1	SINE	Alu	chr1	74714541	74714877	EM10D2277982	EM10E0938126	pELS	94
chr1	74750440	74750752	MLT1J	LTR	ERVL-MaLR	chr1	74750729	74751077	EM10D1067950	EM10E0441765	pELS	23
chr1	74790657	74790720	MIR3	SINE	MIR	chr1	74790708	74791002	EM10D1068004	EM10E0441799	pELS	12
chr1	74790868	74791023	MIR3	SINE	MIR	chr1	74790708	74791002	EM10D1068004	EM10E0441799	pELS	134
chr1	74851765	74851881	MIRc	SINE	MIR	chr1	74851779	74851993	EM10D2278072	EM10E0938178	pELS	102
chr1	74900295	74900391	MIR3	SINE	MIR	chr1	74900149	74900329	EM10D2278114	EM10E0938202	pELS	34
chr1	75168082	75168219	B1_Mur2	SINE	Alu	chr1	75168143	75168375	EM10D2278229	EM10E0938260	pELS	76
chr1	75179086	75179259	B2_Mm2	SINE	B2	chr1	75179253	75179582	EM10D1068357	EM10E0441981	pELS	6
chr1	75210082	75210298	MIR	SINE	MIR	chr1	75210188	75210523	EM10D1068392	EM10E0442001	pELS	110
chr1	75210282	75210416	MIR	SINE	MIR	chr1	75210188	75210523	EM10D1068392	EM10E0442001	pELS	134
chr1	75211521	75211694	MIRb	SINE	MIR	chr1	75211372	75211678	EM10D1068394	EM10E0442003	pELS	157
chr1	75227476	75227649	MIR	SINE	MIR	chr1	75227460	75227691	EM10D2278277	EM10E0938285	pELS	173
chr1	75230563	75230968	MTC	LTR	ERVL-MaLR	chr1	75230674	75231024	EM10D2278279	EM10E0938287	pELS	294
chr1	75230968	75231017	MTD	LTR	ERVL-MaLR	chr1	75230674	75231024	EM10D2278279	EM10E0938287	pELS	49
chr1	75318404	75318548	B1F	SINE	Alu	chr1	75318306	75318556	EM10D2278332	EM10E0938316	pELS	144
chr1	75361813	75361907	L2c	LINE	L2	chr1	75361814	75362135	EM10D1068532	EM10E0442091	pELS	93
chr1	75373400	75373583	L1MC3	LINE	L1	chr1	75373356	75373678	EM10D1068549	EM10E0442099	pELS	183
chr1	75478001	75478107	MIR	SINE	MIR	chr1	75478005	75478166	EM10D1068687	EM10E0442198	pELS,CTCF-bound	102
chr1	75504448	75504532	Charlie15b	DNA	hAT-Charlie	chr1	75504327	75504660	EM10D2278462	EM10E0938395	pELS	84
chr1	75512643	75512721	B1_Mus2	SINE	Alu	chr1	75512641	75512860	EM10D2278472	EM10E0938403	pELS	78
chr1	75512721	75512809	B4A	SINE	B4	chr1	75512641	75512860	EM10D2278472	EM10E0938403	pELS	88
chr1	75512819	75512911	PB1D10	SINE	Alu	chr1	75512641	75512860	EM10D2278472	EM10E0938403	pELS	41
chr1	78338427	78338590	Plat_L3	LINE	CR1	chr1	78338187	78338536	EM10D2279190	EM10E0938634	pELS,CTCF-bound	109
chr1	78373879	78374034	RSINE1	SINE	B4	chr1	78373942	78374139	EM10D1070377	EM10E0442671	pELS	92
chr1	78657063	78657210	B1_Mm	SINE	Alu	chr1	78657180	78657369	EM10D2279310	EM10E0938685	pELS	30
chr1	79762031	79762093	Kanga1b	DNA	TcMar-Tc2	chr1	79761999	79762183	EM10D2279488	EM10E0938734	pELS,CTCF-bound	62
chr1	79762327	79762539	MER90	LTR	ERV1	chr1	79762235	79762422	EM10D1071055	EM10E0442899	pELS	95
chr1	79762809	79762878	RMER15	LTR	ERVL	chr1	79762851	79763160	EM10D1071057	EM10E0442901	pELS	27
chr1	79762903	79763448	RMER15	LTR	ERVL	chr1	79762851	79763160	EM10D1071057	EM10E0442901	pELS	257
chr1	79773977	79774394	RLTR28B	LTR	ERVL	chr1	79774218	79774465	EM10D1071065	EM10E0442903	pELS	176
chr1	79774419	79774675	RLTR24	LTR	ERV1	chr1	79774218	79774465	EM10D1071065	EM10E0442903	pELS	46
chr1	79774419	79774675	RLTR24	LTR	ERV1	chr1	79774501	79774683	EM10D1071066	EM10E0442904	pELS	174
chr1	79774677	79775317	L1Md_F3	LINE	L1	chr1	79774501	79774683	EM10D1071066	EM10E0442904	pELS	6
chr1	79860358	79860583	URR1A	DNA	hAT-Charlie	chr1	79860448	79860793	EM10D2279520	EM10E0938751	pELS	135
chr1	80381145	80381336	L1_Mus3	LINE	L1	chr1	80380900	80381244	EM10D1071384	EM10E0442995	pELS	99
chr1	80381338	80381406	B1_Mus2	SINE	Alu	chr1	80381388	80381663	EM10D1071385	EM10E0442996	pELS	18
chr1	80381466	80381549	B4	SINE	B4	chr1	80381388	80381663	EM10D1071385	EM10E0442996	pELS	83
chr1	80664633	80664763	B1F	SINE	Alu	chr1	80664568	80664836	EM10D1071545	EM10E0443068	pELS	130
chr1	80670424	80670853	MTE2a	LTR	ERVL-MaLR	chr1	80670393	80670743	EM10D2279740	EM10E0938823	pELS,CTCF-bound	319
chr1	80749040	80749412	MTA_Mm	LTR	ERVL-MaLR	chr1	80748947	80749291	EM10D1071609	EM10E0443096	pELS	251
chr1	80749040	80749412	MTA_Mm	LTR	ERVL-MaLR	chr1	80749352	80749601	EM10D1071610	EM10E0443097	pELS	60
chr1	82585650	82585737	MER5B	DNA	hAT-Charlie	chr1	82585555	82585799	EM10D1072420	EM10E0443315	pELS	87
chr1	82636636	82636760	Lx9	LINE	L1	chr1	82636344	82636668	EM10D1072464	EM10E0443341	pELS	32
chr1	82820363	82821168	RLTR25B	LTR	ERVK	chr1	82820131	82820481	EM10D2280184	EM10E0938992	pELS	118
chr1	82820363	82821168	RLTR25B	LTR	ERVK	chr1	82820721	82820897	EM10D1072593	EM10E0443412	pELS	176
chr1	83016477	83016832	MTE2a	LTR	ERVL-MaLR	chr1	83016588	83016927	EM10D1072725	EM10E0443467	pELS	244
chr1	83406298	83406371	ID4_	SINE	ID	chr1	83406224	83406427	EM10D1072894	EM10E0443514	pELS	73
chr1	84841135	84841264	B1_Mur1	SINE	Alu	chr1	84841124	84841395	EM10D1073522	EM10E0443682	pELS	129
chr1	84933811	84933880	MIRb	SINE	MIR	chr1	84933822	84933999	EM10D2280685	EM10E0939188	pELS,CTCF-bound	58
chr1	84933897	84934048	ID_B1	SINE	B4	chr1	84933822	84933999	EM10D2280685	EM10E0939188	pELS,CTCF-bound	102
chr1	84933995	84934054	ID4_	SINE	ID	chr1	84933822	84933999	EM10D2280685	EM10E0939188	pELS,CTCF-bound	4
chr1	84935683	84935993	MLT1D	LTR	ERVL-MaLR	chr1	84935672	84935992	EM10D1073612	EM10E0443737	pELS	309
chr1	84957503	84957869	ORR1B1	LTR	ERVL-MaLR	chr1	84957709	84957926	EM10D1073630	EM10E0939192	pELS	160
chr1	85651965	85652123	RSINE1	SINE	B4	chr1	85651928	85652253	EM10D2280707	EM10E0939203	pELS	158
chr1	85734615	85734779	Lx10	LINE	L1	chr1	85734721	85735058	EM10D1073734	EM10E0443770	pELS	58
chr1	85734830	85734941	Lx10	LINE	L1	chr1	85734721	85735058	EM10D1073734	EM10E0443770	pELS	111
chr1	85735018	85735223	L1M5	LINE	L1	chr1	85734721	85735058	EM10D1073734	EM10E0443770	pELS	40
chr1	85735984	85736253	MER34A	LTR	ERV1	chr1	85735702	85736050	EM10D1073736	EM10E0443771	pELS,CTCF-bound	66
chr1	85736840	85737190	ORR1D2	LTR	ERVL-MaLR	chr1	85736880	85737222	EM10D1073738	EM10E0443773	pELS,CTCF-bound	310
chr1	85752405	85752505	MIRb	SINE	MIR	chr1	85752335	85752642	EM10D1073761	EM10E0443785	pELS	100
chr1	85760950	85761894	Lx6	LINE	L1	chr1	85761753	85762102	EM10D1073769	EM10E0443791	pELS	141
chr1	85778430	85778791	ORR1B1	LTR	ERVL-MaLR	chr1	85778501	85778822	EM10D2280767	EM10E0939236	pELS	290
chr1	85779890	85779988	ORR1B2	LTR	ERVL-MaLR	chr1	85779798	85780142	EM10D2280769	EM10E0939238	pELS	98
chr1	85779994	85780319	ORR1B2	LTR	ERVL-MaLR	chr1	85779798	85780142	EM10D2280769	EM10E0939238	pELS	148
chr1	85928668	85928933	ORR1E	LTR	ERVL-MaLR	chr1	85928679	85929010	EM10D2280829	EM10E0939263	pELS	254
chr1	85928940	85929772	RMER21A	LTR	ERV1	chr1	85928679	85929010	EM10D2280829	EM10E0939263	pELS	70
chr1	85935558	85935765	B3	SINE	B2	chr1	85935484	85935831	EM10D2280834	EM10E0939268	pELS,CTCF-bound	207
chr1	85962027	85962354	ORR1E	LTR	ERVL-MaLR	chr1	85962167	85962407	EM10D1073943	EM10E0443887	pELS	187
chr1	86062590	86062767	B2_Mm2	SINE	B2	chr1	86062631	86062978	EM10D2280912	EM10E0939310	pELS,CTCF-bound	136
chr1	86062771	86062899	B1_Mur2	SINE	Alu	chr1	86062631	86062978	EM10D2280912	EM10E0939310	pELS,CTCF-bound	128
chr1	86062970	86063173	ID_B1	SINE	B4	chr1	86062631	86062978	EM10D2280912	EM10E0939310	pELS,CTCF-bound	8
chr1	86154068	86154193	B1_Mus2	SINE	Alu	chr1	86154170	86154432	EM10D2280951	EM10E0939327	pELS	23
chr1	86154388	86154480	RSINE1	SINE	B4	chr1	86154170	86154432	EM10D2280951	EM10E0939327	pELS	44
chr1	86301689	86301801	PB1D10	SINE	Alu	chr1	86301626	86301957	EM10D1074200	EM10E0444027	pELS,CTCF-bound	112
chr1	86357570	86357744	B3	SINE	B2	chr1	86357643	86357890	EM10D1074265	EM10E0444064	pELS	101
chr1	86357838	86357913	PB1D9	SINE	Alu	chr1	86357643	86357890	EM10D1074265	EM10E0444064	pELS	52
chr1	86360236	86360324	B1_Mur2	SINE	Alu	chr1	86360280	86360609	EM10D1074271	EM10E0444069	pELS	44
chr1	86360335	86360470	B1_Mus2	SINE	Alu	chr1	86360280	86360609	EM10D1074271	EM10E0444069	pELS	135
chr1	86377053	86377871	Charlie8	DNA	hAT-Charlie	chr1	86377298	86377569	EM10D2281044	EM10E0939368	pELS	271
chr1	86378724	86378798	RSINE1	SINE	B4	chr1	86378778	86378983	EM10D1074284	EM10E0444076	pELS	20
chr1	86424446	86424595	B1_Mur2	SINE	Alu	chr1	86424409	86424590	EM10D1074327	EM10E0444102	pELS,CTCF-bound	144
chr1	86424612	86425363	RMER13A	LTR	ERVK	chr1	86424873	86425208	EM10D1074328	EM10E0444103	pELS,CTCF-bound	335
chr1	86424612	86425363	RMER13A	LTR	ERVK	chr1	86425271	86425500	EM10D1074329	EM10E0444104	pELS	92
chr1	86471671	86471816	B1_Mm	SINE	Alu	chr1	86471736	86471956	EM10D2281099	EM10E0939403	pELS,CTCF-bound	80
chr1	86471816	86471861	B3	SINE	B2	chr1	86471736	86471956	EM10D2281099	EM10E0939403	pELS,CTCF-bound	45
chr1	86471871	86471934	ID_B1	SINE	B4	chr1	86471736	86471956	EM10D2281099	EM10E0939403	pELS,CTCF-bound	63
chr1	86472711	86472831	PB1D7	SINE	Alu	chr1	86472776	86472960	EM10D2281102	EM10E0939405	pELS	55
chr1	86473379	86473526	B1_Mm	SINE	Alu	chr1	86473120	86473449	EM10D2281103	EM10E0939406	pELS	70
chr1	87059150	87059221	ID_B1	SINE	B4	chr1	87059134	87059317	EM10D2281349	EM10E0939521	pELS	71
chr1	87059427	87059526	MER113	DNA	hAT-Charlie	chr1	87059338	87059555	EM10D2281350	EM10E0939522	pELS	99
chr1	87213532	87213634	ID_B1	SINE	B4	chr1	87213283	87213553	EM10D2281427	EM10E0939558	pELS	21
chr1	87265575	87265694	PB1D9	SINE	Alu	chr1	87265631	87265827	EM10D1074986	EM10E0444425	pELS	63
chr1	87265721	87265884	RSINE1	SINE	B4	chr1	87265631	87265827	EM10D1074986	EM10E0444425	pELS	106
chr1	87573261	87573335	MER45R	DNA	hAT-Tip100	chr1	87573196	87573528	EM10D2281569	EM10E0939616	pELS	74
chr1	87574170	87574445	B4A	SINE	B4	chr1	87574278	87574485	EM10D2281571	EM10E0939618	pELS	167
chr1	87574590	87574798	MIRb	SINE	MIR	chr1	87574564	87574719	EM10D2281572	EM10E0939619	pELS	129
chr1	87574856	87575214	MLT1B	LTR	ERVL-MaLR	chr1	87574810	87575160	EM10D1075185	EM10E0444494	pELS	304
chr1	87673927	87674327	RLTR41	LTR	ERV1	chr1	87674103	87674434	EM10D1075285	EM10E0444560	pELS	224
chr1	87674327	87674417	ID_B1	SINE	B4	chr1	87674103	87674434	EM10D1075285	EM10E0444560	pELS	90
chr1	87755648	87755704	MIR	SINE	MIR	chr1	87755499	87755691	EM10D1075341	EM10E0444584	pELS,CTCF-bound	43
chr1	87851334	87851438	MLT1B	LTR	ERVL-MaLR	chr1	87851386	87851724	EM10D1075422	EM10E0444632	pELS	52
chr1	87854961	87855219	LTR33A	LTR	ERVL	chr1	87854731	87855044	EM10D1075429	EM10E0444639	pELS,CTCF-bound	83
chr1	87866693	87867059	RLTR14_RN	LTR	ERV1	chr1	87866676	87867015	EM10D1075444	EM10E0444647	pELS	322
chr1	88009563	88009959	MTD	LTR	ERVL-MaLR	chr1	88009531	88009880	EM10D2281751	EM10E0939727	pELS	317
chr1	88014557	88014879	MERV1_LTR	LTR	ERV1	chr1	88014721	88015000	EM10D2281755	EM10E0939730	pELS	158
chr1	88014879	88015721	RLTR13D3	LTR	ERVK	chr1	88015426	88015737	EM10D2281756	EM10E0939731	pELS	295
chr1	88014879	88015721	RLTR13D3	LTR	ERVK	chr1	88014721	88015000	EM10D2281755	EM10E0939730	pELS	121
chr1	88015721	88016252	ERVB4_1B-LTR_MM	LTR	ERVK	chr1	88015426	88015737	EM10D2281756	EM10E0939731	pELS	16
chr1	88094321	88094368	L1M4	LINE	L1	chr1	88093983	88094332	EM10D2281788	EM10E0939748	pELS,CTCF-bound	11
chr1	88105648	88105855	B3	SINE	B2	chr1	88105745	88106082	EM10D2281796	EM10E0939755	pELS	110
chr1	88105858	88105979	ID_B1	SINE	B4	chr1	88105745	88106082	EM10D2281796	EM10E0939755	pELS	121
chr1	88137208	88137416	B3	SINE	B2	chr1	88137327	88137642	EM10D2281820	EM10E0939762	pELS	89
chr1	88137418	88137539	ID_B1	SINE	B4	chr1	88137327	88137642	EM10D2281820	EM10E0939762	pELS	121
chr1	88137539	88137557	B1F2	SINE	Alu	chr1	88137327	88137642	EM10D2281820	EM10E0939762	pELS	18
chr1	88180023	88180554	RMER5	LTR	ERV1	chr1	88179701	88180043	EM10D2281835	EM10E0939775	pELS	20
chr1	88278521	88278645	MTEb	LTR	ERVL-MaLR	chr1	88278301	88278536	EM10D2281953	EM10E0939813	pELS	15
chr1	88279580	88279765	B3A	SINE	B2	chr1	88279503	88279706	EM10D2281955	EM10E0939815	pELS	126
chr1	88461269	88461373	RMER17C2	LTR	ERVK	chr1	88461196	88461396	EM10D2282059	EM10E0939847	pELS	104
chr1	88462637	88463064	MER31A	LTR	ERV1	chr1	88462608	88462876	EM10D1075906	EM10E0444827	pELS	239
chr1	88463389	88463823	RMER5	LTR	ERV1	chr1	88463359	88463544	EM10D1075908	EM10E0444829	pELS	155
chr1	88463389	88463823	RMER5	LTR	ERV1	chr1	88463738	88463939	EM10D2282060	EM10E0939848	pELS,CTCF-bound	85
chr1	88652622	88653054	MLT1D	LTR	ERVL-MaLR	chr1	88652700	88653037	EM10D1076091	EM10E0444923	pELS	337
chr1	88653446	88653541	L2b	LINE	L2	chr1	88653490	88653824	EM10D1076092	EM10E0444924	pELS	51
chr1	88653975	88654145	RMER30	DNA	hAT-Charlie	chr1	88653889	88654122	EM10D2282171	EM10E0939912	pELS	147
chr1	88700095	88700154	RLTR20A4	LTR	ERVK	chr1	88700059	88700238	EM10D2282199	EM10E0939924	pELS,CTCF-bound	59
chr1	89455446	89455565	RMER1B	Retroposon	L1-dep	chr1	89455557	89455884	EM10D2282509	EM10E0940054	pELS	8
chr1	91248801	91248874	MT2B2	LTR	ERVL	chr1	91248807	91249105	EM10D1078271	EM10E0445898	pELS	67
chr1	91248927	91249058	B1_Mur2	SINE	Alu	chr1	91248807	91249105	EM10D1078271	EM10E0445898	pELS	131
chr1	91249163	91249260	B1F1	SINE	Alu	chr1	91249165	91249357	EM10D2283387	EM10E0940484	pELS	95
chr1	91299110	91299207	PB1D10	SINE	Alu	chr1	91299139	91299351	EM10D2283409	EM10E0940496	pELS	68
chr1	91350062	91350126	MTB_Mm	LTR	ERVL-MaLR	chr1	91350120	91350367	EM10D2283439	EM10E0940508	pELS	6
chr1	91399097	91399346	MER90	LTR	ERV1	chr1	91399075	91399382	EM10D1078389	EM10E0445953	pELS	249
chr1	91458893	91458986	MIRb	SINE	MIR	chr1	91458943	91459186	EM10D2283505	EM10E0940560	pELS	43
chr1	91538544	91538565	B3A	SINE	B2	chr1	91538557	91538799	EM10D2283545	EM10E0940579	pELS	8
chr1	91538569	91538694	B1_Mur1	SINE	Alu	chr1	91538557	91538799	EM10D2283545	EM10E0940579	pELS	125
chr1	91539460	91539605	L1MB3	LINE	L1	chr1	91539295	91539578	EM10D1078514	EM10E0446029	pELS	118
chr1	91612936	91613164	B4	SINE	B4	chr1	91612966	91613314	EM10D1078582	EM10E0446055	pELS	198
chr1	91799174	91799413	URR1A	DNA	hAT-Charlie	chr1	91799386	91799721	EM10D2283644	EM10E0940618	pELS	27
chr1	91822400	91822769	L1MB3	LINE	L1	chr1	91822393	91822629	EM10D2283667	EM10E0940633	pELS,CTCF-bound	229
chr1	91824178	91824441	B4A	SINE	B4	chr1	91823966	91824268	EM10D2283670	EM10E0940636	pELS	90
chr1	92431848	92432367	RLTR12E	LTR	ERVK	chr1	92432120	92432467	EM10D2283966	EM10E0940745	pELS	247
chr1	92472651	92473039	L1MC3	LINE	L1	chr1	92472934	92473268	EM10D1079392	EM10E0446373	pELS	105
chr1	92640749	92641120	MTC	LTR	ERVL-MaLR	chr1	92641080	92641333	EM10D1079471	EM10E0446393	pELS	40
chr1	92641465	92641699	MER90a	LTR	ERV1	chr1	92641529	92641810	EM10D2284016	EM10E0940764	pELS	170
chr1	92642330	92642554	L1MB2	LINE	L1	chr1	92642312	92642513	EM10D1079474	EM10E0446396	pELS	183
chr1	92935911	92936105	Lx5	LINE	L1	chr1	92935617	92935934	EM10D1079747	EM10E0446520	pELS	23
chr1	92936674	92936811	RSINE1	SINE	B4	chr1	92936649	92936855	EM10D2284193	EM10E0940850	pELS	137
chr1	93123347	93123412	L1M5	LINE	L1	chr1	93123204	93123548	EM10D2284257	EM10E0940882	pELS	65
chr1	93344239	93344359	RLTR17B_Mm	LTR	ERVK	chr1	93344053	93344372	EM10D2284378	EM10E0940933	pELS	120
chr1	93344253	93344463	RLTR17B_Mm	LTR	ERVK	chr1	93344053	93344372	EM10D2284378	EM10E0940933	pELS	119
chr1	93636844	93637018	B3A	SINE	B2	chr1	93636632	93636850	EM10D2284482	EM10E0940968	pELS	6
chr1	93756173	93756296	B1_Mur2	SINE	Alu	chr1	93756168	93756487	EM10D1080377	EM10E0446769	pELS	123
chr1	93800213	93800383	B3	SINE	B2	chr1	93800191	93800470	EM10D1080416	EM10E0941003	pELS	170
chr1	93800402	93800482	B1_Mur3	SINE	Alu	chr1	93800191	93800470	EM10D1080416	EM10E0941003	pELS	68
chr1	93801220	93801468	B4A	SINE	B4	chr1	93801335	93801560	EM10D2284564	EM10E0941006	pELS	133
chr1	93801468	93801593	MTD	LTR	ERVL-MaLR	chr1	93801335	93801560	EM10D2284564	EM10E0941006	pELS	92
chr1	93802424	93802519	B1_Mur1	SINE	Alu	chr1	93802424	93802579	EM10D1080421	EM10E0446780	pELS	95
chr1	93802685	93803463	L1MC2	LINE	L1	chr1	93802898	93803200	EM10D2284566	EM10E0941007	pELS	302
chr1	94053524	94053639	Tigger8	DNA	TcMar-Tigger	chr1	94053497	94053825	EM10D1080519	EM10E0446812	pELS	115
chr1	97662485	97662598	PB1D7	SINE	Alu	chr1	97662576	97662761	EM10D2284959	EM10E0941094	pELS	22
chr1	97771289	97771433	MTE2b	LTR	ERVL-MaLR	chr1	97771211	97771510	EM10D1081478	EM10E0446997	pELS	144
chr1	97771448	97772177	L1_Mur3	LINE	L1	chr1	97771211	97771510	EM10D1081478	EM10E0446997	pELS	62
chr1	97771448	97772177	L1_Mur3	LINE	L1	chr1	97771769	97772035	EM10D1081479	EM10E0446998	pELS	266
chr1	98128725	98129724	MTD-int	LTR	ERVL-MaLR	chr1	98129680	98129881	EM10D1081709	EM10E0447081	pELS	44
chr1	98129779	98129864	B1_Mur4	SINE	Alu	chr1	98129680	98129881	EM10D1081709	EM10E0447081	pELS	85
chr1	105114906	105115042	RMER17D2	LTR	ERVK	chr1	105114840	105115190	EM10D2285541	EM10E0941217	pELS	136
chr1	105115042	105115202	B3A	SINE	B2	chr1	105114840	105115190	EM10D2285541	EM10E0941217	pELS	148
chr1	105661268	105661666	MTA_Mm	LTR	ERVL-MaLR	chr1	105661614	105661833	EM10D2285679	EM10E0941256	pELS	52
chr1	105946437	105946721	RLTR20A2B_MM	LTR	ERVK	chr1	105946609	105946881	EM10D1083275	EM10E0447335	pELS	112
chr1	105946766	105946857	RLTR20A2B_MM	LTR	ERVK	chr1	105946609	105946881	EM10D1083275	EM10E0447335	pELS	91
chr1	106074487	106074532	B4	SINE	B4	chr1	106074164	106074513	EM10D1083405	EM10E0447403	pELS	26
chr1	106077170	106077427	L3b	LINE	CR1	chr1	106077267	106077563	EM10D1083408	EM10E0447404	pELS,CTCF-bound	160
chr1	106220463	106220611	RSINE1	SINE	B4	chr1	106220550	106220741	EM10D2285919	EM10E0941365	pELS	61
chr1	106716014	106716190	B2_Mm2	SINE	B2	chr1	106716098	106716353	EM10D1083906	EM10E0447622	pELS,CTCF-bound	92
chr1	106760265	106760391	B1_Mm	SINE	Alu	chr1	106760342	106760582	EM10D1083934	EM10E0447631	pELS	49
chr1	106760431	106760607	L1MB8	LINE	L1	chr1	106760342	106760582	EM10D1083934	EM10E0447631	pELS	151
chr1	106761462	106761640	MER77	LTR	ERVL	chr1	106761382	106761550	EM10D2286126	EM10E0941461	pELS	88
chr1	106795349	106795535	Tigger18a	DNA	TcMar-Tigger	chr1	106795523	106795789	EM10D1083950	EM10E0447637	pELS	12
chr1	106797110	106798148	Lx7	LINE	L1	chr1	106797123	106797343	EM10D2286136	EM10E0941466	pELS	220
chr1	106797110	106798148	Lx7	LINE	L1	chr1	106797377	106797723	EM10D2286137	EM10E0941467	pELS	346
chr1	107439314	107439722	RMER1B	Retroposon	L1-dep	chr1	107439565	107439814	EM10D1084126	EM10E0447682	pELS	157
chr1	107937719	107937884	MTE2b	LTR	ERVL-MaLR	chr1	107937491	107937805	EM10D2286290	EM10E0941500	pELS	86
chr1	107938286	107938469	MTEa	LTR	ERVL-MaLR	chr1	107938292	107938465	EM10D2286291	EM10E0941501	pELS	173
chr1	113964300	113964699	BGLII_B	LTR	ERVK	chr1	113964351	113964694	EM10D1085151	EM10E0447804	pELS	343
chr1	118310372	118310463	PB1D10	SINE	Alu	chr1	118310308	118310609	EM10D1085714	EM10E0447831	pELS	91
chr1	118311715	118311903	B2_Mm2	SINE	B2	chr1	118311888	118312216	EM10D1085717	EM10E0447834	pELS,CTCF-bound	15
chr1	118320852	118320969	B3	SINE	B2	chr1	118320764	118321024	EM10D1085720	EM10E0447835	pELS,CTCF-bound	117
chr1	118320971	118321167	B3A	SINE	B2	chr1	118320764	118321024	EM10D1085720	EM10E0447835	pELS,CTCF-bound	53
chr1	118321189	118321277	RMER21B	LTR	ERV1	chr1	118321239	118321421	EM10D2286871	EM10E0941566	pELS,CTCF-bound	38
chr1	118321348	118321488	RMER21B	LTR	ERV1	chr1	118321239	118321421	EM10D2286871	EM10E0941566	pELS,CTCF-bound	73
chr1	118453622	118453683	L2a	LINE	L2	chr1	118453655	118453896	EM10D1085822	EM10E0447884	pELS	28
chr1	118453991	118454388	L1MB8	LINE	L1	chr1	118454098	118454307	EM10D1085823	EM10E0447885	pELS	209
chr1	118454834	118455067	B4A	SINE	B4	chr1	118454910	118455148	EM10D1085825	EM10E0447887	pELS	157
chr1	118457368	118457699	Tigger7	DNA	TcMar-Tigger	chr1	118457250	118457598	EM10D2286931	EM10E0941591	pELS	230
chr1	118457368	118457699	Tigger7	DNA	TcMar-Tigger	chr1	118457664	118457831	EM10D1085827	EM10E0447889	pELS	35
chr1	118457738	118457933	L1M3	LINE	L1	chr1	118457664	118457831	EM10D1085827	EM10E0447889	pELS	93
chr1	118457738	118457933	L1M3	LINE	L1	chr1	118457903	118458245	EM10D2286932	EM10E0941592	pELS	30
chr1	118458294	118458583	L1MC3	LINE	L1	chr1	118458343	118458660	EM10D1085829	EM10E0447891	pELS	240
chr1	118650231	118650301	B4	SINE	B4	chr1	118650025	118650363	EM10D1085956	EM10E0447953	pELS	70
chr1	118681955	118682055	MTEa	LTR	ERVL-MaLR	chr1	118682022	118682371	EM10D1085974	EM10E0447961	pELS	33
chr1	119054850	119054907	MIR	SINE	MIR	chr1	119054588	119054918	EM10D1086236	EM10E0448068	pELS	57
chr1	119329547	119329710	RLTR51A_Mm	LTR	ERVK	chr1	119329426	119329627	EM10D1086418	EM10E0448148	pELS	80
chr1	119329547	119329710	RLTR51A_Mm	LTR	ERVK	chr1	119329645	119329981	EM10D1086419	EM10E0448149	pELS	65
chr1	119649856	119649947	L2a	LINE	L2	chr1	119649632	119649980	EM10D1086664	EM10E0448275	pELS	91
chr1	119649951	119650042	B1F	SINE	Alu	chr1	119649632	119649980	EM10D1086664	EM10E0448275	pELS	29
chr1	119903193	119903323	ORR1E	LTR	ERVL-MaLR	chr1	119903048	119903352	EM10D1086798	EM10E0448313	pELS	130
chr1	119903332	119903460	MTE2a	LTR	ERVL-MaLR	chr1	119903048	119903352	EM10D1086798	EM10E0448313	pELS	20
chr1	119903332	119903460	MTE2a	LTR	ERVL-MaLR	chr1	119903360	119903558	EM10D1086799	EM10E0448314	pELS	100
chr1	119903460	119903719	ORR1D2	LTR	ERVL-MaLR	chr1	119903360	119903558	EM10D1086799	EM10E0448314	pELS	98
chr1	119911760	119912028	MER2	DNA	TcMar-Tigger	chr1	119912011	119912355	EM10D1086805	EM10E0448317	pELS	17
chr1	119912410	119912476	MLT1A	LTR	ERVL-MaLR	chr1	119912380	119912660	EM10D2287441	EM10E0941838	pELS	66
chr1	119997704	119997866	Lx8	LINE	L1	chr1	119997745	119997969	EM10D1086855	EM10E0448330	pELS,CTCF-bound	121
chr1	119997852	119998330	Lx8	LINE	L1	chr1	119997745	119997969	EM10D1086855	EM10E0448330	pELS,CTCF-bound	117
chr1	120074264	120074386	B1F	SINE	Alu	chr1	120074358	120074700	EM10D2287514	EM10E0941868	pELS	28
chr1	120075003	120075064	MER5A	DNA	hAT-Charlie	chr1	120075038	120075241	EM10D2287515	EM10E0941869	pELS	26
chr1	120075360	120075535	ID_B1	SINE	B4	chr1	120075528	120075873	EM10D1086924	EM10E0448373	pELS	7
chr1	120075868	120075957	PB1D9	SINE	Alu	chr1	120075528	120075873	EM10D1086924	EM10E0448373	pELS	5
chr1	120266307	120266574	B4A	SINE	B4	chr1	120266514	120266857	EM10D1087077	EM10E0448464	pELS	60
chr1	120266577	120266700	PB1D7	SINE	Alu	chr1	120266514	120266857	EM10D1087077	EM10E0448464	pELS	123
chr1	120266827	120266963	RSINE1	SINE	B4	chr1	120266514	120266857	EM10D1087077	EM10E0448464	pELS	30
chr1	120269635	120269871	B4A	SINE	B4	chr1	120269739	120269940	EM10D2287613	EM10E0941929	pELS	132
chr1	120758656	120758895	B4A	SINE	B4	chr1	120758809	120759159	EM10D1087392	EM10E0448578	pELS	86
chr1	120759110	120759229	L2a	LINE	L2	chr1	120758809	120759159	EM10D1087392	EM10E0448578	pELS	49
chr1	121085660	121085736	B4A	SINE	B4	chr1	121085317	121085661	EM10D2287837	EM10E0941994	pELS	1
chr1	121328287	121328424	B1_Mur1	SINE	Alu	chr1	121328262	121328466	EM10D2287902	EM10E0942017	pELS	137
chr1	121329252	121329594	MTEb	LTR	ERVL-MaLR	chr1	121329451	121329738	EM10D2287904	EM10E0942019	pELS	143
chr1	121330803	121330945	MLT1A1	LTR	ERVL-MaLR	chr1	121330715	121330922	EM10D2287908	EM10E0942022	pELS	119
chr1	121331157	121331469	ORR1E	LTR	ERVL-MaLR	chr1	121331116	121331420	EM10D2287909	EM10E0942023	pELS	263
chr1	121334044	121334161	PB1D10	SINE	Alu	chr1	121334122	121334318	EM10D2287915	EM10E0942026	pELS	39
chr1	121334319	121334402	ORR1D1	LTR	ERVL-MaLR	chr1	121334353	121334640	EM10D2287916	EM10E0942027	pELS,CTCF-bound	49
chr1	121334398	121334771	ORR1B1	LTR	ERVL-MaLR	chr1	121334353	121334640	EM10D2287916	EM10E0942027	pELS,CTCF-bound	242
chr1	125561936	125562165	ID_B1	SINE	B4	chr1	125561899	125562207	EM10D2288362	EM10E0942130	pELS	229
chr1	127204244	127204390	MIRb	SINE	MIR	chr1	127204333	127204529	EM10D1089586	EM10E0942237	pELS	57
chr1	127204391	127204513	ID_B1	SINE	B4	chr1	127204333	127204529	EM10D1089586	EM10E0942237	pELS	122
chr1	127242596	127242997	MTE2a	LTR	ERVL-MaLR	chr1	127242836	127243131	EM10D1089633	EM10E0449076	pELS	161
chr1	127308282	127308430	RSINE1	SINE	B4	chr1	127308422	127308772	EM10D1089692	EM10E0449109	pELS	8
chr1	127329914	127330122	MER20	DNA	hAT-Charlie	chr1	127329747	127330085	EM10D1089717	EM10E0449125	pELS	171
chr1	127680083	127680265	MER20B	DNA	hAT-Charlie	chr1	127679874	127680122	EM10D1090005	EM10E0449230	pELS,CTCF-bound	39
chr1	127773375	127773507	ID_B1	SINE	B4	chr1	127773212	127773435	EM10D2288956	EM10E0942332	pELS	60
chr1	127775421	127775570	B1_Mur2	SINE	Alu	chr1	127775429	127775634	EM10D2288959	EM10E0942335	pELS	141
chr1	127868352	127868571	B3	SINE	B2	chr1	127868347	127868518	EM10D2288987	EM10E0942344	pELS,CTCF-bound	166
chr1	127958554	127958897	ORR1B1	LTR	ERVL-MaLR	chr1	127958854	127959197	EM10D2289017	EM10E0942353	pELS	43
chr1	127983477	127983567	RMER4B	LTR	ERVK	chr1	127983340	127983662	EM10D1090186	EM10E0449290	pELS	90
chr1	128243713	128243839	B1_Mm	SINE	Alu	chr1	128243758	128243909	EM10D2289108	EM10E0942392	pELS	81
chr1	128358002	128358179	URR1A	DNA	hAT-Charlie	chr1	128357802	128358014	EM10D1090407	EM10E0449356	pELS	12
chr1	128358002	128358179	URR1A	DNA	hAT-Charlie	chr1	128358033	128358248	EM10D2289148	EM10E0942406	pELS	146
chr1	128358302	128358435	B1_Mur4	SINE	Alu	chr1	128358354	128358603	EM10D1090409	EM10E0449358	pELS	81
chr1	128359148	128359185	ID	SINE	ID	chr1	128358943	128359191	EM10D2289149	EM10E0942407	pELS	37
chr1	128359185	128359301	PB1D10	SINE	Alu	chr1	128358943	128359191	EM10D2289149	EM10E0942407	pELS	6
chr1	128359185	128359301	PB1D10	SINE	Alu	chr1	128359199	128359353	EM10D2289150	EM10E0942408	pELS,CTCF-bound	102
chr1	128360267	128360361	ID_B1	SINE	B4	chr1	128360282	128360444	EM10D1090415	EM10E0449364	pELS	79
chr1	128360269	128360379	PB1	SINE	Alu	chr1	128360282	128360444	EM10D1090415	EM10E0449364	pELS	97
chr1	128417596	128417698	PB1D7	SINE	Alu	chr1	128417647	128417813	EM10D2289174	EM10E0942421	pELS	51
chr1	128417620	128417724	B4	SINE	B4	chr1	128417647	128417813	EM10D2289174	EM10E0942421	pELS	77
chr1	128593580	128593789	ID_B1	SINE	B4	chr1	128593621	128593898	EM10D2289247	EM10E0942459	pELS	168
chr1	130279159	130279583	RLTR14_RN	LTR	ERV1	chr1	130279310	130279484	EM10D1091327	EM10E0449614	pELS	174
chr1	130475032	130475129	MER102a	DNA	hAT-Charlie	chr1	130474987	130475332	EM10D1091411	EM10E0449639	pELS	97
chr1	130660127	130661362	Lx9	LINE	L1	chr1	130660204	130660553	EM10D2289652	EM10E0942557	pELS	349
chr1	130864947	130865031	L3b	LINE	CR1	chr1	130864899	130865049	EM10D2289750	EM10E0942620	pELS	84
chr1	131072496	131072574	L3	LINE	CR1	chr1	131072460	131072648	EM10D2289809	EM10E0942641	pELS	78
chr1	131074632	131074840	L1ME2	LINE	L1	chr1	131074441	131074791	EM10D1091842	EM10E0449834	pELS	159
chr1	131091375	131091455	MER91A	DNA	hAT-Tip100	chr1	131091285	131091437	EM10D2289823	EM10E0942656	pELS	62
chr1	131138695	131138850	B3	SINE	B2	chr1	131138762	131138919	EM10D2289855	EM10E0942679	pELS,CTCF-bound	88
chr1	131139939	131140066	B3A	SINE	B2	chr1	131139820	131140003	EM10D2289857	EM10E0942681	pELS	64
chr1	131245870	131245960	MER45A	DNA	hAT-Tip100	chr1	131245915	131246263	EM10D2289936	EM10E0942726	pELS,CTCF-bound	45
chr1	131246237	131246434	MER2	DNA	TcMar-Tigger	chr1	131245915	131246263	EM10D2289936	EM10E0942726	pELS,CTCF-bound	26
chr1	131638076	131638238	ID_B1	SINE	B4	chr1	131637851	131638123	EM10D2290111	EM10E0942820	pELS	47
chr1	131638763	131638823	B1F	SINE	Alu	chr1	131638724	131638954	EM10D2290113	EM10E0942822	pELS	60
chr1	131638833	131638924	Zaphod2	DNA	hAT-Tip100	chr1	131638724	131638954	EM10D2290113	EM10E0942822	pELS	91
chr1	131639156	131639289	B1_Mur1	SINE	Alu	chr1	131639281	131639556	EM10D1092352	EM10E0450116	pELS	8
chr1	131639318	131639375	Zaphod2	DNA	hAT-Tip100	chr1	131639281	131639556	EM10D1092352	EM10E0450116	pELS	57
chr1	131639375	131639584	B3	SINE	B2	chr1	131639281	131639556	EM10D1092352	EM10E0450116	pELS	181
chr1	131639584	131640547	Zaphod2	DNA	hAT-Tip100	chr1	131639970	131640256	EM10D1092353	EM10E0450117	pELS	286
chr1	131908331	131908429	L1MB3	LINE	L1	chr1	131908307	131908527	EM10D1092592	EM10E0450204	pELS	98
chr1	131908432	131908563	B1_Mur4	SINE	Alu	chr1	131908307	131908527	EM10D1092592	EM10E0450204	pELS	95
chr1	131908761	131908962	ID_B1	SINE	B4	chr1	131908580	131908915	EM10D2290232	EM10E0942879	pELS	154
chr1	131909044	131909306	ORR1F	LTR	ERVL-MaLR	chr1	131908962	131909224	EM10D1092594	EM10E0450206	pELS	180
chr1	131909749	131909864	MIR	SINE	MIR	chr1	131909781	131909981	EM10D1092596	EM10E0450208	pELS	83
chr1	131969706	131969852	B1_Mur4	SINE	Alu	chr1	131969727	131969939	EM10D2290274	EM10E0942914	pELS	125
chr1	132005590	132006511	Lx8	LINE	L1	chr1	132006176	132006366	EM10D1092694	EM10E0450280	pELS	190
chr1	132006709	132006828	B1F	SINE	Alu	chr1	132006752	132007092	EM10D2290307	EM10E0942940	pELS	76
chr1	132007046	132007185	PB1D10	SINE	Alu	chr1	132006752	132007092	EM10D2290307	EM10E0942940	pELS	46
chr1	132009118	132009200	ID4	SINE	ID	chr1	132009091	132009303	EM10D1092699	EM10E0450285	pELS	82
chr1	132009511	132009643	B1_Mur1	SINE	Alu	chr1	132009325	132009602	EM10D1092700	EM10E0450286	pELS	91
chr1	132140370	132140582	B3	SINE	B2	chr1	132140227	132140490	EM10D1092833	EM10E0450352	pELS,CTCF-bound	120
chr1	132280476	132280845	RLTR9E	LTR	ERVK	chr1	132280690	132280967	EM10D2290471	EM10E0943025	pELS	155
chr1	132280857	132281043	MIRb	SINE	MIR	chr1	132280690	132280967	EM10D2290471	EM10E0943025	pELS	110
chr1	132316947	132317066	MIRc	SINE	MIR	chr1	132316760	132317028	EM10D1093041	EM10E0450473	pELS	81
chr1	132340438	132340552	PB1D7	SINE	Alu	chr1	132340534	132340814	EM10D1093071	EM10E0943061	pELS	18
chr1	132340596	132340765	B3	SINE	B2	chr1	132340534	132340814	EM10D1093071	EM10E0943061	pELS	169
chr1	132340989	132341247	B4A	SINE	B4	chr1	132341114	132341317	EM10D1093072	EM10E0450501	pELS	133
chr1	132343237	132343366	B1_Mur3	SINE	Alu	chr1	132343221	132343484	EM10D1093076	EM10E0450505	pELS	129
chr1	132416274	132416414	B1_Mur2	SINE	Alu	chr1	132416289	132416506	EM10D1093155	EM10E0450562	pELS	125
chr1	132879011	132879157	L2c	LINE	L2	chr1	132879002	132879349	EM10D2290777	EM10E0943193	pELS	146
chr1	133024639	133024732	B1_Mur1	SINE	Alu	chr1	133024418	133024667	EM10D2290838	EM10E0943221	pELS	28
chr1	133129462	133129579	L2b	LINE	L2	chr1	133129375	133129616	EM10D1093760	EM10E0450835	pELS	117
chr1	133310374	133311289	L2a	LINE	L2	chr1	133310184	133310463	EM10D2291012	EM10E0943337	pELS	89
chr1	133311339	133311491	MER20	DNA	hAT-Charlie	chr1	133311321	133311582	EM10D1093950	EM10E0450974	pELS,CTCF-bound	152
chr1	133351558	133351816	RMER17A-int	LTR	ERVK	chr1	133351806	133352106	EM10D2291038	EM10E0943351	pELS	10
chr1	133351849	133351951	MIRb	SINE	MIR	chr1	133351806	133352106	EM10D2291038	EM10E0943351	pELS	102
chr1	133361865	133361947	MTC	LTR	ERVL-MaLR	chr1	133361722	133361872	EM10D2291051	EM10E0943354	pELS	7
chr1	133362355	133362498	MER3	DNA	hAT-Charlie	chr1	133362113	133362462	EM10D2291052	EM10E0943355	pELS	107
chr1	133422194	133422436	MIR	SINE	MIR	chr1	133422335	133422637	EM10D1094075	EM10E0451047	pELS	101
chr1	133424856	133424953	B1_Mur4	SINE	Alu	chr1	133424743	133425061	EM10D2291115	EM10E0943395	pELS	97
chr1	133424957	133425044	PB1D11	SINE	Alu	chr1	133424743	133425061	EM10D2291115	EM10E0943395	pELS	87
chr1	133661735	133661862	B1_Mur2	SINE	Alu	chr1	133661620	133661842	EM10D1094228	EM10E0451111	pELS	107
chr1	133661980	133662120	B1F2	SINE	Alu	chr1	133661905	133662089	EM10D2291209	EM10E0943436	pELS	109
chr1	133689312	133689462	ID_B1	SINE	B4	chr1	133689418	133689634	EM10D1094257	EM10E0451128	pELS	44
chr1	133689571	133689691	RSINE1	SINE	B4	chr1	133689418	133689634	EM10D1094257	EM10E0451128	pELS	63
chr1	134035928	134036102	B2_Mm2	SINE	B2	chr1	134036055	134036394	EM10D2291417	EM10E0943553	pELS	47
chr1	134036372	134036507	L2	LINE	L2	chr1	134036055	134036394	EM10D2291417	EM10E0943553	pELS	22
chr1	134098230	134098311	PB1D10	SINE	Alu	chr1	134098017	134098365	EM10D1094682	EM10E0451417	pELS	81
chr1	134100072	134100177	MIR	SINE	MIR	chr1	134100036	134100216	EM10D1094686	EM10E0451421	pELS	105
chr1	134110775	134110953	B3	SINE	B2	chr1	134110561	134110798	EM10D1094701	EM10E0451433	pELS,CTCF-bound	23
chr1	134110973	134111119	B1_Mur4	SINE	Alu	chr1	134111021	134111368	EM10D2291485	EM10E0943608	pELS,CTCF-bound	98
chr1	134111126	134111442	ORR1A4	LTR	ERVL-MaLR	chr1	134111021	134111368	EM10D2291485	EM10E0943608	pELS,CTCF-bound	242
chr1	134362337	134362437	ID_B1	SINE	B4	chr1	134362205	134362406	EM10D1094946	EM10E0451570	pELS	69
chr1	134362337	134362437	ID_B1	SINE	B4	chr1	134362415	134362626	EM10D1094947	EM10E0451571	pELS	22
chr1	134362696	134363069	Charlie13b	DNA	hAT-Charlie	chr1	134362882	134363172	EM10D1094948	EM10E0451572	pELS	187
chr1	134384678	134384698	ORR1D1	LTR	ERVL-MaLR	chr1	134384612	134384945	EM10D2291623	EM10E0943668	pELS	20
[truncated: 18,699 more rows]

## Sheet: Table S4
Table S4. Overlaps among TEs and distal enhancer-like sites (dELS) in mouse.
[truncated: 76,884 more rows]

## Sheet: Table S5
Table S5. Overlaps among TEs and CTCF-only sites in mouse.
[truncated: 12,152 more rows]

[truncated: 2 more sheets: Table S6, Table S7]
