# Supplementary material for: Systematic single-cell analysis reveals dynamic control of transposable element activity orchestrating the endothelial-to-hematopoietic transition
Source: BMC Biol. 2024 Jun 27;22:143. doi: 10.1186/s12915-024-01939-5 (PMC11209969; doi:10.1186/s12915-024-01939-5)
Supplement: Supplementary file 8 — Additional file 8: Table S1. Differentially expressed TEs between pre-HECs and VECs in human. Table S2. Differentially expressed TEs between pre-HECs and HSCs in human. Table S3. Differentially expressed TEs between pre-HECs and VECs in mouse. Table S4. Differentially expressed TEs between pre-HECs and HSCs in mouse. Table S5. Average expression of TE silencers in human. Table S6. Average expression of TE silencers in mouse.(XLSX 1024 KB) [file 12915_2024_1939_MOESM8_ESM.xlsx]

## Sheet: Table S1
Table S1. Differentially expressed TEs between pre-HECs and VECs in human.
TE	p_val	avg_log2FC	pct.1	pct.2	p_val_adj	Family	Superfamily	Class
HERVK-int.ERVK.LTR	9.78525e-53	1.40494	0.628	0.252	2.05901e-48	HERVK-int	ERVK	LTR
L1M4c.L1.LINE	2.64071e-44	0.807449	1	1	5.55658e-40	L1M4c	L1	LINE
L2a.L2.LINE	5.52277e-41	0.444118	1	1	1.1621e-36	L2a	L2	LINE
L2c.L2.LINE	3.04141e-40	0.470746	1	1	6.39974e-36	L2c	L2	LINE
AluJb.Alu.SINE	1.44122e-39	0.404053	1	1	3.03262e-35	AluJb	Alu	SINE
AluJr.Alu.SINE	4.62124e-38	0.395247	1	1	9.72401e-34	AluJr	Alu	SINE
L1MEd.L1.LINE	2.17992e-37	0.531083	1	0.999	4.58699e-33	L1MEd	L1	LINE
HERV15-int.ERV1.LTR	3.11561e-37	0.815983	0.385	0.111	6.55587e-33	HERV15-int	ERV1	LTR
L1PA4.L1.LINE	7.6972e-37	0.527732	1	0.999	1.61965e-32	L1PA4	L1	LINE
L1PA3.L1.LINE	2.60317e-36	0.555113	1	0.999	5.47758e-32	L1PA3	L1	LINE
L1M5.L1.LINE	3.75824e-36	0.433928	1	1	7.90809e-32	L1M5	L1	LINE
AluSq2.Alu.SINE	4.5818e-36	0.380051	1	1	9.64102e-32	AluSq2	Alu	SINE
AluSz.Alu.SINE	1.66006e-35	0.355746	1	1	3.4931e-31	AluSz	Alu	SINE
L1PA15.L1.LINE	5.06741e-35	0.588618	1	0.989	1.06628e-30	L1PA15	L1	LINE
AluSz6.Alu.SINE	7.60332e-35	0.389765	1	1	1.59989e-30	AluSz6	Alu	SINE
MIR.MIR.SINE	1.06971e-34	0.374037	1	1	2.25089e-30	MIR	MIR	SINE
LTR30.ERV1.LTR	1.56522e-34	0.772371	0.355	0.102	3.29353e-30	LTR30	ERV1	LTR
L1PA10.L1.LINE	7.36226e-34	0.601322	1	0.988	1.54917e-29	L1PA10	L1	LINE
L1MEc.L1.LINE	8.60559e-34	0.475452	1	1	1.81079e-29	L1MEc	L1	LINE
L1PB1.L1.LINE	9.14866e-33	0.503511	1	1	1.92506e-28	L1PB1	L1	LINE
FLAM-C.Alu.SINE	1.5651e-32	0.434236	1	1	3.29328e-28	FLAM-C	Alu	SINE
AluJo.Alu.SINE	6.89151e-32	0.331163	1	1	1.45011e-27	AluJo	Alu	SINE
L1PA8.L1.LINE	7.04677e-32	0.527602	1	0.997	1.48278e-27	L1PA8	L1	LINE
AluSc.Alu.SINE	1.8284e-31	0.387811	1	1	3.84731e-27	AluSc	Alu	SINE
MIRb.MIR.SINE	1.96562e-31	0.388952	1	1	4.13606e-27	MIRb	MIR	SINE
AluY.Alu.SINE	2.74415e-31	0.342119	1	1	5.77425e-27	AluY	Alu	SINE
AluSp.Alu.SINE	4.54079e-31	0.343107	1	1	9.55472e-27	AluSp	Alu	SINE
L2.L2.LINE	7.95607e-31	0.410253	1	1	1.67412e-26	L2	L2	LINE
HAL1.L1.LINE	1.68327e-30	0.429668	1	1	3.54194e-26	HAL1	L1	LINE
L1MC4a.L1.LINE	1.95914e-30	0.477228	1	0.998	4.12242e-26	L1MC4a	L1	LINE
L2b.L2.LINE	4.23693e-30	0.379741	1	1	8.91536e-26	L2b	L2	LINE
AluSx.Alu.SINE	8.02668e-30	0.329754	1	1	1.68897e-25	AluSx	Alu	SINE
AluSx1.Alu.SINE	1.25194e-29	0.330372	1	1	2.63434e-25	AluSx1	Alu	SINE
L1PA7.L1.LINE	1.37578e-29	0.43616	1	1	2.89492e-25	L1PA7	L1	LINE
AluSq.Alu.SINE	1.14446e-28	0.378097	1	1	2.40816e-24	AluSq	Alu	SINE
MIRc.MIR.SINE	1.71123e-28	0.339509	1	1	3.60077e-24	MIRc	MIR	SINE
L1ME1.L1.LINE	2.41213e-28	0.410112	1	1	5.07561e-24	L1ME1	L1	LINE
MER61-int.ERV1.LTR	4.62539e-28	0.726521	0.866	0.647	9.73275e-24	MER61-int	ERV1	LTR
AluSg7.Alu.SINE	7.7674e-28	0.37611	1	1	1.63442e-23	AluSg7	Alu	SINE
AluSx4.Alu.SINE	1.63802e-27	0.398998	1	1	3.44672e-23	AluSx4	Alu	SINE
L1PA6.L1.LINE	1.75242e-27	0.498194	0.996	0.992	3.68743e-23	L1PA6	L1	LINE
L1MD2.L1.LINE	2.45094e-27	0.434647	0.996	0.998	5.15726e-23	L1MD2	L1	LINE
AluSx3.Alu.SINE	3.06547e-27	0.347092	1	1	6.45036e-23	AluSx3	Alu	SINE
AluJr4.Alu.SINE	3.25144e-27	0.347375	1	1	6.84169e-23	AluJr4	Alu	SINE
AluSg.Alu.SINE	3.56458e-27	0.332837	1	1	7.50059e-23	AluSg	Alu	SINE
L1M4.L1.LINE	4.40513e-27	0.413801	1	1	9.26927e-23	L1M4	L1	LINE
L1MDa.L1.LINE	8.50816e-27	0.520404	1	0.99	1.79029e-22	L1MDa	L1	LINE
MER5A.hAT-Charlie.DNA	2.15732e-26	0.415445	1	0.999	4.53944e-22	MER5A	hAT-Charlie	DNA
L1PA8A.L1.LINE	2.43775e-26	0.59158	0.983	0.863	5.12952e-22	L1PA8A	L1	LINE
MER9B.ERVK.LTR	2.71308e-26	0.207847	0.121	0.015	5.70887e-22	MER9B	ERVK	LTR
L1PA13.L1.LINE	4.92461e-26	0.481609	0.996	0.985	1.03624e-21	L1PA13	L1	LINE
OldhAT1.hAT-Ac.DNA	6.33435e-26	0.607287	0.827	0.606	1.33287e-21	OldhAT1	hAT-Ac	DNA
L1MB7.L1.LINE	8.14127e-26	0.388247	1	1	1.71309e-21	L1MB7	L1	LINE
L1MA9.L1.LINE	1.588e-25	0.450422	1	0.999	3.34148e-21	L1MA9	L1	LINE
AluSg4.Alu.SINE	4.07611e-25	0.395015	1	1	8.57694e-21	AluSg4	Alu	SINE
AluSc8.Alu.SINE	6.92889e-25	0.312818	1	1	1.45798e-20	AluSc8	Alu	SINE
L1MB8.L1.LINE	9.52362e-25	0.417464	1	1	2.00396e-20	L1MB8	L1	LINE
L1MA10.L1.LINE	5.4961e-24	0.575858	0.913	0.751	1.15649e-19	L1MA10	L1	LINE
L1PA16.L1.LINE	6.35406e-24	0.465965	1	0.997	1.33702e-19	L1PA16	L1	LINE
L1PB4.L1.LINE	1.78011e-23	0.484571	0.991	0.971	3.74571e-19	L1PB4	L1	LINE
AluYb8.Alu.SINE	2.03583e-23	0.442268	1	0.999	4.28378e-19	AluYb8	Alu	SINE
L1MC5.L1.LINE	6.61209e-23	0.357883	1	1	1.39131e-18	L1MC5	L1	LINE
L1MA4.L1.LINE	7.66428e-23	0.408634	1	0.994	1.61272e-18	L1MA4	L1	LINE
L1MC3.L1.LINE	3.21106e-22	0.447831	1	0.991	6.7567e-18	L1MC3	L1	LINE
L1MC4.L1.LINE	4.0914e-22	0.35307	1	1	8.60912e-18	L1MC4	L1	LINE
AluSc5.Alu.SINE	4.13901e-22	0.335608	1	1	8.7093e-18	AluSc5	Alu	SINE
FRAM.Alu.SINE	5.13624e-22	0.382614	1	1	1.08077e-17	FRAM	Alu	SINE
L1MB1.L1.LINE	1.44414e-21	0.536621	0.983	0.91	3.03875e-17	L1MB1	L1	LINE
L1MA3.L1.LINE	1.71873e-21	0.388893	1	0.998	3.61656e-17	L1MA3	L1	LINE
Tigger3b.TcMar-Tigger.DNA	1.83071e-21	0.40823	1	0.996	3.85218e-17	Tigger3b	TcMar-Tigger	DNA
L1PREC2.L1.LINE	2.18122e-21	0.420913	0.991	0.985	4.58973e-17	L1PREC2	L1	LINE
L1MD1.L1.LINE	6.30346e-21	0.388315	0.996	0.994	1.32637e-16	L1MD1	L1	LINE
L1HS.L1.LINE	7.41508e-21	0.475605	0.983	0.955	1.56028e-16	L1HS	L1	LINE
FLAM-A.Alu.SINE	9.077e-21	0.344046	1	1	1.90998e-16	FLAM-A	Alu	SINE
L1MC1.L1.LINE	1.04153e-20	0.415668	1	0.999	2.19159e-16	L1MC1	L1	LINE
Tigger2a.TcMar-Tigger.DNA	1.51319e-20	0.51509	0.961	0.839	3.18406e-16	Tigger2a	TcMar-Tigger	DNA
L1MEf.L1.LINE	1.53096e-20	0.384808	1	1	3.22145e-16	L1MEf	L1	LINE
L1ME4b.L1.LINE	1.81146e-20	0.336031	1	1	3.81168e-16	L1ME4b	L1	LINE
AluYm1.Alu.SINE	1.94942e-20	0.353476	1	1	4.10197e-16	AluYm1	Alu	SINE
L1M2.L1.LINE	2.96017e-20	0.393666	1	0.997	6.22878e-16	L1M2	L1	LINE
L1MEg.L1.LINE	3.47628e-20	0.370043	1	0.998	7.31479e-16	L1MEg	L1	LINE
L1ME4a.L1.LINE	4.27921e-20	0.325142	1	1	9.00432e-16	L1ME4a	L1	LINE
AluYa5.Alu.SINE	1.37674e-19	0.373926	1	1	2.89693e-15	AluYa5	Alu	SINE
FAM.Alu.SINE	1.44321e-19	0.388745	1	0.98	3.03681e-15	FAM	Alu	SINE
LTR47A.ERVL.LTR	1.91175e-19	-0.599519	0.325	0.607	4.0227e-15	LTR47A	ERVL	LTR
HAL1b.L1.LINE	2.79065e-19	0.46719	0.957	0.859	5.87209e-15	HAL1b	L1	LINE
L1MB3.L1.LINE	5.7591e-19	0.326045	1	1	1.21183e-14	L1MB3	L1	LINE
L3b.CR1.LINE	5.7665e-19	0.512571	0.926	0.859	1.21339e-14	L3b	CR1	LINE
L1ME3A.L1.LINE	2.9121e-18	0.341062	1	1	6.12763e-14	L1ME3A	L1	LINE
L1MA1.L1.LINE	4.32835e-18	0.408456	1	0.983	9.10772e-14	L1MA1	L1	LINE
L1ME3C.L1.LINE	5.91302e-18	0.497463	0.935	0.797	1.24422e-13	L1ME3C	L1	LINE
L1MA4A.L1.LINE	1.60835e-17	0.45301	1	0.987	3.38429e-13	L1MA4A	L1	LINE
AluYc.Alu.SINE	1.98097e-17	0.33994	1	0.999	4.16836e-13	AluYc	Alu	SINE
Tigger19b.TcMar-Tigger.DNA	4.18112e-17	0.482492	0.926	0.798	8.7979e-13	Tigger19b	TcMar-Tigger	DNA
MER81.hAT-Blackjack.DNA	5.13265e-17	0.508606	0.636	0.43	1.08001e-12	MER81	hAT-Blackjack	DNA
L1MA2.L1.LINE	5.2679e-17	0.393025	1	0.989	1.10847e-12	L1MA2	L1	LINE
MLT1B.ERVL-MaLR.LTR	5.95398e-17	0.391004	0.983	0.969	1.25284e-12	MLT1B	ERVL-MaLR	LTR
L1MEj.L1.LINE	6.54758e-17	0.493945	0.844	0.715	1.37774e-12	L1MEj	L1	LINE
Harlequin-int.ERV1.LTR	6.7458e-17	0.679458	0.74	0.542	1.41945e-12	Harlequin-int	ERV1	LTR
Tigger1.TcMar-Tigger.DNA	9.02842e-17	0.345867	1	0.999	1.89976e-12	Tigger1	TcMar-Tigger	DNA
L1MB4.L1.LINE	1.2468e-16	0.364772	1	0.995	2.62353e-12	L1MB4	L1	LINE
L3.CR1.LINE	1.44949e-16	0.318557	1	1	3.05001e-12	L3	CR1	LINE
L1PA2.L1.LINE	2.01635e-16	0.368828	1	0.998	4.24281e-12	L1PA2	L1	LINE
L1PA5.L1.LINE	2.29168e-16	0.336541	1	1	4.82215e-12	L1PA5	L1	LINE
L1MA5.L1.LINE	2.77777e-16	0.416632	0.987	0.933	5.84499e-12	L1MA5	L1	LINE
MLT1J.ERVL-MaLR.LTR	4.36098e-16	0.378106	0.991	0.963	9.17637e-12	MLT1J	ERVL-MaLR	LTR
MER131.DNA.DNA	4.48986e-16	-0.40889	0.182	0.465	9.44755e-12	MER131	DNA	DNA
L1ME3Cz.L1.LINE	6.94952e-16	0.360544	1	0.998	1.46232e-11	L1ME3Cz	L1	LINE
L1MEi.L1.LINE	9.19436e-16	0.409926	0.983	0.95	1.93468e-11	L1MEi	L1	LINE
L1PB3.L1.LINE	1.03292e-15	0.446682	0.944	0.868	2.17348e-11	L1PB3	L1	LINE
MIR3.MIR.SINE	1.323e-15	0.25079	1	1	2.78386e-11	MIR3	MIR	SINE
THE1B.ERVL-MaLR.LTR	1.72032e-15	0.405043	0.991	0.968	3.61989e-11	THE1B	ERVL-MaLR	LTR
L1ME2.L1.LINE	1.75148e-15	0.320622	1	0.999	3.68546e-11	L1ME2	L1	LINE
MamRep4096.hAT-Tip100.DNA	2.13002e-15	0.493496	0.481	0.278	4.48199e-11	MamRep4096	hAT-Tip100	DNA
LTR10B.ERV1.LTR	2.42531e-15	0.283927	0.247	0.09	5.10333e-11	LTR10B	ERV1	LTR
Charlie2b.hAT-Charlie.DNA	5.36592e-15	0.472033	0.926	0.828	1.1291e-10	Charlie2b	hAT-Charlie	DNA
L1MC2.L1.LINE	5.78676e-15	0.366303	0.996	0.978	1.21765e-10	L1MC2	L1	LINE
Tigger2.TcMar-Tigger.DNA	6.93544e-15	0.365471	0.996	0.969	1.45936e-10	Tigger2	TcMar-Tigger	DNA
L1MA7.L1.LINE	1.2171e-14	0.372576	0.987	0.979	2.56102e-10	L1MA7	L1	LINE
LTR46-int.ERV1.LTR	1.25894e-14	0.435169	0.459	0.258	2.64905e-10	LTR46-int	ERV1	LTR
L1M1.L1.LINE	1.4353e-14	0.292791	1	0.999	3.02016e-10	L1M1	L1	LINE
L1ME2z.L1.LINE	1.26418e-13	0.365403	0.996	0.961	2.66008e-09	L1ME2z	L1	LINE
MER2.TcMar-Tigger.DNA	1.70202e-13	0.374126	1	0.982	3.5814e-09	MER2	TcMar-Tigger	DNA
L1M3.L1.LINE	3.98075e-13	0.323355	1	0.973	8.37628e-09	L1M3	L1	LINE
L1ME3G.L1.LINE	4.44755e-13	0.28586	1	0.999	9.35853e-09	L1ME3G	L1	LINE
MER58B.hAT-Charlie.DNA	5.27064e-13	0.326255	1	0.95	1.10905e-08	MER58B	hAT-Charlie	DNA
MER58A.hAT-Charlie.DNA	5.43995e-13	0.295233	1	0.998	1.14467e-08	MER58A	hAT-Charlie	DNA
L1MD.L1.LINE	1.19094e-12	0.313416	0.996	0.996	2.50597e-08	L1MD	L1	LINE
L1PB2.L1.LINE	1.1983e-12	0.391141	0.939	0.856	2.52145e-08	L1PB2	L1	LINE
MSTD.ERVL-MaLR.LTR	1.40174e-12	0.438367	0.874	0.755	2.94955e-08	MSTD	ERVL-MaLR	LTR
L4-C-Mam.RTE-X.LINE	2.44326e-12	0.422679	0.823	0.688	5.14111e-08	L4-C-Mam	RTE-X	LINE
MER33.hAT-Charlie.DNA	3.80695e-12	0.313457	1	0.985	8.01058e-08	MER33	hAT-Charlie	DNA
L1ME3B.L1.LINE	3.98709e-12	0.34248	1	0.992	8.38964e-08	L1ME3B	L1	LINE
HERVH-int.ERV1.LTR	5.08769e-12	0.417948	0.961	0.914	1.07055e-07	HERVH-int	ERV1	LTR
L1ME3.L1.LINE	5.24849e-12	0.321427	0.987	0.99	1.10439e-07	L1ME3	L1	LINE
MER112.hAT-Charlie.DNA	5.7909e-12	0.307285	0.97	0.865	1.21852e-07	MER112	hAT-Charlie	DNA
AluYe5.Alu.SINE	5.97261e-12	0.293431	0.996	0.951	1.25676e-07	AluYe5	Alu	SINE
L4-A-Mam.RTE-X.LINE	6.19095e-12	0.369555	0.918	0.815	1.3027e-07	L4-A-Mam	RTE-X	LINE
L1MB5.L1.LINE	8.97798e-12	0.273612	0.996	0.996	1.88915e-07	L1MB5	L1	LINE
MER4-int.ERV1.LTR	1.1224e-11	0.401629	0.965	0.856	2.36176e-07	MER4-int	ERV1	LTR
L1MC5a.L1.LINE	1.26572e-11	0.255075	1	1	2.66332e-07	L1MC5a	L1	LINE
MER21C.ERVL.LTR	1.36644e-11	0.37826	0.935	0.838	2.87527e-07	MER21C	ERVL	LTR
MLT1D.ERVL-MaLR.LTR	1.56104e-11	0.294045	0.996	0.987	3.28473e-07	MLT1D	ERVL-MaLR	LTR
L1ME4c.L1.LINE	1.56712e-11	0.303122	0.987	0.974	3.29752e-07	L1ME4c	L1	LINE
MER5B.hAT-Charlie.DNA	2.33375e-11	0.310249	1	0.994	4.91068e-07	MER5B	hAT-Charlie	DNA
MER41-int.ERV1.LTR	2.61723e-11	0.432085	0.723	0.555	5.50718e-07	MER41-int	ERV1	LTR
MER11A.ERVK.LTR	4.15174e-11	0.522271	0.437	0.287	8.73609e-07	MER11A	ERVK	LTR
L1PA17.L1.LINE	4.29235e-11	0.34318	0.957	0.913	9.03195e-07	L1PA17	L1	LINE
Tigger10.TcMar-Tigger.DNA	4.61696e-11	0.373054	0.563	0.396	9.71501e-07	Tigger10	TcMar-Tigger	DNA
L1MA5A.L1.LINE	5.94691e-11	0.370398	0.944	0.875	1.25135e-06	L1MA5A	L1	LINE
L1P3.L1.LINE	6.49439e-11	0.403851	0.879	0.773	1.36655e-06	L1P3	L1	LINE
Tigger4a.TcMar-Tigger.DNA	1.07304e-10	0.34541	0.974	0.952	2.2579e-06	Tigger4a	TcMar-Tigger	DNA
L1MA8.L1.LINE	1.1647e-10	0.330624	0.996	0.992	2.45076e-06	L1MA8	L1	LINE
MSTA.ERVL-MaLR.LTR	1.33239e-10	0.292644	1	0.978	2.80361e-06	MSTA	ERVL-MaLR	LTR
L1PA11.L1.LINE	1.47213e-10	0.340411	1	0.972	3.09767e-06	L1PA11	L1	LINE
L1P4.L1.LINE	1.80299e-10	0.374828	0.87	0.759	3.79385e-06	L1P4	L1	LINE
AluYh3.Alu.SINE	2.04611e-10	0.294333	0.991	0.988	4.30543e-06	AluYh3	Alu	SINE
L1MA6.L1.LINE	2.29763e-10	0.32786	0.97	0.924	4.83468e-06	L1MA6	L1	LINE
MER102b.hAT-Charlie.DNA	2.51168e-10	0.365522	0.861	0.72	5.28509e-06	MER102b	hAT-Charlie	DNA
MER101-int.ERV1.LTR	2.7461e-10	0.454275	0.628	0.487	5.77835e-06	MER101-int	ERV1	LTR
L1MCa.L1.LINE	3.44972e-10	0.319266	0.991	0.976	7.2589e-06	L1MCa	L1	LINE
Eulor5A.DNA.DNA	5.40813e-10	0.20566	0.208	0.087	1.13798e-05	Eulor5A	DNA	DNA
THE1D.ERVL-MaLR.LTR	6.22382e-10	0.335117	0.957	0.861	1.30962e-05	THE1D	ERVL-MaLR	LTR
L1M4b.L1.LINE	6.97098e-10	0.344175	0.952	0.869	1.46683e-05	L1M4b	L1	LINE
L1M8.L1.LINE	8.30892e-10	0.391763	0.784	0.665	1.74836e-05	L1M8	L1	LINE
AluYj4.Alu.SINE	1.25006e-09	0.263483	1	0.995	2.63038e-05	AluYj4	Alu	SINE
MER51D.ERV1.LTR	1.47114e-09	-0.251958	0.035	0.194	3.09557e-05	MER51D	ERV1	LTR
Charlie1a.hAT-Charlie.DNA	4.33561e-09	0.293897	1	0.996	9.12299e-05	Charlie1a	hAT-Charlie	DNA
L1MEb.L1.LINE	4.89783e-09	0.357526	0.71	0.582	0.00010306	L1MEb	L1	LINE
AluSq4.Alu.SINE	5.59839e-09	0.295856	0.987	0.977	0.000117801	AluSq4	Alu	SINE
MER30.hAT-Charlie.DNA	7.10388e-09	0.28846	0.996	0.977	0.00014948	MER30	hAT-Charlie	DNA
MLT1K.ERVL-MaLR.LTR	7.75216e-09	0.277172	1	0.971	0.000163121	MLT1K	ERVL-MaLR	LTR
L1MB2.L1.LINE	1.06132e-08	0.229466	1	0.999	0.000223322	L1MB2	L1	LINE
Tigger4b.TcMar-Tigger.DNA	1.19662e-08	0.319683	0.879	0.777	0.000251794	Tigger4b	TcMar-Tigger	DNA
L1MC.L1.LINE	1.25732e-08	0.304691	0.978	0.959	0.000264566	L1MC	L1	LINE
L1MCc.L1.LINE	1.41737e-08	0.325803	0.714	0.591	0.000298244	L1MCc	L1	LINE
L1ME3F.L1.LINE	1.60941e-08	0.274157	0.974	0.938	0.000338652	L1ME3F	L1	LINE
AluYk3.Alu.SINE	1.97261e-08	0.298776	0.978	0.943	0.000415076	AluYk3	Alu	SINE
MLT1C.ERVL-MaLR.LTR	1.98399e-08	0.249709	0.987	0.987	0.000417472	MLT1C	ERVL-MaLR	LTR
MamRTE1.RTE-BovB.LINE	3.55499e-08	0.305855	0.939	0.877	0.00074804	MamRTE1	RTE-BovB	LINE
L1M6.L1.LINE	3.64658e-08	0.317472	0.944	0.858	0.000767313	L1M6	L1	LINE
MLT1A0.ERVL-MaLR.LTR	5.23265e-08	0.288424	0.991	0.974	0.00110105	MLT1A0	ERVL-MaLR	LTR
THE1C.ERVL-MaLR.LTR	7.1148e-08	0.286865	0.926	0.821	0.0014971	THE1C	ERVL-MaLR	LTR
LTR7.ERV1.LTR	2.08243e-07	0.30934	0.658	0.548	0.00438185	LTR7	ERV1	LTR
Alu.Alu.SINE	2.21962e-07	0.28118	0.952	0.87	0.00467052	Alu	Alu	SINE
SVA-E.SVA.Retroposon	2.26686e-07	0.289417	0.922	0.837	0.00476993	SVA-E	SVA	Retroposon
Tigger7.TcMar-Tigger.DNA	2.32417e-07	0.310967	0.805	0.693	0.00489052	Tigger7	TcMar-Tigger	DNA
MADE1.TcMar-Mariner.DNA	2.39893e-07	0.267319	0.732	0.613	0.00504783	MADE1	TcMar-Mariner	DNA
L1PA14.L1.LINE	2.48567e-07	0.327185	0.883	0.84	0.00523034	L1PA14	L1	LINE
L1ME3D.L1.LINE	2.49684e-07	0.301067	0.905	0.784	0.00525385	L1ME3D	L1	LINE
MIR1-Amn.MIR.SINE	2.80436e-07	0.29111	0.957	0.896	0.00590094	MIR1-Amn	MIR	SINE
AluYh3a3.Alu.SINE	3.20891e-07	0.361975	0.55	0.433	0.00675219	AluYh3a3	Alu	SINE
MER5C.hAT-Charlie.DNA	3.28345e-07	0.33654	0.619	0.515	0.00690904	MER5C	hAT-Charlie	DNA
Tigger15a.TcMar-Tigger.DNA	3.46258e-07	0.3064	0.9	0.84	0.00728597	Tigger15a	TcMar-Tigger	DNA
ERVL-E-int.ERVL.LTR	6.06746e-07	0.276997	0.827	0.724	0.0127671	ERVL-E-int	ERVL	LTR
MLT1L.ERVL-MaLR.LTR	6.1784e-07	0.258335	0.948	0.876	0.0130006	MLT1L	ERVL-MaLR	LTR
MER102c.hAT-Charlie.DNA	6.59482e-07	0.308738	0.714	0.62	0.0138768	MER102c	hAT-Charlie	DNA
L1P1.L1.LINE	8.88155e-07	0.243056	0.892	0.787	0.0186886	L1P1	L1	LINE
MER21B.ERVL.LTR	1.18739e-06	0.302786	0.81	0.737	0.0249851	MER21B	ERVL	LTR
L1MEa.L1.LINE	1.28657e-06	0.248586	0.368	0.241	0.027072	L1MEa	L1	LINE
AluYf1.Alu.SINE	1.41395e-06	0.234387	1	0.982	0.0297524	AluYf1	Alu	SINE
X8-LINE.CR1.LINE	1.66095e-06	0.144862	0.152	0.068	0.0349496	X8-LINE	CR1	LINE
MER103C.hAT-Charlie.DNA	1.75595e-06	0.267265	0.926	0.855	0.0369487	MER103C	hAT-Charlie	DNA
Tigger13a.TcMar-Tigger.DNA	2.29444e-06	0.282503	0.844	0.766	0.0482795	Tigger13a	TcMar-Tigger	DNA
L1P4a.L1.LINE	3.09544e-06	0.246613	0.333	0.216	0.0651342	L1P4a	L1	LINE
L1MCb.L1.LINE	3.77711e-06	0.303733	0.623	0.511	0.079478	L1MCb	L1	LINE
MLT1J2.ERVL-MaLR.LTR	3.81048e-06	0.29486	0.736	0.646	0.0801801	MLT1J2	ERVL-MaLR	LTR
L1M4a1.L1.LINE	3.81175e-06	0.278809	0.874	0.804	0.0802069	L1M4a1	L1	LINE
MLT1N2.ERVL-MaLR.LTR	3.83017e-06	0.327605	0.571	0.478	0.0805943	MLT1N2	ERVL-MaLR	LTR
AluYg6.Alu.SINE	4.06823e-06	0.25452	0.879	0.787	0.0856038	AluYg6	Alu	SINE
MER4B-int.ERV1.LTR	4.11693e-06	0.271772	0.571	0.465	0.0866283	MER4B-int	ERV1	LTR
Ricksha-0.MULE-MuDR.DNA	4.37615e-06	-0.298457	0.558	0.67	0.0920829	Ricksha-0	MULE-MuDR	DNA
L2-3-Crp.L2.LINE	5.13114e-06	0.310913	0.662	0.583	0.107969	L2-3-Crp	L2	LINE
MER5A1.hAT-Charlie.DNA	6.1689e-06	0.254661	0.987	0.95	0.129806	MER5A1	hAT-Charlie	DNA
AluYb9.Alu.SINE	7.22803e-06	0.219909	0.684	0.56	0.152092	AluYb9	Alu	SINE
LTR81B.Gypsy.LTR	7.52332e-06	0.464661	0.468	0.388	0.158306	LTR81B	Gypsy	LTR
Tigger3a.TcMar-Tigger.DNA	8.4639e-06	0.289379	0.866	0.811	0.178097	Tigger3a	TcMar-Tigger	DNA
MLT1J1.ERVL-MaLR.LTR	8.55422e-06	0.240241	0.684	0.575	0.179998	MLT1J1	ERVL-MaLR	LTR
MLT1A.ERVL-MaLR.LTR	9.21169e-06	0.267021	0.922	0.877	0.193832	MLT1A	ERVL-MaLR	LTR
L1M2a.L1.LINE	1.40478e-05	0.247078	0.654	0.527	0.295594	L1M2a	L1	LINE
MER41A.ERV1.LTR	1.44177e-05	0.281012	0.801	0.711	0.303376	MER41A	ERV1	LTR
AluYc3.Alu.SINE	1.58048e-05	0.235374	0.896	0.811	0.332565	AluYc3	Alu	SINE
SVA-C.SVA.Retroposon	2.31215e-05	0.25989	0.827	0.733	0.486523	SVA-C	SVA	Retroposon
MER3.hAT-Charlie.DNA	2.40745e-05	0.232767	0.991	0.971	0.506576	MER3	hAT-Charlie	DNA
MER57E3.ERV1.LTR	2.55796e-05	-0.207175	0.359	0.512	0.538246	MER57E3	ERV1	LTR
MER63D.hAT-Blackjack.DNA	2.56297e-05	0.310817	0.558	0.469	0.5393	MER63D	hAT-Blackjack	DNA
MER113.hAT-Charlie.DNA	3.31684e-05	0.237368	0.827	0.71	0.69793	MER113	hAT-Charlie	DNA
MLT1F.ERVL-MaLR.LTR	3.52029e-05	0.244179	0.81	0.746	0.740739	MLT1F	ERVL-MaLR	LTR
L1MDb.L1.LINE	3.66001e-05	0.336083	0.429	0.348	0.770139	L1MDb	L1	LINE
MLT1A1.ERVL-MaLR.LTR	3.75738e-05	0.234049	0.818	0.739	0.790629	MLT1A1	ERVL-MaLR	LTR
Tigger19a.TcMar-Tigger.DNA	4.54403e-05	0.274655	0.74	0.695	0.956154	Tigger19a	TcMar-Tigger	DNA
Charlie4z.hAT-Charlie.DNA	4.55534e-05	0.215706	0.909	0.808	0.958534	Charlie4z	hAT-Charlie	DNA
Charlie1.hAT-Charlie.DNA	5.06831e-05	0.239886	0.853	0.764	1	Charlie1	hAT-Charlie	DNA
MSTB1.ERVL-MaLR.LTR	5.65835e-05	0.215627	0.879	0.787	1	MSTB1	ERVL-MaLR	LTR
Charlie17.hAT-Charlie.DNA	5.66539e-05	0.189915	0.273	0.176	1	Charlie17	hAT-Charlie	DNA
HAL1ME.L1.LINE	5.76123e-05	0.207279	0.983	0.952	1	HAL1ME	L1	LINE
L1ME3E.L1.LINE	6.41622e-05	0.170673	0.978	0.953	1	L1ME3E	L1	LINE
L1M7.L1.LINE	6.97539e-05	0.238079	0.896	0.848	1	L1M7	L1	LINE
MER65D.ERV1.LTR	8.46718e-05	-0.170265	0.104	0.213	1	MER65D	ERV1	LTR
HAL1M8.L1.LINE	0.000130475	0.230744	0.844	0.758	1	HAL1M8	L1	LINE
CR1-Mam.CR1.LINE	0.000192293	0.246128	0.602	0.516	1	CR1-Mam	CR1	LINE
MER4E.ERV1.LTR	0.000200267	0.261007	0.442	0.351	1	MER4E	ERV1	LTR
L1PBa.L1.LINE	0.000206102	0.200034	0.857	0.773	1	L1PBa	L1	LINE
MER1A.hAT-Charlie.DNA	0.000227139	0.249337	0.628	0.561	1	MER1A	hAT-Charlie	DNA
Tigger4.TcMar-Tigger.DNA	0.00024106	0.264278	0.775	0.673	1	Tigger4	TcMar-Tigger	DNA
MLT1I.ERVL-MaLR.LTR	0.000278226	0.206001	0.775	0.702	1	MLT1I	ERVL-MaLR	LTR
MER53.hAT.DNA	0.000297292	0.243651	0.58	0.511	1	MER53	hAT	DNA
MER20B.hAT-Charlie.DNA	0.000326581	0.25184	0.762	0.693	1	MER20B	hAT-Charlie	DNA
LTR65.ERV1.LTR	0.000346374	0.162634	0.195	0.119	1	LTR65	ERV1	LTR
AluYk11.Alu.SINE	0.000369299	0.259351	0.662	0.591	1	AluYk11	Alu	SINE
LOR1-int.ERV1.LTR	0.00037464	0.190775	0.506	0.403	1	LOR1-int	ERV1	LTR
LTR5-Hs.ERVK.LTR	0.000401407	0.260026	0.442	0.367	1	LTR5-Hs	ERVK	LTR
MamRep137.TcMar-Tigger.DNA	0.000422784	0.222059	0.519	0.446	1	MamRep137	TcMar-Tigger	DNA
AluYk2.Alu.SINE	0.000441303	0.228753	0.909	0.878	1	AluYk2	Alu	SINE
LTR102-Mam.ERVL.LTR	0.000497451	0.132629	0.173	0.103	1	LTR102-Mam	ERVL	LTR
MER34C2.ERV1.LTR	0.000521461	-0.116864	0.1	0.193	1	MER34C2	ERV1	LTR
L4-B-Mam.RTE-X.LINE	0.000548084	0.260539	0.641	0.592	1	L4-B-Mam	RTE-X	LINE
LTR31.ERV1.LTR	0.000549734	0.195504	0.338	0.247	1	LTR31	ERV1	LTR
MamGypLTR1b.Gypsy.LTR	0.000579723	0.134531	0.156	0.09	1	MamGypLTR1b	Gypsy	LTR
SVA-A.SVA.Retroposon	0.000647185	0.194346	0.784	0.724	1	SVA-A	SVA	Retroposon
MSTC.ERVL-MaLR.LTR	0.000677293	0.195346	0.753	0.662	1	MSTC	ERVL-MaLR	LTR
LTR33.ERVL.LTR	0.000747859	0.196559	0.745	0.637	1	LTR33	ERVL	LTR
MLT1H.ERVL-MaLR.LTR	0.000829296	0.203242	0.874	0.783	1	MLT1H	ERVL-MaLR	LTR
MER44A.TcMar-Tigger.DNA	0.000922275	0.234804	0.641	0.604	1	MER44A	TcMar-Tigger	DNA
MamGypLTR1a.Gypsy.LTR	0.000954227	-0.112625	0.087	0.172	1	MamGypLTR1a	Gypsy	LTR
LTR62.ERVL.LTR	0.00109173	0.15704	0.208	0.135	1	LTR62	ERVL	LTR
MER76.ERVL.LTR	0.00118859	0.133271	0.113	0.061	1	MER76	ERVL	LTR
MamTip2.hAT-Tip100.DNA	0.00121416	0.226217	0.632	0.57	1	MamTip2	hAT-Tip100	DNA
HERVK9-int.ERVK.LTR	0.00124012	-0.133079	0.208	0.315	1	HERVK9-int	ERVK	LTR
MER9a2.ERVK.LTR	0.00129702	-0.134147	0.16	0.256	1	MER9a2	ERVK	LTR
LTR47B2.ERVL.LTR	0.0013113	-0.155519	0.377	0.49	1	LTR47B2	ERVL	LTR
Charlie13b.hAT-Charlie.DNA	0.00139384	-0.0698991	0.039	0.106	1	Charlie13b	hAT-Charlie	DNA
Tigger2b-Pri.TcMar-Tigger.DNA	0.00140195	0.210333	0.779	0.716	1	Tigger2b-Pri	TcMar-Tigger	DNA
MER47A.TcMar-Tigger.DNA	0.00143059	0.176851	0.671	0.606	1	MER47A	TcMar-Tigger	DNA
MER123.DNA.DNA	0.00151796	0.11214	0.195	0.124	1	MER123	DNA	DNA
Tigger6a.TcMar-Tigger.DNA	0.00163786	0.180532	0.416	0.327	1	Tigger6a	TcMar-Tigger	DNA
HERVK14-int.ERVK.LTR	0.00173143	-0.100213	0.121	0.212	1	HERVK14-int	ERVK	LTR
L1ME5.L1.LINE	0.00174992	0.208201	0.636	0.571	1	L1ME5	L1	LINE
PrimLTR79.ERV1.LTR	0.00175146	0.134738	0.156	0.095	1	PrimLTR79	ERV1	LTR
AluYk4.Alu.SINE	0.00186947	0.200193	0.961	0.921	1	AluYk4	Alu	SINE
L1M3c.L1.LINE	0.00216647	0.213216	0.416	0.344	1	L1M3c	L1	LINE
MamGypsy2-LTR.Gypsy.LTR	0.00219107	0.140295	0.173	0.11	1	MamGypsy2-LTR	Gypsy	LTR
MLT1H1.ERVL-MaLR.LTR	0.00220935	0.21866	0.654	0.596	1	MLT1H1	ERVL-MaLR	LTR
Cheshire.hAT-Charlie.DNA	0.00221248	0.201653	0.576	0.505	1	Cheshire	hAT-Charlie	DNA
HERV1-I-int.ERV1.LTR	0.00236109	0.126842	0.104	0.056	1	HERV1-I-int	ERV1	LTR
MER4C.ERV1.LTR	0.00237868	0.211787	0.273	0.201	1	MER4C	ERV1	LTR
Charlie15a.hAT-Charlie.DNA	0.00238589	0.215078	0.61	0.543	1	Charlie15a	hAT-Charlie	DNA
MER99.hAT.DNA	0.00241748	0.109913	0.147	0.089	1	MER99	hAT	DNA
MER104.TcMar-Tc2.DNA	0.00243269	0.234794	0.541	0.489	1	MER104	TcMar-Tc2	DNA
MER31B.ERV1.LTR	0.00247256	-0.0915338	0.203	0.308	1	MER31B	ERV1	LTR
Tigger17a.TcMar-Tigger.DNA	0.0025071	0.202384	0.818	0.765	1	Tigger17a	TcMar-Tigger	DNA
SVA-F.SVA.Retroposon	0.00257521	0.202337	0.853	0.826	1	SVA-F	SVA	Retroposon
MSTB.ERVL-MaLR.LTR	0.00263089	0.173113	0.857	0.818	1	MSTB	ERVL-MaLR	LTR
L1M3e.L1.LINE	0.00285958	0.197047	0.359	0.286	1	L1M3e	L1	LINE
Charlie5.hAT-Charlie.DNA	0.00314641	0.198436	0.714	0.646	1	Charlie5	hAT-Charlie	DNA
MER61F.ERV1.LTR	0.00340221	0.0860853	0.104	0.057	1	MER61F	ERV1	LTR
SVA-D.SVA.Retroposon	0.00349125	0.14033	0.996	0.988	1	SVA-D	SVA	Retroposon
Charlie2a.hAT-Charlie.DNA	0.00359535	0.225306	0.645	0.602	1	Charlie2a	hAT-Charlie	DNA
LTR12F.ERV1.LTR	0.00386334	0.159021	0.411	0.341	1	LTR12F	ERV1	LTR
L1MEh.L1.LINE	0.00422604	0.196027	0.723	0.646	1	L1MEh	L1	LINE
Charlie1b.hAT-Charlie.DNA	0.00433949	0.178274	0.844	0.787	1	Charlie1b	hAT-Charlie	DNA
AluYi6.Alu.SINE	0.00460524	0.210209	0.589	0.544	1	AluYi6	Alu	SINE
Charlie13a.hAT-Charlie.DNA	0.00461236	-0.119269	0.173	0.26	1	Charlie13a	hAT-Charlie	DNA
Charlie19a.hAT-Charlie.DNA	0.00462238	0.206001	0.407	0.346	1	Charlie19a	hAT-Charlie	DNA
L1PA15-16.L1.LINE	0.00464286	0.201248	0.407	0.345	1	L1PA15-16	L1	LINE
MER41B.ERV1.LTR	0.00472678	0.146221	0.706	0.641	1	MER41B	ERV1	LTR
MER31-int.ERV1.LTR	0.00485355	0.206949	0.446	0.389	1	MER31-int	ERV1	LTR
MER46C.TcMar-Tigger.DNA	0.0048712	0.18671	0.758	0.708	1	MER46C	TcMar-Tigger	DNA
MLT2D.ERVL.LTR	0.00513642	0.20133	0.554	0.5	1	MLT2D	ERVL	LTR
MLT1E1.ERVL-MaLR.LTR	0.00535762	0.131327	0.229	0.162	1	MLT1E1	ERVL-MaLR	LTR
LTR25.ERV1.LTR	0.0053904	-0.0773862	0.156	0.243	1	LTR25	ERV1	LTR
MER50.ERV1.LTR	0.00540509	0.178835	0.515	0.449	1	MER50	ERV1	LTR
LTR79.ERVL.LTR	0.0055153	0.208806	0.472	0.412	1	LTR79	ERVL	LTR
L1M4a2.L1.LINE	0.00567373	0.191343	0.805	0.751	1	L1M4a2	L1	LINE
Tigger1a-Art.TcMar-Tigger.DNA	0.00576881	0.185426	0.212	0.151	1	Tigger1a-Art	TcMar-Tigger	DNA
MER61C.ERV1.LTR	0.00579698	0.0864928	0.134	0.083	1	MER61C	ERV1	LTR
MSTD-int.ERVL-MaLR.LTR	0.00607565	0.221872	0.29	0.229	1	MSTD-int	ERVL-MaLR	LTR
MER74A.ERVL.LTR	0.00609741	-0.113599	0.32	0.427	1	MER74A	ERVL	LTR
HERVL40-int.ERVL.LTR	0.00615863	0.150984	0.247	0.183	1	HERVL40-int	ERVL	LTR
MER65-int.ERV1.LTR	0.00665435	0.163556	0.628	0.571	1	MER65-int	ERV1	LTR
MER92B.ERV1.LTR	0.00711073	-0.0896831	0.234	0.331	1	MER92B	ERV1	LTR
LTR104-Mam.Gypsy.LTR	0.00761404	0.0929918	0.195	0.133	1	LTR104-Mam	Gypsy	LTR
MER91A.hAT-Tip100.DNA	0.00776502	0.161403	0.494	0.444	1	MER91A	hAT-Tip100	DNA
Ricksha-a.MULE-MuDR.DNA	0.00785446	0.13859	0.32	0.249	1	Ricksha-a	MULE-MuDR	DNA
Tigger20a.TcMar-Tigger.DNA	0.00811922	0.199455	0.39	0.335	1	Tigger20a	TcMar-Tigger	DNA
LTR70.ERV1.LTR	0.00826541	-0.109159	0.251	0.344	1	LTR70	ERV1	LTR
LTR16E1.ERVL.LTR	0.00908056	-0.0865012	0.165	0.245	1	LTR16E1	ERVL	LTR
MER85.PiggyBac.DNA	0.00985328	0.155994	0.247	0.186	1	MER85	PiggyBac	DNA
THE1A.ERVL-MaLR.LTR	0.010075	0.149705	0.602	0.533	1	THE1A	ERVL-MaLR	LTR
Charlie10b.hAT-Charlie.DNA	0.0107199	0.107603	0.16	0.108	1	Charlie10b	hAT-Charlie	DNA
AluYd8.Alu.SINE	0.0110708	0.176889	0.506	0.449	1	AluYd8	Alu	SINE
MLT2C2.ERVL.LTR	0.0112419	0.0872001	0.173	0.118	1	MLT2C2	ERVL	LTR
LTR51.ERV1.LTR	0.0118288	0.0954793	0.113	0.07	1	LTR51	ERV1	LTR
MER115.hAT-Tip100.DNA	0.0119819	-0.0705731	0.147	0.224	1	MER115	hAT-Tip100	DNA
LTR85c.Gypsy.LTR	0.0122326	0.133454	0.212	0.155	1	LTR85c	Gypsy	LTR
MER34B-int.ERV1.LTR	0.0122772	0.140046	0.32	0.259	1	MER34B-int	ERV1	LTR
LTR9D.ERV1.LTR	0.0124952	0.122471	0.208	0.152	1	LTR9D	ERV1	LTR
MLT1E2.ERVL-MaLR.LTR	0.0128752	0.149996	0.584	0.529	1	MLT1E2	ERVL-MaLR	LTR
MLT1E1A.ERVL-MaLR.LTR	0.0129293	0.166906	0.55	0.504	1	MLT1E1A	ERVL-MaLR	LTR
MER68.ERVL.LTR	0.0129576	0.159423	0.606	0.562	1	MER68	ERVL	LTR
Tigger9b.TcMar-Tigger.DNA	0.0130074	0.128662	0.58	0.518	1	Tigger9b	TcMar-Tigger	DNA
Charlie9.hAT-Charlie.DNA	0.013221	-0.182305	0.584	0.625	1	Charlie9	hAT-Charlie	DNA
MER106A.hAT-Charlie.DNA	0.0140407	0.141048	0.346	0.286	1	MER106A	hAT-Charlie	DNA
MER74B.ERVL.LTR	0.0143209	0.178391	0.338	0.28	1	MER74B	ERVL	LTR
MARNA.TcMar-Mariner.DNA	0.0145457	0.175545	0.684	0.622	1	MARNA	TcMar-Mariner	DNA
LTR12E.ERV1.LTR	0.0155603	-0.0732525	0.065	0.118	1	LTR12E	ERV1	LTR
hAT-N1-Mam.hAT-Tip100.DNA	0.0156205	0.0937846	0.165	0.113	1	hAT-N1-Mam	hAT-Tip100	DNA
Charlie26a.hAT-Charlie.DNA	0.0170198	-0.0878664	0.117	0.18	1	Charlie26a	hAT-Charlie	DNA
HERVIP10B3-int.ERV1.LTR	0.0183605	-0.0701987	0.247	0.337	1	HERVIP10B3-int	ERV1	LTR
L1M3f.L1.LINE	0.0188216	0.156943	0.429	0.38	1	L1M3f	L1	LINE
MER34.ERV1.LTR	0.0202787	0.18872	0.329	0.274	1	MER34	ERV1	LTR
LTR8B.ERV1.LTR	0.0207149	0.117425	0.355	0.292	1	LTR8B	ERV1	LTR
MER61B.ERV1.LTR	0.0210212	0.11901	0.255	0.199	1	MER61B	ERV1	LTR
MLT1B-int.ERVL-MaLR.LTR	0.0212219	0.083962	0.186	0.133	1	MLT1B-int	ERVL-MaLR	LTR
MamSINE1.tRNA-RTE.SINE	0.0220219	0.136883	0.805	0.741	1	MamSINE1	tRNA-RTE	SINE
MSTA1.ERVL-MaLR.LTR	0.0220503	-0.0834708	0.126	0.187	1	MSTA1	ERVL-MaLR	LTR
LTR86A2.ERVL.LTR	0.0228102	-0.0543772	0.095	0.154	1	LTR86A2	ERVL	LTR
LTR1D.ERV1.LTR	0.0230942	-0.0510832	0.065	0.116	1	LTR1D	ERV1	LTR
LTR50.ERVL.LTR	0.0236926	-0.0543392	0.303	0.407	1	LTR50	ERVL	LTR
Charlie7.hAT-Charlie.DNA	0.0247709	0.144362	0.771	0.712	1	Charlie7	hAT-Charlie	DNA
LTR106-Mam.LTR.LTR	0.0264393	-0.0679259	0.078	0.129	1	LTR106-Mam	LTR	LTR
MER45C.hAT-Tip100.DNA	0.0285324	-0.0654957	0.147	0.211	1	MER45C	hAT-Tip100	DNA
MER57-int.ERV1.LTR	0.0286605	0.169742	0.316	0.266	1	MER57-int	ERV1	LTR
Arthur1A.hAT-Tip100.DNA	0.0297915	0.147399	0.229	0.184	1	Arthur1A	hAT-Tip100	DNA
MER21A.ERVL.LTR	0.030014	0.160868	0.524	0.492	1	MER21A	ERVL	LTR
MER63A.hAT-Blackjack.DNA	0.0302033	0.127746	0.385	0.332	1	MER63A	hAT-Blackjack	DNA
MLT1G3.ERVL-MaLR.LTR	0.0348035	0.143429	0.645	0.608	1	MLT1G3	ERVL-MaLR	LTR
PABL-A-int.ERV1.LTR	0.0354797	-0.0538398	0.225	0.301	1	PABL-A-int	ERV1	LTR
LTR5A.ERVK.LTR	0.0359404	0.129016	0.234	0.187	1	LTR5A	ERVK	LTR
LTR16.ERVL.LTR	0.0380901	0.108455	0.251	0.199	1	LTR16	ERVL	LTR
HERVS71-int.ERV1.LTR	0.0381327	0.153083	0.364	0.316	1	HERVS71-int	ERV1	LTR
MER4D1.ERV1.LTR	0.0391905	0.122775	0.576	0.535	1	MER4D1	ERV1	LTR
MamRep1527.LTR.LTR	0.0397743	-0.0609543	0.078	0.123	1	MamRep1527	LTR	LTR
LTR24B.ERV1.LTR	0.0409862	-0.0543595	0.177	0.244	1	LTR24B	ERV1	LTR
Charlie8.hAT-Charlie.DNA	0.0411644	0.146445	0.649	0.603	1	Charlie8	hAT-Charlie	DNA
L1PB.L1.LINE	0.0418579	0.159712	0.71	0.657	1	L1PB	L1	LINE
MER50B.ERV1.LTR	0.0422815	0.100323	0.177	0.134	1	MER50B	ERV1	LTR
MER90a.ERV1.LTR	0.0447326	0.142001	0.338	0.285	1	MER90a	ERV1	LTR
Tigger14a.TcMar-Tigger.DNA	0.0454029	0.195271	0.359	0.323	1	Tigger14a	TcMar-Tigger	DNA
L1M2c.L1.LINE	0.0460248	0.156874	0.294	0.254	1	L1M2c	L1	LINE
HSMAR1.TcMar-Mariner.DNA	0.0463942	-0.0868248	0.563	0.627	1	HSMAR1	TcMar-Mariner	DNA
L2-1-AMi.L2.LINE	0.0472439	0.0994765	0.294	0.24	1	L2-1-AMi	L2	LINE
MamRep38.hAT.DNA	0.0481475	0.149695	0.346	0.299	1	MamRep38	hAT	DNA
LTR13A.ERVK.LTR	0.0485146	-0.0504645	0.134	0.19	1	LTR13A	ERVK	LTR
Tigger11a.TcMar-Tigger.DNA	0.0502516	-0.0546886	0.225	0.3	1	Tigger11a	TcMar-Tigger	DNA
MER68B.ERVL.LTR	0.0522086	0.103159	0.208	0.165	1	MER68B	ERVL	LTR
MER121.hAT.DNA	0.0523746	0.10702	0.221	0.176	1	MER121	hAT	DNA
HERV4-I-int.ERV1.LTR	0.0535916	-0.0489593	0.139	0.192	1	HERV4-I-int	ERV1	LTR
MER77B.ERVL.LTR	0.0548609	0.130387	0.273	0.23	1	MER77B	ERVL	LTR
Kanga2-a.TcMar-Tc2.DNA	0.054994	0.172504	0.519	0.501	1	Kanga2-a	TcMar-Tc2	DNA
LTR86A1.ERVL.LTR	0.0550267	-0.0334885	0.065	0.107	1	LTR86A1	ERVL	LTR
LTR12-.ERV1.LTR	0.0554567	-0.0528958	0.134	0.188	1	LTR12-	ERV1	LTR
LTR3A.ERVK.LTR	0.0562936	-0.045169	0.126	0.177	1	LTR3A	ERVK	LTR
LTR89.ERVL.LTR	0.0572815	0.0956942	0.147	0.109	1	LTR89	ERVL	LTR
LTR48.ERV1.LTR	0.058005	0.119905	0.195	0.154	1	LTR48	ERV1	LTR
LTR1D1.ERV1.LTR	0.0591745	0.0683981	0.1	0.068	1	LTR1D1	ERV1	LTR
LTR10D.ERV1.LTR	0.0597018	0.124272	0.29	0.245	1	LTR10D	ERV1	LTR
HERVL-int.ERVL.LTR	0.0599128	0.118132	0.515	0.475	1	HERVL-int	ERVL	LTR
MLT1F1.ERVL-MaLR.LTR	0.0599623	0.101524	0.641	0.58	1	MLT1F1	ERVL-MaLR	LTR
LTR10F.ERV1.LTR	0.0599884	0.137308	0.182	0.144	1	LTR10F	ERV1	LTR
MLT2A2.ERVL.LTR	0.0602459	0.1697	0.407	0.382	1	MLT2A2	ERVL	LTR
Tigger12c.TcMar-Tigger.DNA	0.0606671	0.155013	0.316	0.269	1	Tigger12c	TcMar-Tigger	DNA
HERV9N-int.ERV1.LTR	0.0608493	0.066503	0.134	0.097	1	HERV9N-int	ERV1	LTR
LTR76.ERV1.LTR	0.061131	-0.0393573	0.095	0.142	1	LTR76	ERV1	LTR
LTR16B1.ERVL.LTR	0.0611593	0.0611419	0.126	0.089	1	LTR16B1	ERVL	LTR
L1MD3.L1.LINE	0.0621963	0.123926	0.974	0.938	1	L1MD3	L1	LINE
LTR33A.ERVL.LTR	0.0629341	0.112822	0.234	0.19	1	LTR33A	ERVL	LTR
L1MEg1.L1.LINE	0.0636627	0.157605	0.385	0.355	1	L1MEg1	L1	LINE
MER119.hAT-Charlie.DNA	0.0668724	-0.0219974	0.32	0.397	1	MER119	hAT-Charlie	DNA
THE1A-int.ERVL-MaLR.LTR	0.0670924	-0.0619849	0.195	0.25	1	THE1A-int	ERVL-MaLR	LTR
SVA-B.SVA.Retroposon	0.0678222	0.120313	0.9	0.859	1	SVA-B	SVA	Retroposon
MER44C.TcMar-Tigger.DNA	0.0681344	0.19	0.45	0.443	1	MER44C	TcMar-Tigger	DNA
ERV24B-Prim-int.ERV1.LTR	0.0737115	-0.0296941	0.069	0.109	1	ERV24B-Prim-int	ERV1	LTR
LTR67B.ERVL.LTR	0.0753046	-0.0360201	0.359	0.44	1	LTR67B	ERVL	LTR
MER45B.hAT-Tip100.DNA	0.0784809	0.126338	0.368	0.325	1	MER45B	hAT-Tip100	DNA
LTR17.ERV1.LTR	0.0787772	0.152407	0.407	0.381	1	LTR17	ERV1	LTR
MamGypLTR1c.Gypsy.LTR	0.0790016	0.0975	0.117	0.085	1	MamGypLTR1c	Gypsy	LTR
MER2B.TcMar-Tigger.DNA	0.0790327	-0.05032	0.355	0.439	1	MER2B	TcMar-Tigger	DNA
MERX.TcMar-Tigger.DNA	0.0791444	0.0836249	0.134	0.1	1	MERX	TcMar-Tigger	DNA
Tigger16a.TcMar-Tigger.DNA	0.0827792	0.113581	0.498	0.463	1	Tigger16a	TcMar-Tigger	DNA
Tigger3c.TcMar-Tigger.DNA	0.0842657	0.0952143	0.658	0.624	1	Tigger3c	TcMar-Tigger	DNA
MER11B.ERVK.LTR	0.0847795	-0.0307756	0.165	0.219	1	MER11B	ERVK	LTR
MLT1J-int.ERVL-MaLR.LTR	0.0859308	-0.051293	0.095	0.136	1	MLT1J-int	ERVL-MaLR	LTR
LTR37A.ERV1.LTR	0.0871717	0.0996711	0.342	0.303	1	LTR37A	ERV1	LTR
MER65A.ERV1.LTR	0.0903813	-0.0643727	0.359	0.425	1	MER65A	ERV1	LTR
Looper.PiggyBac.DNA	0.0911168	0.116521	0.576	0.542	1	Looper	PiggyBac	DNA
LTR14B.ERVK.LTR	0.0913549	0.136056	0.299	0.261	1	LTR14B	ERVK	LTR
LTR38.ERV1.LTR	0.0918177	0.115149	0.16	0.127	1	LTR38	ERV1	LTR
LTR49.ERV1.LTR	0.0919274	0.112938	0.242	0.204	1	LTR49	ERV1	LTR
MER4E1.ERV1.LTR	0.0928374	0.160938	0.411	0.383	1	MER4E1	ERV1	LTR
MLT2A1.ERVL.LTR	0.0943753	0.115179	0.416	0.38	1	MLT2A1	ERVL	LTR
LTR49-int.ERV1.LTR	0.0953187	0.122104	0.532	0.525	1	LTR49-int	ERV1	LTR
MER48.ERV1.LTR	0.0970418	0.0674762	0.108	0.079	1	MER48	ERV1	LTR
HERV35I-int.ERV1.LTR	0.0979705	0.125769	0.251	0.216	1	HERV35I-int	ERV1	LTR
LTR6A.ERV1.LTR	0.098284	0.12995	0.299	0.268	1	LTR6A	ERV1	LTR
LTR28B.ERV1.LTR	0.0988279	0.065796	0.121	0.09	1	LTR28B	ERV1	LTR
Charlie16a.hAT-Charlie.DNA	0.102224	0.136292	0.355	0.323	1	Charlie16a	hAT-Charlie	DNA
LTR40b.ERVL.LTR	0.103308	-0.0617865	0.186	0.237	1	LTR40b	ERVL	LTR
MER63B.hAT-Blackjack.DNA	0.10453	-0.0641308	0.355	0.427	1	MER63B	hAT-Blackjack	DNA
UCON132b.hAT-Tip100.DNA	0.10509	-0.0311196	0.091	0.13	1	UCON132b	hAT-Tip100	DNA
MER6B.TcMar-Tigger.DNA	0.105735	0.136819	0.225	0.194	1	MER6B	TcMar-Tigger	DNA
Plat-L3.CR1.LINE	0.108338	0.107603	0.519	0.492	1	Plat-L3	CR1	LINE
LTR82A.ERVL.LTR	0.108565	-0.0648653	0.152	0.194	1	LTR82A	ERVL	LTR
Chap1-Mam.hAT-Charlie.DNA	0.109643	0.102312	0.225	0.189	1	Chap1-Mam	hAT-Charlie	DNA
MER1B.hAT-Charlie.DNA	0.111214	0.143015	0.766	0.716	1	MER1B	hAT-Charlie	DNA
LTR46.ERV1.LTR	0.111298	-0.036105	0.108	0.149	1	LTR46	ERV1	LTR
ERV3-16A3-LTR.ERVL.LTR	0.111377	0.0484946	0.104	0.076	1	ERV3-16A3-LTR	ERVL	LTR
MLT1F2.ERVL-MaLR.LTR	0.111916	0.1109	0.749	0.766	1	MLT1F2	ERVL-MaLR	LTR
MLT1M.ERVL-MaLR.LTR	0.112684	0.149244	0.385	0.362	1	MLT1M	ERVL-MaLR	LTR
LTR16A1.ERVL.LTR	0.113637	0.0881826	0.182	0.147	1	LTR16A1	ERVL	LTR
MSTB2.ERVL-MaLR.LTR	0.114117	0.0967979	0.303	0.265	1	MSTB2	ERVL-MaLR	LTR
HERV17-int.ERV1.LTR	0.1159	-0.0726491	0.173	0.221	1	HERV17-int	ERV1	LTR
MSTA-int.ERVL-MaLR.LTR	0.116909	0.16692	0.32	0.297	1	MSTA-int	ERVL-MaLR	LTR
Tigger8.TcMar-Tigger.DNA	0.119115	-0.0518376	0.268	0.325	1	Tigger8	TcMar-Tigger	DNA
LTR56.ERV1.LTR	0.119509	0.101192	0.29	0.249	1	LTR56	ERV1	LTR
LOR1a.ERV1.LTR	0.121027	-0.056251	0.134	0.174	1	LOR1a	ERV1	LTR
MLT2B4.ERVL.LTR	0.121247	0.118359	0.519	0.507	1	MLT2B4	ERVL	LTR
LTR9A1.ERV1.LTR	0.124954	0.0786776	0.152	0.12	1	LTR9A1	ERV1	LTR
LTR41B.ERVL.LTR	0.126752	-0.0202564	0.152	0.199	1	LTR41B	ERVL	LTR
LTR78.ERV1.LTR	0.135435	0.115667	0.55	0.538	1	LTR78	ERV1	LTR
MamTip1.hAT-Tip100.DNA	0.138039	-0.0101356	0.121	0.165	1	MamTip1	hAT-Tip100	DNA
MER66-int.ERV1.LTR	0.138711	0.0725456	0.182	0.149	1	MER66-int	ERV1	LTR
LTR84a.ERVL.LTR	0.142791	-0.0231695	0.134	0.174	1	LTR84a	ERVL	LTR
Charlie6.hAT-Charlie.DNA	0.144682	0.0502124	0.117	0.089	1	Charlie6	hAT-Charlie	DNA
Charlie29a.hAT-Charlie.DNA	0.145195	0.142751	0.667	0.669	1	Charlie29a	hAT-Charlie	DNA
HERV3-int.ERV1.LTR	0.145973	-0.016731	0.165	0.212	1	HERV3-int	ERV1	LTR
LTR24.ERV1.LTR	0.146623	0.073741	0.104	0.079	1	LTR24	ERV1	LTR
AluYe6.Alu.SINE	0.150145	0.0938138	0.489	0.472	1	AluYe6	Alu	SINE
LTR9.ERV1.LTR	0.152467	-0.0342161	0.169	0.21	1	LTR9	ERV1	LTR
HSMAR2.TcMar-Mariner.DNA	0.155013	0.121452	0.814	0.789	1	HSMAR2	TcMar-Mariner	DNA
LTR9C.ERV1.LTR	0.155375	-0.036509	0.074	0.103	1	LTR9C	ERV1	LTR
LTR54B.ERV1.LTR	0.1573	0.127471	0.26	0.238	1	LTR54B	ERV1	LTR
MLT1A1-int.ERVL-MaLR.LTR	0.158078	-0.0486545	0.152	0.191	1	MLT1A1-int	ERVL-MaLR	LTR
L1PA12.L1.LINE	0.159199	0.0965677	0.519	0.503	1	L1PA12	L1	LINE
Charlie17a.hAT-Charlie.DNA	0.159427	-0.0600597	0.338	0.391	1	Charlie17a	hAT-Charlie	DNA
LTR1A2.ERV1.LTR	0.160173	0.0871384	0.16	0.133	1	LTR1A2	ERV1	LTR
LOR1b.ERV1.LTR	0.16088	-0.0168858	0.203	0.257	1	LOR1b	ERV1	LTR
Charlie7a.hAT-Charlie.DNA	0.161115	0.0964851	0.463	0.436	1	Charlie7a	hAT-Charlie	DNA
MLT1E.ERVL-MaLR.LTR	0.161363	0.0517733	0.117	0.09	1	MLT1E	ERVL-MaLR	LTR
MER135.DNA.DNA	0.163203	-0.0392924	0.087	0.118	1	MER135	DNA	DNA
LTR88b.Gypsy.LTR	0.164	0.0451951	0.126	0.098	1	LTR88b	Gypsy	LTR
MLT1A0-int.ERVL-MaLR.LTR	0.16793	0.120465	0.238	0.21	1	MLT1A0-int	ERVL-MaLR	LTR
L1M3b.L1.LINE	0.171154	-0.0355495	0.091	0.122	1	L1M3b	L1	LINE
HERVP71A-int.ERV1.LTR	0.171307	0.0917543	0.108	0.085	1	HERVP71A-int	ERV1	LTR
LTR7B.ERV1.LTR	0.173084	0.0647546	0.589	0.551	1	LTR7B	ERV1	LTR
HUERS-P1-int.ERV1.LTR	0.174469	0.0871014	0.221	0.19	1	HUERS-P1-int	ERV1	LTR
MER66B.ERV1.LTR	0.176815	-0.0266698	0.19	0.234	1	MER66B	ERV1	LTR
MamTip3.hAT-Tip100.DNA	0.177384	-0.0475918	0.091	0.12	1	MamTip3	hAT-Tip100	DNA
MER39.ERV1.LTR	0.178697	0.0993258	0.498	0.486	1	MER39	ERV1	LTR
MER21-int.ERVL.LTR	0.180303	0.136095	0.45	0.443	1	MER21-int	ERVL	LTR
LTR8.ERV1.LTR	0.182799	0.0854559	0.732	0.697	1	LTR8	ERV1	LTR
LTR53-int.ERVL.LTR	0.183162	-0.00303184	0.117	0.154	1	LTR53-int	ERVL	LTR
LTR85a.Gypsy.LTR	0.183313	0.0815875	0.195	0.166	1	LTR85a	Gypsy	LTR
MER65C.ERV1.LTR	0.18611	-0.00174738	0.165	0.207	1	MER65C	ERV1	LTR
MER8.TcMar-Tigger.DNA	0.186604	0.1141	0.494	0.482	1	MER8	TcMar-Tigger	DNA
MER58D.hAT-Charlie.DNA	0.187023	-0.0160667	0.273	0.326	1	MER58D	hAT-Charlie	DNA
Charlie25.hAT-Charlie.DNA	0.190555	0.0829906	0.446	0.415	1	Charlie25	hAT-Charlie	DNA
MER102a.hAT-Charlie.DNA	0.194235	0.0812964	0.506	0.49	1	MER102a	hAT-Charlie	DNA
Tigger3d.TcMar-Tigger.DNA	0.19793	0.0764766	0.143	0.117	1	Tigger3d	TcMar-Tigger	DNA
LTR16C.ERVL.LTR	0.203976	0.133108	0.489	0.495	1	LTR16C	ERVL	LTR
MLT1D-int.ERVL-MaLR.LTR	0.207347	-0.0136029	0.139	0.173	1	MLT1D-int	ERVL-MaLR	LTR
LTR16D.ERVL.LTR	0.207937	-0.0131876	0.074	0.102	1	LTR16D	ERVL	LTR
MSTB-int.ERVL-MaLR.LTR	0.208264	0.0719255	0.143	0.119	1	MSTB-int	ERVL-MaLR	LTR
AluYk12.Alu.SINE	0.216985	0.0782218	0.264	0.236	1	AluYk12	Alu	SINE
MER45A.hAT-Tip100.DNA	0.217579	0.115067	0.437	0.438	1	MER45A	hAT-Tip100	DNA
MER57D.ERV1.LTR	0.219273	0.059926	0.13	0.106	1	MER57D	ERV1	LTR
LTR16E2.ERVL.LTR	0.220322	0.100564	0.216	0.19	1	LTR16E2	ERVL	LTR
MER34A.ERV1.LTR	0.223572	0.124538	0.433	0.429	1	MER34A	ERV1	LTR
MLT1O.ERVL-MaLR.LTR	0.227914	0.144924	0.468	0.467	1	MLT1O	ERVL-MaLR	LTR
LTR12C.ERV1.LTR	0.228842	0.108045	0.55	0.548	1	LTR12C	ERV1	LTR
MER90.ERV1.LTR	0.231025	-0.00415883	0.182	0.224	1	MER90	ERV1	LTR
LTR82B.ERVL.LTR	0.232678	0.0786587	0.16	0.136	1	LTR82B	ERVL	LTR
MER57A1.ERV1.LTR	0.232765	0.0790268	0.385	0.362	1	MER57A1	ERV1	LTR
MER50-int.ERV1.LTR	0.238975	-0.0147798	0.134	0.167	1	MER50-int	ERV1	LTR
MLT1J1-int.ERVL-MaLR.LTR	0.245465	0.0588185	0.108	0.087	1	MLT1J1-int	ERVL-MaLR	LTR
LTR32.ERVL.LTR	0.249058	-0.0357416	0.165	0.197	1	LTR32	ERVL	LTR
MLT1A-int.ERVL-MaLR.LTR	0.250359	-0.028358	0.134	0.165	1	MLT1A-int	ERVL-MaLR	LTR
LFSINE-Vert.tRNA.SINE	0.255325	0.0826211	0.329	0.307	1	LFSINE-Vert	tRNA	SINE
X7A-LINE.CR1.LINE	0.255869	-0.0106918	0.212	0.258	1	X7A-LINE	CR1	LINE
Ricksha-c.MULE-MuDR.DNA	0.256538	-0.0207485	0.143	0.174	1	Ricksha-c	MULE-MuDR	DNA
Charlie21a.hAT-Charlie.DNA	0.258161	-0.0253179	0.329	0.379	1	Charlie21a	hAT-Charlie	DNA
Tigger5b.TcMar-Tigger.DNA	0.260384	0.0989308	0.468	0.463	1	Tigger5b	TcMar-Tigger	DNA
LTR5B.ERVK.LTR	0.264344	0.11124	0.468	0.464	1	LTR5B	ERVK	LTR
X6A-LINE.CR1.LINE	0.265126	0.056858	0.152	0.127	1	X6A-LINE	CR1	LINE
MER20.hAT-Charlie.DNA	0.266021	0.0638478	1	0.997	1	MER20	hAT-Charlie	DNA
L1PBa1.L1.LINE	0.266847	0.0745245	0.381	0.354	1	L1PBa1	L1	LINE
LTR78B.ERV1.LTR	0.267472	-0.0144291	0.234	0.276	1	LTR78B	ERV1	LTR
MER57B1.ERV1.LTR	0.270336	0.077546	0.212	0.189	1	MER57B1	ERV1	LTR
L1MEg2.L1.LINE	0.273798	0.1081	0.208	0.184	1	L1MEg2	L1	LINE
LTR13.ERVK.LTR	0.276911	-0.0334733	0.251	0.288	1	LTR13	ERVK	LTR
LTR7Y.ERV1.LTR	0.278233	0.0623125	0.113	0.092	1	LTR7Y	ERV1	LTR
LTR10E.ERV1.LTR	0.282701	0.0382781	0.1	0.08	1	LTR10E	ERV1	LTR
MamRep1151.LTR.LTR	0.283863	0.102618	0.208	0.19	1	MamRep1151	LTR	LTR
LTR84b.ERVL.LTR	0.285708	0.0707569	0.212	0.19	1	LTR84b	ERVL	LTR
Kanga1.TcMar-Tc2.DNA	0.286164	0.0917345	0.251	0.232	1	Kanga1	TcMar-Tc2	DNA
BLACKJACK.hAT-Blackjack.DNA	0.295553	-0.0378606	0.281	0.323	1	BLACKJACK	hAT-Blackjack	DNA
MER51E.ERV1.LTR	0.297077	0.00113375	0.082	0.106	1	MER51E	ERV1	LTR
Charlie18a.hAT-Charlie.DNA	0.30022	0.0824233	0.519	0.496	1	Charlie18a	hAT-Charlie	DNA
L1P2.L1.LINE	0.305104	0.0837511	0.887	0.849	1	L1P2	L1	LINE
Mam-R4.Dong-R4.LINE	0.305757	0.0333301	0.134	0.112	1	Mam-R4	Dong-R4	LINE
LTR40a.ERVL.LTR	0.308005	0.0808614	0.299	0.278	1	LTR40a	ERVL	LTR
ORSL.hAT-Tip100.DNA	0.315706	0.0489275	0.277	0.249	1	ORSL	hAT-Tip100	DNA
Zaphod3.hAT-Tip100.DNA	0.319155	0.0541576	0.247	0.223	1	Zaphod3	hAT-Tip100	DNA
LTR26.ERV1.LTR	0.322847	0.0515246	0.139	0.119	1	LTR26	ERV1	LTR
MER6.TcMar-Tigger.DNA	0.327852	0.0934291	0.338	0.324	1	MER6	TcMar-Tigger	DNA
LTR10A.ERV1.LTR	0.329973	-0.0124102	0.19	0.223	1	LTR10A	ERV1	LTR
LTR9B.ERV1.LTR	0.330791	0.0640237	0.351	0.334	1	LTR9B	ERV1	LTR
LTR29.ERV1.LTR	0.333398	0.06357	0.152	0.132	1	LTR29	ERV1	LTR
X2-LINE.CR1.LINE	0.334281	0.0367018	0.126	0.106	1	X2-LINE	CR1	LINE
MER94.hAT-Blackjack.DNA	0.33429	0.107322	0.519	0.528	1	MER94	hAT-Blackjack	DNA
LTR61.ERV1.LTR	0.335545	-0.0117035	0.268	0.307	1	LTR61	ERV1	LTR
MER11C.ERVK.LTR	0.335823	0.127139	0.273	0.263	1	MER11C	ERVK	LTR
AluYa8.Alu.SINE	0.339415	0.0928876	0.359	0.346	1	AluYa8	Alu	SINE
ERV3-16A3-I-int.ERVL.LTR	0.342749	0.0404279	0.359	0.337	1	ERV3-16A3-I-int	ERVL	LTR
MER57A-int.ERV1.LTR	0.34682	0.0495006	0.563	0.538	1	MER57A-int	ERV1	LTR
Charlie23a.hAT-Charlie.DNA	0.34874	0.14685	0.268	0.26	1	Charlie23a	hAT-Charlie	DNA
PRIMA4-int.ERV1.LTR	0.348879	0.0229107	0.238	0.278	1	PRIMA4-int	ERV1	LTR
MER61A.ERV1.LTR	0.354092	0.0591246	0.139	0.121	1	MER61A	ERV1	LTR
MER6A.TcMar-Tigger.DNA	0.358295	-0.00447626	0.277	0.319	1	MER6A	TcMar-Tigger	DNA
LTR47A2.ERVL.LTR	0.359478	0.0363939	0.117	0.099	1	LTR47A2	ERVL	LTR
Charlie20a.hAT-Charlie.DNA	0.363399	0.0726975	0.26	0.24	1	Charlie20a	hAT-Charlie	DNA
MER77.ERVL.LTR	0.363703	0.0339212	0.221	0.26	1	MER77	ERVL	LTR
MER113B.hAT-Charlie.DNA	0.364717	0.070052	0.242	0.225	1	MER113B	hAT-Charlie	DNA
HUERS-P3b-int.ERV1.LTR	0.365756	0.0636414	0.312	0.293	1	HUERS-P3b-int	ERV1	LTR
MER72.ERV1.LTR	0.366689	0.0550576	0.186	0.166	1	MER72	ERV1	LTR
MADE2.TcMar-Mariner.DNA	0.373756	-0.00601918	0.385	0.441	1	MADE2	TcMar-Mariner	DNA
THE1D-int.ERVL-MaLR.LTR	0.384206	0.109325	0.394	0.408	1	THE1D-int	ERVL-MaLR	LTR
MLT2C1.ERVL.LTR	0.384979	0.00342499	0.216	0.249	1	MLT2C1	ERVL	LTR
AluSq10.Alu.SINE	0.392534	0.0445845	1	0.997	1	AluSq10	Alu	SINE
MER34A1.ERV1.LTR	0.39366	0.0795122	0.208	0.192	1	MER34A1	ERV1	LTR
MLT1J2-int.ERVL-MaLR.LTR	0.39397	0.0336612	0.108	0.092	1	MLT1J2-int	ERVL-MaLR	LTR
LTR6B.ERV1.LTR	0.396566	-0.0162638	0.251	0.28	1	LTR6B	ERV1	LTR
Tigger3.TcMar-Tigger.DNA	0.397668	0.0926437	0.468	0.469	1	Tigger3	TcMar-Tigger	DNA
MamRep1879.hAT-Tip100.DNA	0.399897	0.00537743	0.182	0.214	1	MamRep1879	hAT-Tip100	DNA
LTR16B2.ERVL.LTR	0.412433	0.0535257	0.156	0.14	1	LTR16B2	ERVL	LTR
MER31A.ERV1.LTR	0.414346	0.0464863	0.177	0.21	1	MER31A	ERV1	LTR
Tigger17c.TcMar-Tigger.DNA	0.41686	0.0694234	0.26	0.246	1	Tigger17c	TcMar-Tigger	DNA
LTR101-Mam.ERVL.LTR	0.416886	0.0785321	0.203	0.189	1	LTR101-Mam	ERVL	LTR
LTR25-int.ERV1.LTR	0.417735	0.0874687	0.19	0.175	1	LTR25-int	ERV1	LTR
MLT1H-int.ERVL-MaLR.LTR	0.423979	0.0162881	0.143	0.167	1	MLT1H-int	ERVL-MaLR	LTR
LTR12B.ERV1.LTR	0.431234	0.0645401	0.121	0.108	1	LTR12B	ERV1	LTR
MER67B.ERV1.LTR	0.433522	0.052658	0.212	0.196	1	MER67B	ERV1	LTR
HERVIP10F-int.ERV1.LTR	0.446045	-0.00507553	0.208	0.234	1	HERVIP10F-int	ERV1	LTR
MER107.hAT-Charlie.DNA	0.449311	-0.00615177	0.113	0.132	1	MER107	hAT-Charlie	DNA
MER44D.TcMar-Tigger.DNA	0.455995	0.0832919	0.199	0.188	1	MER44D	TcMar-Tigger	DNA
LTR16A.ERVL.LTR	0.45782	0.0784116	0.325	0.317	1	LTR16A	ERVL	LTR
Charlie24.hAT-Charlie.DNA	0.460136	0.0838569	0.381	0.374	1	Charlie24	hAT-Charlie	DNA
Kanga1c.TcMar-Tc2.DNA	0.465321	0.060326	0.312	0.369	1	Kanga1c	TcMar-Tc2	DNA
LTR2.ERV1.LTR	0.465365	-0.0100525	0.29	0.317	1	LTR2	ERV1	LTR
MER52A.ERV1.LTR	0.466894	0.0665619	0.247	0.235	1	MER52A	ERV1	LTR
MER96B.hAT-Tip100.DNA	0.478944	0.0702265	0.312	0.302	1	MER96B	hAT-Tip100	DNA
MLT1G1.ERVL-MaLR.LTR	0.480328	0.0705471	0.476	0.481	1	MLT1G1	ERVL-MaLR	LTR
MLT1H2-int.ERVL-MaLR.LTR	0.480663	0.0537621	0.113	0.1	1	MLT1H2-int	ERVL-MaLR	LTR
MLT1E3.ERVL-MaLR.LTR	0.485396	-0.0033595	0.234	0.26	1	MLT1E3	ERVL-MaLR	LTR
MER5C1.hAT-Charlie.DNA	0.486224	0.00124855	0.19	0.215	1	MER5C1	hAT-Charlie	DNA
MER105.hAT-Charlie.DNA	0.499439	0.0820286	0.264	0.254	1	MER105	hAT-Charlie	DNA
LTR35.ERV1.LTR	0.512051	0.0249848	0.104	0.092	1	LTR35	ERV1	LTR
CR1-3-Croc.CR1.LINE	0.512719	0.0557813	0.182	0.17	1	CR1-3-Croc	CR1	LINE
LTR23.ERV1.LTR	0.51406	0.102622	0.286	0.283	1	LTR23	ERV1	LTR
LTR52.ERVL.LTR	0.517241	0.0858977	0.121	0.112	1	LTR52	ERVL	LTR
Tigger9a.TcMar-Tigger.DNA	0.523622	0.103139	0.342	0.353	1	Tigger9a	TcMar-Tigger	DNA
L5.RTE-X.LINE	0.525149	0.042109	0.182	0.168	1	L5	RTE-X	LINE
LTR85b.Gypsy.LTR	0.527904	0.0221306	0.104	0.092	1	LTR85b	Gypsy	LTR
Zaphod.hAT-Tip100.DNA	0.528386	-0.0112494	0.203	0.228	1	Zaphod	hAT-Tip100	DNA
LTR7C.ERV1.LTR	0.533622	0.00355341	0.312	0.341	1	LTR7C	ERV1	LTR
X7B-LINE.CR1.LINE	0.536655	0.00378166	0.177	0.2	1	X7B-LINE	CR1	LINE
MLT2B1.ERVL.LTR	0.537701	0.0874896	0.351	0.353	1	MLT2B1	ERVL	LTR
MER41C.ERV1.LTR	0.537776	0.0297741	0.195	0.219	1	MER41C	ERV1	LTR
LTR28C.ERV1.LTR	0.541937	-0.0130386	0.108	0.122	1	LTR28C	ERV1	LTR
MER47C.TcMar-Tigger.DNA	0.557697	-0.0140477	0.186	0.205	1	MER47C	TcMar-Tigger	DNA
Tigger6b.TcMar-Tigger.DNA	0.557962	0.0375027	0.147	0.135	1	Tigger6b	TcMar-Tigger	DNA
UCON107.hAT-Tag1.DNA	0.56555	0.0387404	0.1	0.09	1	UCON107	hAT-Tag1	DNA
Penelope1-Vert.Penelope.LINE	0.57151	0.00427189	0.16	0.177	1	Penelope1-Vert	Penelope	LINE
L1M3a.L1.LINE	0.572568	0.0562608	0.286	0.331	1	L1M3a	L1	LINE
Kanga1a.TcMar-Tc2.DNA	0.579289	-0.00685268	0.229	0.251	1	Kanga1a	TcMar-Tc2	DNA
MER67C.ERV1.LTR	0.579551	0.00401559	0.26	0.286	1	MER67C	ERV1	LTR
MER51A.ERV1.LTR	0.579639	0.00177231	0.29	0.318	1	MER51A	ERV1	LTR
Arthur1B.hAT-Tip100.DNA	0.586656	0.0870902	0.364	0.372	1	Arthur1B	hAT-Tip100	DNA
Charlie4a.hAT-Charlie.DNA	0.59395	0.0351849	0.939	0.904	1	Charlie4a	hAT-Charlie	DNA
LTR87.ERVL.LTR	0.595524	0.0525707	0.19	0.183	1	LTR87	ERVL	LTR
MER4A.ERV1.LTR	0.600291	0.0910984	0.294	0.295	1	MER4A	ERV1	LTR
LTR54.ERV1.LTR	0.600617	0.0803751	0.329	0.33	1	LTR54	ERV1	LTR
X7C-LINE.CR1.LINE	0.601845	-0.00277009	0.238	0.261	1	X7C-LINE	CR1	LINE
LTR33A-.ERVL.LTR	0.603673	0.00145639	0.255	0.274	1	LTR33A-	ERVL	LTR
Tigger12A.TcMar-Tigger.DNA	0.605161	-0.0017697	0.16	0.176	1	Tigger12A	TcMar-Tigger	DNA
Tigger5.TcMar-Tigger.DNA	0.607796	0.0530464	0.203	0.197	1	Tigger5	TcMar-Tigger	DNA
MER52D.ERV1.LTR	0.611822	0.0299711	0.108	0.099	1	MER52D	ERV1	LTR
MER66C.ERV1.LTR	0.616108	0.0218982	0.126	0.115	1	MER66C	ERV1	LTR
L1M3d.L1.LINE	0.624592	-0.000804694	0.13	0.143	1	L1M3d	L1	LINE
LTR37B.ERV1.LTR	0.62577	0.0491924	0.381	0.377	1	LTR37B	ERV1	LTR
AmnSINE1.5S-Deu-L2.SINE	0.626759	0.085156	0.312	0.317	1	AmnSINE1	5S-Deu-L2	SINE
LTR41.ERVL.LTR	0.629897	0.0628397	0.294	0.293	1	LTR41	ERVL	LTR
PRIMA41-int.ERV1.LTR	0.630179	0.0149098	0.169	0.157	1	PRIMA41-int	ERV1	LTR
MER51B.ERV1.LTR	0.630259	0.00661176	0.104	0.116	1	MER51B	ERV1	LTR
MER63C.hAT-Blackjack.DNA	0.636694	0.060964	0.403	0.42	1	MER63C	hAT-Blackjack	DNA
MLT2B2.ERVL.LTR	0.639177	0.0258776	0.165	0.181	1	MLT2B2	ERVL	LTR
LTR41C.ERVL.LTR	0.639535	0.0324519	0.26	0.253	1	LTR41C	ERVL	LTR
L1P5.L1.LINE	0.644276	0.0314184	0.121	0.113	1	L1P5	L1	LINE
LTR3B-.ERVK.LTR	0.644864	0.0273826	0.117	0.109	1	LTR3B-	ERVK	LTR
THE1B-int.ERVL-MaLR.LTR	0.652485	0.0882601	0.45	0.479	1	THE1B-int	ERVL-MaLR	LTR
AluYh7.Alu.SINE	0.654188	0.0181613	0.139	0.129	1	AluYh7	Alu	SINE
MER57F.ERV1.LTR	0.657532	0.00169359	0.433	0.48	1	MER57F	ERV1	LTR
MER124.DNA.DNA	0.657717	0.059474	0.143	0.136	1	MER124	DNA	DNA
Charlie22a.hAT-Charlie.DNA	0.658618	0.0356273	0.26	0.286	1	Charlie22a	hAT-Charlie	DNA
MER91B.hAT-Tip100.DNA	0.662132	0.0499164	0.225	0.248	1	MER91B	hAT-Tip100	DNA
LTR12.ERV1.LTR	0.663968	0.048265	0.121	0.138	1	LTR12	ERV1	LTR
LTR10C.ERV1.LTR	0.672482	0.00159625	0.225	0.244	1	LTR10C	ERV1	LTR
MER9a3.ERVK.LTR	0.673335	0.0751181	0.203	0.201	1	MER9a3	ERVK	LTR
Tigger18a.TcMar-Tigger.DNA	0.677013	0.0520231	0.416	0.421	1	Tigger18a	TcMar-Tigger	DNA
LTR16A2.ERVL.LTR	0.679926	0.0285765	0.126	0.118	1	LTR16A2	ERVL	LTR
HERV9NC-int.ERV1.LTR	0.684906	0.00410423	0.091	0.1	1	HERV9NC-int	ERV1	LTR
LTR24C.ERV1.LTR	0.6875	0.0516277	0.177	0.2	1	LTR24C	ERV1	LTR
L1M6B.L1.LINE	0.690806	0.0840538	0.203	0.204	1	L1M6B	L1	LINE
ERVL-B4-int.ERVL.LTR	0.696299	0.0979395	0.429	0.441	1	ERVL-B4-int	ERVL	LTR
MER41D.ERV1.LTR	0.699034	0.0480412	0.117	0.111	1	MER41D	ERV1	LTR
Kanga1b.TcMar-Tc2.DNA	0.700028	0.0200342	0.139	0.13	1	Kanga1b	TcMar-Tc2	DNA
THE1C-int.ERVL-MaLR.LTR	0.70274	0.0136603	0.169	0.184	1	THE1C-int	ERVL-MaLR	LTR
MER4D.ERV1.LTR	0.702881	0.0409555	0.346	0.348	1	MER4D	ERV1	LTR
MER117.hAT-Charlie.DNA	0.713238	0.089517	0.485	0.512	1	MER117	hAT-Charlie	DNA
LTR21A.ERV1.LTR	0.724656	-0.0817385	0.831	0.782	1	LTR21A	ERV1	LTR
MamRep137.TcMar.DNA	0.725597	0.0298127	0.13	0.124	1	MamRep137	TcMar	DNA
LTR39.ERV1.LTR	0.73683	0.0307184	0.212	0.204	1	LTR39	ERV1	LTR
MLT1F2-int.ERVL-MaLR.LTR	0.741469	0.03258	0.173	0.169	1	MLT1F2-int	ERVL-MaLR	LTR
MER95.ERV1.LTR	0.743886	0.0254355	0.108	0.118	1	MER95	ERV1	LTR
HERVIP10FH-int.ERV1.LTR	0.746967	0.0643198	0.355	0.366	1	HERVIP10FH-int	ERV1	LTR
L1M.L1.LINE	0.749937	0.0178926	0.182	0.197	1	L1M	L1	LINE
LTR8A.ERV1.LTR	0.752025	0.0293642	0.208	0.224	1	LTR8A	ERV1	LTR
Charlie10a.hAT-Charlie.DNA	0.755344	0.0299914	0.121	0.116	1	Charlie10a	hAT-Charlie	DNA
HERVH48-int.ERV1.LTR	0.760218	0.107899	0.268	0.279	1	HERVH48-int	ERV1	LTR
MLT1H2.ERVL-MaLR.LTR	0.760476	0.038522	0.515	0.537	1	MLT1H2	ERVL-MaLR	LTR
MER4A1-.ERV1.LTR	0.76179	0.00757712	0.095	0.103	1	MER4A1-	ERV1	LTR
LTR53.ERVL.LTR	0.76606	-0.00230742	0.156	0.164	1	LTR53	ERVL	LTR
PABL-A.ERV1.LTR	0.771665	0.0328526	0.225	0.222	1	PABL-A	ERV1	LTR
MLT1G.ERVL-MaLR.LTR	0.773664	0.0551223	0.355	0.361	1	MLT1G	ERVL-MaLR	LTR
Ricksha.MULE-MuDR.DNA	0.774591	0.057605	0.134	0.132	1	Ricksha	MULE-MuDR	DNA
MER92-int.ERV1.LTR	0.777107	0.0522997	0.242	0.261	1	MER92-int	ERV1	LTR
Charlie10.hAT-Charlie.DNA	0.777891	0.0250264	0.372	0.4	1	Charlie10	hAT-Charlie	DNA
MER4B.ERV1.LTR	0.779481	0.104967	0.32	0.34	1	MER4B	ERV1	LTR
MER75.PiggyBac.DNA	0.77956	0.0485656	0.169	0.168	1	MER75	PiggyBac	DNA
Kanga1d.TcMar-Tc2.DNA	0.790205	0.0299175	0.173	0.187	1	Kanga1d	TcMar-Tc2	DNA
Tigger16b.TcMar-Tigger.DNA	0.799841	0.0517447	0.329	0.339	1	Tigger16b	TcMar-Tigger	DNA
AluYi6-4d.Alu.SINE	0.800224	0.0376015	0.229	0.229	1	AluYi6-4d	Alu	SINE
Arthur1.hAT-Tip100.DNA	0.802901	0.0857875	0.32	0.334	1	Arthur1	hAT-Tip100	DNA
Charlie30a.hAT-Charlie.DNA	0.8059	0.0532362	0.316	0.324	1	Charlie30a	hAT-Charlie	DNA
MER57B2.ERV1.LTR	0.808078	0.0224834	0.26	0.28	1	MER57B2	ERV1	LTR
MER4CL34.ERV1.LTR	0.808566	0.0346595	0.156	0.166	1	MER4CL34	ERV1	LTR
MamRep605.LTR.LTR	0.811206	-0.0127587	0.528	0.545	1	MamRep605	LTR	LTR
HERVFH19-int.ERV1.LTR	0.819817	0.00122727	0.1	0.105	1	HERVFH19-int	ERV1	LTR
MamGypsy2-I.Gypsy.LTR	0.820977	0.0279839	0.281	0.283	1	MamGypsy2-I	Gypsy	LTR
MLT2F.ERVL.LTR	0.825753	0.0377077	0.208	0.208	1	MLT2F	ERVL	LTR
LTR45C.ERV1.LTR	0.825852	0.0301927	0.195	0.207	1	LTR45C	ERV1	LTR
MER30B.hAT-Charlie.DNA	0.828063	0.0286945	0.165	0.162	1	MER30B	hAT-Charlie	DNA
L1M3de.L1.LINE	0.830859	0.0352221	0.251	0.269	1	L1M3de	L1	LINE
MER68-int.ERVL.LTR	0.831539	0.0401617	0.113	0.122	1	MER68-int	ERVL	LTR
PABL-B-int.ERV1.LTR	0.832679	0.000629247	0.1	0.105	1	PABL-B-int	ERV1	LTR
MER57E1.ERV1.LTR	0.834518	0.00770673	0.134	0.141	1	MER57E1	ERV1	LTR
X6B-LINE.CR1.LINE	0.835077	0.0315804	0.212	0.21	1	X6B-LINE	CR1	LINE
MER83.ERV1.LTR	0.839079	0.0116105	0.165	0.173	1	MER83	ERV1	LTR
ERVL-int.ERVL.LTR	0.844464	0.0439447	0.165	0.177	1	ERVL-int	ERVL	LTR
ORSL-2b.hAT-Tip100.DNA	0.859574	0.0101693	0.216	0.212	1	ORSL-2b	hAT-Tip100	DNA
Arthur1C.hAT-Tip100.DNA	0.862491	0.00042407	0.126	0.13	1	Arthur1C	hAT-Tip100	DNA
MER34B.ERV1.LTR	0.870123	0.0504979	0.186	0.189	1	MER34B	ERV1	LTR
MLT1F-int.ERVL-MaLR.LTR	0.873782	0.0246198	0.143	0.15	1	MLT1F-int	ERVL-MaLR	LTR
HERV16-int.ERVL.LTR	0.875441	0.011813	0.104	0.101	1	HERV16-int	ERVL	LTR
HERVL74-int.ERVL.LTR	0.875962	0.0730722	0.152	0.165	1	HERVL74-int	ERVL	LTR
MER47B.TcMar-Tigger.DNA	0.877673	0.0081034	0.126	0.131	1	MER47B	TcMar-Tigger	DNA
MER4A1.ERV1.LTR	0.878191	0.0396419	0.359	0.381	1	MER4A1	ERV1	LTR
MER44B.TcMar-Tigger.DNA	0.885623	0.09509	0.463	0.509	1	MER44B	TcMar-Tigger	DNA
LTR36.ERV1.LTR	0.888546	0.040217	0.251	0.267	1	LTR36	ERV1	LTR
MER51-int.ERV1.LTR	0.88891	0.0193653	0.203	0.211	1	MER51-int	ERV1	LTR
LTR48B.ERV1.LTR	0.891462	0.0195963	0.152	0.15	1	LTR48B	ERV1	LTR
MER96.hAT-Tip100.DNA	0.898779	0.00168206	0.121	0.118	1	MER96	hAT-Tip100	DNA
MER91C.hAT-Tip100.DNA	0.91276	0.0150158	0.126	0.13	1	MER91C	hAT-Tip100	DNA
Charlie15b.hAT-Charlie.DNA	0.913793	0.0403642	0.446	0.49	1	Charlie15b	hAT-Charlie	DNA
PRIMA4-LTR.ERV1.LTR	0.917358	0.0114781	0.121	0.125	1	PRIMA4-LTR	ERV1	LTR
MER113A.hAT-Charlie.DNA	0.927688	0.0441045	0.364	0.385	1	MER113A	hAT-Charlie	DNA
LTR19-int.ERV1.LTR	0.943136	0.032247	0.126	0.127	1	LTR19-int	ERV1	LTR
LTR10B2.ERV1.LTR	0.94429	0.0258478	0.108	0.109	1	LTR10B2	ERV1	LTR
MER106B.hAT-Charlie.DNA	0.944902	0.022404	0.316	0.324	1	MER106B	hAT-Charlie	DNA
MLT2B3.ERVL.LTR	0.947768	0.0508244	0.424	0.451	1	MLT2B3	ERVL	LTR
LTR33B.ERVL.LTR	0.952117	-0.00024238	0.177	0.176	1	LTR33B	ERVL	LTR
MamRep434.TcMar-Tigger.DNA	0.953027	0.0203392	0.385	0.407	1	MamRep434	TcMar-Tigger	DNA
L1PBb.L1.LINE	0.958455	0.0292921	0.143	0.144	1	L1PBb	L1	LINE
MER58C.hAT-Charlie.DNA	0.96903	-0.0206907	0.909	0.891	1	MER58C	hAT-Charlie	DNA
MER39B.ERV1.LTR	0.973867	0.0153843	0.203	0.205	1	MER39B	ERV1	LTR
Kanga11a.TcMar-Tc2.DNA	0.975778	0.0122	0.182	0.185	1	Kanga11a	TcMar-Tc2	DNA
LTR37-int.ERV1.LTR	0.987453	0.0778333	0.385	0.415	1	LTR37-int	ERV1	LTR
Tigger12.TcMar-Tigger.DNA	0.990252	0.0748275	0.325	0.341	1	Tigger12	TcMar-Tigger	DNA
HUERS-P3-int.ERV1.LTR	0.991186	0.0201175	0.19	0.195	1	HUERS-P3-int	ERV1	LTR
MER49.ERV1.LTR	0.995906	0.0216816	0.429	0.446	1	MER49	ERV1	LTR
MER89.ERV1.LTR	0.996275	0.0229107	0.117	0.119	1	MER89	ERV1	LTR
MLT1C-int.ERVL-MaLR.LTR	0.997026	0.0288511	0.113	0.116	1	MLT1C-int	ERVL-MaLR	LTR
MER54A.ERVL.LTR	0.999113	0.0165942	0.117	0.118	1	MER54A	ERVL	LTR

## Sheet: Table S2
Table S2. Differentially expressed TEs between pre-HECs and HSCs in human.
TE	p_val	avg_log2FC	pct.1	pct.2	p_val_adj	Family	Superfamily	Class
L1M4c.L1.LINE	2.61149e-59	1.42498	1	1	5.49509e-55	L1M4c	L1	LINE
MIRb.MIR.SINE	6.74934e-51	0.782368	1	1	1.4202e-46	MIRb	MIR	SINE
L2c.L2.LINE	3.1605e-46	0.798786	1	1	6.65033e-42	L2c	L2	LINE
L2a.L2.LINE	3.30574e-46	0.749043	1	1	6.95593e-42	L2a	L2	LINE
MIRc.MIR.SINE	4.48251e-46	0.677243	1	1	9.43209e-42	MIRc	MIR	SINE
MIR.MIR.SINE	1.3888e-45	0.69342	1	1	2.92231e-41	MIR	MIR	SINE
MIR3.MIR.SINE	2.77801e-45	0.720546	1	1	5.8455e-41	MIR3	MIR	SINE
L2b.L2.LINE	7.61788e-45	0.748181	1	1	1.60295e-40	L2b	L2	LINE
AluSz6.Alu.SINE	2.45418e-44	0.674495	1	1	5.16408e-40	AluSz6	Alu	SINE
AluJr.Alu.SINE	1.24252e-43	0.648559	1	1	2.6145e-39	AluJr	Alu	SINE
AluSq2.Alu.SINE	2.03297e-43	0.624021	1	1	4.27778e-39	AluSq2	Alu	SINE
AluSq.Alu.SINE	5.54817e-42	0.663622	1	1	1.16744e-37	AluSq	Alu	SINE
L2.L2.LINE	1.18948e-41	0.767092	1	1	2.5029e-37	L2	L2	LINE
AluJb.Alu.SINE	3.07571e-39	0.587747	1	1	6.47191e-35	AluJb	Alu	SINE
AluJr4.Alu.SINE	6.25018e-39	0.605482	1	1	1.31516e-34	AluJr4	Alu	SINE
L1PA7.L1.LINE	1.06181e-37	0.732059	1	1	2.23425e-33	L1PA7	L1	LINE
AluSz.Alu.SINE	3.44017e-37	0.518676	1	1	7.23881e-33	AluSz	Alu	SINE
AluSc.Alu.SINE	1.41124e-36	0.585754	1	1	2.96954e-32	AluSc	Alu	SINE
AluSp.Alu.SINE	1.62188e-36	0.544101	1	1	3.41275e-32	AluSp	Alu	SINE
L1M5.L1.LINE	1.94604e-36	0.63074	1	1	4.09486e-32	L1M5	L1	LINE
AluSx4.Alu.SINE	2.0601e-36	0.638655	1	1	4.33485e-32	AluSx4	Alu	SINE
L1ME4a.L1.LINE	6.2111e-36	0.651279	1	1	1.30694e-31	L1ME4a	L1	LINE
L1PA8.L1.LINE	1.69108e-35	0.804676	1	0.985	3.55837e-31	L1PA8	L1	LINE
L3.CR1.LINE	1.7684e-35	0.711548	1	1	3.72107e-31	L3	CR1	LINE
AluSg7.Alu.SINE	2.11737e-35	0.589426	1	1	4.45537e-31	AluSg7	Alu	SINE
MER5A.hAT-Charlie.DNA	4.39621e-35	0.711685	1	0.993	9.25051e-31	MER5A	hAT-Charlie	DNA
AluSc5.Alu.SINE	3.54026e-34	0.62584	1	1	7.44942e-30	AluSc5	Alu	SINE
AluJo.Alu.SINE	4.07463e-34	0.480622	1	1	8.57384e-30	AluJo	Alu	SINE
AluSx3.Alu.SINE	4.72839e-34	0.531873	1	1	9.94947e-30	AluSx3	Alu	SINE
L1PA3.L1.LINE	1.37518e-33	0.775973	1	1	2.89366e-29	L1PA3	L1	LINE
L1MA9.L1.LINE	1.79803e-33	0.736209	1	1	3.78342e-29	L1MA9	L1	LINE
FLAM-C.Alu.SINE	1.98249e-33	0.596467	1	1	4.17156e-29	FLAM-C	Alu	SINE
AluSg.Alu.SINE	5.45142e-33	0.530652	1	1	1.14709e-28	AluSg	Alu	SINE
AluSx1.Alu.SINE	5.97618e-33	0.504809	1	1	1.25751e-28	AluSx1	Alu	SINE
LTR21A.ERV1.LTR	1.25365e-32	-0.975773	0.831	0.981	2.63793e-28	LTR21A	ERV1	LTR
AluY.Alu.SINE	1.33244e-32	0.509209	1	1	2.80373e-28	AluY	Alu	SINE
OldhAT1.hAT-Ac.DNA	1.35649e-32	0.987267	0.827	0.405	2.85432e-28	OldhAT1	hAT-Ac	DNA
L1MD2.L1.LINE	4.49779e-32	0.663019	0.996	0.993	9.46426e-28	L1MD2	L1	LINE
L1PA13.L1.LINE	4.62335e-32	0.797514	0.996	0.952	9.72844e-28	L1PA13	L1	LINE
L1MC5.L1.LINE	6.62377e-32	0.583908	1	1	1.39377e-27	L1MC5	L1	LINE
L1MEd.L1.LINE	1.26371e-31	0.689959	1	1	2.6591e-27	L1MEd	L1	LINE
L1PB1.L1.LINE	1.27851e-31	0.703569	1	1	2.69023e-27	L1PB1	L1	LINE
AluSg4.Alu.SINE	6.88059e-31	0.609627	1	1	1.44781e-26	AluSg4	Alu	SINE
AluSx.Alu.SINE	7.23258e-31	0.483152	1	1	1.52188e-26	AluSx	Alu	SINE
L1MEc.L1.LINE	8.97201e-31	0.637354	1	1	1.88789e-26	L1MEc	L1	LINE
L1PB4.L1.LINE	1.38709e-30	0.80863	0.991	0.926	2.91872e-26	L1PB4	L1	LINE
AluYc.Alu.SINE	4.91301e-30	0.655052	1	1	1.0338e-25	AluYc	Alu	SINE
L1PA15.L1.LINE	1.28153e-29	0.774487	1	0.941	2.6966e-25	L1PA15	L1	LINE
AluYb8.Alu.SINE	2.62855e-29	0.698557	1	1	5.531e-25	AluYb8	Alu	SINE
L1PA2.L1.LINE	1.38128e-28	0.695455	1	0.989	2.90649e-24	L1PA2	L1	LINE
AluSc8.Alu.SINE	1.44858e-28	0.448582	1	1	3.0481e-24	AluSc8	Alu	SINE
L1MC1.L1.LINE	2.11096e-28	0.657448	1	0.996	4.44188e-24	L1MC1	L1	LINE
HAL1.L1.LINE	5.71623e-28	0.561391	1	1	1.20281e-23	HAL1	L1	LINE
FLAM-A.Alu.SINE	6.44416e-28	0.557042	1	1	1.35598e-23	FLAM-A	Alu	SINE
L1MA4.L1.LINE	6.70309e-28	0.630782	1	0.985	1.41046e-23	L1MA4	L1	LINE
L1PA6.L1.LINE	7.51871e-28	0.69964	0.996	0.985	1.58209e-23	L1PA6	L1	LINE
L1ME1.L1.LINE	2.79772e-27	0.550479	1	1	5.88697e-23	L1ME1	L1	LINE
L1PB2.L1.LINE	3.88756e-27	0.845964	0.939	0.688	8.1802e-23	L1PB2	L1	LINE
L1MB8.L1.LINE	5.52436e-27	0.604587	1	1	1.16244e-22	L1MB8	L1	LINE
L1PA4.L1.LINE	9.96406e-27	0.608784	1	1	2.09664e-22	L1PA4	L1	LINE
L1MA3.L1.LINE	1.04607e-26	0.644486	1	0.993	2.20115e-22	L1MA3	L1	LINE
L1MDa.L1.LINE	1.06287e-26	0.715773	1	0.974	2.23648e-22	L1MDa	L1	LINE
L1PA8A.L1.LINE	2.26262e-26	0.804676	0.983	0.833	4.76101e-22	L1PA8A	L1	LINE
FRAM.Alu.SINE	5.45754e-26	0.585663	1	0.996	1.14838e-21	FRAM	Alu	SINE
L1HS.L1.LINE	5.97148e-26	0.739219	0.983	0.929	1.25652e-21	L1HS	L1	LINE
AluYm1.Alu.SINE	7.66005e-26	0.546752	1	1	1.61183e-21	AluYm1	Alu	SINE
L1MC4.L1.LINE	1.08527e-25	0.52694	1	1	2.28362e-21	L1MC4	L1	LINE
L1MB7.L1.LINE	1.40173e-25	0.535893	1	1	2.94952e-21	L1MB7	L1	LINE
L1ME3A.L1.LINE	2.18356e-25	0.589839	1	0.996	4.59465e-21	L1ME3A	L1	LINE
L1M3.L1.LINE	3.76867e-25	0.641927	1	0.922	7.93003e-21	L1M3	L1	LINE
L1ME2.L1.LINE	4.34573e-25	0.583611	1	0.989	9.14429e-21	L1ME2	L1	LINE
Tigger1.TcMar-Tigger.DNA	6.56274e-25	0.5812	1	0.996	1.38093e-20	Tigger1	TcMar-Tigger	DNA
L1MA10.L1.LINE	1.8727e-24	0.814838	0.913	0.677	3.94054e-20	L1MA10	L1	LINE
L1PA11.L1.LINE	4.53209e-24	0.726673	1	0.914	9.53642e-20	L1PA11	L1	LINE
L1MA5.L1.LINE	5.27344e-24	0.695464	0.987	0.896	1.10964e-19	L1MA5	L1	LINE
Tigger3b.TcMar-Tigger.DNA	6.41238e-24	0.571186	1	1	1.34929e-19	Tigger3b	TcMar-Tigger	DNA
AluYa5.Alu.SINE	7.55509e-24	0.570517	1	1	1.58974e-19	AluYa5	Alu	SINE
L1MC3.L1.LINE	8.64225e-24	0.636574	1	0.981	1.8185e-19	L1MC3	L1	LINE
MER61-int.ERV1.LTR	1.26772e-23	0.897122	0.866	0.599	2.66754e-19	MER61-int	ERV1	LTR
L1MA8.L1.LINE	1.59918e-23	0.699147	0.996	0.959	3.365e-19	L1MA8	L1	LINE
L1PA10.L1.LINE	1.60134e-23	0.673839	1	0.974	3.36955e-19	L1PA10	L1	LINE
L1MEf.L1.LINE	4.27652e-23	0.544527	1	0.996	8.99866e-19	L1MEf	L1	LINE
MER30.hAT-Charlie.DNA	6.21343e-23	0.674244	0.996	0.903	1.30743e-18	MER30	hAT-Charlie	DNA
HAL1b.L1.LINE	6.92143e-23	0.715492	0.957	0.77	1.45641e-18	HAL1b	L1	LINE
Tigger4a.TcMar-Tigger.DNA	9.02554e-23	0.734129	0.974	0.877	1.89915e-18	Tigger4a	TcMar-Tigger	DNA
L1PA5.L1.LINE	1.00523e-22	0.563027	1	1	2.1152e-18	L1PA5	L1	LINE
MER5B.hAT-Charlie.DNA	1.15128e-22	0.629862	1	0.97	2.42251e-18	MER5B	hAT-Charlie	DNA
L1MB3.L1.LINE	1.41165e-22	0.507133	1	1	2.97038e-18	L1MB3	L1	LINE
AluYh3.Alu.SINE	6.91389e-22	0.631896	0.991	0.941	1.45482e-17	AluYh3	Alu	SINE
L1MA7.L1.LINE	8.12942e-22	0.633867	0.987	0.955	1.71059e-17	L1MA7	L1	LINE
L1MD1.L1.LINE	8.53284e-22	0.528406	0.996	0.993	1.79548e-17	L1MD1	L1	LINE
L1ME3Cz.L1.LINE	1.19291e-21	0.602713	1	0.981	2.51012e-17	L1ME3Cz	L1	LINE
L1ME4c.L1.LINE	6.82801e-21	0.614741	0.987	0.885	1.43675e-16	L1ME4c	L1	LINE
L1MB4.L1.LINE	7.97643e-21	0.520671	1	0.978	1.6784e-16	L1MB4	L1	LINE
L1ME4b.L1.LINE	1.46312e-20	0.47331	1	1	3.07869e-16	L1ME4b	L1	LINE
L1MC2.L1.LINE	1.6939e-20	0.604718	0.996	0.974	3.5643e-16	L1MC2	L1	LINE
L1PREC2.L1.LINE	4.44935e-20	0.577623	0.991	0.97	9.36232e-16	L1PREC2	L1	LINE
MER4-int.ERV1.LTR	5.77255e-20	0.726966	0.965	0.788	1.21466e-15	MER4-int	ERV1	LTR
Charlie1a.hAT-Charlie.DNA	7.1901e-20	0.597883	1	0.978	1.51294e-15	Charlie1a	hAT-Charlie	DNA
L1MB5.L1.LINE	1.11489e-19	0.503964	0.996	0.981	2.34595e-15	L1MB5	L1	LINE
MLT1J.ERVL-MaLR.LTR	1.51401e-19	0.588947	0.991	0.926	3.18578e-15	MLT1J	ERVL-MaLR	LTR
L1MEg.L1.LINE	1.56571e-19	0.486006	1	1	3.29456e-15	L1MEg	L1	LINE
MamRTE1.RTE-BovB.LINE	2.37993e-19	0.662611	0.939	0.758	5.00786e-15	MamRTE1	RTE-BovB	LINE
L1M4.L1.LINE	2.98318e-19	0.466298	1	1	6.27721e-15	L1M4	L1	LINE
MLT1D.ERVL-MaLR.LTR	4.20275e-19	0.535498	0.996	0.97	8.84342e-15	MLT1D	ERVL-MaLR	LTR
L1PA16.L1.LINE	5.30989e-19	0.556748	1	0.981	1.11731e-14	L1PA16	L1	LINE
THE1B.ERVL-MaLR.LTR	8.392e-19	0.593434	0.991	0.933	1.76584e-14	THE1B	ERVL-MaLR	LTR
MLT1B.ERVL-MaLR.LTR	1.12483e-18	0.528354	0.983	0.955	2.36687e-14	MLT1B	ERVL-MaLR	LTR
Tigger19b.TcMar-Tigger.DNA	1.29376e-18	0.66615	0.926	0.762	2.72234e-14	Tigger19b	TcMar-Tigger	DNA
Tigger2.TcMar-Tigger.DNA	1.45642e-18	0.549945	0.996	0.937	3.0646e-14	Tigger2	TcMar-Tigger	DNA
L1PA17.L1.LINE	1.50827e-18	0.622319	0.957	0.855	3.1737e-14	L1PA17	L1	LINE
L1MC4a.L1.LINE	1.77395e-18	0.480342	1	1	3.73274e-14	L1MC4a	L1	LINE
L1MB1.L1.LINE	2.50746e-18	0.647291	0.983	0.885	5.2762e-14	L1MB1	L1	LINE
L1MA2.L1.LINE	3.21407e-18	0.548873	1	0.978	6.76304e-14	L1MA2	L1	LINE
MER58B.hAT-Charlie.DNA	4.12744e-18	0.533487	1	0.952	8.68497e-14	MER58B	hAT-Charlie	DNA
MLT1L.ERVL-MaLR.LTR	4.58902e-18	0.624193	0.948	0.788	9.65622e-14	MLT1L	ERVL-MaLR	LTR
L4-A-Mam.RTE-X.LINE	7.99253e-18	0.643643	0.918	0.736	1.68179e-13	L4-A-Mam	RTE-X	LINE
MLT1C.ERVL-MaLR.LTR	9.75523e-18	0.534542	0.987	0.963	2.0527e-13	MLT1C	ERVL-MaLR	LTR
L1ME3C.L1.LINE	1.08401e-17	0.652123	0.935	0.758	2.28097e-13	L1ME3C	L1	LINE
L3b.CR1.LINE	5.3535e-17	0.646573	0.926	0.84	1.12648e-12	L3b	CR1	LINE
MER2.TcMar-Tigger.DNA	5.99637e-17	0.5564	1	0.978	1.26176e-12	MER2	TcMar-Tigger	DNA
MSTA.ERVL-MaLR.LTR	7.93775e-17	0.500306	1	0.967	1.67026e-12	MSTA	ERVL-MaLR	LTR
L1ME2z.L1.LINE	9.94797e-17	0.546916	0.996	0.937	2.09325e-12	L1ME2z	L1	LINE
L4-C-Mam.RTE-X.LINE	1.07178e-16	0.67077	0.823	0.613	2.25523e-12	L4-C-Mam	RTE-X	LINE
L1MC5a.L1.LINE	1.42778e-16	0.397326	1	1	3.00433e-12	L1MC5a	L1	LINE
SVA-E.SVA.Retroposon	1.83104e-16	0.622912	0.922	0.762	3.85287e-12	SVA-E	SVA	Retroposon
HERVK-int.ERVK.LTR	2.25756e-16	1.26702	0.628	0.394	4.75036e-12	HERVK-int	ERVK	LTR
L1ME3B.L1.LINE	4.80487e-16	0.524525	1	0.974	1.01104e-11	L1ME3B	L1	LINE
L1MA4A.L1.LINE	5.15843e-16	0.566516	1	0.97	1.08544e-11	L1MA4A	L1	LINE
Charlie2b.hAT-Charlie.DNA	6.97356e-16	0.623209	0.926	0.833	1.46738e-11	Charlie2b	hAT-Charlie	DNA
L1MEj.L1.LINE	9.41342e-16	0.647872	0.844	0.684	1.98077e-11	L1MEj	L1	LINE
THE1C.ERVL-MaLR.LTR	1.08333e-15	0.570297	0.926	0.743	2.27955e-11	THE1C	ERVL-MaLR	LTR
L1MB2.L1.LINE	1.52443e-15	0.440282	1	0.993	3.2077e-11	L1MB2	L1	LINE
L1ME3.L1.LINE	2.01739e-15	0.511037	0.987	0.97	4.24499e-11	L1ME3	L1	LINE
MER112.hAT-Charlie.DNA	5.06737e-15	0.469607	0.97	0.836	1.06628e-10	MER112	hAT-Charlie	DNA
Tigger2a.TcMar-Tigger.DNA	9.15768e-15	0.564584	0.961	0.851	1.92696e-10	Tigger2a	TcMar-Tigger	DNA
AluYj4.Alu.SINE	9.52355e-15	0.469365	1	0.985	2.00395e-10	AluYj4	Alu	SINE
MER5A1.hAT-Charlie.DNA	1.16881e-14	0.553021	0.987	0.885	2.4594e-10	MER5A1	hAT-Charlie	DNA
MER5C.hAT-Charlie.DNA	1.40876e-14	0.629191	0.619	0.327	2.96432e-10	MER5C	hAT-Charlie	DNA
L1MD.L1.LINE	1.42566e-14	0.448121	0.996	0.989	2.99988e-10	L1MD	L1	LINE
MER103C.hAT-Charlie.DNA	1.62693e-14	0.572459	0.926	0.792	3.42339e-10	MER103C	hAT-Charlie	DNA
L1P4.L1.LINE	2.27746e-14	0.588639	0.87	0.669	4.79222e-10	L1P4	L1	LINE
SVA-D.SVA.Retroposon	2.63823e-14	0.467641	0.996	0.952	5.55137e-10	SVA-D	SVA	Retroposon
MLT1A0.ERVL-MaLR.LTR	3.74588e-14	0.499965	0.991	0.963	7.88208e-10	MLT1A0	ERVL-MaLR	LTR
MLT1A.ERVL-MaLR.LTR	4.12721e-14	0.574989	0.922	0.833	8.68447e-10	MLT1A	ERVL-MaLR	LTR
L1M7.L1.LINE	4.29298e-14	0.594227	0.896	0.784	9.0333e-10	L1M7	L1	LINE
L1M6.L1.LINE	4.33475e-14	0.563377	0.944	0.814	9.12117e-10	L1M6	L1	LINE
L1P3.L1.LINE	9.00609e-14	0.604377	0.879	0.725	1.89506e-09	L1P3	L1	LINE
AluSq4.Alu.SINE	1.03596e-13	0.46556	0.987	0.959	2.17987e-09	AluSq4	Alu	SINE
L1ME3F.L1.LINE	1.16751e-13	0.49891	0.974	0.892	2.45668e-09	L1ME3F	L1	LINE
FAM.Alu.SINE	1.32258e-13	0.405136	1	0.955	2.78298e-09	FAM	Alu	SINE
HAL1ME.L1.LINE	1.39265e-13	0.498314	0.983	0.914	2.93042e-09	HAL1ME	L1	LINE
AluYf1.Alu.SINE	6.76633e-13	0.446213	1	0.959	1.42377e-08	AluYf1	Alu	SINE
THE1D.ERVL-MaLR.LTR	1.3009e-12	0.491068	0.957	0.81	2.73736e-08	THE1D	ERVL-MaLR	LTR
MSTB1.ERVL-MaLR.LTR	1.3629e-12	0.509004	0.879	0.732	2.86782e-08	MSTB1	ERVL-MaLR	LTR
Tigger15a.TcMar-Tigger.DNA	1.63841e-12	0.533996	0.9	0.803	3.44754e-08	Tigger15a	TcMar-Tigger	DNA
L1P1.L1.LINE	1.73352e-12	0.485404	0.892	0.736	3.64768e-08	L1P1	L1	LINE
MER33.hAT-Charlie.DNA	2.00253e-12	0.427762	1	0.978	4.21372e-08	MER33	hAT-Charlie	DNA
L1MA1.L1.LINE	2.68579e-12	0.436122	1	0.978	5.65144e-08	L1MA1	L1	LINE
MER41-int.ERV1.LTR	2.95662e-12	0.616761	0.723	0.483	6.22131e-08	MER41-int	ERV1	LTR
L1MC.L1.LINE	4.33184e-12	0.474286	0.978	0.907	9.11506e-08	L1MC	L1	LINE
L1ME3E.L1.LINE	4.73627e-12	0.416391	0.978	0.922	9.96605e-08	L1ME3E	L1	LINE
L1MEi.L1.LINE	6.06041e-12	0.455201	0.983	0.885	1.27523e-07	L1MEi	L1	LINE
MLT1F.ERVL-MaLR.LTR	7.22768e-12	0.533433	0.81	0.647	1.52085e-07	MLT1F	ERVL-MaLR	LTR
L1ME3D.L1.LINE	1.31358e-11	0.490765	0.905	0.758	2.76404e-07	L1ME3D	L1	LINE
MER21C.ERVL.LTR	1.41836e-11	0.495511	0.935	0.81	2.9845e-07	MER21C	ERVL	LTR
L1ME3G.L1.LINE	2.06867e-11	0.351567	1	0.993	4.35291e-07	L1ME3G	L1	LINE
MER102c.hAT-Charlie.DNA	2.76638e-11	0.536141	0.714	0.498	5.82101e-07	MER102c	hAT-Charlie	DNA
L2-3-Crp.L2.LINE	4.03655e-11	0.581923	0.662	0.461	8.49371e-07	L2-3-Crp	L2	LINE
L1MA5A.L1.LINE	4.08463e-11	0.480226	0.944	0.874	8.59487e-07	L1MA5A	L1	LINE
HERVS71-int.ERV1.LTR	4.32419e-11	-0.447859	0.364	0.658	9.09895e-07	HERVS71-int	ERV1	LTR
L1MA6.L1.LINE	4.53226e-11	0.456664	0.97	0.914	9.53678e-07	L1MA6	L1	LINE
AluYc3.Alu.SINE	4.90362e-11	0.47763	0.896	0.725	1.03182e-06	AluYc3	Alu	SINE
MER41A.ERV1.LTR	5.12912e-11	0.529547	0.801	0.613	1.07927e-06	MER41A	ERV1	LTR
HERVH-int.ERV1.LTR	5.56279e-11	0.517974	0.961	0.866	1.17052e-06	HERVH-int	ERV1	LTR
Tigger19a.TcMar-Tigger.DNA	6.59735e-11	0.570653	0.74	0.591	1.38821e-06	Tigger19a	TcMar-Tigger	DNA
MER3.hAT-Charlie.DNA	9.699e-11	0.443146	0.991	0.941	2.04086e-06	MER3	hAT-Charlie	DNA
Charlie4z.hAT-Charlie.DNA	1.07998e-10	0.438354	0.909	0.743	2.27249e-06	Charlie4z	hAT-Charlie	DNA
L1M2.L1.LINE	1.1294e-10	0.346127	1	0.993	2.37649e-06	L1M2	L1	LINE
L1PA14.L1.LINE	1.13403e-10	0.526788	0.883	0.777	2.38623e-06	L1PA14	L1	LINE
AluYk3.Alu.SINE	2.825e-10	0.396333	0.978	0.907	5.94436e-06	AluYk3	Alu	SINE
Ricksha-0.MULE-MuDR.DNA	5.69293e-10	-0.502851	0.558	0.74	1.19791e-05	Ricksha-0	MULE-MuDR	DNA
MER102b.hAT-Charlie.DNA	6.05529e-10	0.487931	0.861	0.725	1.27415e-05	MER102b	hAT-Charlie	DNA
MSTB.ERVL-MaLR.LTR	6.98677e-10	0.466321	0.857	0.725	1.47016e-05	MSTB	ERVL-MaLR	LTR
HERV15-int.ERV1.LTR	7.58724e-10	0.628727	0.385	0.152	1.59651e-05	HERV15-int	ERV1	LTR
HERV17-int.ERV1.LTR	9.78437e-10	-0.622169	0.173	0.42	2.05883e-05	HERV17-int	ERV1	LTR
AluYe5.Alu.SINE	1.00893e-09	0.350215	0.996	0.914	2.12298e-05	AluYe5	Alu	SINE
L1PB3.L1.LINE	1.04265e-09	0.445781	0.944	0.896	2.19394e-05	L1PB3	L1	LINE
Tigger4b.TcMar-Tigger.DNA	1.42515e-09	0.432665	0.879	0.751	2.99881e-05	Tigger4b	TcMar-Tigger	DNA
CR1-Mam.CR1.LINE	2.19285e-09	0.492239	0.602	0.387	4.61419e-05	CR1-Mam	CR1	LINE
AluSq10.Alu.SINE	2.3913e-09	0.310081	1	0.989	5.03177e-05	AluSq10	Alu	SINE
L1M4b.L1.LINE	5.56243e-09	0.41112	0.952	0.855	0.000117045	L1M4b	L1	LINE
MER11A.ERVK.LTR	5.74261e-09	0.597905	0.437	0.234	0.000120836	MER11A	ERVK	LTR
MER20.hAT-Charlie.DNA	7.35787e-09	0.34241	1	0.985	0.000154824	MER20	hAT-Charlie	DNA
LTR6B.ERV1.LTR	7.77771e-09	-0.318784	0.251	0.509	0.000163659	LTR6B	ERV1	LTR
LTR33.ERVL.LTR	7.88658e-09	0.447487	0.745	0.535	0.000165949	LTR33	ERVL	LTR
L1MCa.L1.LINE	8.32894e-09	0.381093	0.991	0.97	0.000175258	L1MCa	L1	LINE
LTR60B.ERV1.LTR	1.05945e-08	-0.202978	0.013	0.164	0.00022293	LTR60B	ERV1	LTR
L1PB.L1.LINE	1.0987e-08	0.481238	0.71	0.509	0.000231188	L1PB	L1	LINE
AluYk4.Alu.SINE	1.15441e-08	0.427655	0.961	0.866	0.000242911	AluYk4	Alu	SINE
Tigger3a.TcMar-Tigger.DNA	1.22124e-08	0.446863	0.866	0.766	0.000256974	Tigger3a	TcMar-Tigger	DNA
L1M1.L1.LINE	1.26781e-08	0.280146	1	1	0.000266773	L1M1	L1	LINE
ERVL-E-int.ERVL.LTR	1.58813e-08	0.420411	0.827	0.688	0.000334174	ERVL-E-int	ERVL	LTR
MLT1H.ERVL-MaLR.LTR	2.16417e-08	0.418063	0.874	0.747	0.000455385	MLT1H	ERVL-MaLR	LTR
LTR46-int.ERV1.LTR	2.21736e-08	0.460402	0.459	0.253	0.000466576	LTR46-int	ERV1	LTR
MER46C.TcMar-Tigger.DNA	3.05883e-08	0.451237	0.758	0.602	0.000643639	MER46C	TcMar-Tigger	DNA
LTR30.ERV1.LTR	3.40701e-08	0.664228	0.355	0.164	0.000716904	LTR30	ERV1	LTR
MADE1.TcMar-Mariner.DNA	3.6781e-08	0.393743	0.732	0.58	0.000773946	MADE1	TcMar-Mariner	DNA
AluYg6.Alu.SINE	3.70137e-08	0.405998	0.879	0.781	0.000778842	AluYg6	Alu	SINE
LTR19C.ERV1.LTR	4.74225e-08	-0.297204	0.056	0.23	0.000997865	LTR19C	ERV1	LTR
SVA-C.SVA.Retroposon	4.79291e-08	0.426323	0.827	0.688	0.00100852	SVA-C	SVA	Retroposon
LTR25-int.ERV1.LTR	5.47896e-08	-0.285079	0.19	0.428	0.00115288	LTR25-int	ERV1	LTR
MSTD.ERVL-MaLR.LTR	7.19363e-08	0.415961	0.874	0.758	0.00151368	MSTD	ERVL-MaLR	LTR
LTR10B.ERV1.LTR	8.33947e-08	0.311267	0.247	0.078	0.00175479	LTR10B	ERV1	LTR
MER58A.hAT-Charlie.DNA	1.17334e-07	0.282434	1	0.996	0.00246895	MER58A	hAT-Charlie	DNA
Tigger7.TcMar-Tigger.DNA	1.28876e-07	0.432325	0.805	0.677	0.00271181	Tigger7	TcMar-Tigger	DNA
AluYk2.Alu.SINE	1.33349e-07	0.403484	0.909	0.803	0.00280594	AluYk2	Alu	SINE
HERV3-int.ERV1.LTR	2.15905e-07	-0.254218	0.165	0.387	0.00454306	HERV3-int	ERV1	LTR
MER54B.ERVL.LTR	2.4644e-07	-0.208786	0.035	0.182	0.00518558	MER54B	ERVL	LTR
MER123.DNA.DNA	2.64368e-07	0.23498	0.195	0.048	0.00556282	MER123	DNA	DNA
Tigger13a.TcMar-Tigger.DNA	3.0574e-07	0.411245	0.844	0.74	0.00643338	Tigger13a	TcMar-Tigger	DNA
L1PBa.L1.LINE	5.13711e-07	0.369711	0.857	0.766	0.0108095	L1PBa	L1	LINE
Tigger9b.TcMar-Tigger.DNA	5.17324e-07	0.351257	0.58	0.398	0.0108855	Tigger9b	TcMar-Tigger	DNA
L1ME5.L1.LINE	8.73554e-07	0.4283	0.636	0.502	0.0183813	L1ME5	L1	LINE
MIR1-Amn.MIR.SINE	9.22285e-07	0.355726	0.957	0.896	0.0194067	MIR1-Amn	MIR	SINE
Alu.Alu.SINE	9.72401e-07	0.355521	0.952	0.881	0.0204613	Alu	Alu	SINE
Charlie7.hAT-Charlie.DNA	9.85746e-07	0.366804	0.771	0.595	0.0207421	Charlie7	hAT-Charlie	DNA
L1M8.L1.LINE	1.07812e-06	0.399722	0.784	0.669	0.0226859	L1M8	L1	LINE
MLT1A1.ERVL-MaLR.LTR	1.70247e-06	0.363329	0.818	0.732	0.0358235	MLT1A1	ERVL-MaLR	LTR
MLT1H1.ERVL-MaLR.LTR	1.8362e-06	0.424533	0.654	0.517	0.0386373	MLT1H1	ERVL-MaLR	LTR
HAL1M8.L1.LINE	2.15517e-06	0.37041	0.844	0.762	0.0453491	HAL1M8	L1	LINE
AluYk11.Alu.SINE	2.40843e-06	0.421347	0.662	0.509	0.0506783	AluYk11	Alu	SINE
Charlie13b.hAT-Charlie.DNA	2.7498e-06	-0.151988	0.039	0.175	0.0578614	Charlie13b	hAT-Charlie	DNA
MER4B-int.ERV1.LTR	2.77951e-06	0.373441	0.571	0.413	0.0584865	MER4B-int	ERV1	LTR
MamRep137.TcMar-Tigger.DNA	3.40254e-06	0.382296	0.519	0.372	0.0715963	MamRep137	TcMar-Tigger	DNA
MER9B.ERVK.LTR	3.48675e-06	0.20383	0.121	0.019	0.0733683	MER9B	ERVK	LTR
Charlie1.hAT-Charlie.DNA	3.49416e-06	0.357419	0.853	0.736	0.0735242	Charlie1	hAT-Charlie	DNA
Tigger17a.TcMar-Tigger.DNA	3.66074e-06	0.355368	0.818	0.688	0.0770293	Tigger17a	TcMar-Tigger	DNA
MamTip2.hAT-Tip100.DNA	4.54875e-06	0.380016	0.632	0.472	0.0957147	MamTip2	hAT-Tip100	DNA
Charlie2a.hAT-Charlie.DNA	5.4301e-06	0.416494	0.645	0.52	0.11426	Charlie2a	hAT-Charlie	DNA
LTR81B.Gypsy.LTR	6.8459e-06	0.579517	0.468	0.335	0.144051	LTR81B	Gypsy	LTR
L1MEb.L1.LINE	7.28502e-06	0.334781	0.71	0.599	0.153291	L1MEb	L1	LINE
MER21B.ERVL.LTR	7.60156e-06	0.371494	0.81	0.74	0.159952	MER21B	ERVL	LTR
AluYh3a3.Alu.SINE	9.73173e-06	0.340395	0.55	0.387	0.204775	AluYh3a3	Alu	SINE
MLT1J2.ERVL-MaLR.LTR	1.22957e-05	0.362721	0.736	0.647	0.258726	MLT1J2	ERVL-MaLR	LTR
AluYa8.Alu.SINE	1.82894e-05	0.327242	0.359	0.204	0.384845	AluYa8	Alu	SINE
L1M4a1.L1.LINE	1.95765e-05	0.351042	0.874	0.807	0.411928	L1M4a1	L1	LINE
Tigger10.TcMar-Tigger.DNA	1.98799e-05	0.32327	0.563	0.413	0.418313	Tigger10	TcMar-Tigger	DNA
LTR7Y.ERV1.LTR	1.99375e-05	-0.18987	0.113	0.268	0.419525	LTR7Y	ERV1	LTR
Charlie8.hAT-Charlie.DNA	2.26704e-05	0.368036	0.649	0.524	0.477031	Charlie8	hAT-Charlie	DNA
MamRep4096.hAT-Tip100.DNA	3.29223e-05	0.409076	0.481	0.353	0.692752	MamRep4096	hAT-Tip100	DNA
MER1A.hAT-Charlie.DNA	3.37606e-05	0.373823	0.628	0.524	0.71039	MER1A	hAT-Charlie	DNA
MamSINE1.tRNA-RTE.SINE	3.47874e-05	0.309551	0.805	0.717	0.731996	MamSINE1	tRNA-RTE	SINE
Charlie1b.hAT-Charlie.DNA	4.17323e-05	0.2955	0.844	0.755	0.878131	Charlie1b	hAT-Charlie	DNA
L1MCc.L1.LINE	4.22883e-05	0.320138	0.714	0.621	0.88983	L1MCc	L1	LINE
Tigger14a.TcMar-Tigger.DNA	4.37917e-05	0.327816	0.359	0.223	0.921466	Tigger14a	TcMar-Tigger	DNA
AluYb9.Alu.SINE	4.81671e-05	0.268045	0.684	0.565	1	AluYb9	Alu	SINE
HERVE-int.ERV1.LTR	5.07938e-05	-0.139568	0.043	0.156	1	HERVE-int	ERV1	LTR
Tigger2b-Pri.TcMar-Tigger.DNA	5.17479e-05	0.353692	0.779	0.688	1	Tigger2b-Pri	TcMar-Tigger	DNA
L1MEh.L1.LINE	7.18867e-05	0.334577	0.723	0.625	1	L1MEh	L1	LINE
LTR14B.ERVK.LTR	8.83671e-05	0.319249	0.299	0.164	1	LTR14B	ERVK	LTR
L1MCb.L1.LINE	8.97615e-05	0.362498	0.623	0.506	1	L1MCb	L1	LINE
MER113.hAT-Charlie.DNA	9.2521e-05	0.298079	0.827	0.68	1	MER113	hAT-Charlie	DNA
MER52C.ERV1.LTR	9.60092e-05	-0.148168	0.039	0.141	1	MER52C	ERV1	LTR
L1M3c.L1.LINE	9.67246e-05	0.325786	0.416	0.275	1	L1M3c	L1	LINE
HUERS-P3b-int.ERV1.LTR	0.000126633	0.263435	0.312	0.175	1	HUERS-P3b-int	ERV1	LTR
LTR78.ERV1.LTR	0.000152405	0.317894	0.55	0.428	1	LTR78	ERV1	LTR
HERVIP10B3-int.ERV1.LTR	0.000177674	-0.212398	0.247	0.42	1	HERVIP10B3-int	ERV1	LTR
Ricksha-a.MULE-MuDR.DNA	0.00018954	0.254903	0.32	0.186	1	Ricksha-a	MULE-MuDR	DNA
SVA-B.SVA.Retroposon	0.000202125	0.262305	0.9	0.851	1	SVA-B	SVA	Retroposon
LTR31.ERV1.LTR	0.000234668	0.266739	0.338	0.204	1	LTR31	ERV1	LTR
MLT1K.ERVL-MaLR.LTR	0.000235746	0.229105	1	0.967	1	MLT1K	ERVL-MaLR	LTR
MLT1H-int.ERVL-MaLR.LTR	0.000281777	-0.12487	0.143	0.286	1	MLT1H-int	ERVL-MaLR	LTR
LTR16B2.ERVL.LTR	0.000308616	-0.153199	0.156	0.301	1	LTR16B2	ERVL	LTR
MER4CL34.ERV1.LTR	0.000320042	-0.149686	0.156	0.301	1	MER4CL34	ERV1	LTR
MER61C.ERV1.LTR	0.000350349	0.140858	0.134	0.045	1	MER61C	ERV1	LTR
MER61D.ERV1.LTR	0.000361995	-0.114905	0.056	0.16	1	MER61D	ERV1	LTR
LTR52.ERVL.LTR	0.000431802	-0.114706	0.121	0.257	1	LTR52	ERVL	LTR
MLT2B4.ERVL.LTR	0.000433688	0.299698	0.519	0.42	1	MLT2B4	ERVL	LTR
L1P2.L1.LINE	0.00045111	0.25488	0.887	0.818	1	L1P2	L1	LINE
MER50.ERV1.LTR	0.000455827	0.273526	0.515	0.379	1	MER50	ERV1	LTR
MLT1H2-int.ERVL-MaLR.LTR	0.00047024	-0.134395	0.113	0.238	1	MLT1H2-int	ERVL-MaLR	LTR
HERVIP10FH-int.ERV1.LTR	0.00049149	-0.254218	0.355	0.524	1	HERVIP10FH-int	ERV1	LTR
Charlie15a.hAT-Charlie.DNA	0.00055358	0.308614	0.61	0.517	1	Charlie15a	hAT-Charlie	DNA
MER91A.hAT-Tip100.DNA	0.000624755	0.286338	0.494	0.394	1	MER91A	hAT-Tip100	DNA
SVA-A.SVA.Retroposon	0.00065217	0.273736	0.784	0.714	1	SVA-A	SVA	Retroposon
Charlie17a.hAT-Charlie.DNA	0.000669379	0.258302	0.338	0.219	1	Charlie17a	hAT-Charlie	DNA
LTR83.ERVL.LTR	0.000694443	-0.0963142	0.039	0.126	1	LTR83	ERVL	LTR
L4-B-Mam.RTE-X.LINE	0.000712944	0.326022	0.641	0.558	1	L4-B-Mam	RTE-X	LINE
Tigger4.TcMar-Tigger.DNA	0.000764989	0.344651	0.775	0.706	1	Tigger4	TcMar-Tigger	DNA
LTR2C.ERV1.LTR	0.000820769	-0.119493	0.065	0.164	1	LTR2C	ERV1	LTR
LTR104-Mam.Gypsy.LTR	0.000861178	0.1598	0.195	0.093	1	LTR104-Mam	Gypsy	LTR
Tigger12c.TcMar-Tigger.DNA	0.000933164	0.267019	0.316	0.197	1	Tigger12c	TcMar-Tigger	DNA
MLT1O.ERVL-MaLR.LTR	0.00121125	0.321181	0.468	0.368	1	MLT1O	ERVL-MaLR	LTR
L1MD3.L1.LINE	0.00134521	0.210145	0.974	0.922	1	L1MD3	L1	LINE
MLT1I.ERVL-MaLR.LTR	0.0014875	0.245045	0.775	0.688	1	MLT1I	ERVL-MaLR	LTR
Cheshire.hAT-Charlie.DNA	0.00166663	0.260267	0.576	0.48	1	Cheshire	hAT-Charlie	DNA
LTR47A.ERVL.LTR	0.00169202	0.202589	0.325	0.204	1	LTR47A	ERVL	LTR
MER63C.hAT-Blackjack.DNA	0.00181573	0.250657	0.403	0.305	1	MER63C	hAT-Blackjack	DNA
MER113B.hAT-Charlie.DNA	0.00197668	0.200977	0.242	0.141	1	MER113B	hAT-Charlie	DNA
LTR58.ERV1.LTR	0.00212415	-0.080592	0.035	0.108	1	LTR58	ERV1	LTR
L1MDb.L1.LINE	0.00229762	0.336323	0.429	0.349	1	L1MDb	L1	LINE
HERVK3-int.ERVK.LTR	0.00233262	-0.111204	0.091	0.19	1	HERVK3-int	ERVK	LTR
MER66B.ERV1.LTR	0.00236488	-0.166432	0.19	0.312	1	MER66B	ERV1	LTR
MLT2A2.ERVL.LTR	0.00251489	0.310384	0.407	0.323	1	MLT2A2	ERVL	LTR
MLT1B-int.ERVL-MaLR.LTR	0.00254832	-0.241564	0.186	0.297	1	MLT1B-int	ERVL-MaLR	LTR
SVA-F.SVA.Retroposon	0.00257497	0.252049	0.853	0.818	1	SVA-F	SVA	Retroposon
MLT1F2.ERVL-MaLR.LTR	0.00277634	0.258248	0.749	0.729	1	MLT1F2	ERVL-MaLR	LTR
L1P4a.L1.LINE	0.00279366	0.232277	0.333	0.23	1	L1P4a	L1	LINE
MER44A.TcMar-Tigger.DNA	0.00281547	0.278173	0.641	0.613	1	MER44A	TcMar-Tigger	DNA
L1M4a2.L1.LINE	0.00290243	0.217651	0.805	0.755	1	L1M4a2	L1	LINE
MER51D.ERV1.LTR	0.00290573	-0.0925646	0.035	0.104	1	MER51D	ERV1	LTR
MER51E.ERV1.LTR	0.00299295	-0.129385	0.082	0.175	1	MER51E	ERV1	LTR
MER4D1.ERV1.LTR	0.00302527	0.248282	0.576	0.509	1	MER4D1	ERV1	LTR
Charlie30a.hAT-Charlie.DNA	0.00323146	0.249637	0.316	0.219	1	Charlie30a	hAT-Charlie	DNA
Charlie25.hAT-Charlie.DNA	0.00328436	0.21218	0.446	0.335	1	Charlie25	hAT-Charlie	DNA
MER57E3.ERV1.LTR	0.00350788	-0.136181	0.359	0.513	1	MER57E3	ERV1	LTR
L1MEa.L1.LINE	0.00368966	0.219713	0.368	0.264	1	L1MEa	L1	LINE
AluYe6.Alu.SINE	0.00384531	0.209396	0.489	0.413	1	AluYe6	Alu	SINE
LTR102-Mam.ERVL.LTR	0.00397176	0.154694	0.173	0.089	1	LTR102-Mam	ERVL	LTR
LTR43B.ERV1.LTR	0.00405099	-0.093739	0.035	0.1	1	LTR43B	ERV1	LTR
LTR1A1.ERV1.LTR	0.00461958	-0.0915763	0.052	0.126	1	LTR1A1	ERV1	LTR
L1M3e.L1.LINE	0.00490917	0.252044	0.359	0.264	1	L1M3e	L1	LINE
MER41C.ERV1.LTR	0.00534394	-0.104176	0.195	0.312	1	MER41C	ERV1	LTR
MER20B.hAT-Charlie.DNA	0.00535623	0.272264	0.762	0.714	1	MER20B	hAT-Charlie	DNA
MER4E.ERV1.LTR	0.00535799	0.255693	0.442	0.353	1	MER4E	ERV1	LTR
L1M3f.L1.LINE	0.00557074	0.242139	0.429	0.346	1	L1M3f	L1	LINE
Arthur1B.hAT-Tip100.DNA	0.00600084	0.267019	0.364	0.279	1	Arthur1B	hAT-Tip100	DNA
MER101.ERV1.LTR	0.00608164	-0.0854251	0.039	0.104	1	MER101	ERV1	LTR
MER4D.ERV1.LTR	0.0061648	0.236392	0.346	0.26	1	MER4D	ERV1	LTR
MER101-int.ERV1.LTR	0.00690712	0.283139	0.628	0.565	1	MER101-int	ERV1	LTR
HERVK9-int.ERVK.LTR	0.00724144	-0.0944998	0.208	0.327	1	HERVK9-int	ERVK	LTR
MER104.TcMar-Tc2.DNA	0.00744144	0.286238	0.541	0.494	1	MER104	TcMar-Tc2	DNA
MER85.PiggyBac.DNA	0.00789158	0.201393	0.247	0.16	1	MER85	PiggyBac	DNA
MER45B.hAT-Tip100.DNA	0.00809756	0.22376	0.368	0.275	1	MER45B	hAT-Tip100	DNA
LTR7.ERV1.LTR	0.00821841	0.233109	0.658	0.625	1	LTR7	ERV1	LTR
Kanga2-a.TcMar-Tc2.DNA	0.00856214	0.264402	0.519	0.457	1	Kanga2-a	TcMar-Tc2	DNA
LTR84a.ERVL.LTR	0.00889737	-0.079847	0.134	0.23	1	LTR84a	ERVL	LTR
MLT1H2.ERVL-MaLR.LTR	0.00928994	0.196417	0.515	0.424	1	MLT1H2	ERVL-MaLR	LTR
BLACKJACK.hAT-Blackjack.DNA	0.0100321	-0.112995	0.281	0.409	1	BLACKJACK	hAT-Blackjack	DNA
LTR79.ERVL.LTR	0.0115085	0.251115	0.472	0.398	1	LTR79	ERVL	LTR
Zaphod.hAT-Tip100.DNA	0.0122597	-0.120556	0.203	0.316	1	Zaphod	hAT-Tip100	DNA
Charlie15b.hAT-Charlie.DNA	0.0123001	0.244557	0.446	0.387	1	Charlie15b	hAT-Charlie	DNA
MLT1E2.ERVL-MaLR.LTR	0.0128383	0.19252	0.584	0.498	1	MLT1E2	ERVL-MaLR	LTR
LTR12F.ERV1.LTR	0.0129102	0.189098	0.411	0.327	1	LTR12F	ERV1	LTR
AmnSINE1.5S-Deu-L2.SINE	0.0130784	0.223938	0.312	0.234	1	AmnSINE1	5S-Deu-L2	SINE
MER89.ERV1.LTR	0.0135161	-0.0815345	0.117	0.204	1	MER89	ERV1	LTR
HERV9NC-int.ERV1.LTR	0.0136207	-0.0920747	0.091	0.167	1	HERV9NC-int	ERV1	LTR
MER48.ERV1.LTR	0.0136928	-0.076758	0.108	0.193	1	MER48	ERV1	LTR
Harlequin-int.ERV1.LTR	0.0148696	0.379949	0.74	0.717	1	Harlequin-int	ERV1	LTR
LTR33A-.ERVL.LTR	0.0151911	0.187703	0.255	0.175	1	LTR33A-	ERVL	LTR
Charlie4.hAT-Charlie.DNA	0.0157002	-0.0757426	0.043	0.1	1	Charlie4	hAT-Charlie	DNA
LTR49-int.ERV1.LTR	0.0160858	0.222839	0.532	0.483	1	LTR49-int	ERV1	LTR
MER68C.ERVL.LTR	0.0166202	-0.0927233	0.052	0.112	1	MER68C	ERVL	LTR
MLT1E.ERVL-MaLR.LTR	0.0171983	-0.10769	0.117	0.197	1	MLT1E	ERVL-MaLR	LTR
MER68.ERVL.LTR	0.0174654	0.161297	0.606	0.528	1	MER68	ERVL	LTR
Tigger20a.TcMar-Tigger.DNA	0.0174658	0.238772	0.39	0.32	1	Tigger20a	TcMar-Tigger	DNA
MER63A.hAT-Blackjack.DNA	0.0178104	0.199923	0.385	0.309	1	MER63A	hAT-Blackjack	DNA
Charlie19a.hAT-Charlie.DNA	0.0180168	0.238622	0.407	0.342	1	Charlie19a	hAT-Charlie	DNA
HSMAR2.TcMar-Mariner.DNA	0.0181485	0.181856	0.814	0.777	1	HSMAR2	TcMar-Mariner	DNA
MER63D.hAT-Blackjack.DNA	0.018579	0.20796	0.558	0.506	1	MER63D	hAT-Blackjack	DNA
CR1-3-Croc.CR1.LINE	0.0192873	0.131955	0.182	0.112	1	CR1-3-Croc	CR1	LINE
LTR33A.ERVL.LTR	0.0193101	0.18248	0.234	0.16	1	LTR33A	ERVL	LTR
LTR16.ERVL.LTR	0.0193511	0.150891	0.251	0.171	1	LTR16	ERVL	LTR
MLT1J-int.ERVL-MaLR.LTR	0.020522	-0.0886257	0.095	0.167	1	MLT1J-int	ERVL-MaLR	LTR
UCON132b.hAT-Tip100.DNA	0.0210082	-0.0763613	0.091	0.164	1	UCON132b	hAT-Tip100	DNA
MamRep605.LTR.LTR	0.0218237	0.189966	0.528	0.465	1	MamRep605	LTR	LTR
LTR9C.ERV1.LTR	0.0220671	-0.0906268	0.074	0.138	1	LTR9C	ERV1	LTR
LTR5B.ERVK.LTR	0.0226938	0.219713	0.468	0.405	1	LTR5B	ERVK	LTR
ERV24B-Prim-int.ERV1.LTR	0.0229727	-0.0640796	0.069	0.134	1	ERV24B-Prim-int	ERV1	LTR
MLT1J1.ERVL-MaLR.LTR	0.0229767	0.14489	0.684	0.613	1	MLT1J1	ERVL-MaLR	LTR
MER52D.ERV1.LTR	0.0257076	-0.0777806	0.108	0.182	1	MER52D	ERV1	LTR
Charlie5.hAT-Charlie.DNA	0.0265175	0.204866	0.714	0.669	1	Charlie5	hAT-Charlie	DNA
LTR10A.ERV1.LTR	0.0272311	-0.0891768	0.19	0.283	1	LTR10A	ERV1	LTR
PABL-A-int.ERV1.LTR	0.0302586	-0.0824708	0.225	0.327	1	PABL-A-int	ERV1	LTR
LTR37A.ERV1.LTR	0.0323958	0.165891	0.342	0.271	1	LTR37A	ERV1	LTR
MER21A.ERVL.LTR	0.0329478	0.194731	0.524	0.472	1	MER21A	ERVL	LTR
Charlie29a.hAT-Charlie.DNA	0.0352465	0.242838	0.667	0.68	1	Charlie29a	hAT-Charlie	DNA
LTR41B.ERVL.LTR	0.035709	-0.0804886	0.152	0.234	1	LTR41B	ERVL	LTR
Tigger5.TcMar-Tigger.DNA	0.0362226	0.157908	0.203	0.141	1	Tigger5	TcMar-Tigger	DNA
MLT1E1A.ERVL-MaLR.LTR	0.0364959	0.219713	0.55	0.517	1	MLT1E1A	ERVL-MaLR	LTR
MER4C.ERV1.LTR	0.036496	0.202279	0.273	0.204	1	MER4C	ERV1	LTR
MER34.ERV1.LTR	0.0370798	0.195191	0.329	0.257	1	MER34	ERV1	LTR
MER67C.ERV1.LTR	0.0374057	-0.0630948	0.26	0.368	1	MER67C	ERV1	LTR
MER76.ERVL.LTR	0.0376898	-0.0610231	0.113	0.186	1	MER76	ERVL	LTR
Kanga1b.TcMar-Tc2.DNA	0.0398439	-0.0717495	0.139	0.212	1	Kanga1b	TcMar-Tc2	DNA
MER11B.ERVK.LTR	0.0405925	-0.0483921	0.165	0.249	1	MER11B	ERVK	LTR
L1M3de.L1.LINE	0.0405988	-0.0609385	0.251	0.353	1	L1M3de	L1	LINE
HERVK11-int.ERVK.LTR	0.0414877	-0.0617738	0.056	0.108	1	HERVK11-int	ERVK	LTR
LTR26C.ERV1.LTR	0.0428645	-0.0734175	0.082	0.141	1	LTR26C	ERV1	LTR
MER74B.ERVL.LTR	0.0439309	0.211516	0.338	0.279	1	MER74B	ERVL	LTR
LOR1-int.ERV1.LTR	0.0441991	0.152443	0.506	0.439	1	LOR1-int	ERV1	LTR
Tigger3c.TcMar-Tigger.DNA	0.0443094	0.141419	0.658	0.606	1	Tigger3c	TcMar-Tigger	DNA
LTR10C.ERV1.LTR	0.0450356	-0.0828494	0.225	0.316	1	LTR10C	ERV1	LTR
MER61E.ERV1.LTR	0.0456215	-0.0724674	0.052	0.1	1	MER61E	ERV1	LTR
LTR7B.ERV1.LTR	0.0459126	0.164099	0.589	0.532	1	LTR7B	ERV1	LTR
MER53.hAT.DNA	0.0460719	0.199124	0.58	0.539	1	MER53	hAT	DNA
LTR76.ERV1.LTR	0.0468273	-0.0423995	0.095	0.16	1	LTR76	ERV1	LTR
MLT1N2.ERVL-MaLR.LTR	0.0476346	0.219713	0.571	0.561	1	MLT1N2	ERVL-MaLR	LTR
MamGypsy2-I.Gypsy.LTR	0.0485616	0.157557	0.281	0.219	1	MamGypsy2-I	Gypsy	LTR
X6A-LINE.CR1.LINE	0.0510036	-0.0650162	0.152	0.223	1	X6A-LINE	CR1	LINE
MER61A.ERV1.LTR	0.0511941	0.107899	0.139	0.086	1	MER61A	ERV1	LTR
Tigger6b.TcMar-Tigger.DNA	0.0518228	-0.0650162	0.147	0.219	1	Tigger6b	TcMar-Tigger	DNA
L1M2a.L1.LINE	0.0529274	0.176416	0.654	0.587	1	L1M2a	L1	LINE
MER45A.hAT-Tip100.DNA	0.054264	-0.084113	0.437	0.569	1	MER45A	hAT-Tip100	DNA
MER89-int.ERV1.LTR	0.0555952	-0.0515887	0.095	0.156	1	MER89-int	ERV1	LTR
MARNA.TcMar-Mariner.DNA	0.0560606	0.168091	0.684	0.632	1	MARNA	TcMar-Mariner	DNA
HERVL40-int.ERVL.LTR	0.0564041	0.134162	0.247	0.182	1	HERVL40-int	ERVL	LTR
MER63B.hAT-Blackjack.DNA	0.0572214	0.171885	0.355	0.301	1	MER63B	hAT-Blackjack	DNA
MLT1E3.ERVL-MaLR.LTR	0.0580397	-0.0628966	0.234	0.32	1	MLT1E3	ERVL-MaLR	LTR
LTR46.ERV1.LTR	0.0612785	-0.0487755	0.108	0.171	1	LTR46	ERV1	LTR
MER115.hAT-Tip100.DNA	0.0613953	-0.0772684	0.147	0.219	1	MER115	hAT-Tip100	DNA
MER34A.ERV1.LTR	0.0621363	0.216102	0.433	0.401	1	MER34A	ERV1	LTR
MER21-int.ERVL.LTR	0.0637488	0.205808	0.45	0.409	1	MER21-int	ERVL	LTR
MER66C.ERV1.LTR	0.0647931	-0.061355	0.126	0.19	1	MER66C	ERV1	LTR
LTR13.ERVK.LTR	0.0656268	-0.086948	0.251	0.335	1	LTR13	ERVK	LTR
L1PA15-16.L1.LINE	0.0690202	0.208573	0.407	0.368	1	L1PA15-16	L1	LINE
HERVK13-int.ERVK.LTR	0.0696715	-0.0812889	0.074	0.123	1	HERVK13-int	ERVK	LTR
Charlie4a.hAT-Charlie.DNA	0.0715288	0.112185	0.939	0.892	1	Charlie4a	hAT-Charlie	DNA
LTR62.ERVL.LTR	0.0721811	0.148396	0.208	0.152	1	LTR62	ERVL	LTR
LOR1a.ERV1.LTR	0.074338	-0.0584934	0.134	0.197	1	LOR1a	ERV1	LTR
LTR43.ERV1.LTR	0.075093	-0.0366264	0.069	0.119	1	LTR43	ERV1	LTR
LTR1A2.ERV1.LTR	0.076365	-0.0585878	0.16	0.23	1	LTR1A2	ERV1	LTR
MER31-int.ERV1.LTR	0.0766112	0.212641	0.446	0.416	1	MER31-int	ERV1	LTR
MLT2B3.ERVL.LTR	0.0782537	0.169087	0.424	0.372	1	MLT2B3	ERVL	LTR
THE1A.ERVL-MaLR.LTR	0.078767	0.165606	0.602	0.561	1	THE1A	ERVL-MaLR	LTR
MLT1M.ERVL-MaLR.LTR	0.0799155	0.197112	0.385	0.342	1	MLT1M	ERVL-MaLR	LTR
LTR24C.ERV1.LTR	0.0817901	0.157498	0.177	0.13	1	LTR24C	ERV1	LTR
LTR28C.ERV1.LTR	0.0836504	-0.0580991	0.108	0.164	1	LTR28C	ERV1	LTR
MLT1F-int.ERVL-MaLR.LTR	0.0849499	0.11843	0.143	0.097	1	MLT1F-int	ERVL-MaLR	LTR
LTR1D.ERV1.LTR	0.0858498	-0.0327448	0.065	0.112	1	LTR1D	ERV1	LTR
LTR6A.ERV1.LTR	0.0900407	-0.0368273	0.299	0.401	1	LTR6A	ERV1	LTR
MER119.hAT-Charlie.DNA	0.0916082	-0.00499297	0.32	0.424	1	MER119	hAT-Charlie	DNA
LTR44.ERV1.LTR	0.0916254	-0.0423628	0.069	0.115	1	LTR44	ERV1	LTR
MER90.ERV1.LTR	0.0922028	-0.0300396	0.182	0.257	1	MER90	ERV1	LTR
X8-LINE.CR1.LINE	0.0928624	0.103426	0.152	0.104	1	X8-LINE	CR1	LINE
LTR50.ERVL.LTR	0.0933228	-0.0257912	0.303	0.413	1	LTR50	ERVL	LTR
MER99.hAT.DNA	0.0936885	0.0981513	0.147	0.1	1	MER99	hAT	DNA
THE1B-int.ERVL-MaLR.LTR	0.0944395	0.18898	0.45	0.428	1	THE1B-int	ERVL-MaLR	LTR
MER57-int.ERV1.LTR	0.0950785	0.175566	0.316	0.264	1	MER57-int	ERV1	LTR
MER4D0.ERV1.LTR	0.0954874	-0.034776	0.078	0.126	1	MER4D0	ERV1	LTR
LTR12E.ERV1.LTR	0.0955734	-0.0586895	0.065	0.108	1	LTR12E	ERV1	LTR
MER91B.hAT-Tip100.DNA	0.0956791	0.165094	0.225	0.175	1	MER91B	hAT-Tip100	DNA
MamRep38.hAT.DNA	0.0985779	0.191385	0.346	0.301	1	MamRep38	hAT	DNA
MER92B.ERV1.LTR	0.0992209	-0.0355437	0.234	0.316	1	MER92B	ERV1	LTR
MADE2.TcMar-Mariner.DNA	0.0992726	0.158959	0.385	0.338	1	MADE2	TcMar-Mariner	DNA
MER50B.ERV1.LTR	0.10073	0.121533	0.177	0.13	1	MER50B	ERV1	LTR
Charlie17b.hAT-Charlie.DNA	0.101274	-0.034776	0.074	0.119	1	Charlie17b	hAT-Charlie	DNA
Tigger5b.TcMar-Tigger.DNA	0.101788	0.175736	0.468	0.439	1	Tigger5b	TcMar-Tigger	DNA
HERVL-int.ERVL.LTR	0.102583	0.147068	0.515	0.491	1	HERVL-int	ERVL	LTR
LTR16C.ERVL.LTR	0.102986	0.213229	0.489	0.48	1	LTR16C	ERVL	LTR
MER9a2.ERVK.LTR	0.103779	-0.0520383	0.16	0.223	1	MER9a2	ERVK	LTR
MER34C2.ERV1.LTR	0.104875	-0.0626864	0.1	0.149	1	MER34C2	ERV1	LTR
LTR67B.ERVL.LTR	0.105512	-0.0252746	0.359	0.468	1	LTR67B	ERVL	LTR
LTR103-Mam.ERV1.LTR	0.10552	-0.0556722	0.078	0.123	1	LTR103-Mam	ERV1	LTR
MER113A.hAT-Charlie.DNA	0.106398	0.16497	0.364	0.327	1	MER113A	hAT-Charlie	DNA
MER131.DNA.DNA	0.10837	0.138346	0.182	0.134	1	MER131	DNA	DNA
MLT1F1.ERVL-MaLR.LTR	0.108619	0.0971601	0.641	0.561	1	MLT1F1	ERVL-MaLR	LTR
Penelope1-Vert.Penelope.LINE	0.110042	-0.0312048	0.16	0.223	1	Penelope1-Vert	Penelope	LINE
MER57F.ERV1.LTR	0.110312	0.16934	0.433	0.409	1	MER57F	ERV1	LTR
Plat-L3.CR1.LINE	0.111404	0.161086	0.519	0.502	1	Plat-L3	CR1	LINE
LTR16E1.ERVL.LTR	0.114648	-0.0467398	0.165	0.227	1	LTR16E1	ERVL	LTR
MER41D.ERV1.LTR	0.114747	-0.0270804	0.117	0.171	1	MER41D	ERV1	LTR
LTR8A.ERV1.LTR	0.11547	-0.0212948	0.208	0.283	1	LTR8A	ERV1	LTR
MER66-int.ERV1.LTR	0.115887	-0.0568043	0.182	0.245	1	MER66-int	ERV1	LTR
MER81.hAT-Blackjack.DNA	0.116472	0.09854	0.636	0.591	1	MER81	hAT-Blackjack	DNA
LTR85a.Gypsy.LTR	0.116803	0.0958417	0.195	0.145	1	LTR85a	Gypsy	LTR
LTR33C.ERVL.LTR	0.117242	-0.0576764	0.074	0.115	1	LTR33C	ERVL	LTR
MER65C.ERV1.LTR	0.117317	-0.0340433	0.165	0.227	1	MER65C	ERV1	LTR
Ricksha.MULE-MuDR.DNA	0.118988	-0.0204904	0.134	0.193	1	Ricksha	MULE-MuDR	DNA
MLT2C1.ERVL.LTR	0.121932	-0.042522	0.216	0.286	1	MLT2C1	ERVL	LTR
MER8.TcMar-Tigger.DNA	0.124103	0.173063	0.494	0.476	1	MER8	TcMar-Tigger	DNA
MLT2B2.ERVL.LTR	0.125678	-0.0236457	0.165	0.227	1	MLT2B2	ERVL	LTR
ERVL-B4-int.ERVL.LTR	0.126429	0.19834	0.429	0.39	1	ERVL-B4-int	ERVL	LTR
Tigger16b.TcMar-Tigger.DNA	0.126511	0.13374	0.329	0.283	1	Tigger16b	TcMar-Tigger	DNA
LTR38.ERV1.LTR	0.126664	0.140912	0.16	0.119	1	LTR38	ERV1	LTR
MER51B.ERV1.LTR	0.127949	-0.0414844	0.104	0.152	1	MER51B	ERV1	LTR
MER44C.TcMar-Tigger.DNA	0.130002	0.229885	0.45	0.457	1	MER44C	TcMar-Tigger	DNA
LTR89.ERVL.LTR	0.132658	0.0998358	0.147	0.104	1	LTR89	ERVL	LTR
LTR40a.ERVL.LTR	0.134222	0.134574	0.299	0.253	1	LTR40a	ERVL	LTR
MER47A.TcMar-Tigger.DNA	0.13631	0.133557	0.671	0.658	1	MER47A	TcMar-Tigger	DNA
MamTip1.hAT-Tip100.DNA	0.137693	-0.00116287	0.121	0.178	1	MamTip1	hAT-Tip100	DNA
MER67B.ERV1.LTR	0.138569	-0.0684544	0.212	0.275	1	MER67B	ERV1	LTR
HERV1-I-int.ERV1.LTR	0.139921	-0.00960959	0.104	0.152	1	HERV1-I-int	ERV1	LTR
MER4A1-.ERV1.LTR	0.140498	-0.0349414	0.095	0.141	1	MER4A1-	ERV1	LTR
LTR5-Hs.ERVK.LTR	0.140738	0.198754	0.442	0.435	1	LTR5-Hs	ERVK	LTR
MER6.TcMar-Tigger.DNA	0.143632	0.163288	0.338	0.301	1	MER6	TcMar-Tigger	DNA
MER94.hAT-Blackjack.DNA	0.144969	0.133187	0.519	0.491	1	MER94	hAT-Blackjack	DNA
LFSINE-Vert.tRNA.SINE	0.145013	0.145075	0.329	0.29	1	LFSINE-Vert	tRNA	SINE
LTR106-Mam.LTR.LTR	0.14529	-0.0356978	0.078	0.119	1	LTR106-Mam	LTR	LTR
LTR49.ERV1.LTR	0.148216	-0.0347913	0.242	0.312	1	LTR49	ERV1	LTR
MER95.ERV1.LTR	0.150047	-0.028785	0.108	0.156	1	MER95	ERV1	LTR
Charlie26a.hAT-Charlie.DNA	0.150611	-0.0578207	0.117	0.164	1	Charlie26a	hAT-Charlie	DNA
LTR19-int.ERV1.LTR	0.156729	-0.0221046	0.126	0.178	1	LTR19-int	ERV1	LTR
MER54A.ERVL.LTR	0.159141	-0.0433211	0.117	0.164	1	MER54A	ERVL	LTR
ORSL-2b.hAT-Tip100.DNA	0.160751	0.0917057	0.216	0.171	1	ORSL-2b	hAT-Tip100	DNA
HERVK14-int.ERVK.LTR	0.16086	-0.0326738	0.121	0.171	1	HERVK14-int	ERVK	LTR
MSTB2.ERVL-MaLR.LTR	0.161517	0.125777	0.303	0.264	1	MSTB2	ERVL-MaLR	LTR
ORSL.hAT-Tip100.DNA	0.163373	0.108167	0.277	0.23	1	ORSL	hAT-Tip100	DNA
MER66D.ERV1.LTR	0.165451	-0.0355437	0.065	0.1	1	MER66D	ERV1	LTR
LTR75.ERVL.LTR	0.171115	-0.034776	0.087	0.126	1	LTR75	ERVL	LTR
MER4A1.ERV1.LTR	0.171132	0.118293	0.359	0.316	1	MER4A1	ERV1	LTR
MER61F.ERV1.LTR	0.172118	0.0671555	0.104	0.071	1	MER61F	ERV1	LTR
PrimLTR79.ERV1.LTR	0.172785	0.115377	0.156	0.119	1	PrimLTR79	ERV1	LTR
MLT1C-int.ERVL-MaLR.LTR	0.176813	-0.019625	0.113	0.16	1	MLT1C-int	ERVL-MaLR	LTR
MamGypLTR1a.Gypsy.LTR	0.176876	-0.0255732	0.087	0.126	1	MamGypLTR1a	Gypsy	LTR
Tigger12A.TcMar-Tigger.DNA	0.193817	-0.0224876	0.16	0.212	1	Tigger12A	TcMar-Tigger	DNA
MER57A1.ERV1.LTR	0.194176	0.118018	0.385	0.349	1	MER57A1	ERV1	LTR
LTR19A.ERV1.LTR	0.19448	-0.0461807	0.087	0.123	1	LTR19A	ERV1	LTR
AmnSINE2.tRNA-Deu.SINE	0.195251	-0.0195529	0.078	0.115	1	AmnSINE2	tRNA-Deu	SINE
THE1D-int.ERVL-MaLR.LTR	0.195393	0.186462	0.394	0.398	1	THE1D-int	ERVL-MaLR	LTR
LTR16A.ERVL.LTR	0.195507	0.157786	0.325	0.297	1	LTR16A	ERVL	LTR
MER57E1.ERV1.LTR	0.196053	-0.0253992	0.134	0.182	1	MER57E1	ERV1	LTR
MER57B2.ERV1.LTR	0.19781	0.13063	0.26	0.227	1	MER57B2	ERV1	LTR
MLT2C2.ERVL.LTR	0.199333	0.0718679	0.173	0.134	1	MLT2C2	ERVL	LTR
MER39.ERV1.LTR	0.20089	0.127874	0.498	0.483	1	MER39	ERV1	LTR
MamRep1527.LTR.LTR	0.203461	-0.0423628	0.078	0.112	1	MamRep1527	LTR	LTR
MER44D.TcMar-Tigger.DNA	0.212303	0.0132624	0.199	0.264	1	MER44D	TcMar-Tigger	DNA
MER70B.ERVL.LTR	0.212439	-0.0186914	0.082	0.119	1	MER70B	ERVL	LTR
MamGypLTR2b.Gypsy.LTR	0.213015	-0.0221753	0.074	0.108	1	MamGypLTR2b	Gypsy	LTR
MamGypLTR1c.Gypsy.LTR	0.21303	0.00190817	0.117	0.16	1	MamGypLTR1c	Gypsy	LTR
HERVP71A-int.ERV1.LTR	0.214199	0.0915033	0.108	0.078	1	HERVP71A-int	ERV1	LTR
LTR12.ERV1.LTR	0.215719	-0.00342836	0.121	0.167	1	LTR12	ERV1	LTR
LTR3B-.ERVK.LTR	0.218165	-0.0542506	0.117	0.156	1	LTR3B-	ERVK	LTR
LTR7C.ERV1.LTR	0.220608	-0.0149679	0.312	0.387	1	LTR7C	ERV1	LTR
Charlie20a.hAT-Charlie.DNA	0.223234	-0.0479084	0.26	0.323	1	Charlie20a	hAT-Charlie	DNA
MER9a3.ERVK.LTR	0.223447	0.00624977	0.203	0.264	1	MER9a3	ERVK	LTR
MER51-int.ERV1.LTR	0.22484	-0.040857	0.203	0.257	1	MER51-int	ERV1	LTR
X2-LINE.CR1.LINE	0.226416	0.0595363	0.126	0.093	1	X2-LINE	CR1	LINE
MER57A-int.ERV1.LTR	0.227165	0.131357	0.563	0.543	1	MER57A-int	ERV1	LTR
MamRep434.TcMar-Tigger.DNA	0.232687	0.131553	0.385	0.364	1	MamRep434	TcMar-Tigger	DNA
L1MEg2.L1.LINE	0.233337	-0.0154613	0.208	0.26	1	L1MEg2	L1	LINE
AluYd8.Alu.SINE	0.239709	0.105542	0.506	0.487	1	AluYd8	Alu	SINE
Charlie24.hAT-Charlie.DNA	0.243285	0.102418	0.381	0.346	1	Charlie24	hAT-Charlie	DNA
MER106A.hAT-Charlie.DNA	0.245149	0.114597	0.346	0.316	1	MER106A	hAT-Charlie	DNA
MSTA1.ERVL-MaLR.LTR	0.251351	-0.0523662	0.126	0.164	1	MSTA1	ERVL-MaLR	LTR
MER39B.ERV1.LTR	0.252813	-0.0316258	0.203	0.253	1	MER39B	ERV1	LTR
MER124.DNA.DNA	0.256136	-0.0026791	0.143	0.186	1	MER124	DNA	DNA
LTR2.ERV1.LTR	0.256628	-0.0567001	0.29	0.342	1	LTR2	ERV1	LTR
MLT1G3.ERVL-MaLR.LTR	0.258714	0.12314	0.645	0.651	1	MLT1G3	ERVL-MaLR	LTR
MER65-int.ERV1.LTR	0.26541	-0.063878	0.628	0.695	1	MER65-int	ERV1	LTR
LTR48B.ERV1.LTR	0.265689	-0.0273795	0.152	0.193	1	LTR48B	ERV1	LTR
MER47B.TcMar-Tigger.DNA	0.268061	-0.028785	0.126	0.164	1	MER47B	TcMar-Tigger	DNA
MER45C.hAT-Tip100.DNA	0.268214	0.0614512	0.147	0.115	1	MER45C	hAT-Tip100	DNA
MLT1A1-int.ERVL-MaLR.LTR	0.268697	-0.0318254	0.152	0.193	1	MLT1A1-int	ERVL-MaLR	LTR
LTR54B.ERV1.LTR	0.269519	0.149962	0.26	0.242	1	LTR54B	ERV1	LTR
LTR10B2.ERV1.LTR	0.269659	-0.0174921	0.108	0.145	1	LTR10B2	ERV1	LTR
MER4E1.ERV1.LTR	0.269981	0.18328	0.411	0.401	1	MER4E1	ERV1	LTR
MER58C.hAT-Charlie.DNA	0.271364	-0.0989197	0.909	0.903	1	MER58C	hAT-Charlie	DNA
HUERS-P3-int.ERV1.LTR	0.271718	-0.0282142	0.19	0.238	1	HUERS-P3-int	ERV1	LTR
X7C-LINE.CR1.LINE	0.277619	-0.0209285	0.238	0.297	1	X7C-LINE	CR1	LINE
LTR47B2.ERVL.LTR	0.278874	-0.0269266	0.377	0.446	1	LTR47B2	ERVL	LTR
LTR8.ERV1.LTR	0.284889	-0.0412287	0.732	0.803	1	LTR8	ERV1	LTR
LTR9.ERV1.LTR	0.286092	-0.00484694	0.169	0.212	1	LTR9	ERV1	LTR
Arthur1.hAT-Tip100.DNA	0.290547	0.159002	0.32	0.301	1	Arthur1	hAT-Tip100	DNA
MER6B.TcMar-Tigger.DNA	0.292778	0.138286	0.225	0.201	1	MER6B	TcMar-Tigger	DNA
Tigger9a.TcMar-Tigger.DNA	0.293799	0.149704	0.342	0.331	1	Tigger9a	TcMar-Tigger	DNA
MLT1E1.ERVL-MaLR.LTR	0.299591	-0.0142726	0.229	0.279	1	MLT1E1	ERVL-MaLR	LTR
MLT1A0-int.ERVL-MaLR.LTR	0.301303	0.0259164	0.238	0.297	1	MLT1A0-int	ERVL-MaLR	LTR
LTR38B.ERV1.LTR	0.303761	-0.0288215	0.074	0.1	1	LTR38B	ERV1	LTR
MER117.hAT-Charlie.DNA	0.314092	0.161086	0.485	0.487	1	MER117	hAT-Charlie	DNA
MLT1D-int.ERVL-MaLR.LTR	0.318197	-0.00418269	0.139	0.175	1	MLT1D-int	ERVL-MaLR	LTR
LTR5A.ERVK.LTR	0.322252	0.0217739	0.234	0.294	1	LTR5A	ERVK	LTR
X7A-LINE.CR1.LINE	0.325651	-0.0142726	0.212	0.264	1	X7A-LINE	CR1	LINE
MERX.TcMar-Tigger.DNA	0.325749	0.0735565	0.134	0.108	1	MERX	TcMar-Tigger	DNA
MER65A.ERV1.LTR	0.326469	-0.0316615	0.359	0.424	1	MER65A	ERV1	LTR
AluYh7.Alu.SINE	0.32938	0.0569838	0.139	0.112	1	AluYh7	Alu	SINE
PRIMA4-int.ERV1.LTR	0.333603	0.0310813	0.238	0.294	1	PRIMA4-int	ERV1	LTR
Charlie23a.hAT-Charlie.DNA	0.334038	0.177772	0.268	0.253	1	Charlie23a	hAT-Charlie	DNA
LTR10F.ERV1.LTR	0.337809	0.129664	0.182	0.16	1	LTR10F	ERV1	LTR
LTR53.ERVL.LTR	0.341455	-0.0318254	0.156	0.19	1	LTR53	ERVL	LTR
Charlie16a.hAT-Charlie.DNA	0.344214	0.152415	0.355	0.349	1	Charlie16a	hAT-Charlie	DNA
LTR70.ERV1.LTR	0.344276	-0.0464104	0.251	0.294	1	LTR70	ERV1	LTR
Charlie18a.hAT-Charlie.DNA	0.355162	0.102937	0.519	0.502	1	Charlie18a	hAT-Charlie	DNA
LTR61.ERV1.LTR	0.360799	-0.0265365	0.268	0.316	1	LTR61	ERV1	LTR
MamGypLTR1b.Gypsy.LTR	0.361746	0.0765595	0.156	0.13	1	MamGypLTR1b	Gypsy	LTR
PABL-B-int.ERV1.LTR	0.364194	-0.0273276	0.1	0.126	1	PABL-B-int	ERV1	LTR
LTR41.ERVL.LTR	0.372187	0.113741	0.294	0.279	1	LTR41	ERVL	LTR
X6B-LINE.CR1.LINE	0.3727	0.00643195	0.212	0.257	1	X6B-LINE	CR1	LINE
MER58D.hAT-Charlie.DNA	0.375931	-0.0122779	0.273	0.32	1	MER58D	hAT-Charlie	DNA
MER68-int.ERVL.LTR	0.377783	0.00651007	0.113	0.145	1	MER68-int	ERVL	LTR
LTR8B.ERV1.LTR	0.380469	0.0913892	0.355	0.338	1	LTR8B	ERV1	LTR
L1PA12.L1.LINE	0.383156	0.0887526	0.519	0.513	1	L1PA12	L1	LINE
MER31A.ERV1.LTR	0.383177	0.033153	0.177	0.219	1	MER31A	ERV1	LTR
L1MEg1.L1.LINE	0.384979	0.123498	0.385	0.379	1	L1MEg1	L1	LINE
LTR1D1.ERV1.LTR	0.385519	-0.0105843	0.1	0.126	1	LTR1D1	ERV1	LTR
L1M3b.L1.LINE	0.388152	-0.0273276	0.091	0.115	1	L1M3b	L1	LINE
LTR39.ERV1.LTR	0.390936	-0.0117946	0.212	0.249	1	LTR39	ERV1	LTR
MER74A.ERVL.LTR	0.392362	0.118501	0.32	0.309	1	MER74A	ERVL	LTR
MER75.PiggyBac.DNA	0.399042	0.0937607	0.169	0.149	1	MER75	PiggyBac	DNA
Charlie10.hAT-Charlie.DNA	0.399733	0.109414	0.372	0.353	1	Charlie10	hAT-Charlie	DNA
MLT2D.ERVL.LTR	0.400899	0.0996695	0.554	0.55	1	MLT2D	ERVL	LTR
HERV9N-int.ERV1.LTR	0.404125	-0.0134055	0.134	0.164	1	HERV9N-int	ERV1	LTR
LTR54.ERV1.LTR	0.409912	0.0229404	0.329	0.394	1	LTR54	ERV1	LTR
Kanga1d.TcMar-Tc2.DNA	0.412119	0.01026	0.173	0.212	1	Kanga1d	TcMar-Tc2	DNA
Eulor5A.DNA.DNA	0.415012	0.0790798	0.208	0.186	1	Eulor5A	DNA	DNA
Tigger17c.TcMar-Tigger.DNA	0.416908	0.0626489	0.26	0.234	1	Tigger17c	TcMar-Tigger	DNA
MLT2A1.ERVL.LTR	0.41764	0.0734926	0.416	0.39	1	MLT2A1	ERVL	LTR
MER34-int.ERV1.LTR	0.418044	-0.0221753	0.082	0.104	1	MER34-int	ERV1	LTR
Tigger18a.TcMar-Tigger.DNA	0.418312	0.0935548	0.416	0.405	1	Tigger18a	TcMar-Tigger	DNA
MamGypLTR3a.Gypsy.LTR	0.418353	0.000544801	0.078	0.1	1	MamGypLTR3a	Gypsy	LTR
Arthur1A.hAT-Tip100.DNA	0.420921	0.10352	0.229	0.212	1	Arthur1A	hAT-Tip100	DNA
L1P5.L1.LINE	0.422928	-0.00656253	0.121	0.149	1	L1P5	L1	LINE
L5.RTE-X.LINE	0.42541	0.00820922	0.182	0.219	1	L5	RTE-X	LINE
AluYi6.Alu.SINE	0.425415	-0.101083	0.589	0.576	1	AluYi6	Alu	SINE
LTR88b.Gypsy.LTR	0.426471	0.0401058	0.126	0.104	1	LTR88b	Gypsy	LTR
THE1A-int.ERVL-MaLR.LTR	0.426948	-0.0290077	0.195	0.227	1	THE1A-int	ERVL-MaLR	LTR
MSTD-int.ERVL-MaLR.LTR	0.429698	0.0568156	0.29	0.349	1	MSTD-int	ERVL-MaLR	LTR
Zaphod2.hAT-Tip100.DNA	0.44917	0.0298136	0.087	0.112	1	Zaphod2	hAT-Tip100	DNA
LTR9D.ERV1.LTR	0.458027	0.0795357	0.208	0.19	1	LTR9D	ERV1	LTR
PABL-A.ERV1.LTR	0.459308	-0.0123293	0.225	0.26	1	PABL-A	ERV1	LTR
LTR82B.ERVL.LTR	0.459692	0.0733689	0.16	0.141	1	LTR82B	ERVL	LTR
Charlie13a.hAT-Charlie.DNA	0.46097	-0.0129474	0.173	0.204	1	Charlie13a	hAT-Charlie	DNA
Charlie7a.hAT-Charlie.DNA	0.461797	0.123498	0.463	0.468	1	Charlie7a	hAT-Charlie	DNA
LTR37-int.ERV1.LTR	0.469411	0.0210075	0.385	0.446	1	LTR37-int	ERV1	LTR
MLT2B1.ERVL.LTR	0.471618	0.0921633	0.351	0.346	1	MLT2B1	ERVL	LTR
MSTC.ERVL-MaLR.LTR	0.47221	0.0575961	0.753	0.736	1	MSTC	ERVL-MaLR	LTR
MER57D.ERV1.LTR	0.472564	-0.00803233	0.13	0.156	1	MER57D	ERV1	LTR
AluYi6-4d.Alu.SINE	0.474624	-0.00878791	0.229	0.268	1	AluYi6-4d	Alu	SINE
MER77.ERVL.LTR	0.478398	0.0497883	0.221	0.264	1	MER77	ERVL	LTR
MER91C.hAT-Tip100.DNA	0.485576	0.0564076	0.126	0.108	1	MER91C	hAT-Tip100	DNA
Kanga1a.TcMar-Tc2.DNA	0.486164	0.000771499	0.229	0.268	1	Kanga1a	TcMar-Tc2	DNA
MER52A.ERV1.LTR	0.489297	-0.000676747	0.247	0.286	1	MER52A	ERV1	LTR
LTR45C.ERV1.LTR	0.500753	0.0826606	0.195	0.178	1	LTR45C	ERV1	LTR
LTR28B.ERV1.LTR	0.50385	0.0558272	0.121	0.104	1	LTR28B	ERV1	LTR
THE1C-int.ERVL-MaLR.LTR	0.503872	0.0418521	0.169	0.149	1	THE1C-int	ERVL-MaLR	LTR
MER121.hAT.DNA	0.504448	0.095781	0.221	0.208	1	MER121	hAT	DNA
L1M3a.L1.LINE	0.506051	0.0614512	0.286	0.346	1	L1M3a	L1	LINE
Tigger1a-Art.TcMar-Tigger.DNA	0.507044	0.055397	0.212	0.253	1	Tigger1a-Art	TcMar-Tigger	DNA
Tigger8.TcMar-Tigger.DNA	0.510866	-0.00922789	0.268	0.305	1	Tigger8	TcMar-Tigger	DNA
MER51A.ERV1.LTR	0.511233	-0.00331704	0.29	0.331	1	MER51A	ERV1	LTR
MER1B.hAT-Charlie.DNA	0.517197	0.1037	0.766	0.755	1	MER1B	hAT-Charlie	DNA
L2-1-AMi.L2.LINE	0.517756	0.0817987	0.294	0.279	1	L2-1-AMi	L2	LINE
MER96B.hAT-Tip100.DNA	0.520743	0.091297	0.312	0.301	1	MER96B	hAT-Tip100	DNA
ERVL-int.ERVL.LTR	0.521897	0.0352888	0.165	0.197	1	ERVL-int	ERVL	LTR
Charlie6.hAT-Charlie.DNA	0.522907	0.0443132	0.117	0.1	1	Charlie6	hAT-Charlie	DNA
LTR65.ERV1.LTR	0.533853	0.0696879	0.195	0.178	1	LTR65	ERV1	LTR
Tigger6a.TcMar-Tigger.DNA	0.533864	0.0382313	0.416	0.39	1	Tigger6a	TcMar-Tigger	DNA
LTR17.ERV1.LTR	0.535056	0.0988258	0.407	0.413	1	LTR17	ERV1	LTR
MER77B.ERVL.LTR	0.537458	0.0668144	0.273	0.26	1	MER77B	ERVL	LTR
MamRep137.TcMar.DNA	0.538204	0.0569838	0.13	0.115	1	MamRep137	TcMar	DNA
MLT1J2-int.ERVL-MaLR.LTR	0.540903	0.03751	0.108	0.093	1	MLT1J2-int	ERVL-MaLR	LTR
MER49.ERV1.LTR	0.542641	-0.0262251	0.429	0.465	1	MER49	ERV1	LTR
Tigger3d.TcMar-Tigger.DNA	0.543378	0.0237931	0.143	0.167	1	Tigger3d	TcMar-Tigger	DNA
L1PBb.L1.LINE	0.544802	0.00940637	0.143	0.167	1	L1PBb	L1	LINE
MLT1G1.ERVL-MaLR.LTR	0.546413	0.0809493	0.476	0.48	1	MLT1G1	ERVL-MaLR	LTR
LTR12-.ERV1.LTR	0.548006	0.0545107	0.134	0.119	1	LTR12-	ERV1	LTR
MER105.hAT-Charlie.DNA	0.549494	0.0367412	0.264	0.305	1	MER105	hAT-Charlie	DNA
Chap1-Mam.hAT-Charlie.DNA	0.551515	0.0969534	0.225	0.216	1	Chap1-Mam	hAT-Charlie	DNA
Tigger3.TcMar-Tigger.DNA	0.55539	0.105845	0.468	0.48	1	Tigger3	TcMar-Tigger	DNA
MER83.ERV1.LTR	0.555455	0.00326404	0.165	0.19	1	MER83	ERV1	LTR
MLT1F2-int.ERVL-MaLR.LTR	0.556586	-0.0244396	0.173	0.197	1	MLT1F2-int	ERVL-MaLR	LTR
MER34A1.ERV1.LTR	0.55669	0.0126171	0.208	0.238	1	MER34A1	ERV1	LTR
HERV1-LTRa.ERV1.LTR	0.55967	-0.00828181	0.091	0.108	1	HERV1-LTRa	ERV1	LTR
MamRep1151.LTR.LTR	0.561507	0.0402655	0.208	0.245	1	MamRep1151	LTR	LTR
LTR85c.Gypsy.LTR	0.563549	0.0720887	0.212	0.197	1	LTR85c	Gypsy	LTR
LTR3A.ERVK.LTR	0.568325	0.0629092	0.126	0.112	1	LTR3A	ERVK	LTR
Tigger12.TcMar-Tigger.DNA	0.571427	0.0941824	0.325	0.312	1	Tigger12	TcMar-Tigger	DNA
MER45R.hAT-Tip100.DNA	0.572244	0.0125199	0.087	0.104	1	MER45R	hAT-Tip100	DNA
MER68B.ERVL.LTR	0.57669	0.0706575	0.208	0.197	1	MER68B	ERVL	LTR
Zaphod3.hAT-Tip100.DNA	0.580257	0.075774	0.247	0.238	1	Zaphod3	hAT-Tip100	DNA
HERV4-I-int.ERV1.LTR	0.581538	0.0192204	0.139	0.16	1	HERV4-I-int	ERV1	LTR
LTR12B.ERV1.LTR	0.590033	0.0150513	0.121	0.141	1	LTR12B	ERV1	LTR
Charlie10a.hAT-Charlie.DNA	0.594027	0.0413761	0.121	0.108	1	Charlie10a	hAT-Charlie	DNA
LOR1b.ERV1.LTR	0.59428	0.0354805	0.203	0.238	1	LOR1b	ERV1	LTR
LTR53-int.ERVL.LTR	0.597467	0.0316997	0.117	0.138	1	LTR53-int	ERVL	LTR
L1M3d.L1.LINE	0.600201	0.000400293	0.13	0.149	1	L1M3d	L1	LINE
MER107.hAT-Charlie.DNA	0.603388	0.0497883	0.113	0.1	1	MER107	hAT-Charlie	DNA
MLT1G.ERVL-MaLR.LTR	0.605716	0.0807369	0.355	0.349	1	MLT1G	ERVL-MaLR	LTR
MER90a.ERV1.LTR	0.606531	0.0349533	0.338	0.375	1	MER90a	ERV1	LTR
MER44B.TcMar-Tigger.DNA	0.609892	0.0843122	0.463	0.561	1	MER44B	TcMar-Tigger	DNA
LTR33B.ERVL.LTR	0.620017	0.0382189	0.177	0.164	1	LTR33B	ERVL	LTR
MER65D.ERV1.LTR	0.627286	0.0430482	0.104	0.093	1	MER65D	ERV1	LTR
PRIMA41-int.ERV1.LTR	0.627666	0.047467	0.169	0.156	1	PRIMA41-int	ERV1	LTR
MLT2F.ERVL.LTR	0.629109	-0.0026791	0.208	0.234	1	MLT2F	ERVL	LTR
PRIMA4-LTR.ERV1.LTR	0.63192	-0.00112865	0.121	0.138	1	PRIMA4-LTR	ERV1	LTR
Charlie10b.hAT-Charlie.DNA	0.633424	0.0630639	0.16	0.149	1	Charlie10b	hAT-Charlie	DNA
LTR32.ERVL.LTR	0.635274	0.0486355	0.165	0.152	1	LTR32	ERVL	LTR
Charlie21a.hAT-Charlie.DNA	0.636633	0.0180795	0.329	0.368	1	Charlie21a	hAT-Charlie	DNA
MER97a.hAT-Tip100.DNA	0.640446	0.000544801	0.087	0.1	1	MER97a	hAT-Tip100	DNA
Charlie3.hAT-Charlie.DNA	0.641799	0.0188006	0.095	0.112	1	Charlie3	hAT-Charlie	DNA
MER92-int.ERV1.LTR	0.644092	0.109866	0.242	0.238	1	MER92-int	ERV1	LTR
MER6A.TcMar-Tigger.DNA	0.647932	0.0242879	0.277	0.312	1	MER6A	TcMar-Tigger	DNA
MSTA-int.ERVL-MaLR.LTR	0.650619	0.147962	0.32	0.338	1	MSTA-int	ERVL-MaLR	LTR
L1PBa1.L1.LINE	0.655664	0.0381932	0.381	0.375	1	L1PBa1	L1	LINE
Kanga11a.TcMar-Tc2.DNA	0.65811	0.0163136	0.182	0.204	1	Kanga11a	TcMar-Tc2	DNA
MER47C.TcMar-Tigger.DNA	0.671075	-0.0134859	0.186	0.204	1	MER47C	TcMar-Tigger	DNA
LTR47A2.ERVL.LTR	0.674766	0.0455602	0.117	0.108	1	LTR47A2	ERVL	LTR
LTR36.ERV1.LTR	0.677227	0.0838815	0.251	0.249	1	LTR36	ERV1	LTR
MER106B.hAT-Charlie.DNA	0.677781	0.0243467	0.316	0.353	1	MER106B	hAT-Charlie	DNA
LTR48.ERV1.LTR	0.6818	0.0400073	0.195	0.219	1	LTR48	ERV1	LTR
HERVK22-int.ERVK.LTR	0.683101	0.00367639	0.095	0.108	1	HERVK22-int	ERVK	LTR
HERV35I-int.ERV1.LTR	0.70295	0.0809691	0.251	0.249	1	HERV35I-int	ERV1	LTR
Tigger11a.TcMar-Tigger.DNA	0.707182	0.0910932	0.225	0.23	1	Tigger11a	TcMar-Tigger	DNA
L1M.L1.LINE	0.708682	0.0270682	0.182	0.204	1	L1M	L1	LINE
LTR87.ERVL.LTR	0.713455	0.0587214	0.19	0.186	1	LTR87	ERVL	LTR
Charlie17.hAT-Charlie.DNA	0.716229	0.0768412	0.273	0.275	1	Charlie17	hAT-Charlie	DNA
X7B-LINE.CR1.LINE	0.71657	0.00751667	0.177	0.197	1	X7B-LINE	CR1	LINE
L1M2c.L1.LINE	0.718417	0.108523	0.294	0.305	1	L1M2c	L1	LINE
Tigger16a.TcMar-Tigger.DNA	0.721883	0.0524947	0.498	0.509	1	Tigger16a	TcMar-Tigger	DNA
LTR85b.Gypsy.LTR	0.726443	0.00212189	0.104	0.115	1	LTR85b	Gypsy	LTR
MER34B.ERV1.LTR	0.72744	0.0691983	0.186	0.182	1	MER34B	ERV1	LTR
LTR29.ERV1.LTR	0.738576	-0.0108404	0.152	0.167	1	LTR29	ERV1	LTR
LTR16B1.ERVL.LTR	0.741737	-0.00190116	0.126	0.138	1	LTR16B1	ERVL	LTR
MER30B.hAT-Charlie.DNA	0.744019	0.026422	0.165	0.182	1	MER30B	hAT-Charlie	DNA
LTR84b.ERVL.LTR	0.754382	0.0252539	0.212	0.234	1	LTR84b	ERVL	LTR
MER61B.ERV1.LTR	0.754768	0.0528942	0.255	0.253	1	MER61B	ERV1	LTR
HERVIP10F-int.ERV1.LTR	0.759742	0.0681944	0.208	0.204	1	HERVIP10F-int	ERV1	LTR
LTR35.ERV1.LTR	0.763019	0.0222025	0.104	0.097	1	LTR35	ERV1	LTR
Ricksha-c.MULE-MuDR.DNA	0.767117	0.0185374	0.143	0.156	1	Ricksha-c	MULE-MuDR	DNA
MER41B.ERV1.LTR	0.770137	0.0111769	0.706	0.736	1	MER41B	ERV1	LTR
HERVH48-int.ERV1.LTR	0.774261	0.104565	0.268	0.309	1	HERVH48-int	ERV1	LTR
MER34B-int.ERV1.LTR	0.776952	0.0681422	0.32	0.331	1	MER34B-int	ERV1	LTR
Charlie9.hAT-Charlie.DNA	0.782129	0.0206013	0.584	0.576	1	Charlie9	hAT-Charlie	DNA
HERVFH19-int.ERV1.LTR	0.78364	-0.00746416	0.1	0.108	1	HERVFH19-int	ERV1	LTR
LTR10D.ERV1.LTR	0.786384	0.0650655	0.29	0.294	1	LTR10D	ERV1	LTR
ERV3-16A3-LTR.ERVL.LTR	0.787258	-0.0026791	0.104	0.097	1	ERV3-16A3-LTR	ERVL	LTR
LTR16E2.ERVL.LTR	0.798746	0.0582499	0.216	0.238	1	LTR16E2	ERVL	LTR
MER57B1.ERV1.LTR	0.800256	0.00290193	0.212	0.227	1	MER57B1	ERV1	LTR
MER11C.ERVK.LTR	0.80137	0.0988977	0.273	0.283	1	MER11C	ERVK	LTR
LTR10E.ERV1.LTR	0.806722	0.00290193	0.1	0.108	1	LTR10E	ERV1	LTR
MER67A.ERV1.LTR	0.81033	0.0229126	0.095	0.104	1	MER67A	ERV1	LTR
ERV3-16A3-I-int.ERVL.LTR	0.817938	-0.02	0.359	0.353	1	ERV3-16A3-I-int	ERVL	LTR
LTR12C.ERV1.LTR	0.819473	0.0480432	0.55	0.613	1	LTR12C	ERV1	LTR
MamRep1879.hAT-Tip100.DNA	0.821334	0.0470367	0.182	0.182	1	MamRep1879	hAT-Tip100	DNA
MSTB-int.ERVL-MaLR.LTR	0.825926	0.0192204	0.143	0.156	1	MSTB-int	ERVL-MaLR	LTR
HERVL74-int.ERVL.LTR	0.83449	0.0618337	0.152	0.167	1	HERVL74-int	ERVL	LTR
LTR9B.ERV1.LTR	0.846734	0.069379	0.351	0.375	1	LTR9B	ERV1	LTR
MER4A.ERV1.LTR	0.847889	0.0569838	0.294	0.32	1	MER4A	ERV1	LTR
MER102a.hAT-Charlie.DNA	0.854563	0.0155488	0.506	0.532	1	MER102a	hAT-Charlie	DNA
LTR16A2.ERVL.LTR	0.862416	0.0324817	0.126	0.123	1	LTR16A2	ERVL	LTR
LTR82A.ERVL.LTR	0.878859	0.0210916	0.152	0.149	1	LTR82A	ERVL	LTR
LTR13A.ERVK.LTR	0.883024	0.0444745	0.134	0.134	1	LTR13A	ERVK	LTR
LTR56.ERV1.LTR	0.885325	0.0343902	0.29	0.286	1	LTR56	ERV1	LTR
LTR78B.ERV1.LTR	0.885973	0.0341577	0.234	0.249	1	LTR78B	ERV1	LTR
LTR16A1.ERVL.LTR	0.886128	0.0397347	0.182	0.193	1	LTR16A1	ERVL	LTR
MamGypsy2-LTR.Gypsy.LTR	0.888207	0.0667017	0.173	0.175	1	MamGypsy2-LTR	Gypsy	LTR
MLT1A-int.ERVL-MaLR.LTR	0.888572	0.00651007	0.134	0.141	1	MLT1A-int	ERVL-MaLR	LTR
MER5C1.hAT-Charlie.DNA	0.891528	0.0503431	0.19	0.204	1	MER5C1	hAT-Charlie	DNA
LTR9A1.ERV1.LTR	0.893313	0.0290298	0.152	0.16	1	LTR9A1	ERV1	LTR
LTR51.ERV1.LTR	0.899248	0.0359422	0.113	0.112	1	LTR51	ERV1	LTR
hAT-N1-Mam.hAT-Tip100.DNA	0.904204	0.0342475	0.165	0.164	1	hAT-N1-Mam	hAT-Tip100	DNA
L1M6B.L1.LINE	0.90456	0.0977228	0.203	0.216	1	L1M6B	L1	LINE
Kanga1.TcMar-Tc2.DNA	0.908835	0.0604468	0.251	0.264	1	Kanga1	TcMar-Tc2	DNA
LTR26.ERV1.LTR	0.909086	0.0297424	0.139	0.138	1	LTR26	ERV1	LTR
LTR24.ERV1.LTR	0.912185	0.0449389	0.104	0.104	1	LTR24	ERV1	LTR
UCON107.hAT-Tag1.DNA	0.913291	0.0180795	0.1	0.104	1	UCON107	hAT-Tag1	DNA
MER96.hAT-Tip100.DNA	0.913324	-0.0506444	0.121	0.123	1	MER96	hAT-Tip100	DNA
Looper.PiggyBac.DNA	0.915262	-0.00487465	0.576	0.569	1	Looper	PiggyBac	DNA
MER31B.ERV1.LTR	0.923287	0.0822098	0.203	0.212	1	MER31B	ERV1	LTR
LTR37B.ERV1.LTR	0.925568	0.0400791	0.381	0.405	1	LTR37B	ERV1	LTR
LTR101-Mam.ERVL.LTR	0.931648	0.0720887	0.203	0.212	1	LTR101-Mam	ERVL	LTR
HSMAR1.TcMar-Mariner.DNA	0.932813	0.0416604	0.563	0.576	1	HSMAR1	TcMar-Mariner	DNA
MER4B.ERV1.LTR	0.938814	0.106426	0.32	0.361	1	MER4B	ERV1	LTR
LTR25.ERV1.LTR	0.94362	0.0418521	0.156	0.164	1	LTR25	ERV1	LTR
HUERS-P1-int.ERV1.LTR	0.944787	0.0534964	0.221	0.234	1	HUERS-P1-int	ERV1	LTR
LTR23.ERV1.LTR	0.94943	0.0681422	0.286	0.297	1	LTR23	ERV1	LTR
LTR24B.ERV1.LTR	0.949573	0.0314734	0.177	0.182	1	LTR24B	ERV1	LTR
HERV16-int.ERVL.LTR	0.953669	0.0222025	0.104	0.104	1	HERV16-int	ERVL	LTR
MLT1J1-int.ERVL-MaLR.LTR	0.956749	0.0154583	0.108	0.108	1	MLT1J1-int	ERVL-MaLR	LTR
LTR41C.ERVL.LTR	0.960267	0.0105083	0.26	0.271	1	LTR41C	ERVL	LTR
Arthur1C.hAT-Tip100.DNA	0.962553	0.0216344	0.126	0.126	1	Arthur1C	hAT-Tip100	DNA
Mam-R4.Dong-R4.LINE	0.971481	0.00746703	0.134	0.134	1	Mam-R4	Dong-R4	LINE
LTR40b.ERVL.LTR	0.971914	0.0213846	0.186	0.19	1	LTR40b	ERVL	LTR
MER50-int.ERV1.LTR	0.974183	0.0375989	0.134	0.138	1	MER50-int	ERV1	LTR
MER2B.TcMar-Tigger.DNA	0.974297	0.0480279	0.355	0.383	1	MER2B	TcMar-Tigger	DNA
AluYk12.Alu.SINE	0.975344	0.0207038	0.264	0.271	1	AluYk12	Alu	SINE
MER72.ERV1.LTR	0.982914	0.0397347	0.186	0.193	1	MER72	ERV1	LTR
Charlie22a.hAT-Charlie.DNA	0.989773	0.0772691	0.26	0.279	1	Charlie22a	hAT-Charlie	DNA
Kanga1c.TcMar-Tc2.DNA	0.994931	0.118293	0.312	0.349	1	Kanga1c	TcMar-Tc2	DNA

## Sheet: Table S3
Table S3. Differentially expressed TEs between pre-HECs and VECs in mouse.
TE	p_val	avg_log2FC	pct.1	pct.2	p_val_adj	Family	Superfamily	Class
B1-Mus1.Alu.SINE	4.16424e-48	0.517985	1	1	7.26702e-44	B1-Mus1	Alu	SINE
B2-Mm1a.B2.SINE	3.25197e-43	-0.709574	1	1	5.67501e-39	B2-Mm1a	B2	SINE
MTC-int.ERVL-MaLR.LTR	1.44421e-38	-0.934784	1	0.991	2.5203e-34	MTC-int	ERVL-MaLR	LTR
FordPrefect.hAT-Tip100.DNA	6.29948e-33	-0.951903	1	0.996	1.09932e-28	FordPrefect	hAT-Tip100	DNA
ID-B1.B4.SINE	6.69044e-28	0.377322	1	1	1.16755e-23	ID-B1	B4	SINE
B2-Mm1t.B2.SINE	6.16524e-26	-0.537828	1	1	1.0759e-21	B2-Mm1t	B2	SINE
RSINE1.B4.SINE	1.46584e-24	0.348061	1	1	2.55804e-20	RSINE1	B4	SINE
Lx9.L1.LINE	4.95015e-24	0.462336	1	0.987	8.6385e-20	Lx9	L1	LINE
B1-Mur4.Alu.SINE	3.16079e-23	0.365434	1	0.999	5.51589e-19	B1-Mur4	Alu	SINE
B4A.B4.SINE	1.93993e-22	0.326055	1	1	3.38538e-18	B4A	B4	SINE
B3A.B2.SINE	6.01724e-22	0.332674	1	1	1.05007e-17	B3A	B2	SINE
MIRb.MIR.SINE	5.80927e-21	0.354825	1	0.994	1.01378e-16	MIRb	MIR	SINE
B1-Mm.Alu.SINE	1.21083e-20	0.296317	1	0.999	2.11301e-16	B1-Mm	Alu	SINE
B1-Mus2.Alu.SINE	3.67417e-20	0.284431	1	1	6.41179e-16	B1-Mus2	Alu	SINE
MER5C.hAT-Charlie.DNA	1.00615e-19	0.302588	0.211	0.066	1.75583e-15	MER5C	hAT-Charlie	DNA
LTR50.ERVL.LTR	5.09254e-19	-0.428836	0.176	0.462	8.88698e-15	LTR50	ERVL	LTR
L1ME3E.L1.LINE	8.09757e-18	0.34023	0.197	0.063	1.41311e-13	L1ME3E	L1	LINE
PB1D10.Alu.SINE	2.9727e-17	0.2994	1	0.999	5.18766e-13	PB1D10	Alu	SINE
B1-Mur1.Alu.SINE	3.24954e-17	0.312818	1	0.998	5.67078e-13	B1-Mur1	Alu	SINE
MMETn-int.ERVK.LTR	1.46861e-16	-0.370916	0.122	0.382	2.56286e-12	MMETn-int	ERVK	LTR
B4.B4.SINE	2.89955e-16	0.299248	1	0.998	5.06001e-12	B4	B4	SINE
B3.B2.SINE	2.94232e-16	0.263832	1	1	5.13464e-12	B3	B2	SINE
B1-Mur2.Alu.SINE	4.42411e-16	0.291538	1	0.999	7.72052e-12	B1-Mur2	Alu	SINE
B1F.Alu.SINE	5.1789e-15	0.296051	1	0.999	9.0377e-11	B1F	Alu	SINE
L1Md-F2.L1.LINE	5.70333e-15	0.290514	1	0.999	9.95289e-11	L1Md-F2	L1	LINE
B1F2.Alu.SINE	5.09195e-14	0.30271	1	0.99	8.88596e-10	B1F2	Alu	SINE
MMERGLN-int.ERV1.LTR	1.39692e-13	-0.431835	0.19	0.432	2.43777e-09	MMERGLN-int	ERV1	LTR
MIR.MIR.SINE	1.61945e-13	0.285312	1	0.993	2.82611e-09	MIR	MIR	SINE
MLT1A0.ERVL-MaLR.LTR	2.33098e-13	0.398018	0.803	0.685	4.06779e-09	MLT1A0	ERVL-MaLR	LTR
L1M4.L1.LINE	3.92443e-13	0.318253	0.993	0.968	6.84853e-09	L1M4	L1	LINE
Lx7.L1.LINE	7.25005e-13	0.288014	1	0.997	1.26521e-08	Lx7	L1	LINE
Lx5b.L1.LINE	7.92103e-13	0.378393	0.713	0.586	1.3823e-08	Lx5b	L1	LINE
B1F1.Alu.SINE	1.1959e-12	0.318043	1	0.99	2.08697e-08	B1F1	Alu	SINE
MLT2C2.ERVL.LTR	2.01198e-12	0.327797	0.179	0.069	3.51111e-08	MLT2C2	ERVL	LTR
PB1D9.Alu.SINE	2.82216e-12	0.240289	1	1	4.92495e-08	PB1D9	Alu	SINE
ORR1E.ERVL-MaLR.LTR	3.86815e-12	0.357634	0.935	0.861	6.75032e-08	ORR1E	ERVL-MaLR	LTR
IAPEY4-I-int.ERVK.LTR	5.54693e-12	0.537561	0.577	0.445	9.67994e-08	IAPEY4-I-int	ERVK	LTR
ID4-.ID.SINE	6.94374e-12	0.274351	0.996	0.995	1.21175e-07	ID4-	ID	SINE
L2.L2.LINE	5.65566e-11	0.316252	0.996	0.918	9.8697e-07	L2	L2	LINE
ERVB7-2-LTR-MM.ERVK.LTR	1.17457e-10	-0.307659	0.186	0.385	2.04974e-06	ERVB7-2-LTR-MM	ERVK	LTR
L1-Mur3.L1.LINE	1.95302e-10	0.253022	0.996	0.987	3.40822e-06	L1-Mur3	L1	LINE
L1MDa.L1.LINE	5.06921e-10	-0.309843	0.914	0.937	8.84628e-06	L1MDa	L1	LINE
URR1A.hAT-Charlie.DNA	1.18049e-09	0.261587	0.986	0.926	2.06008e-05	URR1A	hAT-Charlie	DNA
Charlie1a.hAT-Charlie.DNA	1.19115e-09	0.312441	0.828	0.721	2.07867e-05	Charlie1a	hAT-Charlie	DNA
MIRc.MIR.SINE	1.4363e-09	0.297236	0.993	0.91	2.50649e-05	MIRc	MIR	SINE
Lx3A.L1.LINE	1.76337e-09	0.309692	0.749	0.637	3.07725e-05	Lx3A	L1	LINE
IAPEz-int.ERVK.LTR	2.01116e-09	0.25579	1	0.997	3.50968e-05	IAPEz-int	ERVK	LTR
MTD.ERVL-MaLR.LTR	2.62964e-09	0.212556	1	1	4.58898e-05	MTD	ERVL-MaLR	LTR
L1-Mus3.L1.LINE	3.50585e-09	0.221902	1	0.998	6.11805e-05	L1-Mus3	L1	LINE
PB1D11.Alu.SINE	3.69984e-09	0.235504	1	0.991	6.45659e-05	PB1D11	Alu	SINE
L1-Mus1.L1.LINE	6.72411e-09	0.214014	1	0.999	0.000117342	L1-Mus1	L1	LINE
Lx8b.L1.LINE	7.41231e-09	0.280055	0.982	0.959	0.000129352	Lx8b	L1	LINE
Lx8.L1.LINE	8.05315e-09	0.23248	1	0.989	0.000140536	Lx8	L1	LINE
RCHARR1.hAT-Charlie.DNA	8.09452e-09	0.231065	1	0.96	0.000141257	RCHARR1	hAT-Charlie	DNA
Lx3-Mus.L1.LINE	8.16865e-09	0.258901	0.932	0.84	0.000142551	Lx3-Mus	L1	LINE
Tigger12.TcMar-Tigger.DNA	9.17952e-09	-0.256343	0.828	0.884	0.000160192	Tigger12	TcMar-Tigger	DNA
ORR1D2.ERVL-MaLR.LTR	1.13849e-08	0.278509	0.925	0.833	0.000198678	ORR1D2	ERVL-MaLR	LTR
RMER13B.ERVK.LTR	2.74878e-08	-0.237195	0.133	0.294	0.00047969	RMER13B	ERVK	LTR
L2b.L2.LINE	3.92104e-08	0.278037	0.928	0.867	0.00068426	L2b	L2	LINE
Lx2.L1.LINE	4.05399e-08	0.277147	0.978	0.91	0.000707463	Lx2	L1	LINE
MTC.ERVL-MaLR.LTR	5.56376e-08	0.219878	1	0.982	0.000970931	MTC	ERVL-MaLR	LTR
Lx3C.L1.LINE	8.31447e-08	0.379208	0.71	0.626	0.00145096	Lx3C	L1	LINE
MER2.TcMar-Tigger.DNA	1.17965e-07	0.26164	0.885	0.782	0.0020586	MER2	TcMar-Tigger	DNA
L2a.L2.LINE	1.49672e-07	0.259135	0.993	0.97	0.00261193	L2a	L2	LINE
ORR1B1-int.ERVL-MaLR.LTR	2.3761e-07	0.232406	0.896	0.819	0.00414653	ORR1B1-int	ERVL-MaLR	LTR
RMER17C.ERVK.LTR	2.53028e-07	0.239178	0.961	0.854	0.00441559	RMER17C	ERVK	LTR
RLTR17.ERVK.LTR	3.33455e-07	-0.205041	0.168	0.325	0.00581913	RLTR17	ERVK	LTR
RLTR17B-Mm.ERVK.LTR	3.34818e-07	0.29014	0.982	0.933	0.00584291	RLTR17B-Mm	ERVK	LTR
Tigger7.TcMar-Tigger.DNA	5.61725e-07	0.255079	0.746	0.673	0.00980266	Tigger7	TcMar-Tigger	DNA
L1MB7.L1.LINE	7.22209e-07	0.217608	0.957	0.873	0.0126033	L1MB7	L1	LINE
ORR1F.ERVL-MaLR.LTR	7.8411e-07	0.219035	0.964	0.891	0.0136835	ORR1F	ERVL-MaLR	LTR
Charlie7.hAT-Charlie.DNA	8.56798e-07	-0.253791	0.14	0.278	0.014952	Charlie7	hAT-Charlie	DNA
L1-Mur2.L1.LINE	9.65414e-07	0.239985	0.989	0.958	0.0168474	L1-Mur2	L1	LINE
L1Md-T.L1.LINE	1.05568e-06	0.167184	1	1	0.0184227	L1Md-T	L1	LINE
MT2-Mm.ERVL.LTR	1.19737e-06	-0.202153	0.179	0.32	0.0208952	MT2-Mm	ERVL	LTR
RLTR48B.ERV1.LTR	1.3665e-06	-0.169371	0.09	0.214	0.0238469	RLTR48B	ERV1	LTR
B1-Mur3.Alu.SINE	1.57441e-06	0.158128	1	0.998	0.027475	B1-Mur3	Alu	SINE
PB1D7.Alu.SINE	1.83275e-06	0.143445	1	1	0.0319833	PB1D7	Alu	SINE
ERVB7-1-LTR-MM.ERVK.LTR	2.44149e-06	-0.145982	0.086	0.205	0.0426065	ERVB7-1-LTR-MM	ERVK	LTR
PB1.Alu.SINE	2.47344e-06	0.225971	0.993	0.976	0.043164	PB1	Alu	SINE
RMER15.ERVL.LTR	2.49049e-06	0.231239	0.921	0.865	0.0434615	RMER15	ERVL	LTR
RMER19C.ERVK.LTR	2.7165e-06	-0.204382	0.211	0.354	0.0474056	RMER19C	ERVK	LTR
RMER6A.ERVK.LTR	2.92597e-06	0.187437	0.946	0.867	0.0510611	RMER6A	ERVK	LTR
RLTR13G.ERVK.LTR	3.33845e-06	-0.145831	0.032	0.126	0.0582593	RLTR13G	ERVK	LTR
RLTR9A.ERVK.LTR	3.79004e-06	-0.146167	0.032	0.125	0.0661401	RLTR9A	ERVK	LTR
MT2B.ERVL.LTR	4.32971e-06	0.186881	1	0.993	0.0755577	MT2B	ERVL	LTR
L1MC4.L1.LINE	5.079e-06	0.219912	0.953	0.857	0.0886336	L1MC4	L1	LINE
L1M5.L1.LINE	5.96176e-06	0.174431	0.993	0.947	0.104039	L1M5	L1	LINE
MMERVK10C-int.ERVK.LTR	6.50409e-06	-0.299785	0.283	0.424	0.113503	MMERVK10C-int	ERVK	LTR
L1M7.L1.LINE	6.8715e-06	-0.158335	0.097	0.21	0.119914	L1M7	L1	LINE
L1M3.L1.LINE	1.00705e-05	0.280461	0.713	0.654	0.175741	L1M3	L1	LINE
RLTR19.ERVK.LTR	1.3969e-05	-0.159637	0.262	0.416	0.243772	RLTR19	ERVK	LTR
MMERGLN-LTR.ERV1.LTR	1.53039e-05	-0.139071	0.05	0.144	0.267068	MMERGLN-LTR	ERV1	LTR
ORR1C1.ERVL-MaLR.LTR	1.58796e-05	0.226399	0.756	0.697	0.277114	ORR1C1	ERVL-MaLR	LTR
L2c.L2.LINE	1.61424e-05	0.204992	0.921	0.828	0.281701	L2c	L2	LINE
ORR1D1.ERVL-MaLR.LTR	1.64637e-05	0.215421	0.996	0.959	0.287308	ORR1D1	ERVL-MaLR	LTR
URR1B.hAT-Charlie.DNA	2.56614e-05	0.202076	0.993	0.93	0.447817	URR1B	hAT-Charlie	DNA
L1M4c.L1.LINE	3.20028e-05	0.285964	0.627	0.567	0.558481	L1M4c	L1	LINE
L1MC1.L1.LINE	3.38526e-05	0.214677	0.835	0.765	0.590762	L1MC1	L1	LINE
L1MB8.L1.LINE	4.47514e-05	0.167098	0.91	0.847	0.780956	L1MB8	L1	LINE
Lx.L1.LINE	4.60308e-05	-0.133238	1	1	0.803283	Lx	L1	LINE
L1MA6.L1.LINE	5.03687e-05	0.212092	0.853	0.782	0.878985	L1MA6	L1	LINE
ORR1A0.ERVL-MaLR.LTR	5.64442e-05	-0.148381	0.237	0.367	0.985008	ORR1A0	ERVL-MaLR	LTR
LTRIS-Mus.ERV1.LTR	6.30311e-05	-0.126139	0.168	0.29	1	LTRIS-Mus	ERV1	LTR
L1-Rod.L1.LINE	8.38258e-05	0.172086	0.892	0.802	1	L1-Rod	L1	LINE
MTA-Mm-int.ERVL-MaLR.LTR	0.000102317	-0.157585	0.165	0.273	1	MTA-Mm-int	ERVL-MaLR	LTR
MERVL-2A-int.ERVL.LTR	0.000106137	-0.159656	0.326	0.475	1	MERVL-2A-int	ERVL	LTR
RLTR23.ERV1.LTR	0.00011061	-0.115452	0.057	0.14	1	RLTR23	ERV1	LTR
L1-Mus2.L1.LINE	0.000116279	0.146529	0.986	0.955	1	L1-Mus2	L1	LINE
B2-Mm2.B2.SINE	0.000138358	-0.16973	1	1	1	B2-Mm2	B2	SINE
MERV1-I-int.ERV1.LTR	0.000147288	-0.112516	0.032	0.102	1	MERV1-I-int	ERV1	LTR
L1Md-A.L1.LINE	0.000151617	0.141677	0.996	0.956	1	L1Md-A	L1	LINE
MTE2a.ERVL-MaLR.LTR	0.000153743	0.112694	0.953	0.866	1	MTE2a	ERVL-MaLR	LTR
MER5A.hAT-Charlie.DNA	0.00015631	0.21501	0.692	0.639	1	MER5A	hAT-Charlie	DNA
ORR1B2.ERVL-MaLR.LTR	0.000166718	0.152728	0.821	0.757	1	ORR1B2	ERVL-MaLR	LTR
RLTR14-RN.ERV1.LTR	0.000170893	-0.136807	0.154	0.257	1	RLTR14-RN	ERV1	LTR
Lx5c.L1.LINE	0.000186128	0.129521	0.975	0.909	1	Lx5c	L1	LINE
RLTR30D2-MM.ERV1.LTR	0.000190193	-0.114528	0.047	0.12	1	RLTR30D2-MM	ERV1	LTR
ERVB7-2B-LTR-MM.ERVK.LTR	0.000210921	-0.11352	0.136	0.239	1	ERVB7-2B-LTR-MM	ERVK	LTR
RMER20B.ERVK.LTR	0.000251362	-0.161761	0.065	0.144	1	RMER20B	ERVK	LTR
MLT1L.ERVL-MaLR.LTR	0.000251989	-0.143187	0.097	0.184	1	MLT1L	ERVL-MaLR	LTR
MLTR31E-MM.ERVK.LTR	0.00025351	-0.11128	0.108	0.2	1	MLTR31E-MM	ERVK	LTR
RLTR16.ERVK.LTR	0.000254089	-0.129084	0.115	0.208	1	RLTR16	ERVK	LTR
MIR3.MIR.SINE	0.000264951	0.174642	0.975	0.916	1	MIR3	MIR	SINE
RLTR40.ERVK.LTR	0.000265594	-0.170244	0.254	0.364	1	RLTR40	ERVK	LTR
Kanga1.TcMar-Tc2.DNA	0.000267366	0.0936016	0.115	0.06	1	Kanga1	TcMar-Tc2	DNA
ORR1A1.ERVL-MaLR.LTR	0.000296931	0.234434	0.631	0.597	1	ORR1A1	ERVL-MaLR	LTR
MYSERV6-int.ERVK.LTR	0.000310819	-0.199104	0.545	0.676	1	MYSERV6-int	ERVK	LTR
RLTR14.ERV1.LTR	0.000314657	-0.141945	0.201	0.313	1	RLTR14	ERV1	LTR
LTR40c.ERVL.LTR	0.000323817	-0.103986	0.057	0.133	1	LTR40c	ERVL	LTR
MYSERV-int.ERVK.LTR	0.000343643	-0.119482	0.201	0.307	1	MYSERV-int	ERVK	LTR
L1MCa.L1.LINE	0.000365636	0.193791	0.656	0.597	1	L1MCa	L1	LINE
RMER17A2.ERVK.LTR	0.000370282	-0.122424	0.168	0.272	1	RMER17A2	ERVK	LTR
L1ME1.L1.LINE	0.000377231	0.175917	0.71	0.669	1	L1ME1	L1	LINE
L1MB5.L1.LINE	0.00038797	0.217552	0.735	0.698	1	L1MB5	L1	LINE
LTR33.ERVL.LTR	0.000426224	-0.0920866	0.068	0.146	1	LTR33	ERVL	LTR
L3.CR1.LINE	0.000452266	0.178131	0.882	0.847	1	L3	CR1	LINE
MURVY-LTR.ERV1.LTR	0.00045467	-0.162946	0.082	0.16	1	MURVY-LTR	ERV1	LTR
RLTR15.ERVK.LTR	0.000483579	-0.136388	0.387	0.533	1	RLTR15	ERVK	LTR
ID4.ID.SINE	0.000535011	0.131805	1	1	1	ID4	ID	SINE
MTEb.ERVL-MaLR.LTR	0.000547758	0.175419	0.728	0.666	1	MTEb	ERVL-MaLR	LTR
MER20B.hAT-Charlie.DNA	0.000566731	-0.104436	0.09	0.171	1	MER20B	hAT-Charlie	DNA
MER121.TcMar.DNA	0.000574494	0.104876	0.14	0.079	1	MER121	TcMar	DNA
MER34B-int.ERV1.LTR	0.000706612	-0.11972	0.086	0.162	1	MER34B-int	ERV1	LTR
L1MD.L1.LINE	0.000756526	0.181378	0.71	0.666	1	L1MD	L1	LINE
MLTR25A.ERVK.LTR	0.000812356	-0.124363	0.283	0.407	1	MLTR25A	ERVK	LTR
MER2B.TcMar-Tigger.DNA	0.000884969	-0.104652	0.065	0.134	1	MER2B	TcMar-Tigger	DNA
RLTR10C.ERVK.LTR	0.000946983	-0.120564	0.097	0.174	1	RLTR10C	ERVK	LTR
MLT2B4.ERVL.LTR	0.00101266	-0.0892469	0.054	0.119	1	MLT2B4	ERVL	LTR
MTB.ERVL-MaLR.LTR	0.00101738	0.156667	0.846	0.774	1	MTB	ERVL-MaLR	LTR
L1MC5.L1.LINE	0.00103408	0.187511	0.728	0.704	1	L1MC5	L1	LINE
MLTR25C.ERVK.LTR	0.00106039	-0.113798	0.108	0.186	1	MLTR25C	ERVK	LTR
MER20.hAT-Charlie.DNA	0.001101	0.153298	0.814	0.745	1	MER20	hAT-Charlie	DNA
L1MB3.L1.LINE	0.00113804	0.198441	0.685	0.639	1	L1MB3	L1	LINE
ORR1A4.ERVL-MaLR.LTR	0.00123518	0.152292	0.853	0.77	1	ORR1A4	ERVL-MaLR	LTR
MLTR31F-MM.ERVK.LTR	0.00134956	-0.0915746	0.054	0.117	1	MLTR31F-MM	ERVK	LTR
RodERV21-int.ERV1.LTR	0.00136303	-0.128252	0.14	0.223	1	RodERV21-int	ERV1	LTR
MTEa.ERVL-MaLR.LTR	0.00137609	0.125572	0.95	0.879	1	MTEa	ERVL-MaLR	LTR
L1MA8.L1.LINE	0.0014008	0.263497	0.584	0.568	1	L1MA8	L1	LINE
MER44A.TcMar-Tigger.DNA	0.00140328	-0.0971672	0.122	0.204	1	MER44A	TcMar-Tigger	DNA
MER113.hAT-Charlie.DNA	0.00143398	-0.0832779	0.086	0.161	1	MER113	hAT-Charlie	DNA
L1Md-F.L1.LINE	0.00144307	-0.111742	0.115	0.192	1	L1Md-F	L1	LINE
L1ME4b.L1.LINE	0.00146132	0.281572	0.487	0.467	1	L1ME4b	L1	LINE
MYSERV16-I-int.ERVK.LTR	0.00151003	-0.128354	0.258	0.371	1	MYSERV16-I-int	ERVK	LTR
ERVL-B4-int.ERVL.LTR	0.00155655	-0.0883621	0.05	0.111	1	ERVL-B4-int	ERVL	LTR
RMER3D-int.ERVK.LTR	0.00159099	-0.170163	0.233	0.331	1	RMER3D-int	ERVK	LTR
RMER16-Mm.ERVK.LTR	0.00165976	-0.0811495	0.043	0.101	1	RMER16-Mm	ERVK	LTR
RLTR19-int.ERVK.LTR	0.00167524	-0.157638	0.588	0.691	1	RLTR19-int	ERVK	LTR
ORR1A0-int.ERVL-MaLR.LTR	0.00179582	-0.0956572	0.054	0.114	1	ORR1A0-int	ERVL-MaLR	LTR
RLTR31C-MM.ERVK.LTR	0.00180983	-0.0476179	0.043	0.102	1	RLTR31C-MM	ERVK	LTR
RLTR20D.ERVK.LTR	0.00185278	-0.110656	0.125	0.202	1	RLTR20D	ERVK	LTR
MTE2b.ERVL-MaLR.LTR	0.00190266	-0.403304	0.968	0.915	1	MTE2b	ERVL-MaLR	LTR
IAPEY4-LTR.ERVK.LTR	0.00191285	0.182919	0.229	0.165	1	IAPEY4-LTR	ERVK	LTR
RMER30.hAT-Charlie.DNA	0.00193202	-0.101032	0.297	0.413	1	RMER30	hAT-Charlie	DNA
RLTR33.ERVK.LTR	0.00197185	-0.111267	0.143	0.227	1	RLTR33	ERVK	LTR
RMER15-int.ERVL.LTR	0.00256996	-0.11869	0.28	0.388	1	RMER15-int	ERVL	LTR
ETnERV2-int.ERVK.LTR	0.00257972	-0.0894458	0.143	0.227	1	ETnERV2-int	ERVK	LTR
L1MA4.L1.LINE	0.00263125	0.171097	0.713	0.678	1	L1MA4	L1	LINE
L1MB2.L1.LINE	0.00264202	0.207598	0.609	0.589	1	L1MB2	L1	LINE
L1Md-F3.L1.LINE	0.00281227	0.136921	0.993	0.985	1	L1Md-F3	L1	LINE
L1M1.L1.LINE	0.00324959	-0.111757	0.115	0.183	1	L1M1	L1	LINE
MurERV4-19-int.ERVK.LTR	0.00334001	-0.120693	0.297	0.404	1	MurERV4-19-int	ERVK	LTR
IAPEY3-LTR.ERVK.LTR	0.00338298	-0.0747967	0.068	0.13	1	IAPEY3-LTR	ERVK	LTR
RMER12C.ERVK.LTR	0.0034694	-0.0990027	0.272	0.378	1	RMER12C	ERVK	LTR
MLTR18-MM.ERVK.LTR	0.00372173	-0.0848507	0.115	0.186	1	MLTR18-MM	ERVK	LTR
ORR1E-int.ERVL-MaLR.LTR	0.00374991	-0.101404	0.229	0.329	1	ORR1E-int	ERVL-MaLR	LTR
MER77.ERVL.LTR	0.00381248	-0.0854442	0.05	0.104	1	MER77	ERVL	LTR
Lx3B.L1.LINE	0.00416872	0.182797	0.735	0.706	1	Lx3B	L1	LINE
Lx4A.L1.LINE	0.0042871	0.0982431	0.839	0.76	1	Lx4A	L1	LINE
HAL1M8.L1.LINE	0.00443597	-0.128513	0.093	0.156	1	HAL1M8	L1	LINE
RMER19B2.ERVK.LTR	0.00450237	-0.0828543	0.323	0.433	1	RMER19B2	ERVK	LTR
L1ME3A.L1.LINE	0.00460914	0.2564	0.351	0.309	1	L1ME3A	L1	LINE
RLTR4-Mm.ERV1.LTR	0.00469589	-0.0735878	0.444	0.562	1	RLTR4-Mm	ERV1	LTR
MMERVK9C-I-int.ERVK.LTR	0.00484499	-0.0741727	0.065	0.121	1	MMERVK9C-I-int	ERVK	LTR
MTB-int.ERVL-MaLR.LTR	0.00493159	-0.0633011	0.086	0.151	1	MTB-int	ERVL-MaLR	LTR
MurERV4-int.ERVK.LTR	0.00580848	0.121457	0.659	0.589	1	MurERV4-int	ERVK	LTR
RLTR28.ERVL.LTR	0.00647096	-0.119196	0.638	0.729	1	RLTR28	ERVL	LTR
L1VL2.L1.LINE	0.00660922	0.134948	0.814	0.784	1	L1VL2	L1	LINE
RLTR18-int.ERVK.LTR	0.0066451	-0.0580272	0.082	0.145	1	RLTR18-int	ERVK	LTR
RLTR12E.ERVK.LTR	0.00670519	-0.0794914	0.05	0.1	1	RLTR12E	ERVK	LTR
IAPLTR1a-Mm.ERVK.LTR	0.00683276	-0.0757816	0.097	0.159	1	IAPLTR1a-Mm	ERVK	LTR
RLTR45-int.ERVK.LTR	0.00708994	-0.0280308	0.168	0.257	1	RLTR45-int	ERVK	LTR
RLTR18B.ERVK.LTR	0.00817497	-0.0480423	0.154	0.23	1	RLTR18B	ERVK	LTR
RMER17D2.ERVK.LTR	0.00836905	-0.0945679	0.211	0.291	1	RMER17D2	ERVK	LTR
L1M2.L1.LINE	0.0083946	0.102101	1	0.994	1	L1M2	L1	LINE
RLTR31-Mm.ERVK.LTR	0.00891909	-0.0569134	0.061	0.113	1	RLTR31-Mm	ERVK	LTR
IAPLTR2-Mm.ERVK.LTR	0.00893181	-0.0450431	0.233	0.329	1	IAPLTR2-Mm	ERVK	LTR
RLTR22-Mus.ERVK.LTR	0.00918935	-0.0700743	0.072	0.126	1	RLTR22-Mus	ERVK	LTR
Charlie10.hAT-Charlie.DNA	0.0092047	-0.0580197	0.079	0.136	1	Charlie10	hAT-Charlie	DNA
L3b.CR1.LINE	0.00941522	-0.0790023	0.272	0.367	1	L3b	CR1	LINE
RLTR20C2-MM.ERVK.LTR	0.00943807	-0.0665875	0.301	0.401	1	RLTR20C2-MM	ERVK	LTR
MLT1E2.ERVL-MaLR.LTR	0.0106812	-0.0693862	0.108	0.169	1	MLT1E2	ERVL-MaLR	LTR
RLTR41C.ERV1.LTR	0.0112856	-0.0589934	0.075	0.129	1	RLTR41C	ERV1	LTR
MLT1H.ERVL-MaLR.LTR	0.0115848	-0.0695552	0.065	0.115	1	MLT1H	ERVL-MaLR	LTR
MTE2b-int.ERVL-MaLR.LTR	0.0117439	-0.079288	0.154	0.223	1	MTE2b-int	ERVL-MaLR	LTR
RLTR48A.ERV1.LTR	0.0121149	-0.0789262	0.075	0.127	1	RLTR48A	ERV1	LTR
RLTR34C-MM.ERVK.LTR	0.0122147	-0.060989	0.104	0.165	1	RLTR34C-MM	ERVK	LTR
RLTR10.ERVK.LTR	0.0123049	-0.0520025	0.276	0.37	1	RLTR10	ERVK	LTR
Tigger5b.TcMar-Tigger.DNA	0.0132041	-0.0421357	0.319	0.419	1	Tigger5b	TcMar-Tigger	DNA
MER5A1.hAT-Charlie.DNA	0.0136606	-0.083747	0.176	0.245	1	MER5A1	hAT-Charlie	DNA
ID2.ID.SINE	0.0138632	0.140723	0.67	0.66	1	ID2	ID	SINE
IAPEY2-LTR.ERVK.LTR	0.0140584	-0.0794721	0.079	0.13	1	IAPEY2-LTR	ERVK	LTR
L1VL4.L1.LINE	0.0143763	0.130999	0.756	0.724	1	L1VL4	L1	LINE
L1MD3.L1.LINE	0.0148249	-0.0775932	0.24	0.319	1	L1MD3	L1	LINE
RLTR21.ERVK.LTR	0.0148813	-0.0805988	0.258	0.345	1	RLTR21	ERVK	LTR
Charlie29a.hAT-Charlie.DNA	0.0163795	-0.0452552	0.072	0.122	1	Charlie29a	hAT-Charlie	DNA
RMER20A.ERVK.LTR	0.0164645	-0.0648446	0.057	0.102	1	RMER20A	ERVK	LTR
RMER6D.ERVK.LTR	0.016577	0.147561	0.262	0.21	1	RMER6D	ERVK	LTR
BGLII-B.ERVK.LTR	0.0165777	-0.0597365	0.158	0.223	1	BGLII-B	ERVK	LTR
L1MC.L1.LINE	0.0166996	0.0991652	0.767	0.706	1	L1MC	L1	LINE
MLT1G3.ERVL-MaLR.LTR	0.0174416	-0.041821	0.244	0.328	1	MLT1G3	ERVL-MaLR	LTR
Arthur1B.hAT-Tip100.DNA	0.0185265	-0.0721568	0.079	0.127	1	Arthur1B	hAT-Tip100	DNA
RLTR18.ERVK.LTR	0.0187527	-0.0730794	0.061	0.105	1	RLTR18	ERVK	LTR
Kanga2-a.TcMar-Tc2.DNA	0.0195428	-0.0489608	0.057	0.101	1	Kanga2-a	TcMar-Tc2	DNA
MER58B.hAT-Charlie.DNA	0.0215618	0.141648	0.627	0.607	1	MER58B	hAT-Charlie	DNA
MLT1C.ERVL-MaLR.LTR	0.021808	-0.0591479	0.319	0.413	1	MLT1C	ERVL-MaLR	LTR
MER44B.TcMar-Tigger.DNA	0.0222282	-0.0708645	0.211	0.28	1	MER44B	TcMar-Tigger	DNA
ORR1A2.ERVL-MaLR.LTR	0.0229491	0.0787148	0.993	0.954	1	ORR1A2	ERVL-MaLR	LTR
Tigger13a.TcMar-Tigger.DNA	0.0245606	-0.0301908	0.211	0.288	1	Tigger13a	TcMar-Tigger	DNA
RLTR20A3-MM.ERVK.LTR	0.0255372	-0.0771997	0.104	0.156	1	RLTR20A3-MM	ERVK	LTR
RLTR14-int.ERV1.LTR	0.0260933	-0.0588597	0.168	0.23	1	RLTR14-int	ERV1	LTR
RLTR1A2-MM.ERV1.LTR	0.0273411	-0.0442075	0.14	0.199	1	RLTR1A2-MM	ERV1	LTR
RMER13A1.ERVK.LTR	0.0274004	-0.0450058	0.065	0.108	1	RMER13A1	ERVK	LTR
Tigger19a.TcMar-Tigger.DNA	0.0275516	-0.060341	0.151	0.21	1	Tigger19a	TcMar-Tigger	DNA
Lx6.L1.LINE	0.0289793	0.087704	0.968	0.943	1	Lx6	L1	LINE
L1MD1.L1.LINE	0.029525	0.154704	0.376	0.333	1	L1MD1	L1	LINE
L1M2c.L1.LINE	0.0302989	-0.0500678	0.068	0.111	1	L1M2c	L1	LINE
RLTR51A-Mm.ERVK.LTR	0.0303183	-0.0322117	0.38	0.488	1	RLTR51A-Mm	ERVK	LTR
RMER16B2.ERVK.LTR	0.0305958	-0.043391	0.097	0.148	1	RMER16B2	ERVK	LTR
MT2B1.ERVL.LTR	0.0309792	0.117385	0.767	0.73	1	MT2B1	ERVL	LTR
RLTR1B.ERV1.LTR	0.0323811	-0.0612369	0.168	0.23	1	RLTR1B	ERV1	LTR
MMERVK9E-I-int.ERVK.LTR	0.0347129	-0.063814	0.125	0.178	1	MMERVK9E-I-int	ERVK	LTR
Lx5.L1.LINE	0.034962	-0.101408	0.989	0.982	1	Lx5	L1	LINE
L1ME3F.L1.LINE	0.0351182	-0.0537928	0.147	0.205	1	L1ME3F	L1	LINE
MLT1F1.ERVL-MaLR.LTR	0.0366724	-0.0689031	0.147	0.202	1	MLT1F1	ERVL-MaLR	LTR
ID.ID.SINE	0.0381035	0.0921565	0.918	0.873	1	ID	ID	SINE
MLT2B3.ERVL.LTR	0.0381304	-0.0709194	0.147	0.199	1	MLT2B3	ERVL	LTR
MTB-Mm-int.ERVL-MaLR.LTR	0.0392434	-0.0346021	0.068	0.109	1	MTB-Mm-int	ERVL-MaLR	LTR
ORR1A1-int.ERVL-MaLR.LTR	0.0399891	-0.0535492	0.208	0.271	1	ORR1A1-int	ERVL-MaLR	LTR
Tigger1.TcMar-Tigger.DNA	0.0400502	-0.0493884	0.158	0.215	1	Tigger1	TcMar-Tigger	DNA
ERVL-E-int.ERVL.LTR	0.0402821	-0.050723	0.065	0.104	1	ERVL-E-int	ERVL	LTR
MusHAL1.L1.LINE	0.0403927	0.136788	0.599	0.588	1	MusHAL1	L1	LINE
MTEa-int.ERVL-MaLR.LTR	0.0409185	-0.0581926	0.147	0.201	1	MTEa-int	ERVL-MaLR	LTR
RLTR9D.ERVK.LTR	0.0409216	-0.0399252	0.068	0.108	1	RLTR9D	ERVK	LTR
L1ME2z.L1.LINE	0.0429851	-0.0497563	0.161	0.219	1	L1ME2z	L1	LINE
RLTR11C-MM.ERVK.LTR	0.0430476	-0.035317	0.111	0.161	1	RLTR11C-MM	ERVK	LTR
MLTR18B-MM.ERVK.LTR	0.0433569	-0.0484277	0.065	0.104	1	MLTR18B-MM	ERVK	LTR
ETnERV-int.ERVK.LTR	0.046284	-0.0464672	0.072	0.111	1	ETnERV-int	ERVK	LTR
L1-Mur1.L1.LINE	0.0477235	0.145873	0.509	0.492	1	L1-Mur1	L1	LINE
RLTR1B-int.ERV1.LTR	0.0481552	-0.050477	0.072	0.111	1	RLTR1B-int	ERV1	LTR
L1MC3.L1.LINE	0.0482943	0.136725	0.552	0.556	1	L1MC3	L1	LINE
RLTR31B2.ERVK.LTR	0.0490383	-0.0733189	0.151	0.2	1	RLTR31B2	ERVK	LTR
L1-Mus4.L1.LINE	0.0500571	0.0649172	0.982	0.958	1	L1-Mus4	L1	LINE
RMER6C.ERVK.LTR	0.0525434	-0.047	0.247	0.312	1	RMER6C	ERVK	LTR
RLTR10B2.ERVK.LTR	0.0549212	-0.0570894	0.194	0.248	1	RLTR10B2	ERVK	LTR
RLTR10-int.ERVK.LTR	0.059001	-0.0591956	0.201	0.256	1	RLTR10-int	ERVK	LTR
ORR1C2-int.ERVL-MaLR.LTR	0.0612627	-0.0530618	0.222	0.281	1	ORR1C2-int	ERVL-MaLR	LTR
RMER21A.ERV1.LTR	0.061592	-0.0427351	0.1	0.142	1	RMER21A	ERV1	LTR
MERVL-int.ERVL.LTR	0.0626924	-0.020443	0.186	0.248	1	MERVL-int	ERVL	LTR
LTR16C.ERVL.LTR	0.0627338	-0.040067	0.065	0.1	1	LTR16C	ERVL	LTR
LTR72-RN.ERV1.LTR	0.0646684	-0.0477042	0.172	0.223	1	LTR72-RN	ERV1	LTR
LTR75.ERVL.LTR	0.0668325	-0.0282009	0.072	0.109	1	LTR75	ERVL	LTR
RMER21B.ERV1.LTR	0.066845	-0.0250581	0.151	0.2	1	RMER21B	ERV1	LTR
MTA-Mm.ERVL-MaLR.LTR	0.0673718	0.0999698	0.939	0.89	1	MTA-Mm	ERVL-MaLR	LTR
MER63D.hAT-Blackjack.DNA	0.0675525	0.106085	0.24	0.204	1	MER63D	hAT-Blackjack	DNA
MMAR1.TcMar-Mariner.DNA	0.0682501	-0.0366721	0.147	0.194	1	MMAR1	TcMar-Mariner	DNA
MERVK26-int.ERVK.LTR	0.068871	-0.0379357	0.161	0.214	1	MERVK26-int	ERVK	LTR
RMER19B.ERVK.LTR	0.071584	0.0266765	0.763	0.721	1	RMER19B	ERVK	LTR
MER102c.hAT-Charlie.DNA	0.0717694	0.102981	0.111	0.082	1	MER102c	hAT-Charlie	DNA
MLTR18D-MM.ERVK.LTR	0.07228	-0.0466026	0.086	0.124	1	MLTR18D-MM	ERVK	LTR
RLTR6-int.ERV1.LTR	0.0742732	-0.0426095	0.179	0.231	1	RLTR6-int	ERV1	LTR
Lx10.L1.LINE	0.0780706	0.0950526	0.817	0.774	1	Lx10	L1	LINE
L1MC2.L1.LINE	0.0801347	-0.0226547	0.28	0.348	1	L1MC2	L1	LINE
ORR1A4-int.ERVL-MaLR.LTR	0.0801409	-0.0730248	0.201	0.25	1	ORR1A4-int	ERVL-MaLR	LTR
RLTR6-Mm.ERV1.LTR	0.0805335	-0.0527971	0.115	0.153	1	RLTR6-Mm	ERV1	LTR
ORR1C1-int.ERVL-MaLR.LTR	0.0821393	-0.0362639	0.129	0.172	1	ORR1C1-int	ERVL-MaLR	LTR
RLTR25B.ERVK.LTR	0.0881586	0.0872393	0.803	0.785	1	RLTR25B	ERVK	LTR
Charlie1.hAT-Charlie.DNA	0.0895622	0.073259	0.846	0.828	1	Charlie1	hAT-Charlie	DNA
MLT1F2.ERVL-MaLR.LTR	0.0897255	-0.0366013	0.147	0.193	1	MLT1F2	ERVL-MaLR	LTR
RLTRETN-Mm.ERVK.LTR	0.0899465	-0.0545401	0.208	0.258	1	RLTRETN-Mm	ERVK	LTR
IAPLTR2a2-Mm.ERVK.LTR	0.0901355	0.00685471	0.179	0.237	1	IAPLTR2a2-Mm	ERVK	LTR
RLTR13D3A1.ERVK.LTR	0.0957578	-0.0843865	0.226	0.269	1	RLTR13D3A1	ERVK	LTR
MER102b.hAT-Charlie.DNA	0.0986577	-0.0326415	0.082	0.117	1	MER102b	hAT-Charlie	DNA
RMER10A.ERVL.LTR	0.100903	-0.0397452	0.441	0.528	1	RMER10A	ERVL	LTR
RLTR12BD-Mm.ERVK.LTR	0.104633	-0.0516528	0.172	0.215	1	RLTR12BD-Mm	ERVK	LTR
L1MB1.L1.LINE	0.105837	0.0942218	0.71	0.686	1	L1MB1	L1	LINE
MER46C.TcMar-Tigger.DNA	0.108556	-0.0279133	0.233	0.284	1	MER46C	TcMar-Tigger	DNA
LTR40b.ERVL.LTR	0.108965	-0.058078	0.093	0.127	1	LTR40b	ERVL	LTR
RMER16-int.ERVK.LTR	0.111346	-0.0151697	0.297	0.365	1	RMER16-int	ERVK	LTR
MTE-int.ERVL-MaLR.LTR	0.111955	0.0644608	0.645	0.611	1	MTE-int	ERVL-MaLR	LTR
RMER12B.ERVK.LTR	0.112903	-0.0165679	0.129	0.171	1	RMER12B	ERVK	LTR
L1MEg.L1.LINE	0.113982	-0.0787275	0.986	0.984	1	L1MEg	L1	LINE
ORR1A3.ERVL-MaLR.LTR	0.115793	-0.154705	0.462	0.529	1	ORR1A3	ERVL-MaLR	LTR
RLTR49.ERVK.LTR	0.122853	-0.0390375	0.086	0.117	1	RLTR49	ERVK	LTR
ORR1D2-int.ERVL-MaLR.LTR	0.124929	-0.0377381	0.208	0.257	1	ORR1D2-int	ERVL-MaLR	LTR
L1MA10.L1.LINE	0.125942	-0.011409	0.093	0.128	1	L1MA10	L1	LINE
L1ME2.L1.LINE	0.126881	0.182067	0.398	0.396	1	L1ME2	L1	LINE
RLTR41.ERV1.LTR	0.128552	-0.0305937	0.111	0.147	1	RLTR41	ERV1	LTR
IAPLTR1-Mm.ERVK.LTR	0.129816	0.0933233	0.677	0.689	1	IAPLTR1-Mm	ERVK	LTR
L1MA4A.L1.LINE	0.130978	0.17781	0.502	0.52	1	L1MA4A	L1	LINE
L1ME3Cz.L1.LINE	0.131613	-0.0181315	0.122	0.159	1	L1ME3Cz	L1	LINE
RLTR31D-MM.ERVK.LTR	0.132365	0.095984	0.606	0.619	1	RLTR31D-MM	ERVK	LTR
RLTR12A.ERVK.LTR	0.132573	-0.0271181	0.158	0.2	1	RLTR12A	ERVK	LTR
MLT1I.ERVL-MaLR.LTR	0.136127	-0.0262522	0.09	0.122	1	MLT1I	ERVL-MaLR	LTR
MLTR31C-MM.ERVK.LTR	0.138782	0.0987254	0.269	0.239	1	MLTR31C-MM	ERVK	LTR
RLTR24.ERV1.LTR	0.144873	-0.0507026	0.19	0.233	1	RLTR24	ERV1	LTR
LFSINE-Vert.tRNA.SINE	0.145501	-0.0378221	0.093	0.123	1	LFSINE-Vert	tRNA	SINE
RLTR19C.ERVK.LTR	0.14724	-0.034022	0.125	0.161	1	RLTR19C	ERVK	LTR
RLTR13B1.ERVK.LTR	0.150455	-0.0369997	0.104	0.136	1	RLTR13B1	ERVK	LTR
RMER6-int.ERVK.LTR	0.154529	-0.0364152	0.075	0.102	1	RMER6-int	ERVK	LTR
RLTR12B.ERVK.LTR	0.16113	0.00470444	0.229	0.28	1	RLTR12B	ERVK	LTR
Charlie2b.hAT-Charlie.DNA	0.166261	-0.0110329	0.104	0.136	1	Charlie2b	hAT-Charlie	DNA
MLT1D.ERVL-MaLR.LTR	0.169598	0.109672	0.53	0.533	1	MLT1D	ERVL-MaLR	LTR
MLT1J2.ERVL-MaLR.LTR	0.170014	-0.0142207	0.14	0.177	1	MLT1J2	ERVL-MaLR	LTR
RMER17B2.ERVK.LTR	0.171308	-0.0160457	0.122	0.156	1	RMER17B2	ERVK	LTR
MT-int.ERVL-MaLR.LTR	0.179312	-0.0251273	0.097	0.126	1	MT-int	ERVL-MaLR	LTR
Lx2B2.L1.LINE	0.183168	0.0856159	0.674	0.652	1	Lx2B2	L1	LINE
RMER2.ERV1.LTR	0.1846	-0.0213832	0.09	0.118	1	RMER2	ERV1	LTR
RMER17D.ERVK.LTR	0.185922	-0.0125195	0.14	0.174	1	RMER17D	ERVK	LTR
Charlie2a.hAT-Charlie.DNA	0.186268	0.0600784	0.118	0.096	1	Charlie2a	hAT-Charlie	DNA
MER5B.hAT-Charlie.DNA	0.192445	0.117525	0.484	0.496	1	MER5B	hAT-Charlie	DNA
RMER17C2.ERVK.LTR	0.196078	-0.0252449	0.444	0.538	1	RMER17C2	ERVK	LTR
Tigger17c.TcMar-Tigger.DNA	0.197479	0.136754	0.244	0.223	1	Tigger17c	TcMar-Tigger	DNA
Lx2A1.L1.LINE	0.200531	-0.0340372	0.165	0.199	1	Lx2A1	L1	LINE
MLT1A1.ERVL-MaLR.LTR	0.200704	-0.00776436	0.405	0.487	1	MLT1A1	ERVL-MaLR	LTR
RLTR12D.ERVK.LTR	0.20628	-0.0224031	0.118	0.148	1	RLTR12D	ERVK	LTR
MT2C-Mm.ERVL.LTR	0.210019	0.00498104	0.265	0.321	1	MT2C-Mm	ERVL	LTR
Charlie12.hAT-Charlie.DNA	0.211559	-0.0191541	0.151	0.183	1	Charlie12	hAT-Charlie	DNA
MLT1K.ERVL-MaLR.LTR	0.214104	0.018005	0.265	0.318	1	MLT1K	ERVL-MaLR	LTR
IAPLTR2b.ERVK.LTR	0.228518	-0.0167518	0.09	0.115	1	IAPLTR2b	ERVK	LTR
MTB-Mm.ERVL-MaLR.LTR	0.234381	0.0887781	0.538	0.538	1	MTB-Mm	ERVL-MaLR	LTR
ORR1D-int.ERVL-MaLR.LTR	0.234605	-0.00049574	0.129	0.161	1	ORR1D-int	ERVL-MaLR	LTR
L1ME3G.L1.LINE	0.235459	-0.0190446	0.125	0.154	1	L1ME3G	L1	LINE
L1M.L1.LINE	0.236242	-0.00639318	0.118	0.148	1	L1M	L1	LINE
L1MB4.L1.LINE	0.237071	0.0802131	0.444	0.442	1	L1MB4	L1	LINE
ORR1C2.ERVL-MaLR.LTR	0.238428	0.0430633	0.803	0.802	1	ORR1C2	ERVL-MaLR	LTR
Tigger5.TcMar-Tigger.DNA	0.241847	-0.0159752	0.161	0.195	1	Tigger5	TcMar-Tigger	DNA
MLT1J.ERVL-MaLR.LTR	0.247524	0.121347	0.326	0.315	1	MLT1J	ERVL-MaLR	LTR
RLTR11B.ERVK.LTR	0.247969	-0.0208476	0.133	0.163	1	RLTR11B	ERVK	LTR
RLTR10D.ERVK.LTR	0.252193	-0.0100912	0.09	0.114	1	RLTR10D	ERVK	LTR
RMER6B.ERVK.LTR	0.254784	-0.00281387	0.272	0.321	1	RMER6B	ERVK	LTR
L1ME4a.L1.LINE	0.264657	0.0194842	0.29	0.347	1	L1ME4a	L1	LINE
MER31A.ERV1.LTR	0.268177	0.0665641	0.165	0.145	1	MER31A	ERV1	LTR
L1MC5a.L1.LINE	0.269379	0.0771625	0.516	0.534	1	L1MC5a	L1	LINE
MLTR11A.ERVK.LTR	0.279483	-0.0130429	0.362	0.423	1	MLTR11A	ERVK	LTR
LTRIS2.ERV1.LTR	0.279763	-0.0247618	0.179	0.211	1	LTRIS2	ERV1	LTR
MLTR14.ERV1.LTR	0.28495	-0.00280892	0.462	0.533	1	MLTR14	ERV1	LTR
RLTR51B-Mm.ERVK.LTR	0.28638	0.0130378	0.082	0.106	1	RLTR51B-Mm	ERVK	LTR
L1M4a2.L1.LINE	0.292917	-0.00116029	0.197	0.231	1	L1M4a2	L1	LINE
MLT1-int.ERVL-MaLR.LTR	0.298312	-0.0254614	0.09	0.11	1	MLT1-int	ERVL-MaLR	LTR
RMER6BA.ERVK.LTR	0.299584	-0.0340335	0.14	0.165	1	RMER6BA	ERVK	LTR
L1ME4c.L1.LINE	0.305527	-0.00443231	0.161	0.191	1	L1ME4c	L1	LINE
MER21B.ERVL.LTR	0.307941	0.105512	0.308	0.299	1	MER21B	ERVL	LTR
RMER5.ERV1.LTR	0.323272	0.0558253	0.656	0.666	1	RMER5	ERV1	LTR
L1M4a1.L1.LINE	0.330298	0.0539215	0.104	0.088	1	L1M4a1	L1	LINE
Kanga1b.TcMar-Tc2.DNA	0.330702	0.0709457	0.176	0.158	1	Kanga1b	TcMar-Tc2	DNA
ORR1B1.ERVL-MaLR.LTR	0.332207	0.0404032	0.986	0.952	1	ORR1B1	ERVL-MaLR	LTR
Looper.PiggyBac.DNA	0.338441	0.0573627	0.297	0.287	1	Looper	PiggyBac	DNA
MER21C.ERVL.LTR	0.339705	0.103558	0.323	0.317	1	MER21C	ERVL	LTR
L1MEf.L1.LINE	0.341057	0.0667201	0.538	0.551	1	L1MEf	L1	LINE
MER44D.TcMar-Tigger.DNA	0.34111	-0.00240416	0.111	0.133	1	MER44D	TcMar-Tigger	DNA
RMER4A.ERVK.LTR	0.343406	0.0600052	0.659	0.656	1	RMER4A	ERVK	LTR
ORR1D1-int.ERVL-MaLR.LTR	0.347724	0.00838996	0.28	0.329	1	ORR1D1-int	ERVL-MaLR	LTR
MER58C.hAT-Charlie.DNA	0.375645	0.0507418	0.108	0.093	1	MER58C	hAT-Charlie	DNA
MER33.hAT-Charlie.DNA	0.387183	0.0340289	0.366	0.426	1	MER33	hAT-Charlie	DNA
Lx2B.L1.LINE	0.38762	0.0125601	0.43	0.494	1	Lx2B	L1	LINE
RLTR25A.ERVK.LTR	0.408735	0.0718948	0.591	0.62	1	RLTR25A	ERVK	LTR
RLTR42-int.ERVK.LTR	0.414381	0.0305455	0.283	0.327	1	RLTR42-int	ERVK	LTR
MLT1G1.ERVL-MaLR.LTR	0.418041	-0.00576074	0.136	0.156	1	MLT1G1	ERVL-MaLR	LTR
MER58A.hAT-Charlie.DNA	0.422374	0.106656	0.48	0.494	1	MER58A	hAT-Charlie	DNA
ORR1B2-int.ERVL-MaLR.LTR	0.425612	0.10914	0.333	0.332	1	ORR1B2-int	ERVL-MaLR	LTR
MLTR31FA-MM.ERVK.LTR	0.427779	-0.0209268	0.14	0.159	1	MLTR31FA-MM	ERVK	LTR
IAPLTR4.ERVK.LTR	0.429137	0.0513479	0.125	0.112	1	IAPLTR4	ERVK	LTR
RLTR31M.ERVK.LTR	0.43289	-0.0252372	0.093	0.108	1	RLTR31M	ERVK	LTR
AmnSINE1.Deu.SINE	0.444715	0.0108475	0.093	0.111	1	AmnSINE1	Deu	SINE
MLTR11B.ERVK.LTR	0.444983	-0.0149345	0.251	0.279	1	MLTR11B	ERVK	LTR
L1-Mm.L1.LINE	0.451309	0.0256225	0.376	0.443	1	L1-Mm	L1	LINE
MTEb-int.ERVL-MaLR.LTR	0.456419	0.00659685	0.143	0.164	1	MTEb-int	ERVL-MaLR	LTR
Cheshire.hAT-Charlie.DNA	0.460088	0.0384547	0.204	0.234	1	Cheshire	hAT-Charlie	DNA
BGLII-Mur.ERVK.LTR	0.461046	0.0020301	0.097	0.113	1	BGLII-Mur	ERVK	LTR
RLTR9E.ERVK.LTR	0.472935	0.00671044	0.09	0.105	1	RLTR9E	ERVK	LTR
Charlie1b.hAT-Charlie.DNA	0.480621	0.0553046	0.168	0.19	1	Charlie1b	hAT-Charlie	DNA
L1MC4a.L1.LINE	0.495257	-0.00562319	0.416	0.475	1	L1MC4a	L1	LINE
RLTR17D-Mm.ERVK.LTR	0.508035	-0.0176874	0.151	0.168	1	RLTR17D-Mm	ERVK	LTR
MER103C.hAT-Charlie.DNA	0.510171	-0.000121354	0.086	0.1	1	MER103C	hAT-Charlie	DNA
RLTR4-MM-int.ERV1.LTR	0.526101	0.0235546	0.122	0.14	1	RLTR4-MM-int	ERV1	LTR
ETnERV3-int.ERVK.LTR	0.550749	0.0356182	0.143	0.133	1	ETnERV3-int	ERVK	LTR
ORR1A2-int.ERVL-MaLR.LTR	0.559218	0.0431858	0.659	0.65	1	ORR1A2-int	ERVL-MaLR	LTR
HAL1.L1.LINE	0.561389	0.068942	0.581	0.617	1	HAL1	L1	LINE
BGLII-B2.ERVK.LTR	0.562164	-0.000553667	0.118	0.133	1	BGLII-B2	ERVK	LTR
L1MEi.L1.LINE	0.568497	0.0325944	0.104	0.095	1	L1MEi	L1	LINE
MMVL30-int.ERV1.LTR	0.57995	0.119156	0.29	0.298	1	MMVL30-int	ERV1	LTR
L1M3e.L1.LINE	0.586371	0.0389883	0.111	0.101	1	L1M3e	L1	LINE
Lx4B.L1.LINE	0.588735	-0.00257933	0.609	0.672	1	Lx4B	L1	LINE
RLTR11A.ERVK.LTR	0.612781	0.0317359	0.308	0.358	1	RLTR11A	ERVK	LTR
RMER13A2.ERVK.LTR	0.613578	0.0234437	0.204	0.22	1	RMER13A2	ERVK	LTR
RLTR16B-MM.ERVK.LTR	0.623046	0.00160705	0.09	0.1	1	RLTR16B-MM	ERVK	LTR
MLT1G.ERVL-MaLR.LTR	0.625103	0.00393659	0.108	0.119	1	MLT1G	ERVL-MaLR	LTR
MER45B.hAT-Tip100.DNA	0.628133	-0.00337224	0.118	0.129	1	MER45B	hAT-Tip100	DNA
RLTR20A4.ERVK.LTR	0.637852	0.0879327	0.427	0.453	1	RLTR20A4	ERVK	LTR
L1MA9.L1.LINE	0.646561	0.0614311	0.366	0.378	1	L1MA9	L1	LINE
RMER19A.ERVK.LTR	0.649713	0.047572	0.351	0.356	1	RMER19A	ERVK	LTR
RMER4B.ERVK.LTR	0.656191	-0.0329164	0.849	0.868	1	RMER4B	ERVK	LTR
L1MCc.L1.LINE	0.65996	0.00451009	0.093	0.103	1	L1MCc	L1	LINE
L1MEd.L1.LINE	0.669714	0.018126	0.95	0.932	1	L1MEd	L1	LINE
RLTR28B.ERVL.LTR	0.672028	0.0313001	0.108	0.101	1	RLTR28B	ERVL	LTR
L1MA5A.L1.LINE	0.678754	0.0599972	0.294	0.297	1	L1MA5A	L1	LINE
MLTR73.ERV1.LTR	0.70446	-0.0134962	0.097	0.105	1	MLTR73	ERV1	LTR
L1M4b.L1.LINE	0.71388	0.0452873	0.315	0.352	1	L1M4b	L1	LINE
ORR1G.ERVL-MaLR.LTR	0.718788	0.0140613	0.387	0.391	1	ORR1G	ERVL-MaLR	LTR
MARNA.TcMar-Mariner.DNA	0.726204	0.0602207	0.133	0.131	1	MARNA	TcMar-Mariner	DNA
L1VL1.L1.LINE	0.727702	-0.000784205	0.301	0.318	1	L1VL1	L1	LINE
MER3.hAT-Charlie.DNA	0.728516	0.0392884	0.387	0.428	1	MER3	hAT-Charlie	DNA
MLT1A.ERVL-MaLR.LTR	0.733739	0.0725293	0.341	0.39	1	MLT1A	ERVL-MaLR	LTR
L1MDb.L1.LINE	0.74728	0.0314421	0.1	0.109	1	L1MDb	L1	LINE
L1MEc.L1.LINE	0.753915	-0.0207831	0.527	0.572	1	L1MEc	L1	LINE
Tigger2b.TcMar-Tigger.DNA	0.771809	0.0420821	0.215	0.23	1	Tigger2b	TcMar-Tigger	DNA
MLT1H1.ERVL-MaLR.LTR	0.77634	0.0229145	0.122	0.117	1	MLT1H1	ERVL-MaLR	LTR
RLTR20C1-MM.ERVK.LTR	0.794235	0.0534821	0.38	0.423	1	RLTR20C1-MM	ERVK	LTR
RMER17A.ERVK.LTR	0.811316	0.0696134	0.258	0.285	1	RMER17A	ERVK	LTR
Tigger6b.TcMar-Tigger.DNA	0.817036	0.0236517	0.108	0.104	1	Tigger6b	TcMar-Tigger	DNA
MER117.hAT-Charlie.DNA	0.822494	0.019438	0.097	0.103	1	MER117	hAT-Charlie	DNA
RMER10B.ERVL.LTR	0.827445	0.0879066	0.462	0.495	1	RMER10B	ERVL	LTR
L1MCb.L1.LINE	0.827861	-0.00460553	0.1	0.105	1	L1MCb	L1	LINE
Charlie5.hAT-Charlie.DNA	0.829786	0.0287517	0.341	0.365	1	Charlie5	hAT-Charlie	DNA
Charlie4a.hAT-Charlie.DNA	0.831454	0.036471	0.283	0.305	1	Charlie4a	hAT-Charlie	DNA
RLTR11A2.ERVK.LTR	0.83191	0.0315432	0.33	0.353	1	RLTR11A2	ERVK	LTR
MT2A.ERVL.LTR	0.84014	0.0143508	0.706	0.731	1	MT2A	ERVL	LTR
HAL1ME.L1.LINE	0.843748	0.013755	0.165	0.172	1	HAL1ME	L1	LINE
RLTR22-Mur.ERVK.LTR	0.84896	0.0106076	0.276	0.276	1	RLTR22-Mur	ERVK	LTR
MER34A.ERV1.LTR	0.87623	0.0351034	0.097	0.102	1	MER34A	ERV1	LTR
BGLII.ERVK.LTR	0.884306	0.0164384	0.247	0.259	1	BGLII	ERVK	LTR
ORR1A3-int.ERVL-MaLR.LTR	0.897909	0.0210546	0.244	0.254	1	ORR1A3-int	ERVL-MaLR	LTR
L1MA7.L1.LINE	0.902232	0.0943156	0.401	0.436	1	L1MA7	L1	LINE
MER68.ERVL.LTR	0.902818	0.0298875	0.118	0.123	1	MER68	ERVL	LTR
MER53.hAT.DNA	0.904336	0.0812244	0.211	0.215	1	MER53	hAT	DNA
L1ME3.L1.LINE	0.911055	0.0727958	0.28	0.303	1	L1ME3	L1	LINE
RMER17C-int.ERVK.LTR	0.914466	0.00566984	0.133	0.137	1	RMER17C-int	ERVK	LTR
MTD-int.ERVL-MaLR.LTR	0.919978	0.0400361	0.466	0.513	1	MTD-int	ERVL-MaLR	LTR
MLT1B.ERVL-MaLR.LTR	0.921975	0.0201583	0.677	0.715	1	MLT1B	ERVL-MaLR	LTR
RMER12.ERVK.LTR	0.928681	0.0414372	0.416	0.46	1	RMER12	ERVK	LTR
L1MD2.L1.LINE	0.930019	0.0922367	0.459	0.523	1	L1MD2	L1	LINE
MER44C.TcMar-Tigger.DNA	0.940697	0.0334146	0.1	0.101	1	MER44C	TcMar-Tigger	DNA
L1MEb.L1.LINE	0.94116	0.0185491	0.254	0.269	1	L1MEb	L1	LINE
MLT1F.ERVL-MaLR.LTR	0.958978	0.0357797	0.151	0.154	1	MLT1F	ERVL-MaLR	LTR
Lx2A.L1.LINE	0.966138	0.0201962	0.115	0.117	1	Lx2A	L1	LINE
MT2B2.ERVL.LTR	0.967661	0.00787136	0.842	0.832	1	MT2B2	ERVL	LTR
MLTR18A-MM.ERVK.LTR	0.971916	-0.0180402	0.104	0.102	1	MLTR18A-MM	ERVK	LTR
Tigger17a.TcMar-Tigger.DNA	0.972014	0.0524424	0.229	0.245	1	Tigger17a	TcMar-Tigger	DNA
RMER17B.ERVK.LTR	0.97241	0.069163	0.437	0.48	1	RMER17B	ERVK	LTR
L1ME3B.L1.LINE	0.988639	0.00259797	0.165	0.167	1	L1ME3B	L1	LINE
L1MA5.L1.LINE	0.991997	0.0403128	0.548	0.591	1	L1MA5	L1	LINE

## Sheet: Table S4
Table S4. Differentially expressed TEs between pre-HECs and HSCs in mouse.
TE	p_val	avg_log2FC	pct.1	pct.2	p_val_adj	Family	Superfamily	Class
RMER20B.ERVK.LTR	1.89292e-60	-2.49352	0.065	0.717	3.30333e-56	RMER20B	ERVK	LTR
MMETn-int.ERVK.LTR	3.71855e-42	-1.02383	0.122	0.675	6.48924e-38	MMETn-int	ERVK	LTR
RLTR10.ERVK.LTR	4.39488e-39	-0.971199	0.276	0.79	7.6695e-35	RLTR10	ERVK	LTR
LTR50.ERVL.LTR	2.20102e-38	-0.872008	0.176	0.697	3.84101e-34	LTR50	ERVL	LTR
RLTR21.ERVK.LTR	1.10395e-35	-0.895733	0.258	0.754	1.92651e-31	RLTR21	ERVK	LTR
RLTR4-Mm.ERV1.LTR	2.30464e-31	-1.03438	0.444	0.86	4.02182e-27	RLTR4-Mm	ERV1	LTR
RLTR17B-Mm.ERVK.LTR	1.53718e-30	0.833276	0.982	0.81	2.68254e-26	RLTR17B-Mm	ERVK	LTR
RLTR13G.ERVK.LTR	4.50619e-30	-0.588356	0.032	0.431	7.86376e-26	RLTR13G	ERVK	LTR
B2-Mm1a.B2.SINE	1.89641e-29	-0.790203	1	1	3.30943e-25	B2-Mm1a	B2	SINE
B2-Mm1t.B2.SINE	2.54871e-29	-0.753163	1	1	4.44776e-25	B2-Mm1t	B2	SINE
B1-Mm.Alu.SINE	4.17251e-27	0.450549	1	1	7.28145e-23	B1-Mm	Alu	SINE
ID-B1.B4.SINE	5.77209e-27	0.438927	1	1	1.00729e-22	ID-B1	B4	SINE
L1MB1.L1.LINE	1.79068e-26	0.871026	0.71	0.378	3.12491e-22	L1MB1	L1	LINE
Tigger12.TcMar-Tigger.DNA	2.88919e-26	-0.606769	0.828	0.952	5.04193e-22	Tigger12	TcMar-Tigger	DNA
MIRb.MIR.SINE	3.14095e-26	0.528627	1	0.997	5.48128e-22	MIRb	MIR	SINE
B1-Mus1.Alu.SINE	3.43417e-26	0.428598	1	1	5.99297e-22	B1-Mus1	Alu	SINE
Lx5.L1.LINE	2.21296e-25	-0.637329	0.989	0.994	3.86183e-21	Lx5	L1	LINE
B1-Mur4.Alu.SINE	1.3959e-24	0.47811	1	1	2.43598e-20	B1-Mur4	Alu	SINE
B1-Mus2.Alu.SINE	2.11108e-24	0.386984	1	1	3.68404e-20	B1-Mus2	Alu	SINE
RLTRETN-Mm.ERVK.LTR	2.80958e-24	-0.588568	0.208	0.613	4.903e-20	RLTRETN-Mm	ERVK	LTR
MLT1A0.ERVL-MaLR.LTR	1.00052e-23	0.776955	0.803	0.566	1.74602e-19	MLT1A0	ERVL-MaLR	LTR
MIR.MIR.SINE	6.49099e-23	0.532557	1	0.986	1.13274e-18	MIR	MIR	SINE
B4A.B4.SINE	1.95739e-22	0.412478	1	1	3.41585e-18	B4A	B4	SINE
RSINE1.B4.SINE	5.29514e-22	0.389252	1	1	9.24055e-18	RSINE1	B4	SINE
MMERGLN-int.ERV1.LTR	7.48075e-22	-1.10139	0.19	0.555	1.30547e-17	MMERGLN-int	ERV1	LTR
Arthur1B.hAT-Tip100.DNA	2.83057e-21	-0.465192	0.079	0.415	4.93964e-17	Arthur1B	hAT-Tip100	DNA
RLTR44-int.ERVK.LTR	6.54198e-20	-0.470956	0.018	0.297	1.14164e-15	RLTR44-int	ERVK	LTR
RLTR48B.ERV1.LTR	1.20095e-19	-0.449719	0.09	0.42	2.09579e-15	RLTR48B	ERV1	LTR
MMERGLN-LTR.ERV1.LTR	1.21108e-19	-0.499314	0.05	0.353	2.11346e-15	MMERGLN-LTR	ERV1	LTR
PB1D10.Alu.SINE	6.75218e-19	0.394434	1	1	1.17832e-14	PB1D10	Alu	SINE
B3A.B2.SINE	9.68733e-17	0.345365	1	1	1.69054e-12	B3A	B2	SINE
RLTR13D3A.ERVK.LTR	1.61727e-16	-0.442459	0.036	0.289	2.82229e-12	RLTR13D3A	ERVK	LTR
MMVL30-int.ERV1.LTR	2.07643e-16	-0.737345	0.29	0.611	3.62358e-12	MMVL30-int	ERV1	LTR
L1-Mur3.L1.LINE	4.20178e-16	0.479705	0.996	0.986	7.33252e-12	L1-Mur3	L1	LINE
RLTR11A.ERVK.LTR	1.4963e-15	-0.585653	0.308	0.653	2.61119e-11	RLTR11A	ERVK	LTR
MER5C.hAT-Charlie.DNA	3.04687e-15	0.367436	0.211	0.02	5.3171e-11	MER5C	hAT-Charlie	DNA
IAPEY4-I-int.ERVK.LTR	6.74089e-15	-0.657165	0.577	0.877	1.17635e-10	IAPEY4-I-int	ERVK	LTR
IAPEz-int.ERVK.LTR	3.60826e-14	-0.649733	1	0.997	6.29677e-10	IAPEz-int	ERVK	LTR
B1-Mur3.Alu.SINE	9.27345e-14	0.320493	1	1	1.61831e-09	B1-Mur3	Alu	SINE
ERVB7-1-LTR-MM.ERVK.LTR	1.60335e-13	-0.320106	0.086	0.339	2.79801e-09	ERVB7-1-LTR-MM	ERVK	LTR
Lx6.L1.LINE	2.7877e-13	0.507875	0.968	0.913	4.86481e-09	Lx6	L1	LINE
ETnERV-int.ERVK.LTR	3.69301e-13	-0.314731	0.072	0.308	6.44467e-09	ETnERV-int	ERVK	LTR
RLTR4-MM-int.ERV1.LTR	4.23896e-13	-0.381307	0.122	0.387	7.39741e-09	RLTR4-MM-int	ERV1	LTR
RCHARR1.hAT-Charlie.DNA	4.34494e-13	0.395108	1	0.941	7.58235e-09	RCHARR1	hAT-Charlie	DNA
MMERVK9C-I-int.ERVK.LTR	4.41328e-13	-0.288197	0.065	0.297	7.70162e-09	MMERVK9C-I-int	ERVK	LTR
ORR1D2.ERVL-MaLR.LTR	5.17356e-13	0.501401	0.925	0.804	9.02837e-09	ORR1D2	ERVL-MaLR	LTR
RLTR1A2-MM.ERV1.LTR	5.51929e-13	-0.321333	0.14	0.415	9.63171e-09	RLTR1A2-MM	ERV1	LTR
MT2B.ERVL.LTR	6.1047e-13	0.404447	1	0.992	1.06533e-08	MT2B	ERVL	LTR
B1-Mur1.Alu.SINE	7.0237e-13	0.343679	1	1	1.22571e-08	B1-Mur1	Alu	SINE
Lx7.L1.LINE	1.38473e-12	0.389606	1	1	2.41649e-08	Lx7	L1	LINE
MTD.ERVL-MaLR.LTR	3.2251e-12	0.344269	1	1	5.62812e-08	MTD	ERVL-MaLR	LTR
B4.B4.SINE	4.28395e-12	0.315066	1	1	7.47591e-08	B4	B4	SINE
Charlie1.hAT-Charlie.DNA	4.52473e-12	0.458752	0.846	0.7	7.89611e-08	Charlie1	hAT-Charlie	DNA
L1M4.L1.LINE	7.84648e-12	0.398085	0.993	0.989	1.36929e-07	L1M4	L1	LINE
RLTR12BD-Mm.ERVK.LTR	1.34929e-11	-0.314551	0.172	0.434	2.35465e-07	RLTR12BD-Mm	ERVK	LTR
B1-Mur2.Alu.SINE	1.35551e-11	0.301303	1	0.997	2.36551e-07	B1-Mur2	Alu	SINE
Eulor5A.DNA.DNA	2.0982e-11	-0.280092	0.075	0.294	3.66157e-07	Eulor5A	DNA	DNA
IAPEY4-LTR.ERVK.LTR	2.41359e-11	-0.366921	0.229	0.504	4.21196e-07	IAPEY4-LTR	ERVK	LTR
RLTR30D2-MM.ERV1.LTR	3.07049e-11	-0.279307	0.047	0.238	5.35832e-07	RLTR30D2-MM	ERV1	LTR
Lx8b.L1.LINE	4.94921e-11	0.445929	0.982	0.964	8.63686e-07	Lx8b	L1	LINE
MTE-int.ERVL-MaLR.LTR	5.03167e-11	0.527475	0.645	0.476	8.78077e-07	MTE-int	ERVL-MaLR	LTR
L1MB7.L1.LINE	6.72904e-11	0.427019	0.957	0.857	1.17428e-06	L1MB7	L1	LINE
PB1D9.Alu.SINE	7.55821e-11	0.279543	1	1	1.31898e-06	PB1D9	Alu	SINE
RMER17A-int.ERVK.LTR	9.29956e-11	-0.261436	0.043	0.23	1.62287e-06	RMER17A-int	ERVK	LTR
B3.B2.SINE	1.1811e-10	0.245281	1	1	2.06114e-06	B3	B2	SINE
L1M4c.L1.LINE	1.49015e-10	0.610405	0.627	0.501	2.60045e-06	L1M4c	L1	LINE
MTB.ERVL-MaLR.LTR	1.52458e-10	0.48119	0.846	0.725	2.66054e-06	MTB	ERVL-MaLR	LTR
MTE2b.ERVL-MaLR.LTR	2.02545e-10	0.240805	0.968	0.793	3.53462e-06	MTE2b	ERVL-MaLR	LTR
IAP1-MM-I-int.ERVK.LTR	3.13419e-10	-0.311018	0.014	0.165	5.46948e-06	IAP1-MM-I-int	ERVK	LTR
IAPLTR2-Mm.ERVK.LTR	3.2118e-10	-0.351092	0.233	0.49	5.60491e-06	IAPLTR2-Mm	ERVK	LTR
L1MC4.L1.LINE	4.28231e-10	0.440885	0.953	0.852	7.47307e-06	L1MC4	L1	LINE
Charlie1a.hAT-Charlie.DNA	5.02906e-10	0.445601	0.828	0.731	8.77621e-06	Charlie1a	hAT-Charlie	DNA
ORR1C1.ERVL-MaLR.LTR	5.48594e-10	0.48831	0.756	0.633	9.57352e-06	ORR1C1	ERVL-MaLR	LTR
RLTR20B3.ERVK.LTR	5.50815e-10	-0.405075	0.057	0.241	9.61227e-06	RLTR20B3	ERVK	LTR
L2c.L2.LINE	5.89667e-10	0.424991	0.921	0.79	1.02903e-05	L2c	L2	LINE
FordPrefect.hAT-Tip100.DNA	6.36668e-10	-0.420646	1	0.997	1.11105e-05	FordPrefect	hAT-Tip100	DNA
MLT2C2.ERVL.LTR	9.01007e-10	0.382698	0.179	0.036	1.57235e-05	MLT2C2	ERVL	LTR
L1Md-Gf.L1.LINE	5.97818e-09	-0.211502	0.054	0.221	0.000104325	L1Md-Gf	L1	LINE
RLTR10-int.ERVK.LTR	6.41711e-09	-0.279192	0.201	0.431	0.000111985	RLTR10-int	ERVK	LTR
RLTR24B-MM.ERV1.LTR	6.6351e-09	-0.199142	0.036	0.188	0.000115789	RLTR24B-MM	ERV1	LTR
ORR1E.ERVL-MaLR.LTR	8.16636e-09	0.410326	0.935	0.896	0.000142511	ORR1E	ERVL-MaLR	LTR
Lx2A1.L1.LINE	1.00038e-08	-0.298345	0.165	0.375	0.000174576	Lx2A1	L1	LINE
LTRIS3.ERV1.LTR	1.32224e-08	-0.168126	0.007	0.126	0.000230744	LTRIS3	ERV1	LTR
IAPA-MM-int.ERVK.LTR	1.61239e-08	-0.188946	0.032	0.176	0.000281377	IAPA-MM-int	ERVK	LTR
IAPLTR1a-Mm.ERVK.LTR	1.93985e-08	-0.229304	0.097	0.28	0.000338524	IAPLTR1a-Mm	ERVK	LTR
L1MB8.L1.LINE	2.54625e-08	0.371869	0.91	0.835	0.000444345	L1MB8	L1	LINE
RLTR30D-RN.ERV1.LTR	3.37438e-08	-0.202892	0.047	0.196	0.000588863	RLTR30D-RN	ERV1	LTR
IAPLTR1-Mm.ERVK.LTR	3.40956e-08	-0.410224	0.677	0.824	0.000595002	IAPLTR1-Mm	ERVK	LTR
L1MEd.L1.LINE	3.59215e-08	0.328302	0.95	0.885	0.000626867	L1MEd	L1	LINE
RMER17A2.ERVK.LTR	3.88177e-08	-0.259561	0.168	0.375	0.000677408	RMER17A2	ERVK	LTR
Lx9.L1.LINE	3.9342e-08	0.323481	1	1	0.000686558	Lx9	L1	LINE
MLT-int.ERVL-MaLR.LTR	5.86584e-08	-0.196439	0.054	0.204	0.00102365	MLT-int	ERVL-MaLR	LTR
B1F.Alu.SINE	6.20253e-08	0.261815	1	1	0.0010824	B1F	Alu	SINE
L1Md-F.L1.LINE	6.49055e-08	-0.254549	0.115	0.294	0.00113267	L1Md-F	L1	LINE
L1MEg.L1.LINE	1.06886e-07	0.288347	0.986	0.95	0.00186526	L1MEg	L1	LINE
RMER30.hAT-Charlie.DNA	1.2715e-07	-0.233965	0.297	0.543	0.0022189	RMER30	hAT-Charlie	DNA
ORR1A0-int.ERVL-MaLR.LTR	1.56933e-07	-0.192862	0.054	0.196	0.00273864	ORR1A0-int	ERVL-MaLR	LTR
RLTR6C-Mm.ERV1.LTR	1.81522e-07	-0.225983	0.032	0.16	0.00316774	RLTR6C-Mm	ERV1	LTR
ORR1A0.ERVL-MaLR.LTR	2.03387e-07	-0.213956	0.237	0.459	0.00354931	ORR1A0	ERVL-MaLR	LTR
MT2-Mm.ERVL.LTR	2.22952e-07	-0.244644	0.179	0.373	0.00389074	MT2-Mm	ERVL	LTR
RLTR15.ERVK.LTR	2.23425e-07	-0.296418	0.387	0.625	0.00389899	RLTR15	ERVK	LTR
ORR1B1-int.ERVL-MaLR.LTR	3.04496e-07	0.303192	0.896	0.81	0.00531376	ORR1B1-int	ERVL-MaLR	LTR
ORR1B2.ERVL-MaLR.LTR	3.54551e-07	0.34415	0.821	0.751	0.00618727	ORR1B2	ERVL-MaLR	LTR
MT2C-Mm.ERVL.LTR	3.66145e-07	-0.23049	0.265	0.499	0.00638959	MT2C-Mm	ERVL	LTR
IAPEY-LTR.ERVK.LTR	4.23447e-07	-0.170683	0.043	0.174	0.00738957	IAPEY-LTR	ERVK	LTR
RMER6C.ERVK.LTR	4.59943e-07	-0.27084	0.247	0.451	0.00802646	RMER6C	ERVK	LTR
RLTR6-Mm.ERV1.LTR	4.99228e-07	-0.27587	0.115	0.275	0.00871202	RLTR6-Mm	ERV1	LTR
MYSERV16-I-int.ERVK.LTR	5.23414e-07	-0.289204	0.258	0.487	0.00913411	MYSERV16-I-int	ERVK	LTR
ORR1D2-int.ERVL-MaLR.LTR	5.64751e-07	-0.243803	0.208	0.409	0.00985548	ORR1D2-int	ERVL-MaLR	LTR
MLTR14.ERV1.LTR	5.6966e-07	-0.235536	0.462	0.725	0.00994113	MLTR14	ERV1	LTR
LTRIS-Mus.ERV1.LTR	5.75733e-07	-0.185943	0.168	0.364	0.0100471	LTRIS-Mus	ERV1	LTR
RMER12B.ERVK.LTR	7.64171e-07	-0.187315	0.129	0.308	0.0133355	RMER12B	ERVK	LTR
RLTR16.ERVK.LTR	8.33881e-07	-0.258868	0.115	0.28	0.0145521	RLTR16	ERVK	LTR
L1-Mus4.L1.LINE	9.45636e-07	0.272142	0.982	0.913	0.0165023	L1-Mus4	L1	LINE
RLTR40.ERVK.LTR	9.64348e-07	-0.265639	0.254	0.448	0.0168288	RLTR40	ERVK	LTR
MLTR18A-MM.ERVK.LTR	9.74312e-07	-0.221501	0.104	0.255	0.0170027	MLTR18A-MM	ERVK	LTR
HAL1M8.L1.LINE	9.98781e-07	-0.204267	0.093	0.246	0.0174297	HAL1M8	L1	LINE
B1F1.Alu.SINE	1.00033e-06	0.287832	1	0.992	0.0174568	B1F1	Alu	SINE
ID4-.ID.SINE	1.02941e-06	0.264308	0.996	0.997	0.0179643	ID4-	ID	SINE
Charlie7.hAT-Charlie.DNA	1.07978e-06	-0.249203	0.14	0.311	0.0188432	Charlie7	hAT-Charlie	DNA
RLTR41.ERV1.LTR	1.46603e-06	-0.162047	0.111	0.275	0.0255836	RLTR41	ERV1	LTR
RMER16-Mm.ERVK.LTR	1.60251e-06	-0.154015	0.043	0.165	0.0279654	RMER16-Mm	ERVK	LTR
B1F2.Alu.SINE	1.62873e-06	0.248851	1	0.994	0.0284229	B1F2	Alu	SINE
RMER17B2.ERVK.LTR	1.64331e-06	-0.169057	0.122	0.289	0.0286774	RMER17B2	ERVK	LTR
LTR10-RN.ERVK.LTR	1.73041e-06	-0.143912	0.025	0.134	0.0301974	LTR10-RN	ERVK	LTR
MLT1H.ERVL-MaLR.LTR	1.73164e-06	-0.185508	0.065	0.199	0.0302189	MLT1H	ERVL-MaLR	LTR
MIR3.MIR.SINE	1.93537e-06	0.310188	0.975	0.913	0.0337741	MIR3	MIR	SINE
RLTR31C-MM.ERVK.LTR	2.0846e-06	-0.121528	0.043	0.165	0.0363784	RLTR31C-MM	ERVK	LTR
PB1.Alu.SINE	2.21048e-06	0.30231	0.993	0.972	0.0385751	PB1	Alu	SINE
RLTR17.ERVK.LTR	2.43997e-06	-0.192919	0.168	0.35	0.0425798	RLTR17	ERVK	LTR
Charlie24.hAT-Charlie.DNA	2.92977e-06	-0.137646	0.025	0.129	0.0511274	Charlie24	hAT-Charlie	DNA
RLTR10C.ERVK.LTR	2.96132e-06	-0.191584	0.097	0.241	0.051678	RLTR10C	ERVK	LTR
MTA-Mm-int.ERVL-MaLR.LTR	3.25983e-06	-0.240708	0.165	0.331	0.0568873	MTA-Mm-int	ERVL-MaLR	LTR
MER2B.TcMar-Tigger.DNA	3.7264e-06	-0.160356	0.065	0.193	0.0650295	MER2B	TcMar-Tigger	DNA
MER20.hAT-Charlie.DNA	3.9157e-06	0.323728	0.814	0.717	0.0683328	MER20	hAT-Charlie	DNA
RMER17C-int.ERVK.LTR	4.03991e-06	-0.180243	0.133	0.294	0.0705005	RMER17C-int	ERVK	LTR
LTRIS4A.ERV1.LTR	4.26553e-06	-0.145966	0.032	0.14	0.0744378	LTRIS4A	ERV1	LTR
IAPLTR4.ERVK.LTR	4.27033e-06	0.17691	0.125	0.031	0.0745215	IAPLTR4	ERVK	LTR
L1ME3F.L1.LINE	4.3732e-06	0.251419	0.147	0.045	0.0763166	L1ME3F	L1	LINE
MER20B.hAT-Charlie.DNA	4.48458e-06	-0.148738	0.09	0.232	0.0782604	MER20B	hAT-Charlie	DNA
Lx4B.L1.LINE	5.31907e-06	-0.268771	0.609	0.818	0.0928231	Lx4B	L1	LINE
RMER12C.ERVK.LTR	7.04757e-06	-0.174856	0.272	0.479	0.122987	RMER12C	ERVK	LTR
MamRep434.TcMar-Tigger.DNA	8.26725e-06	-0.131193	0.029	0.129	0.144272	MamRep434	TcMar-Tigger	DNA
MLTR31E-MM.ERVK.LTR	1.09585e-05	-0.164348	0.108	0.249	0.191238	MLTR31E-MM	ERVK	LTR
MTEb.ERVL-MaLR.LTR	1.09873e-05	0.346297	0.728	0.65	0.19174	MTEb	ERVL-MaLR	LTR
RLTR20C2-MM.ERVK.LTR	1.16976e-05	-0.178998	0.301	0.507	0.204134	RLTR20C2-MM	ERVK	LTR
MER113.hAT-Charlie.DNA	1.17873e-05	-0.143574	0.086	0.221	0.205701	MER113	hAT-Charlie	DNA
RMER19B2.ERVK.LTR	1.21012e-05	-0.175365	0.323	0.538	0.211177	RMER19B2	ERVK	LTR
Lx2B.L1.LINE	1.32154e-05	-0.211023	0.43	0.639	0.230621	Lx2B	L1	LINE
MamSINE1.tRNA.SINE	1.45823e-05	-0.150955	0.082	0.21	0.254476	MamSINE1	tRNA	SINE
RMER17D2.ERVK.LTR	1.54612e-05	-0.218577	0.211	0.378	0.269813	RMER17D2	ERVK	LTR
L1MD2.L1.LINE	1.60133e-05	-0.169476	0.459	0.72	0.279448	L1MD2	L1	LINE
MLT2B4.ERVL.LTR	1.71323e-05	-0.136622	0.054	0.165	0.298975	MLT2B4	ERVL	LTR
L1MC2.L1.LINE	1.75343e-05	-0.174314	0.28	0.476	0.305991	L1MC2	L1	LINE
RLTR18B.ERVK.LTR	2.06405e-05	-0.129768	0.154	0.314	0.360198	RLTR18B	ERVK	LTR
MYSERV6-int.ERVK.LTR	2.10347e-05	-0.296418	0.545	0.731	0.367077	MYSERV6-int	ERVK	LTR
L1Md-A.L1.LINE	2.63717e-05	-0.221481	0.996	0.969	0.460212	L1Md-A	L1	LINE
MER34.ERV1.LTR	2.92807e-05	-0.174491	0.068	0.182	0.510977	MER34	ERV1	LTR
L1ME3Cz.L1.LINE	3.16836e-05	-0.152281	0.122	0.261	0.55291	L1ME3Cz	L1	LINE
L2a.L2.LINE	3.17222e-05	0.293095	0.993	0.969	0.553584	L2a	L2	LINE
MMERVK9E-I-int.ERVK.LTR	3.40368e-05	-0.165978	0.125	0.266	0.593976	MMERVK9E-I-int	ERVK	LTR
L1ME4b.L1.LINE	3.64835e-05	0.433798	0.487	0.412	0.636674	L1ME4b	L1	LINE
MLTR25C.ERVK.LTR	4.04903e-05	-0.160739	0.108	0.235	0.706596	MLTR25C	ERVK	LTR
Tigger15a.TcMar-Tigger.DNA	4.18909e-05	-0.123509	0.05	0.154	0.731039	Tigger15a	TcMar-Tigger	DNA
LTRIS2.ERV1.LTR	4.31327e-05	-0.160998	0.179	0.336	0.752709	LTRIS2	ERV1	LTR
MLT1C.ERVL-MaLR.LTR	4.59686e-05	-0.174856	0.319	0.521	0.802199	MLT1C	ERVL-MaLR	LTR
MURVY-LTR.ERV1.LTR	4.6223e-05	-0.168103	0.082	0.199	0.806638	MURVY-LTR	ERV1	LTR
Lx10.L1.LINE	4.69583e-05	0.310649	0.817	0.742	0.81947	Lx10	L1	LINE
LTR40c.ERVL.LTR	5.10282e-05	-0.140036	0.057	0.162	0.890493	LTR40c	ERVL	LTR
RLTR23.ERV1.LTR	5.29576e-05	-0.131146	0.057	0.162	0.924163	RLTR23	ERV1	LTR
MLT1K.ERVL-MaLR.LTR	5.42021e-05	-0.122018	0.265	0.454	0.94588	MLT1K	ERVL-MaLR	LTR
B2-Mm2.B2.SINE	5.51623e-05	-0.203508	1	1	0.962638	B2-Mm2	B2	SINE
ORR1A4.ERVL-MaLR.LTR	6.16005e-05	0.245716	0.853	0.776	1	ORR1A4	ERVL-MaLR	LTR
L1M5.L1.LINE	6.81849e-05	0.234243	0.993	0.975	1	L1M5	L1	LINE
MER44C.TcMar-Tigger.DNA	6.89834e-05	-0.12459	0.1	0.227	1	MER44C	TcMar-Tigger	DNA
MLT1F1.ERVL-MaLR.LTR	8.94723e-05	-0.143807	0.147	0.289	1	MLT1F1	ERVL-MaLR	LTR
ERVL-B4-int.ERVL.LTR	0.000101349	-0.12627	0.05	0.146	1	ERVL-B4-int	ERVL	LTR
RLTR12B2.ERVK.LTR	0.000114499	-0.108655	0.043	0.134	1	RLTR12B2	ERVK	LTR
MERVL-2A-int.ERVL.LTR	0.000116564	-0.173073	0.326	0.521	1	MERVL-2A-int	ERVL	LTR
L3.CR1.LINE	0.000119327	0.262099	0.882	0.835	1	L3	CR1	LINE
MLTR31C-MM.ERVK.LTR	0.000125333	0.25563	0.269	0.157	1	MLTR31C-MM	ERVK	LTR
MLTR25A.ERVK.LTR	0.000133005	-0.155425	0.283	0.471	1	MLTR25A	ERVK	LTR
RMER4B.ERVK.LTR	0.000159171	0.255495	0.849	0.773	1	RMER4B	ERVK	LTR
RMER19C.ERVK.LTR	0.000160778	-0.159308	0.211	0.359	1	RMER19C	ERVK	LTR
Tigger13a.TcMar-Tigger.DNA	0.000166124	-0.112536	0.211	0.373	1	Tigger13a	TcMar-Tigger	DNA
RLTR14.ERV1.LTR	0.000166703	-0.169099	0.201	0.353	1	RLTR14	ERV1	LTR
MuLV-int.ERV1.LTR	0.000182228	-0.107411	0.029	0.106	1	MuLV-int	ERV1	LTR
Arthur1.hAT-Tip100.DNA	0.000194473	-0.123509	0.057	0.151	1	Arthur1	hAT-Tip100	DNA
ORR1A3.ERVL-MaLR.LTR	0.000198296	-0.256766	0.462	0.636	1	ORR1A3	ERVL-MaLR	LTR
RMER12.ERVK.LTR	0.000208204	-0.187997	0.416	0.611	1	RMER12	ERVK	LTR
Tigger7.TcMar-Tigger.DNA	0.000210692	0.266244	0.746	0.725	1	Tigger7	TcMar-Tigger	DNA
ORR1A3-int.ERVL-MaLR.LTR	0.000225092	-0.15429	0.244	0.395	1	ORR1A3-int	ERVL-MaLR	LTR
LTR31.ERV1.LTR	0.000226537	-0.10422	0.043	0.129	1	LTR31	ERV1	LTR
HERVL74-int.ERVL.LTR	0.000230975	-0.0789408	0.029	0.106	1	HERVL74-int	ERVL	LTR
MTEa-int.ERVL-MaLR.LTR	0.0002372	-0.122388	0.147	0.277	1	MTEa-int	ERVL-MaLR	LTR
MMAR1.TcMar-Mariner.DNA	0.000237553	-0.101443	0.147	0.277	1	MMAR1	TcMar-Mariner	DNA
MER77.ERVL.LTR	0.00025112	-0.125541	0.05	0.137	1	MER77	ERVL	LTR
L1MB5.L1.LINE	0.000255268	0.310462	0.735	0.706	1	L1MB5	L1	LINE
Lx8.L1.LINE	0.000261498	0.223333	1	1	1	Lx8	L1	LINE
RLTR45.ERVK.LTR	0.000266065	-0.131169	0.05	0.137	1	RLTR45	ERVK	LTR
MTEa.ERVL-MaLR.LTR	0.00032063	0.247152	0.95	0.88	1	MTEa	ERVL-MaLR	LTR
RLTR10F.ERVK.LTR	0.000337274	-0.100636	0.039	0.12	1	RLTR10F	ERVK	LTR
RLTR22-Mur.ERVK.LTR	0.00033844	-0.138264	0.276	0.437	1	RLTR22-Mur	ERVK	LTR
Kanga2-a.TcMar-Tc2.DNA	0.000341163	-0.0985169	0.057	0.148	1	Kanga2-a	TcMar-Tc2	DNA
L1ME1.L1.LINE	0.000341571	0.268868	0.71	0.683	1	L1ME1	L1	LINE
Lx3A.L1.LINE	0.000360463	0.268302	0.749	0.72	1	Lx3A	L1	LINE
MLT1G3.ERVL-MaLR.LTR	0.00037737	0.280371	0.244	0.146	1	MLT1G3	ERVL-MaLR	LTR
RLTR20A2B-MM.ERVK.LTR	0.000385106	-0.0885249	0.036	0.115	1	RLTR20A2B-MM	ERVK	LTR
LTR78.ERV1.LTR	0.000391948	-0.100125	0.032	0.106	1	LTR78	ERV1	LTR
RLTR1D.ERV1.LTR	0.000396201	-0.115114	0.079	0.179	1	RLTR1D	ERV1	LTR
RMER13A1.ERVK.LTR	0.000422774	-0.10722	0.065	0.157	1	RMER13A1	ERVK	LTR
ORR1F.ERVL-MaLR.LTR	0.000439219	0.254339	0.964	0.933	1	ORR1F	ERVL-MaLR	LTR
Tigger1.TcMar-Tigger.DNA	0.00045708	-0.138832	0.158	0.283	1	Tigger1	TcMar-Tigger	DNA
RMER15-int.ERVL.LTR	0.000467841	-0.103773	0.28	0.451	1	RMER15-int	ERVL	LTR
RMER6B.ERVK.LTR	0.000481514	-0.13028	0.272	0.434	1	RMER6B	ERVK	LTR
Lx5b.L1.LINE	0.00049349	0.25663	0.713	0.681	1	Lx5b	L1	LINE
ERVB7-2-LTR-MM.ERVK.LTR	0.000519727	-0.160129	0.186	0.317	1	ERVB7-2-LTR-MM	ERVK	LTR
L1M3c.L1.LINE	0.000522461	-0.0862088	0.036	0.112	1	L1M3c	L1	LINE
Charlie5.hAT-Charlie.DNA	0.000593443	-0.142263	0.341	0.51	1	Charlie5	hAT-Charlie	DNA
L1M2.L1.LINE	0.000606199	0.190251	1	0.994	1	L1M2	L1	LINE
Tigger9b.TcMar-Tigger.DNA	0.000609441	-0.0914672	0.032	0.104	1	Tigger9b	TcMar-Tigger	DNA
L1-Mm.L1.LINE	0.00061915	-0.144664	0.376	0.574	1	L1-Mm	L1	LINE
IAPLTR2a2-Mm.ERVK.LTR	0.000700439	-0.0792234	0.179	0.319	1	IAPLTR2a2-Mm	ERVK	LTR
L1-Rod.L1.LINE	0.000716091	0.267074	0.892	0.854	1	L1-Rod	L1	LINE
RMER21B.ERV1.LTR	0.000729333	-0.0866992	0.151	0.272	1	RMER21B	ERV1	LTR
RLTR1B.ERV1.LTR	0.000758657	-0.105672	0.168	0.297	1	RLTR1B	ERV1	LTR
RLTR11A2.ERVK.LTR	0.000762986	-0.148036	0.33	0.485	1	RLTR11A2	ERVK	LTR
Tigger19a.TcMar-Tigger.DNA	0.000893114	-0.127915	0.151	0.266	1	Tigger19a	TcMar-Tigger	DNA
MLTR18B-MM.ERVK.LTR	0.000893216	-0.10722	0.065	0.151	1	MLTR18B-MM	ERVK	LTR
Charlie12.hAT-Charlie.DNA	0.00101998	-0.104947	0.151	0.266	1	Charlie12	hAT-Charlie	DNA
RLTR31-Mm.ERVK.LTR	0.00115604	-0.093716	0.061	0.143	1	RLTR31-Mm	ERVK	LTR
RodERV21-int.ERV1.LTR	0.00119135	-0.140378	0.14	0.246	1	RodERV21-int	ERV1	LTR
RLTR26-Mus.ERVK.LTR	0.0012856	-0.103322	0.036	0.104	1	RLTR26-Mus	ERVK	LTR
LTRIS-Mm.ERV1.LTR	0.00137698	-0.0898291	0.039	0.109	1	LTRIS-Mm	ERV1	LTR
MLT1-int.ERVL-MaLR.LTR	0.00140356	-0.132442	0.09	0.179	1	MLT1-int	ERVL-MaLR	LTR
MT2B2.ERVL.LTR	0.00140952	0.286346	0.842	0.815	1	MT2B2	ERVL	LTR
RMER21A.ERV1.LTR	0.0014478	-0.0863456	0.1	0.196	1	RMER21A	ERV1	LTR
MER47B.TcMar-Tigger.DNA	0.00148556	-0.106447	0.05	0.123	1	MER47B	TcMar-Tigger	DNA
L1MA8.L1.LINE	0.00155267	0.340775	0.584	0.571	1	L1MA8	L1	LINE
RLTR49.ERVK.LTR	0.00156118	-0.113565	0.086	0.174	1	RLTR49	ERVK	LTR
L1MA6.L1.LINE	0.00175275	0.241624	0.853	0.796	1	L1MA6	L1	LINE
L1MA4.L1.LINE	0.00177551	0.261956	0.713	0.667	1	L1MA4	L1	LINE
MER44D.TcMar-Tigger.DNA	0.00186838	-0.0804402	0.111	0.21	1	MER44D	TcMar-Tigger	DNA
ORR1B1.ERVL-MaLR.LTR	0.00188513	0.208178	0.986	0.947	1	ORR1B1	ERVL-MaLR	LTR
RLTR18-int.ERVK.LTR	0.00208697	-0.0834527	0.082	0.171	1	RLTR18-int	ERVK	LTR
RMER3D-int.ERVK.LTR	0.0022207	-0.141054	0.233	0.364	1	RMER3D-int	ERVK	LTR
RLTR20D.ERVK.LTR	0.00222746	-0.113576	0.125	0.221	1	RLTR20D	ERVK	LTR
ERVB7-2B-LTR-MM.ERVK.LTR	0.0024723	0.152699	0.136	0.067	1	ERVB7-2B-LTR-MM	ERVK	LTR
MYSERV-int.ERVK.LTR	0.00261481	-0.110547	0.201	0.314	1	MYSERV-int	ERVK	LTR
ID4.ID.SINE	0.00262996	0.160695	1	1	1	ID4	ID	SINE
MRLTR33.ERVK.LTR	0.00282048	-0.0715123	0.047	0.115	1	MRLTR33	ERVK	LTR
MER5A1.hAT-Charlie.DNA	0.00315455	-0.102632	0.176	0.286	1	MER5A1	hAT-Charlie	DNA
MLT1D.ERVL-MaLR.LTR	0.00317534	-0.141328	0.53	0.706	1	MLT1D	ERVL-MaLR	LTR
MER106B.hAT-Charlie.DNA	0.00335941	-0.0688389	0.054	0.123	1	MER106B	hAT-Charlie	DNA
URR1B.hAT-Charlie.DNA	0.00387397	0.223347	0.993	0.95	1	URR1B	hAT-Charlie	DNA
Lx.L1.LINE	0.00408615	-0.116238	1	0.997	1	Lx	L1	LINE
RLTR11C-MM.ERVK.LTR	0.00414126	-0.0825682	0.111	0.202	1	RLTR11C-MM	ERVK	LTR
Lx3-Mus.L1.LINE	0.00425668	0.165525	0.932	0.88	1	Lx3-Mus	L1	LINE
RLTR10D.ERVK.LTR	0.00444346	-0.0754214	0.09	0.171	1	RLTR10D	ERVK	LTR
L1M4a2.L1.LINE	0.00459346	-0.0813135	0.197	0.308	1	L1M4a2	L1	LINE
L1MD3.L1.LINE	0.00463756	-0.105153	0.24	0.359	1	L1MD3	L1	LINE
RMER10A.ERVL.LTR	0.00470868	-0.102241	0.441	0.616	1	RMER10A	ERVL	LTR
RLTR24.ERV1.LTR	0.00476232	-0.139632	0.19	0.297	1	RLTR24	ERV1	LTR
Plat-L3.CR1.LINE	0.00479914	-0.0690287	0.054	0.12	1	Plat-L3	CR1	LINE
L1ME3G.L1.LINE	0.00496008	-0.0825682	0.125	0.216	1	L1ME3G	L1	LINE
RMER17A.ERVK.LTR	0.00503208	-0.0611674	0.258	0.395	1	RMER17A	ERVK	LTR
RMER13B.ERVK.LTR	0.00536293	-0.0915112	0.133	0.227	1	RMER13B	ERVK	LTR
MER21C.ERVL.LTR	0.00584229	0.240438	0.323	0.249	1	MER21C	ERVL	LTR
RLTR11D.ERVK.LTR	0.00593565	-0.083384	0.065	0.132	1	RLTR11D	ERVK	LTR
RLTR18.ERVK.LTR	0.00623683	-0.0940575	0.061	0.126	1	RLTR18	ERVK	LTR
ERVL-E-int.ERVL.LTR	0.00650351	-0.0831467	0.065	0.132	1	ERVL-E-int	ERVL	LTR
RLTR20A3-MM.ERVK.LTR	0.00656745	-0.108745	0.104	0.185	1	RLTR20A3-MM	ERVK	LTR
Lx4A.L1.LINE	0.00667172	0.154917	0.839	0.821	1	Lx4A	L1	LINE
MER44B.TcMar-Tigger.DNA	0.00694554	-0.0939299	0.211	0.319	1	MER44B	TcMar-Tigger	DNA
ORR1D1-int.ERVL-MaLR.LTR	0.00776478	-0.10409	0.28	0.415	1	ORR1D1-int	ERVL-MaLR	LTR
L2b.L2.LINE	0.00780702	0.199935	0.928	0.93	1	L2b	L2	LINE
MLTR73.ERV1.LTR	0.00789895	-0.135682	0.097	0.171	1	MLTR73	ERV1	LTR
ORR1A4-int.ERVL-MaLR.LTR	0.00819	-0.0790609	0.201	0.303	1	ORR1A4-int	ERVL-MaLR	LTR
RMER16B2.ERVK.LTR	0.0082321	-0.0593785	0.097	0.176	1	RMER16B2	ERVK	LTR
L1M4b.L1.LINE	0.00834843	-0.0900137	0.315	0.459	1	L1M4b	L1	LINE
Tigger17a.TcMar-Tigger.DNA	0.00868262	-0.0382889	0.229	0.359	1	Tigger17a	TcMar-Tigger	DNA
RLTR27.ERVK.LTR	0.00887429	-0.0836261	0.047	0.104	1	RLTR27	ERVK	LTR
ORR1C2-int.ERVL-MaLR.LTR	0.00932384	-0.125293	0.222	0.322	1	ORR1C2-int	ERVL-MaLR	LTR
L4-A-Mam.RTE-X.LINE	0.00937789	-0.0593785	0.054	0.115	1	L4-A-Mam	RTE-X	LINE
MER63A.hAT-Blackjack.DNA	0.00942131	-0.0499798	0.072	0.14	1	MER63A	hAT-Blackjack	DNA
RMER2.ERV1.LTR	0.00967336	-0.0743767	0.09	0.162	1	RMER2	ERV1	LTR
RLTR12A.ERVK.LTR	0.00978714	-0.0625389	0.158	0.252	1	RLTR12A	ERVK	LTR
L1ME2z.L1.LINE	0.00999196	-0.0937673	0.161	0.252	1	L1ME2z	L1	LINE
RLTR1B-int.ERV1.LTR	0.0104792	-0.0723706	0.072	0.137	1	RLTR1B-int	ERV1	LTR
AmnSINE1.Deu.SINE	0.010648	-0.0513667	0.093	0.168	1	AmnSINE1	Deu	SINE
RMER17D.ERVK.LTR	0.010676	-0.0787439	0.14	0.224	1	RMER17D	ERVK	LTR
MIRc.MIR.SINE	0.0107225	0.185277	0.993	0.95	1	MIRc	MIR	SINE
L1ME3B.L1.LINE	0.0117944	-0.119979	0.165	0.249	1	L1ME3B	L1	LINE
MLT1F.ERVL-MaLR.LTR	0.0129535	-0.0572428	0.151	0.241	1	MLT1F	ERVL-MaLR	LTR
MLT1O.ERVL-MaLR.LTR	0.013294	-0.0690287	0.057	0.115	1	MLT1O	ERVL-MaLR	LTR
MER31B.ERV1.LTR	0.0133256	-0.0943123	0.079	0.143	1	MER31B	ERV1	LTR
L1M2c.L1.LINE	0.013786	-0.0818933	0.068	0.129	1	L1M2c	L1	LINE
MLT1I.ERVL-MaLR.LTR	0.0139284	-0.0593785	0.09	0.16	1	MLT1I	ERVL-MaLR	LTR
L1M7.L1.LINE	0.0146481	-0.0766153	0.097	0.165	1	L1M7	L1	LINE
MTC-int.ERVL-MaLR.LTR	0.0150472	-0.284381	1	0.992	1	MTC-int	ERVL-MaLR	LTR
Tigger5.TcMar-Tigger.DNA	0.0150811	-0.0498558	0.161	0.252	1	Tigger5	TcMar-Tigger	DNA
RLTR13E.ERVK.LTR	0.0152922	-0.056988	0.054	0.109	1	RLTR13E	ERVK	LTR
RMER17B.ERVK.LTR	0.0154031	-0.0529996	0.437	0.599	1	RMER17B	ERVK	LTR
PB1D7.Alu.SINE	0.0154082	-0.0662218	1	1	1	PB1D7	Alu	SINE
RMER13A.ERVK.LTR	0.0154369	-0.0642443	0.05	0.104	1	RMER13A	ERVK	LTR
Charlie1b.hAT-Charlie.DNA	0.0159165	-0.0256477	0.168	0.255	1	Charlie1b	hAT-Charlie	DNA
RLTR19C.ERVK.LTR	0.0159385	-0.0627143	0.125	0.204	1	RLTR19C	ERVK	LTR
MER96B.hAT-Tip100.DNA	0.0164135	-0.054625	0.068	0.129	1	MER96B	hAT-Tip100	DNA
MLT1E.ERVL-MaLR.LTR	0.0169922	-0.066574	0.061	0.118	1	MLT1E	ERVL-MaLR	LTR
BGLII-B.ERVK.LTR	0.01905	-0.0636031	0.158	0.241	1	BGLII-B	ERVK	LTR
RLTR12E.ERVK.LTR	0.0191427	-0.0667205	0.05	0.101	1	RLTR12E	ERVK	LTR
L1ME3.L1.LINE	0.0195353	-0.0496693	0.28	0.398	1	L1ME3	L1	LINE
Charlie2b.hAT-Charlie.DNA	0.0202304	-0.0424254	0.104	0.174	1	Charlie2b	hAT-Charlie	DNA
L1M3.L1.LINE	0.0213867	0.246658	0.713	0.762	1	L1M3	L1	LINE
RMER6A.ERVK.LTR	0.0215062	0.13032	0.946	0.927	1	RMER6A	ERVK	LTR
MMERVK10C-int.ERVK.LTR	0.0220059	-0.255535	0.283	0.387	1	MMERVK10C-int	ERVK	LTR
L1MB2.L1.LINE	0.0240289	0.233024	0.609	0.605	1	L1MB2	L1	LINE
Lx2.L1.LINE	0.024424	0.163939	0.978	0.95	1	Lx2	L1	LINE
L1MD.L1.LINE	0.0250297	0.189936	0.71	0.717	1	L1MD	L1	LINE
ORR1A2.ERVL-MaLR.LTR	0.0250408	0.125494	0.993	0.978	1	ORR1A2	ERVL-MaLR	LTR
RLTR13D6.ERVK.LTR	0.0264312	-0.0712722	0.072	0.126	1	RLTR13D6	ERVK	LTR
RLTR1C.ERV1.LTR	0.0273917	-0.0641956	0.061	0.112	1	RLTR1C	ERV1	LTR
MLT1F2.ERVL-MaLR.LTR	0.0274443	-0.0518673	0.147	0.224	1	MLT1F2	ERVL-MaLR	LTR
L1MD1.L1.LINE	0.0275229	0.225925	0.376	0.328	1	L1MD1	L1	LINE
MER53.hAT.DNA	0.0276638	0.21328	0.211	0.154	1	MER53	hAT	DNA
RLTR14-RN.ERV1.LTR	0.0280167	-0.0990244	0.154	0.224	1	RLTR14-RN	ERV1	LTR
L1-Mus3.L1.LINE	0.0283004	0.131836	1	1	1	L1-Mus3	L1	LINE
MLT1J2.ERVL-MaLR.LTR	0.028496	-0.0464395	0.14	0.216	1	MLT1J2	ERVL-MaLR	LTR
MLTR18-MM.ERVK.LTR	0.0285293	-0.0492306	0.115	0.182	1	MLTR18-MM	ERVK	LTR
ID.ID.SINE	0.031282	-0.102614	0.918	0.944	1	ID	ID	SINE
ETnERV2-int.ERVK.LTR	0.0316638	-0.0789933	0.143	0.218	1	ETnERV2-int	ERVK	LTR
RLTR48A.ERV1.LTR	0.0328835	-0.0593785	0.075	0.129	1	RLTR48A	ERV1	LTR
RMER6-int.ERVK.LTR	0.0330584	-0.0617495	0.075	0.129	1	RMER6-int	ERVK	LTR
RLTR17D-Mm.ERVK.LTR	0.034336	-0.0550134	0.151	0.224	1	RLTR17D-Mm	ERVK	LTR
RLTR13D3A1.ERVK.LTR	0.0345284	-0.124563	0.226	0.303	1	RLTR13D3A1	ERVK	LTR
LTR33.ERVL.LTR	0.0347552	-0.0427273	0.068	0.12	1	LTR33	ERVL	LTR
RLTR16B-MM.ERVK.LTR	0.0349392	-0.0465649	0.09	0.148	1	RLTR16B-MM	ERVK	LTR
MTB-Mm-int.ERVL-MaLR.LTR	0.0358083	-0.0368822	0.068	0.12	1	MTB-Mm-int	ERVL-MaLR	LTR
LTR72-RN.ERV1.LTR	0.0364723	-0.088441	0.172	0.244	1	LTR72-RN	ERV1	LTR
L1MB3.L1.LINE	0.0371669	0.188828	0.685	0.675	1	L1MB3	L1	LINE
MTA-Mm.ERVL-MaLR.LTR	0.0382811	-0.0439274	0.939	0.947	1	MTA-Mm	ERVL-MaLR	LTR
RLTR22-Mus.ERVK.LTR	0.0389244	-0.0415892	0.072	0.123	1	RLTR22-Mus	ERVK	LTR
MER33.hAT-Charlie.DNA	0.0390832	-0.0766003	0.366	0.476	1	MER33	hAT-Charlie	DNA
URR1A.hAT-Charlie.DNA	0.039612	0.131055	0.986	0.947	1	URR1A	hAT-Charlie	DNA
MER44A.TcMar-Tigger.DNA	0.0403047	-0.0337052	0.122	0.188	1	MER44A	TcMar-Tigger	DNA
MLT1F-int.ERVL-MaLR.LTR	0.040709	-0.0488351	0.082	0.137	1	MLT1F-int	ERVL-MaLR	LTR
MER102b.hAT-Charlie.DNA	0.0408167	-0.0428904	0.082	0.137	1	MER102b	hAT-Charlie	DNA
L2.L2.LINE	0.041517	0.126788	0.996	0.964	1	L2	L2	LINE
MLT1E2.ERVL-MaLR.LTR	0.0433172	-0.0525573	0.108	0.168	1	MLT1E2	ERVL-MaLR	LTR
PB1D11.Alu.SINE	0.0444307	0.117235	1	0.994	1	PB1D11	Alu	SINE
L1M1.L1.LINE	0.0447547	-0.0764521	0.115	0.171	1	L1M1	L1	LINE
MLTR31FA-MM.ERVK.LTR	0.0447809	-0.0704	0.14	0.204	1	MLTR31FA-MM	ERVK	LTR
IAPLTR2b.ERVK.LTR	0.0449069	-0.0419334	0.09	0.146	1	IAPLTR2b	ERVK	LTR
MER121.TcMar.DNA	0.0454516	-0.0366585	0.14	0.204	1	MER121	TcMar	DNA
MER2.TcMar-Tigger.DNA	0.0454636	0.159289	0.885	0.857	1	MER2	TcMar-Tigger	DNA
L1MA10.L1.LINE	0.0463836	-0.0225025	0.093	0.151	1	L1MA10	L1	LINE
RMER19B.ERVK.LTR	0.0489103	0.122487	0.763	0.77	1	RMER19B	ERVK	LTR
L1MEf.L1.LINE	0.0499653	0.211035	0.538	0.546	1	L1MEf	L1	LINE
RLTR31B2.ERVK.LTR	0.0508254	-0.0539365	0.151	0.216	1	RLTR31B2	ERVK	LTR
L1Md-F2.L1.LINE	0.0510468	0.113114	1	1	1	L1Md-F2	L1	LINE
MLT1L.ERVL-MaLR.LTR	0.0533362	-0.0512897	0.097	0.151	1	MLT1L	ERVL-MaLR	LTR
RLTR41C.ERV1.LTR	0.0547443	-0.0487313	0.075	0.123	1	RLTR41C	ERV1	LTR
Charlie15b.hAT-Charlie.DNA	0.0585232	-0.0497925	0.072	0.118	1	Charlie15b	hAT-Charlie	DNA
MER5B.hAT-Charlie.DNA	0.0591991	0.216496	0.484	0.485	1	MER5B	hAT-Charlie	DNA
Looper.PiggyBac.DNA	0.0594988	0.187676	0.297	0.252	1	Looper	PiggyBac	DNA
L1Md-F3.L1.LINE	0.0596124	0.143841	0.993	0.989	1	L1Md-F3	L1	LINE
MER34B-int.ERV1.LTR	0.0599121	-0.0593785	0.086	0.134	1	MER34B-int	ERV1	LTR
MER58A.hAT-Charlie.DNA	0.0605522	0.248555	0.48	0.482	1	MER58A	hAT-Charlie	DNA
MTC.ERVL-MaLR.LTR	0.0619729	0.127755	1	0.989	1	MTC	ERVL-MaLR	LTR
MER58B.hAT-Charlie.DNA	0.0640918	0.178781	0.627	0.619	1	MER58B	hAT-Charlie	DNA
RLTR10A.ERVK.LTR	0.0672916	-0.0271981	0.072	0.118	1	RLTR10A	ERVK	LTR
RLTR51A-Mm.ERVK.LTR	0.0678113	-0.00788823	0.38	0.504	1	RLTR51A-Mm	ERVK	LTR
IAPLTR2a.ERVK.LTR	0.0695979	-0.0305583	0.097	0.148	1	IAPLTR2a	ERVK	LTR
MER119.hAT-Charlie.DNA	0.069717	-0.043872	0.075	0.12	1	MER119	hAT-Charlie	DNA
RLTR12B.ERVK.LTR	0.0710082	0.0187805	0.229	0.314	1	RLTR12B	ERVK	LTR
Charlie29a.hAT-Charlie.DNA	0.0728218	-0.013123	0.072	0.118	1	Charlie29a	hAT-Charlie	DNA
L1MDb.L1.LINE	0.0765793	-0.045832	0.1	0.151	1	L1MDb	L1	LINE
Cheshire.hAT-Charlie.DNA	0.0771695	-0.0125628	0.204	0.28	1	Cheshire	hAT-Charlie	DNA
RLTR25A.ERVK.LTR	0.0788428	0.16593	0.591	0.613	1	RLTR25A	ERVK	LTR
RLTR19.ERVK.LTR	0.0792798	-0.00810988	0.262	0.353	1	RLTR19	ERVK	LTR
L1ME3E.L1.LINE	0.0798301	0.210542	0.197	0.154	1	L1ME3E	L1	LINE
RLTR12D.ERVK.LTR	0.0827542	-0.0413446	0.118	0.171	1	RLTR12D	ERVK	LTR
MTEb-int.ERVL-MaLR.LTR	0.0829298	-0.0354238	0.143	0.202	1	MTEb-int	ERVL-MaLR	LTR
L1Md-T.L1.LINE	0.0874154	0.084579	1	0.997	1	L1Md-T	L1	LINE
L1VL4.L1.LINE	0.0875806	0.14909	0.756	0.759	1	L1VL4	L1	LINE
RLTR51B-Mm.ERVK.LTR	0.0932047	-0.00435633	0.082	0.129	1	RLTR51B-Mm	ERVK	LTR
L1MC5a.L1.LINE	0.0959699	0.176903	0.516	0.538	1	L1MC5a	L1	LINE
MLT1G.ERVL-MaLR.LTR	0.0971709	-0.0284256	0.108	0.157	1	MLT1G	ERVL-MaLR	LTR
MER5A.hAT-Charlie.DNA	0.100547	0.152126	0.692	0.695	1	MER5A	hAT-Charlie	DNA
L1MC1.L1.LINE	0.101825	0.121836	0.835	0.824	1	L1MC1	L1	LINE
Kanga1.TcMar-Tc2.DNA	0.1022	0.0843569	0.115	0.078	1	Kanga1	TcMar-Tc2	DNA
MERVL-int.ERVL.LTR	0.109407	-0.0283301	0.186	0.255	1	MERVL-int	ERVL	LTR
LTR75.ERVL.LTR	0.112327	-0.0105497	0.072	0.112	1	LTR75	ERVL	LTR
RLTR31D-MM.ERVK.LTR	0.113683	0.102893	0.606	0.622	1	RLTR31D-MM	ERVK	LTR
MER103C.hAT-Charlie.DNA	0.115287	-0.0253484	0.086	0.129	1	MER103C	hAT-Charlie	DNA
L1MEc.L1.LINE	0.122237	-0.069277	0.527	0.644	1	L1MEc	L1	LINE
RLTR6B-Mm.ERV1.LTR	0.124773	-0.040078	0.068	0.104	1	RLTR6B-Mm	ERV1	LTR
ORR1A1.ERVL-MaLR.LTR	0.126782	0.169055	0.631	0.675	1	ORR1A1	ERVL-MaLR	LTR
ORR1A1-int.ERVL-MaLR.LTR	0.128693	-0.0304339	0.208	0.272	1	ORR1A1-int	ERVL-MaLR	LTR
RLTR9D.ERVK.LTR	0.131275	-0.0246708	0.068	0.104	1	RLTR9D	ERVK	LTR
Tigger6b.TcMar-Tigger.DNA	0.1326	-0.0225025	0.108	0.151	1	Tigger6b	TcMar-Tigger	DNA
L1MC4a.L1.LINE	0.135718	-0.0279588	0.416	0.529	1	L1MC4a	L1	LINE
LFSINE-Vert.tRNA.SINE	0.140399	-0.0453034	0.093	0.132	1	LFSINE-Vert	tRNA	SINE
L1MEi.L1.LINE	0.144475	0.0707251	0.104	0.073	1	L1MEi	L1	LINE
Lx3B.L1.LINE	0.149756	0.176811	0.735	0.79	1	Lx3B	L1	LINE
MER21B.ERVL.LTR	0.150116	-0.00921575	0.308	0.392	1	MER21B	ERVL	LTR
MLTR18D-MM.ERVK.LTR	0.150814	-0.0346561	0.086	0.123	1	MLTR18D-MM	ERVK	LTR
L1ME3A.L1.LINE	0.151553	0.0499201	0.351	0.468	1	L1ME3A	L1	LINE
RLTR20A4.ERVK.LTR	0.153807	0.0073308	0.427	0.546	1	RLTR20A4	ERVK	LTR
L1MA9.L1.LINE	0.155938	-0.0145906	0.366	0.457	1	L1MA9	L1	LINE
ORR1E-int.ERVL-MaLR.LTR	0.15842	0.0134268	0.229	0.305	1	ORR1E-int	ERVL-MaLR	LTR
L1MA7.L1.LINE	0.159802	0.0251177	0.401	0.513	1	L1MA7	L1	LINE
RMER17C2.ERVK.LTR	0.161927	-0.0111234	0.444	0.574	1	RMER17C2	ERVK	LTR
ORR1D1.ERVL-MaLR.LTR	0.16577	0.0915175	0.996	0.978	1	ORR1D1	ERVL-MaLR	LTR
L1ME4c.L1.LINE	0.166489	-0.00784825	0.161	0.213	1	L1ME4c	L1	LINE
ORR1C1-int.ERVL-MaLR.LTR	0.168487	-0.0147095	0.129	0.174	1	ORR1C1-int	ERVL-MaLR	LTR
ORR1D-int.ERVL-MaLR.LTR	0.175033	0.00127099	0.129	0.176	1	ORR1D-int	ERVL-MaLR	LTR
LTR75-1.ERV1.LTR	0.183286	-0.0246708	0.079	0.112	1	LTR75-1	ERV1	LTR
L1MA4A.L1.LINE	0.184188	0.250105	0.502	0.549	1	L1MA4A	L1	LINE
MLT1G1.ERVL-MaLR.LTR	0.18426	-0.0171069	0.136	0.179	1	MLT1G1	ERVL-MaLR	LTR
L1M3e.L1.LINE	0.18465	-0.028718	0.111	0.148	1	L1M3e	L1	LINE
ORR1A2-int.ERVL-MaLR.LTR	0.190013	0.176199	0.659	0.655	1	ORR1A2-int	ERVL-MaLR	LTR
RLTR25B.ERVK.LTR	0.197036	-0.0802875	0.803	0.852	1	RLTR25B	ERVK	LTR
L1MC3.L1.LINE	0.199478	0.119412	0.552	0.591	1	L1MC3	L1	LINE
MTB-int.ERVL-MaLR.LTR	0.201198	-0.00537389	0.086	0.12	1	MTB-int	ERVL-MaLR	LTR
L1-Mur2.L1.LINE	0.201784	0.113365	0.989	0.969	1	L1-Mur2	L1	LINE
RMER15.ERVL.LTR	0.204483	0.117825	0.921	0.952	1	RMER15	ERVL	LTR
Charlie2a.hAT-Charlie.DNA	0.211829	0.071866	0.118	0.09	1	Charlie2a	hAT-Charlie	DNA
RLTR6-int.ERV1.LTR	0.214672	-0.0180195	0.179	0.227	1	RLTR6-int	ERV1	LTR
RLTR42-int.ERVK.LTR	0.223888	0.0614758	0.283	0.367	1	RLTR42-int	ERVK	LTR
L1MA5A.L1.LINE	0.237489	0.0105235	0.294	0.367	1	L1MA5A	L1	LINE
MER68.ERVL.LTR	0.248207	0.0844842	0.118	0.092	1	MER68	ERVL	LTR
L1-Mus1.L1.LINE	0.248287	0.0586593	1	1	1	L1-Mus1	L1	LINE
MTD-int.ERVL-MaLR.LTR	0.250177	-0.0196784	0.466	0.58	1	MTD-int	ERVL-MaLR	LTR
MER45B.hAT-Tip100.DNA	0.255151	0.0673786	0.118	0.092	1	MER45B	hAT-Tip100	DNA
BGLII.ERVK.LTR	0.261318	0.00284975	0.247	0.305	1	BGLII	ERVK	LTR
MER3.hAT-Charlie.DNA	0.264245	0.0160737	0.387	0.476	1	MER3	hAT-Charlie	DNA
RLTR20B3A-MM.ERVK.LTR	0.266201	-0.0156751	0.093	0.123	1	RLTR20B3A-MM	ERVK	LTR
MARNA.TcMar-Mariner.DNA	0.269168	0.022577	0.133	0.174	1	MARNA	TcMar-Mariner	DNA
RLTR33.ERVK.LTR	0.271719	-0.0275248	0.143	0.179	1	RLTR33	ERVK	LTR
RLTR28B.ERVL.LTR	0.273216	-0.00741513	0.108	0.14	1	RLTR28B	ERVL	LTR
Lx2A.L1.LINE	0.300617	-0.0113985	0.115	0.146	1	Lx2A	L1	LINE
RLTR13B1.ERVK.LTR	0.306828	0.0484149	0.104	0.081	1	RLTR13B1	ERVK	LTR
L1MC.L1.LINE	0.312379	0.0957711	0.767	0.779	1	L1MC	L1	LINE
RMER16-int.ERVK.LTR	0.3163	0.0012945	0.297	0.356	1	RMER16-int	ERVK	LTR
RLTR11B.ERVK.LTR	0.318476	-0.0248813	0.133	0.165	1	RLTR11B	ERVK	LTR
Kanga1b.TcMar-Tc2.DNA	0.329178	0.0988386	0.176	0.154	1	Kanga1b	TcMar-Tc2	DNA
MLT2B3.ERVL.LTR	0.338814	0.0602031	0.147	0.123	1	MLT2B3	ERVL	LTR
L1-Mus2.L1.LINE	0.350889	-0.0648227	0.986	0.972	1	L1-Mus2	L1	LINE
RMER6D.ERVK.LTR	0.359293	0.106949	0.262	0.241	1	RMER6D	ERVK	LTR
RMER6BA.ERVK.LTR	0.359578	0.0132668	0.14	0.171	1	RMER6BA	ERVK	LTR
MER63D.hAT-Blackjack.DNA	0.362178	0.0926245	0.24	0.221	1	MER63D	hAT-Blackjack	DNA
MTB-Mm.ERVL-MaLR.LTR	0.362462	0.132915	0.538	0.58	1	MTB-Mm	ERVL-MaLR	LTR
RLTR10B2.ERVK.LTR	0.364966	-0.011039	0.194	0.23	1	RLTR10B2	ERVK	LTR
MLT1H1.ERVL-MaLR.LTR	0.385884	-0.00790953	0.122	0.148	1	MLT1H1	ERVL-MaLR	LTR
MER31A.ERV1.LTR	0.386089	0.0757999	0.165	0.146	1	MER31A	ERV1	LTR
MurERV4-int.ERVK.LTR	0.387031	0.0669074	0.659	0.672	1	MurERV4-int	ERVK	LTR
L1MB4.L1.LINE	0.387254	-0.0137559	0.444	0.532	1	L1MB4	L1	LINE
Tigger17c.TcMar-Tigger.DNA	0.388757	0.1497	0.244	0.232	1	Tigger17c	TcMar-Tigger	DNA
L1MCb.L1.LINE	0.39256	-0.0182063	0.1	0.123	1	L1MCb	L1	LINE
RMER17C.ERVK.LTR	0.408918	0.0845002	0.961	0.91	1	RMER17C	ERVK	LTR
MER34A.ERV1.LTR	0.414219	0.0210835	0.097	0.12	1	MER34A	ERV1	LTR
L1VL1.L1.LINE	0.418936	0.0914464	0.301	0.283	1	L1VL1	L1	LINE
ETnERV3-int.ERVK.LTR	0.443873	0.00711686	0.143	0.171	1	ETnERV3-int	ERVK	LTR
MER102c.hAT-Charlie.DNA	0.458176	0.0758106	0.111	0.095	1	MER102c	hAT-Charlie	DNA
RLTR34C-MM.ERVK.LTR	0.48029	0.0538321	0.104	0.09	1	RLTR34C-MM	ERVK	LTR
ORR1G.ERVL-MaLR.LTR	0.495824	0.0331024	0.387	0.457	1	ORR1G	ERVL-MaLR	LTR
MLTR11B.ERVK.LTR	0.497781	0.111484	0.251	0.244	1	MLTR11B	ERVK	LTR
MT2B1.ERVL.LTR	0.501554	0.0920258	0.767	0.815	1	MT2B1	ERVL	LTR
L1MDa.L1.LINE	0.512941	-0.0608964	0.914	0.88	1	L1MDa	L1	LINE
Charlie4a.hAT-Charlie.DNA	0.523471	0.0344435	0.283	0.331	1	Charlie4a	hAT-Charlie	DNA
MER58C.hAT-Charlie.DNA	0.523709	0.0665622	0.108	0.095	1	MER58C	hAT-Charlie	DNA
HAL1.L1.LINE	0.526001	0.129809	0.581	0.65	1	HAL1	L1	LINE
L1MA5.L1.LINE	0.531223	0.131603	0.548	0.602	1	L1MA5	L1	LINE
L1VL2.L1.LINE	0.532546	0.000650093	0.814	0.84	1	L1VL2	L1	LINE
L1ME4a.L1.LINE	0.546765	0.120504	0.29	0.291	1	L1ME4a	L1	LINE
L1MC5.L1.LINE	0.549915	0.0963914	0.728	0.793	1	L1MC5	L1	LINE
L1MEb.L1.LINE	0.562427	0.107731	0.254	0.258	1	L1MEb	L1	LINE
L1MCc.L1.LINE	0.568469	0.00443655	0.093	0.109	1	L1MCc	L1	LINE
L1ME2.L1.LINE	0.587104	0.172384	0.398	0.44	1	L1ME2	L1	LINE
RLTR19-int.ERVK.LTR	0.588204	0.11152	0.588	0.647	1	RLTR19-int	ERVK	LTR
MTE2a.ERVL-MaLR.LTR	0.595636	0.0537517	0.953	0.941	1	MTE2a	ERVL-MaLR	LTR
MLT1B.ERVL-MaLR.LTR	0.603799	0.0996941	0.677	0.756	1	MLT1B	ERVL-MaLR	LTR
L1-Mur1.L1.LINE	0.612907	0.12424	0.509	0.56	1	L1-Mur1	L1	LINE
RMER13A2.ERVK.LTR	0.639193	0.119085	0.204	0.196	1	RMER13A2	ERVK	LTR
Lx2B2.L1.LINE	0.665049	0.102233	0.674	0.723	1	Lx2B2	L1	LINE
L1M4a1.L1.LINE	0.674009	0.0246857	0.104	0.118	1	L1M4a1	L1	LINE
MERVK26-int.ERVK.LTR	0.677835	0.0362567	0.161	0.182	1	MERVK26-int	ERVK	LTR
RLTR14-int.ERV1.LTR	0.678979	0.0740886	0.168	0.162	1	RLTR14-int	ERV1	LTR
RMER19A.ERVK.LTR	0.684431	0.0765049	0.351	0.353	1	RMER19A	ERVK	LTR
MusHAL1.L1.LINE	0.68892	0.0583165	0.599	0.706	1	MusHAL1	L1	LINE
MLTR11A.ERVK.LTR	0.691205	0.102723	0.362	0.387	1	MLTR11A	ERVK	LTR
MER46C.TcMar-Tigger.DNA	0.692941	0.0900688	0.233	0.23	1	MER46C	TcMar-Tigger	DNA
RMER10B.ERVL.LTR	0.693046	0.0736733	0.462	0.529	1	RMER10B	ERVL	LTR
L3b.CR1.LINE	0.703916	0.111102	0.272	0.283	1	L3b	CR1	LINE
ORR1C2.ERVL-MaLR.LTR	0.754945	0.161994	0.803	0.829	1	ORR1C2	ERVL-MaLR	LTR
MT-int.ERVL-MaLR.LTR	0.759581	0.0136551	0.097	0.106	1	MT-int	ERVL-MaLR	LTR
MLT1A.ERVL-MaLR.LTR	0.760305	0.0626822	0.341	0.389	1	MLT1A	ERVL-MaLR	LTR
L1M.L1.LINE	0.769261	0.0560987	0.118	0.115	1	L1M	L1	LINE
RLTR20C1-MM.ERVK.LTR	0.773702	0.0859466	0.38	0.401	1	RLTR20C1-MM	ERVK	LTR
ORR1B2-int.ERVL-MaLR.LTR	0.774442	0.103722	0.333	0.387	1	ORR1B2-int	ERVL-MaLR	LTR
MTE2b-int.ERVL-MaLR.LTR	0.776177	0.0259998	0.154	0.168	1	MTE2b-int	ERVL-MaLR	LTR
Tigger5b.TcMar-Tigger.DNA	0.780143	0.147072	0.319	0.339	1	Tigger5b	TcMar-Tigger	DNA
RLTR45-int.ERVK.LTR	0.78178	0.101382	0.168	0.193	1	RLTR45-int	ERVK	LTR
RMER5.ERV1.LTR	0.810191	0.042854	0.656	0.717	1	RMER5	ERV1	LTR
L1MCa.L1.LINE	0.810732	0.0710531	0.656	0.731	1	L1MCa	L1	LINE
Tigger2b.TcMar-Tigger.DNA	0.816178	0.0700568	0.215	0.235	1	Tigger2b	TcMar-Tigger	DNA
MT2A.ERVL.LTR	0.826418	0.0587237	0.706	0.765	1	MT2A	ERVL	LTR
HAL1ME.L1.LINE	0.860141	0.044773	0.165	0.176	1	HAL1ME	L1	LINE
Lx5c.L1.LINE	0.860463	0.00226723	0.975	0.952	1	Lx5c	L1	LINE
RMER4A.ERVK.LTR	0.862371	0.0375048	0.659	0.728	1	RMER4A	ERVK	LTR
MurERV4-19-int.ERVK.LTR	0.871221	0.0771761	0.297	0.331	1	MurERV4-19-int	ERVK	LTR
Lx3C.L1.LINE	0.886298	0.057056	0.71	0.748	1	Lx3C	L1	LINE
ID2.ID.SINE	0.914823	0.0439992	0.67	0.765	1	ID2	ID	SINE
MLT1A1.ERVL-MaLR.LTR	0.917574	0.0726037	0.405	0.454	1	MLT1A1	ERVL-MaLR	LTR
BGLII-B2.ERVK.LTR	0.954678	0.0355241	0.118	0.12	1	BGLII-B2	ERVK	LTR
RLTR28.ERVL.LTR	0.958993	-0.113066	0.638	0.667	1	RLTR28	ERVL	LTR
MLT1J.ERVL-MaLR.LTR	0.966507	0.0987744	0.326	0.359	1	MLT1J	ERVL-MaLR	LTR

## Sheet: Table S5
Table S5. Average expression of TE silencers in human (Down: down-regulated in pre_HECs; Significant: significantly differentially expressed genes).
Gene	VEC	AEC	pre-HEC	HEC	HSC	Down	Significant
KRBA2	0.12396	0.169231	0.138528	0.235294	0.137546	TRUE	FALSE
KRBOX1	0.0918549	0.119231	0.0865801	0.176471	0.122677	TRUE	FALSE
KRBOX4	0.290131	0.35	0.290043	0.205882	0.234201	TRUE	FALSE
POGK	0.20868	0.161538	0.363636	0.647059	0.460967	TRUE	FALSE
RBAK	0.0796671	0.0653846	0.04329	0.117647	0.118959	TRUE	FALSE
ZFP1	0.175386	0.126923	0.0995671	0.205882	0.182156	TRUE	FALSE
ZFP14	0.222354	0.3	0.233766	0.176471	0.301115	TRUE	FALSE
ZFP28	0.0508323	0.0384615	0.030303	0.0588235	0.0297398	TRUE	FALSE
ZFP30	0.113555	0.0923077	0.0995671	0.0294118	0.141264	TRUE	FALSE
ZFP37	0.053805	0.0346154	0.030303	0.0294118	0.0111524	TRUE	FALSE
ZFP57	0.00564804	0	0.025974	0.0588235	0.0594796	TRUE	FALSE
ZFP69	0.0338882	0.0230769	0.030303	0	0.0669145	TRUE	FALSE
ZFP69B	0.0434007	0.0192308	0.021645	0	0.0297398	TRUE	FALSE
ZFP82	0.21195	0.176923	0.12987	0.0294118	0.226766	TRUE	FALSE
ZFP90	0.264566	0.234615	0.199134	0.352941	0.297398	TRUE	FALSE
ZIK1	0.134067	0.0923077	0.0952381	0.0294118	0.111524	TRUE	FALSE
ZIM2	0.00208086	0	0	0	0.00371747	TRUE	FALSE
ZKSCAN1	1.04756	0.865385	1.25974	1.32353	0.832714	FALSE	FALSE
ZKSCAN2	0.0407253	0.0423077	0.034632	0.0294118	0.063197	TRUE	FALSE
ZKSCAN3	0.0332937	0.0192308	0.025974	0.0882353	0.0297398	TRUE	FALSE
ZKSCAN4	0.082937	0.0576923	0.12987	0.205882	0.178439	TRUE	FALSE
ZKSCAN5	0.0963139	0.103846	0.0909091	0.0882353	0.111524	TRUE	FALSE
ZKSCAN7	0.0264566	0.0153846	0.030303	0.0588235	0.0371747	TRUE	FALSE
ZKSCAN8	0.0897741	0.0961538	0.0909091	0.235294	0.122677	TRUE	FALSE
ZNF2	0.0552913	0.0423077	0.038961	0.0588235	0.0743494	TRUE	FALSE
ZNF3	0.526159	0.465385	0.376623	0.588235	0.434944	TRUE	FALSE
ZNF7	0.23692	0.269231	0.225108	0.294118	0.30855	TRUE	FALSE
ZNF8	0.0998811	0.1	0.0822511	0.176471	0.104089	TRUE	FALSE
ZNF10	0.0692628	0.0423077	0.0779221	0.0294118	0.0855019	TRUE	FALSE
ZNF12	0.209275	0.15	0.268398	0.470588	0.219331	FALSE	FALSE
ZNF14	0.0659929	0.0576923	0.0519481	0.0294118	0.0743494	TRUE	FALSE
ZNF17	0.0439952	0.0384615	0.04329	0.0882353	0.0446097	TRUE	FALSE
ZNF18	0.0567776	0.0307692	0.0519481	0.0882353	0.0743494	TRUE	FALSE
ZNF19	0.0332937	0.0423077	0.030303	0.0294118	0.0557621	TRUE	FALSE
ZNF20	0.0368609	0.05	0.0649351	0.0588235	0.063197	TRUE	FALSE
ZNF25	0.0558859	0.0961538	0.0779221	0.0294118	0.0371747	FALSE	FALSE
ZNF26	0.162604	0.0807692	0.17316	0.205882	0.189591	TRUE	FALSE
ZNF28	0.0847206	0.0846154	0.12987	0.205882	0.107807	FALSE	FALSE
ZNF30	0.0689655	0.0538462	0.012987	0.0882353	0.0297398	TRUE	FALSE
ZNF33A	0.492568	0.430769	0.584416	0.647059	0.546468	FALSE	FALSE
ZNF33B	0.308859	0.342308	0.380952	0.352941	0.609665	TRUE	FALSE
ZNF34	0.0502378	0.0538462	0.0822511	0.0588235	0.0855019	TRUE	FALSE
ZNF37A	0.280024	0.2	0.34632	0.352941	0.342007	TRUE	FALSE
ZNF41	0.029132	0.0230769	0.00865801	0.0294118	0.0223048	TRUE	FALSE
ZNF43	0.393876	0.353846	0.229437	0.264706	0.230483	TRUE	FALSE
ZNF44	0.137039	0.142308	0.207792	0.235294	0.193309	TRUE	FALSE
ZNF45	0.0633175	0.0346154	0.025974	0.0588235	0.100372	TRUE	FALSE
ZNF57	0.0398335	0.0192308	0.047619	0.147059	0.063197	TRUE	FALSE
ZNF69	0.0624257	0.0769231	0.0735931	0.0588235	0.100372	TRUE	FALSE
ZNF74	0.154578	0.0923077	0.0779221	0.147059	0.219331	TRUE	FALSE
ZNF75A	0.343341	0.4	0.341991	0.470588	0.327138	TRUE	FALSE
ZNF75D	0.0624257	0.0730769	0.0735931	0.0882353	0.0594796	FALSE	FALSE
ZNF77	0.0766944	0.0461538	0.0995671	0.117647	0.0669145	FALSE	FALSE
ZNF79	0.0264566	0.00769231	0.017316	0.0294118	0.0408922	TRUE	FALSE
ZNF81	0.0273484	0.0153846	0.012987	0.0294118	0.0408922	TRUE	FALSE
ZNF84	0.426873	0.330769	0.354978	0.647059	0.32342	TRUE	FALSE
ZNF85	0.397741	0.319231	0.181818	0.470588	0.252788	TRUE	FALSE
ZNF90	0.126932	0.0538462	0.047619	0.0588235	0.197026	TRUE	FALSE
ZNF91	0.372176	0.326923	0.320346	0.441176	0.260223	TRUE	FALSE
ZNF92	0.291617	0.226923	0.229437	0.264706	0.245353	TRUE	FALSE
ZNF93	0.318074	0.265385	0.134199	0.176471	0.342007	TRUE	FALSE
ZNF98	0.0234839	0.0192308	0.047619	0.0882353	0.070632	TRUE	FALSE
ZNF99	0.019025	0.0153846	0.00865801	0.0294118	0.0334572	TRUE	FALSE
ZNF100	0.188169	0.130769	0.112554	0.0882353	0.167286	TRUE	FALSE
ZNF101	0.0769917	0.0961538	0.116883	0.147059	0.130112	TRUE	FALSE
ZNF112	0.0743163	0.0653846	0.047619	0.0882353	0.0520446	TRUE	FALSE
ZNF114	0.0796671	0.0730769	0.0995671	0.147059	0.118959	TRUE	FALSE
ZNF124	0.369203	0.292308	0.4329	0.676471	0.304833	FALSE	FALSE
ZNF132	0.0175386	0.00769231	0.017316	0	0.0148699	TRUE	FALSE
ZNF133	0.0835315	0.0730769	0.0995671	0.176471	0.0966543	TRUE	FALSE
ZNF135	0.112069	0.1	0.0779221	0.235294	0.126394	TRUE	FALSE
ZNF136	0.172117	0.103846	0.112554	0.0588235	0.197026	TRUE	FALSE
ZNF138	0.290131	0.223077	0.233766	0.264706	0.237918	TRUE	FALSE
ZNF140	0.183115	0.176923	0.121212	0.147059	0.141264	TRUE	FALSE
ZNF141	0.187574	0.161538	0.138528	0.294118	0.30855	TRUE	FALSE
ZNF154	0.0891795	0.107692	0.0649351	0.0588235	0.100372	TRUE	FALSE
ZNF155	0.0597503	0.0615385	0.0692641	0.0882353	0.0297398	FALSE	FALSE
ZNF160	0.189358	0.207692	0.25974	0.411765	0.200743	FALSE	FALSE
ZNF169	0.0362663	0.0423077	0.047619	0.0588235	0.0966543	TRUE	FALSE
ZNF175	0.0451843	0.0423077	0.04329	0.0588235	0.0669145	TRUE	FALSE
ZNF177	0.0555886	0.0576923	0.04329	0.147059	0.0780669	TRUE	FALSE
ZNF180	0.111772	0.1	0.0649351	0	0.185874	TRUE	FALSE
ZNF181	0.131094	0.0846154	0.0822511	0.117647	0.156134	TRUE	FALSE
ZNF182	0.0734245	0.0730769	0.0735931	0.0294118	0.111524	TRUE	FALSE
ZNF184	0.162307	0.142308	0.0735931	0.147059	0.144981	TRUE	FALSE
ZNF189	0.121581	0.103846	0.0952381	0.205882	0.178439	TRUE	FALSE
ZNF195	0.473543	0.346154	0.341991	0.558824	0.390335	TRUE	FALSE
ZNF197	0.125149	0.138462	0.112554	0.205882	0.174721	TRUE	FALSE
ZNF200	0.124851	0.126923	0.0606061	0.117647	0.126394	TRUE	FALSE
ZNF202	0.0758026	0.0769231	0.04329	0.0294118	0.130112	TRUE	FALSE
ZNF205	0.334423	0.369231	0.238095	0.264706	0.171004	TRUE	FALSE
ZNF208	0.0258621	0.0115385	0.0735931	0.0588235	0.0483271	FALSE	FALSE
ZNF211	0.103151	0.119231	0.0735931	0.117647	0.122677	TRUE	FALSE
ZNF212	0.132283	0.107692	0.138528	0.117647	0.200743	TRUE	FALSE
ZNF213	0.0656956	0.05	0.0692641	0.0588235	0.0520446	FALSE	FALSE
ZNF214	0.0312128	0.0269231	0.038961	0.117647	0.0185874	FALSE	FALSE
ZNF215	0.0383472	0.0269231	0.004329	0.0294118	0.0780669	TRUE	FALSE
ZNF221	0.0121879	0.0192308	0	0	0.00743494	TRUE	FALSE
ZNF222	0.0496433	0.0538462	0.0692641	0.0294118	0.0966543	TRUE	FALSE
ZNF223	0.0404281	0.0230769	0.0519481	0.0882353	0.0594796	TRUE	FALSE
ZNF224	0.209275	0.196154	0.277056	0.352941	0.271375	TRUE	FALSE
ZNF225	0.0431034	0.0269231	0.0562771	0	0.0817844	TRUE	FALSE
ZNF226	0.293103	0.323077	0.220779	0.441176	0.289963	TRUE	FALSE
ZNF227	0.141498	0.130769	0.147186	0.147059	0.182156	TRUE	FALSE
ZNF229	0.0543995	0.0423077	0.0519481	0.117647	0.0817844	TRUE	FALSE
ZNF230	0.087396	0.0576923	0.0606061	0.0294118	0.0594796	TRUE	FALSE
ZNF233	0.019025	0.0115385	0.038961	0	0.0260223	FALSE	FALSE
ZNF235	0.0484542	0.0538462	0.0519481	0.0294118	0.0408922	TRUE	FALSE
ZNF248	0.154281	0.0884615	0.134199	0.147059	0.182156	TRUE	FALSE
ZNF250	0.12931	0.0884615	0.0865801	0.176471	0.115242	TRUE	FALSE
ZNF251	0.0698573	0.0730769	0.0562771	0.0294118	0.0892193	TRUE	FALSE
ZNF253	0.213734	0.119231	0.112554	0.176471	0.167286	TRUE	FALSE
ZNF254	0.299643	0.307692	0.181818	0.264706	0.174721	TRUE	FALSE
ZNF256	0.0927467	0.0653846	0.038961	0	0.0892193	TRUE	FALSE
ZNF257	0.0766944	0.05	0.025974	0.0294118	0.070632	TRUE	FALSE
ZNF263	0.227705	0.276923	0.316017	0.235294	0.260223	FALSE	FALSE
ZNF264	0.104935	0.111538	0.121212	0.147059	0.104089	FALSE	FALSE
ZNF267	0.207491	0.165385	0.0649351	0.205882	0.271375	TRUE	TRUE
ZNF268	0.381094	0.323077	0.320346	0.411765	0.27881	TRUE	FALSE
ZNF273	0.188466	0.119231	0.0865801	0	0.226766	TRUE	FALSE
ZNF274	0.162604	0.157692	0.181818	0.0294118	0.226766	TRUE	FALSE
ZNF275	0.0707491	0.0653846	0.0692641	0.0588235	0.118959	TRUE	FALSE
ZNF282	0.130499	0.0884615	0.125541	0.147059	0.156134	TRUE	FALSE
ZNF283	0.0704518	0.0423077	0.04329	0.0882353	0.100372	TRUE	FALSE
ZNF284	0.0350773	0.0269231	0.025974	0.0294118	0.0297398	TRUE	FALSE
ZNF286A	0.642093	0.542308	0.437229	0.735294	0.550186	TRUE	FALSE
ZNF287	0.0763971	0.1	0.0649351	0.0588235	0.0929368	TRUE	FALSE
ZNF300	0.135553	0.1	0.0779221	0.0882353	0.0929368	TRUE	FALSE
ZNF302	0.509512	0.523077	0.411255	0.705882	0.498141	TRUE	FALSE
ZNF304	0.0380499	0.0307692	0.0562771	0.0588235	0.0520446	FALSE	FALSE
ZNF311	0.0187277	0.00769231	0.012987	0	0.0223048	TRUE	FALSE
ZNF317	0.136445	0.0923077	0.116883	0.264706	0.189591	TRUE	FALSE
ZNF320	0.00505351	0.00769231	0.00865801	0	0.0111524	TRUE	FALSE
ZNF324	0.112366	0.111538	0.0952381	0.205882	0.208178	TRUE	FALSE
ZNF324B	0.0255648	0.0230769	0.021645	0	0.0408922	TRUE	FALSE
ZNF331	0.207788	0.142308	0.155844	0.264706	0.356877	TRUE	FALSE
ZNF333	0.0969084	0.0769231	0.0865801	0.264706	0.107807	TRUE	FALSE
ZNF334	0.0900713	0.0961538	0.103896	0.176471	0.115242	TRUE	FALSE
ZNF337	0.116231	0.142308	0.0952381	0.0588235	0.115242	TRUE	FALSE
ZNF343	0.0371581	0.0269231	0.030303	0.0294118	0.063197	TRUE	FALSE
ZNF347	0.11415	0.107692	0.0779221	0.176471	0.0743494	TRUE	FALSE
ZNF350	0.118609	0.0807692	0.0779221	0.176471	0.126394	TRUE	FALSE
ZNF354A	0.20541	0.203846	0.229437	0.235294	0.208178	TRUE	FALSE
ZNF354B	0.112961	0.103846	0.0909091	0.0294118	0.0855019	TRUE	FALSE
ZNF354C	0.0749108	0.0346154	0.0735931	0.0588235	0.0892193	TRUE	FALSE
ZNF382	0.0383472	0.0346154	0.034632	0.0588235	0.0446097	TRUE	FALSE
ZNF383	0.0856124	0.0538462	0.0519481	0.117647	0.144981	TRUE	FALSE
ZNF394	0.184899	0.215385	0.138528	0.264706	0.301115	TRUE	FALSE
ZNF398	0.118312	0.0961538	0.0865801	0.0882353	0.0966543	TRUE	FALSE
ZNF404	0.0306183	0.0307692	0.017316	0.0882353	0.0446097	TRUE	FALSE
ZNF415	0.0704518	0.0961538	0.0822511	0.0882353	0.0743494	FALSE	FALSE
ZNF416	0.044887	0.0346154	0.025974	0.0294118	0.0334572	TRUE	FALSE
ZNF417	0.0368609	0.0346154	0.0519481	0.0294118	0.0520446	TRUE	FALSE
ZNF418	0.0499405	0.0769231	0.04329	0	0.0780669	TRUE	FALSE
ZNF419	0.0983948	0.0769231	0.103896	0.117647	0.152416	TRUE	FALSE
ZNF420	0.170333	0.15	0.134199	0.294118	0.245353	TRUE	FALSE
ZNF425	0.0270511	0.0423077	0.04329	0.147059	0.0557621	TRUE	FALSE
ZNF426	0.427467	0.280769	0.329004	0.323529	0.319703	TRUE	FALSE
ZNF429	0.198276	0.146154	0.199134	0.323529	0.223048	TRUE	FALSE
ZNF430	0.354935	0.176923	0.251082	0.352941	0.36803	TRUE	FALSE
ZNF431	0.355529	0.296154	0.367965	0.558824	0.386617	TRUE	FALSE
ZNF432	0.06956	0.0653846	0.0735931	0.0588235	0.0966543	TRUE	FALSE
ZNF433	0.0329964	0.0384615	0.0562771	0.0588235	0.063197	TRUE	FALSE
ZNF436	0.207491	0.284615	0.108225	0	0.0408922	TRUE	FALSE
ZNF439	0.128716	0.180769	0.134199	0.235294	0.356877	TRUE	TRUE
ZNF440	0.084126	0.0846154	0.047619	0.0294118	0.0780669	TRUE	FALSE
ZNF441	0.0701546	0.0423077	0.034632	0	0.0446097	TRUE	FALSE
ZNF442	0.0413199	0.0461538	0.0519481	0.0588235	0.0483271	FALSE	FALSE
ZNF443	0.0523187	0.0423077	0.04329	0.0294118	0.0334572	TRUE	FALSE
ZNF445	0.190547	0.173077	0.229437	0.147059	0.301115	TRUE	FALSE
ZNF446	0.0894768	0.1	0.103896	0.0882353	0.133829	TRUE	FALSE
ZNF454	0.0763971	0.0346154	0.0952381	0.0588235	0.0743494	TRUE	FALSE
ZNF460	0.0439952	0.0346154	0.030303	0.0294118	0.0148699	TRUE	FALSE
ZNF461	0.0428062	0.0538462	0.038961	0.0588235	0.0594796	TRUE	FALSE
ZNF468	0.0698573	0.05	0.04329	0.147059	0.104089	TRUE	FALSE
ZNF470	0.0561831	0.0576923	0.0649351	0	0.0520446	FALSE	FALSE
ZNF471	0.0282402	0.0153846	0.0606061	0.0294118	0.0297398	FALSE	FALSE
ZNF473	0.0903686	0.0538462	0.047619	0.0588235	0.111524	TRUE	FALSE
ZNF480	0.356718	0.303846	0.285714	0.382353	0.405204	TRUE	FALSE
ZNF483	0.0704518	0.0961538	0.0519481	0.147059	0.063197	TRUE	FALSE
ZNF484	0.0656956	0.0576923	0.04329	0.147059	0.0557621	TRUE	FALSE
ZNF485	0.0222949	0.0346154	0.017316	0	0.0966543	TRUE	FALSE
ZNF486	0.0838288	0.0423077	0.0562771	0.0588235	0.107807	TRUE	FALSE
ZNF487	0.063912	0.0730769	0.0649351	0.0294118	0.0855019	TRUE	FALSE
ZNF490	0.0371581	0.0384615	0.047619	0.0882353	0.100372	TRUE	FALSE
ZNF492	0.0627229	0.0269231	0.012987	0	0.070632	TRUE	FALSE
ZNF493	0.246433	0.265385	0.290043	0.294118	0.297398	TRUE	FALSE
ZNF496	0.162901	0.161538	0.207792	0.352941	0.241636	TRUE	FALSE
ZNF500	0.11742	0.0653846	0.0952381	0.147059	0.130112	TRUE	FALSE
ZNF506	0.286266	0.226923	0.311688	0.352941	0.256506	FALSE	FALSE
ZNF510	0.0912604	0.0923077	0.0649351	0.117647	0.115242	TRUE	FALSE
ZNF514	0.119203	0.123077	0.108225	0.147059	0.159851	TRUE	FALSE
ZNF517	0.0217004	0.0230769	0.025974	0.0588235	0.0185874	FALSE	FALSE
ZNF519	0.211058	0.119231	0.0649351	0	0.215613	TRUE	FALSE
ZNF525	0.0133769	0.00769231	0.017316	0.0294118	0.063197	TRUE	FALSE
ZNF527	0.0368609	0.0538462	0.04329	0.0882353	0.0483271	TRUE	FALSE
ZNF528	0.11742	0.123077	0.121212	0.205882	0.100372	FALSE	FALSE
ZNF529	0.0876932	0.0846154	0.138528	0.176471	0.122677	FALSE	FALSE
ZNF530	0.058264	0.0346154	0.038961	0.0588235	0.0817844	TRUE	FALSE
ZNF534	0.000891795	0	0.004329	0	0.00371747	FALSE	FALSE
ZNF540	0.0115933	0.00769231	0.00865801	0	0.00743494	TRUE	FALSE
ZNF543	0.0588585	0.0423077	0.04329	0.0882353	0.0743494	TRUE	FALSE
ZNF544	0.310048	0.342308	0.255411	0.205882	0.390335	TRUE	FALSE
ZNF546	0.0475624	0.0461538	0.047619	0.205882	0.0966543	TRUE	FALSE
ZNF547	0.0332937	0.0269231	0.021645	0.0588235	0.0297398	TRUE	FALSE
ZNF548	0.0737218	0.0807692	0.0606061	0.147059	0.104089	TRUE	FALSE
ZNF549	0.0603448	0.0307692	0.0519481	0	0.0817844	TRUE	FALSE
ZNF550	0.0894768	0.0961538	0.0735931	0.147059	0.137546	TRUE	FALSE
ZNF551	0.118312	0.103846	0.0735931	0.264706	0.204461	TRUE	FALSE
ZNF552	0.0541023	0.0346154	0.04329	0.0294118	0.111524	TRUE	FALSE
ZNF554	0.0377527	0.0192308	0.0692641	0.117647	0.104089	TRUE	FALSE
ZNF555	0.074019	0.126923	0.0779221	0.0588235	0.0408922	FALSE	FALSE
ZNF556	0.00772889	0.00769231	0	0	0.00743494	TRUE	FALSE
ZNF557	0.0808561	0.0923077	0.0909091	0.117647	0.156134	TRUE	FALSE
ZNF558	0.030321	0.0192308	0.038961	0.117647	0.0520446	TRUE	FALSE
ZNF559	0.287455	0.215385	0.320346	0.352941	0.200743	FALSE	FALSE
ZNF560	0.0109988	0.0192308	0	0.0294118	0.0148699	TRUE	FALSE
ZNF561	0.226813	0.226923	0.21645	0.205882	0.289963	TRUE	FALSE
ZNF562	0.357313	0.288462	0.268398	0.470588	0.420074	TRUE	FALSE
ZNF563	0.043698	0.0153846	0.030303	0.0882353	0.0743494	TRUE	FALSE
ZNF564	0.093044	0.0769231	0.0562771	0.0882353	0.133829	TRUE	FALSE
ZNF565	0.0609394	0.0653846	0.047619	0.117647	0.070632	TRUE	FALSE
ZNF566	0.178062	0.192308	0.168831	0.147059	0.256506	TRUE	FALSE
ZNF567	0.215815	0.0923077	0.134199	0.147059	0.282528	TRUE	FALSE
ZNF568	0.244649	0.215385	0.151515	0.147059	0.130112	TRUE	FALSE
ZNF569	0.113853	0.0807692	0.0735931	0.176471	0.111524	TRUE	FALSE
ZNF570	0.108502	0.126923	0.0865801	0.0588235	0.0966543	TRUE	FALSE
ZNF571	0.0344828	0.0115385	0.0649351	0.0882353	0.0892193	TRUE	FALSE
ZNF573	0.127824	0.119231	0.0606061	0.117647	0.163569	TRUE	FALSE
ZNF577	0.114447	0.0961538	0.121212	0.264706	0.130112	TRUE	FALSE
ZNF578	0.0591558	0.0653846	0.0692641	0.147059	0.070632	TRUE	FALSE
ZNF582	0.087396	0.0615385	0.0909091	0.0588235	0.141264	TRUE	FALSE
ZNF583	0.145065	0.115385	0.121212	0.205882	0.133829	TRUE	FALSE
ZNF584	0.0731272	0.0423077	0.0562771	0.0588235	0.115242	TRUE	FALSE
ZNF585A	0.264863	0.215385	0.207792	0.205882	0.312268	TRUE	FALSE
ZNF585B	0.0413199	0.0653846	0.0519481	0.0588235	0.0743494	TRUE	FALSE
ZNF586	0.118312	0.103846	0.125541	0.176471	0.167286	TRUE	FALSE
ZNF587	0.108502	0.134615	0.12987	0.147059	0.171004	TRUE	FALSE
ZNF589	0.0645065	0.0461538	0.047619	0.0588235	0.126394	TRUE	FALSE
ZNF595	0.125743	0.0769231	0.0865801	0.176471	0.141264	TRUE	FALSE
ZNF596	0.0341855	0.0269231	0.038961	0.0294118	0.0334572	FALSE	FALSE
ZNF597	0.0249703	0.0153846	0.021645	0.0588235	0.0483271	TRUE	FALSE
ZNF599	0.120392	0.0961538	0.160173	0.147059	0.174721	TRUE	FALSE
ZNF605	0.184007	0.15	0.207792	0.176471	0.27881	TRUE	FALSE
ZNF606	0.120392	0.123077	0.142857	0.0882353	0.163569	TRUE	FALSE
ZNF607	0.0344828	0.0115385	0.017316	0.0882353	0.0817844	TRUE	FALSE
ZNF610	0.0490488	0.0384615	0.0562771	0.0882353	0.0371747	FALSE	FALSE
ZNF611	0.097503	0.1	0.0779221	0.0588235	0.0929368	TRUE	FALSE
ZNF613	0.0532105	0.0730769	0.04329	0	0.0594796	TRUE	FALSE
ZNF614	0.0948276	0.0538462	0.0519481	0.117647	0.0855019	TRUE	FALSE
ZNF615	0.0532105	0.0653846	0.038961	0.147059	0.0408922	TRUE	FALSE
ZNF616	0.131688	0.123077	0.116883	0.0588235	0.167286	TRUE	FALSE
ZNF619	0.043698	0.0230769	0.0606061	0.0294118	0.070632	TRUE	FALSE
ZNF620	0.127527	0.0884615	0.103896	0.176471	0.249071	TRUE	FALSE
ZNF621	0.125149	0.0923077	0.112554	0.0294118	0.148699	TRUE	FALSE
ZNF624	0.0832342	0.0653846	0.0606061	0.0294118	0.0743494	TRUE	FALSE
ZNF625	0.134067	0.0923077	0.147186	0.117647	0.122677	FALSE	FALSE
ZNF626	0.254756	0.280769	0.229437	0.382353	0.252788	TRUE	FALSE
ZNF627	0.138823	0.126923	0.103896	0.147059	0.104089	TRUE	FALSE
ZNF630	0.0109988	0.00769231	0	0	0.0111524	TRUE	FALSE
ZNF641	0.0282402	0.0615385	0.147186	0.0882353	0.0594796	FALSE	FALSE
ZNF649	0.175089	0.130769	0.0995671	0.0588235	0.152416	TRUE	FALSE
ZNF658	0.0600476	0.05	0.047619	0.117647	0.0446097	TRUE	FALSE
ZNF662	0.114447	0.0846154	0.0909091	0.0882353	0.159851	TRUE	FALSE
ZNF665	0.06956	0.0615385	0.04329	0.0882353	0.104089	TRUE	FALSE
ZNF667	0.160226	0.107692	0.177489	0.264706	0.256506	TRUE	FALSE
ZNF669	0.168252	0.123077	0.134199	0.147059	0.178439	TRUE	FALSE
ZNF670	0.169144	0.157692	0.108225	0.235294	0.178439	TRUE	FALSE
ZNF671	0.0561831	0.0461538	0.0649351	0.0294118	0.118959	TRUE	FALSE
ZNF674	0.0160523	0.0384615	0.0519481	0	0.0520446	TRUE	FALSE
ZNF675	0.171522	0.146154	0.04329	0.0882353	0.163569	TRUE	FALSE
ZNF676	0.0219976	0.0192308	0.034632	0	0.0111524	FALSE	FALSE
ZNF677	0.456897	0.469231	0.38961	0.294118	0.189591	TRUE	FALSE
ZNF678	0.164982	0.138462	0.164502	0.205882	0.118959	TRUE	FALSE
ZNF680	0.285672	0.169231	0.255411	0.352941	0.260223	TRUE	FALSE
ZNF681	0.146552	0.107692	0.125541	0.147059	0.122677	TRUE	FALSE
ZNF682	0.148633	0.126923	0.034632	0.176471	0.182156	TRUE	FALSE
ZNF684	0.0796671	0.0615385	0.04329	0.0294118	0.0817844	TRUE	FALSE
ZNF688	0.220571	0.219231	0.142857	0.0882353	0.275093	TRUE	FALSE
ZNF689	0.214625	0.134615	0.164502	0.294118	0.349442	TRUE	FALSE
ZNF695	0.130797	0.0730769	0.025974	0.0588235	0.100372	TRUE	FALSE
ZNF699	0.0535077	0.0615385	0.04329	0.0294118	0.0408922	TRUE	FALSE
ZNF700	0.0799643	0.0615385	0.0692641	0.0882353	0.189591	TRUE	FALSE
ZNF701	0.148335	0.146154	0.134199	0.117647	0.211896	TRUE	FALSE
ZNF707	0.03478	0.0653846	0.038961	0.0882353	0.0446097	TRUE	FALSE
ZNF708	0.22503	0.257692	0.194805	0.117647	0.189591	TRUE	FALSE
ZNF709	0.03478	0.0423077	0.025974	0	0.0743494	TRUE	FALSE
ZNF713	0.098692	0.0923077	0.0822511	0.117647	0.070632	TRUE	FALSE
ZNF714	0.458977	0.296154	0.207792	0.352941	0.39777	TRUE	TRUE
ZNF717	0.0966112	0.0769231	0.0606061	0.147059	0.215613	TRUE	FALSE
ZNF721	0.327289	0.257692	0.281385	0.147059	0.312268	TRUE	FALSE
ZNF724	0.145957	0.0653846	0.021645	0	0.0966543	TRUE	FALSE
ZNF726	0.131094	0.05	0.047619	0.0588235	0.118959	TRUE	FALSE
ZNF727	0.00118906	0	0.00865801	0.0294118	0.00371747	FALSE	FALSE
ZNF729	0.0124851	0.00384615	0	0	0.0148699	TRUE	FALSE
ZNF730	0.138228	0.0846154	0.034632	0.0588235	0.0446097	TRUE	FALSE
ZNF732	0.0279429	0.00384615	0.004329	0	0.0260223	TRUE	FALSE
ZNF736	0.0983948	0.0961538	0.103896	0.205882	0.130112	TRUE	FALSE
ZNF737	0.0781807	0.107692	0.116883	0.0588235	0.104089	FALSE	FALSE
ZNF738	0.421819	0.35	0.246753	0.382353	0.282528	TRUE	FALSE
ZNF746	0.0983948	0.0769231	0.108225	0.176471	0.100372	FALSE	FALSE
ZNF747	0.103746	0.126923	0.0909091	0.235294	0.189591	TRUE	FALSE
ZNF749	0.0487515	0.0423077	0.047619	0.0294118	0.118959	TRUE	FALSE
ZNF763	0.0380499	0.0346154	0.038961	0.0294118	0.0408922	TRUE	FALSE
ZNF764	0.0656956	0.0769231	0.0519481	0.147059	0.104089	TRUE	FALSE
ZNF765	0.0811534	0.0923077	0.0822511	0.205882	0.118959	TRUE	FALSE
ZNF766	0.305589	0.180769	0.233766	0.470588	0.33829	TRUE	FALSE
ZNF772	0.0490488	0.0346154	0.017316	0	0.0446097	TRUE	FALSE
ZNF773	0.0707491	0.0692308	0.038961	0.0882353	0.063197	TRUE	FALSE
ZNF776	0.0927467	0.0923077	0.0606061	0.117647	0.141264	TRUE	FALSE
ZNF777	0.0419144	0.0384615	0.017316	0	0.0334572	TRUE	FALSE
ZNF778	0.0719382	0.0730769	0.0519481	0.0588235	0.0855019	TRUE	FALSE
ZNF780A	0.0983948	0.0923077	0.0822511	0.0882353	0.0892193	TRUE	FALSE
ZNF780B	0.0612366	0.0653846	0.0606061	0.0588235	0.115242	TRUE	FALSE
ZNF782	0.0285375	0.0384615	0.017316	0.0294118	0.0446097	TRUE	FALSE
ZNF783	0.0835315	0.0846154	0.112554	0.117647	0.130112	TRUE	FALSE
ZNF785	0.16201	0.157692	0.134199	0.352941	0.167286	TRUE	FALSE
ZNF786	0.0942331	0.0923077	0.138528	0.0882353	0.104089	FALSE	FALSE
ZNF789	0.098692	0.0807692	0.0562771	0.147059	0.144981	TRUE	FALSE
ZNF790	0.151011	0.165385	0.12987	0.176471	0.111524	TRUE	FALSE
ZNF791	0.446492	0.473077	0.38961	0.676471	0.282528	TRUE	FALSE
ZNF792	0.166171	0.146154	0.134199	0.0294118	0.130112	TRUE	FALSE
ZNF793	0.189061	0.107692	0.207792	0.294118	0.197026	TRUE	FALSE
ZNF799	0.0927467	0.0461538	0.0562771	0	0.0557621	TRUE	FALSE
ZNF805	0.0398335	0.0576923	0.0519481	0.0882353	0.0557621	TRUE	FALSE
ZNF808	0.0469679	0.05	0.0562771	0.0294118	0.0557621	TRUE	FALSE
ZNF813	0.0707491	0.0884615	0.0779221	0.0588235	0.130112	TRUE	FALSE
ZNF814	0.377824	0.3	0.363636	0.764706	0.576208	TRUE	FALSE
ZNF816	0.0692628	0.05	0.0562771	0.0294118	0.100372	TRUE	FALSE
ZNF823	0.113258	0.103846	0.0822511	0.0882353	0.104089	TRUE	FALSE
ZNF829	0.0710464	0.0230769	0.030303	0.0294118	0.104089	TRUE	FALSE
ZNF836	0.0558859	0.0653846	0.0735931	0	0.063197	FALSE	FALSE
ZNF841	0.029132	0.0384615	0.0692641	0.0294118	0.0260223	FALSE	FALSE
ZNF844	0.0963139	0.0692308	0.0909091	0.117647	0.137546	TRUE	FALSE
ZNF845	0.0671819	0.05	0.047619	0.117647	0.0855019	TRUE	FALSE
ZNF846	0.0710464	0.0538462	0.0562771	0.0294118	0.070632	TRUE	FALSE
ZNF852	0.0261593	0.00769231	0.012987	0.0882353	0.0408922	TRUE	FALSE
ZNF860	0.00832342	0.0115385	0	0	0	TRUE	FALSE
ZNF862	0.0261593	0.0230769	0.017316	0.0294118	0.0185874	TRUE	FALSE
ZNF878	0.00505351	0	0	0.0294118	0.0111524	TRUE	FALSE
ZNF879	0.0431034	0.0346154	0.0519481	0.0882353	0.070632	TRUE	FALSE
ZNF880	0.159929	0.115385	0.0519481	0.117647	0.118959	TRUE	FALSE
ZNF891	0.118609	0.0807692	0.108225	0.0294118	0.126394	TRUE	FALSE
ZSCAN25	0.0755054	0.0615385	0.021645	0.117647	0.0966543	TRUE	FALSE
ZSCAN32	0.0957194	0.0769231	0.0995671	0.147059	0.152416	TRUE	FALSE
DNMT1	1.93074	1.31154	1.20779	1.20588	2.03717	TRUE	TRUE
DNMT3A	0.957491	1.01923	1.31602	1.23529	1.62082	TRUE	FALSE
DNMT3B	0.166171	0.142308	0.0606061	0.323529	0.639405	TRUE	TRUE
UHRF1	1.03419	0.496154	0.251082	0.117647	0.739777	TRUE	TRUE
UHRF2	0.359988	0.342308	0.294372	0.323529	0.30855	TRUE	FALSE
EZH2	0.831153	0.546154	0.424242	0.382353	0.639405	TRUE	TRUE
HDAC1	1.25476	2.1	1.15152	1.32353	1.67286	TRUE	FALSE
RB1	0.599881	0.8	0.385281	0.294118	0.289963	TRUE	FALSE
EHMT1	0.613258	0.646154	0.549784	0.735294	0.594796	TRUE	FALSE
EHMT2	0.715517	0.45	0.558442	0.882353	0.858736	TRUE	FALSE
USP7	0.367717	0.407692	0.311688	0.441176	0.297398	TRUE	FALSE
HDAC2	4.28894	3.94615	3.31169	3.64706	3.03346	TRUE	TRUE
RBBP4	2.16736	1.71154	1.64069	1.29412	2.00372	TRUE	TRUE
RBBP7	1.75862	1.39231	1.34632	1.61765	1.73606	TRUE	FALSE
MTA1	0.588882	0.430769	0.497835	0.735294	0.873606	TRUE	TRUE
MTA2	0.203627	0.176923	0.116883	0.147059	0.237918	TRUE	FALSE
MTA3	0.466706	0.288462	0.367965	0.352941	0.33829	TRUE	FALSE
MBD2	0.132283	0.119231	0.12987	0.176471	0.115242	TRUE	FALSE
MBD3	0.358799	0.326923	0.268398	0.264706	0.312268	TRUE	FALSE
CHD3	0.854043	0.784615	0.839827	0.911765	0.468401	TRUE	FALSE
CHD4	2.12277	1.87308	2.39827	2.20588	1.92565	FALSE	FALSE
TASOR2	0.282402	0.192308	0.268398	0.323529	0.289963	TRUE	FALSE
MPHOSPH8	1.1519	1.38846	1.2381	1.35294	1.27509	TRUE	FALSE
PPHLN1	0.95214	0.938462	0.969697	1.35294	1.38662	TRUE	FALSE
MORC2	0.203924	0.176923	0.164502	0.205882	0.211896	TRUE	FALSE
PIWIL1	0.00475624	0.0230769	0.004329	0	0	TRUE	FALSE
PIWIL2	0.00535077	0.00769231	0.00865801	0	0.0334572	TRUE	FALSE
PIWIL4	0.0068371	0.00769231	0	0	0.00371747	TRUE	FALSE
MOV10	0.417063	0.315385	0.203463	0.352941	0.319703	TRUE	FALSE
MOV10L1	0.0124851	0	0.00865801	0.0294118	0.063197	TRUE	FALSE
GTSF1	0.00208086	0	0	0	0.00743494	TRUE	FALSE
SETDB1	0.225624	0.146154	0.168831	0.205882	0.364312	TRUE	FALSE
TRIM28	1.45006	1.21923	1.4329	1.47059	1.63569	TRUE	FALSE
CBX1	3.01813	2.16538	2.18615	2.05882	1.32714	TRUE	TRUE
CBX3	3.4343	2.74615	2.85281	3.20588	2.87732	TRUE	FALSE
HNRNPC	10.6341	9.79615	7.51948	8.05882	10.0818	TRUE	TRUE
METTL3	0.558561	0.580769	0.445887	0.529412	0.553903	TRUE	FALSE
METTL14	0.223543	0.203846	0.220779	0.235294	0.211896	TRUE	FALSE
WTAP	1.2714	1.19615	1.12121	1.44118	1.2119	TRUE	FALSE
ZC3H13	1.76457	1.89231	2.00866	1.85294	1.51301	FALSE	FALSE
ADNP	0.623365	0.569231	0.627706	0.735294	0.438662	TRUE	FALSE

## Sheet: Table S6
Table S6. Average expression of TE silencers in mouse (Down: down-regulated in pre_HECs; Significant: significantly differentially expressed genes).
Gene	VEC	AEC	pre-HEC	HEC	HSC	Down	Significant
1700048O20Rik	0.0627336	0.0441899	0.0322581	0.0727273	0.0868347	TRUE	FALSE
2010315B03Rik	0.032835	0.0327332	0.0681004	0.0363636	0.0728291	TRUE	FALSE
2210418O10Rik	0.00133476	0	0	0	0.00280112	TRUE	FALSE
2610021A01Rik	0.0576615	0.0229133	0.0179211	0.0727273	0.10084	TRUE	FALSE
2810021J22Rik	0.0226909	0.0245499	0.0215054	0.0545455	0.0420168	TRUE	FALSE
3300002I08Rik	0.00907635	0.00327332	0.0107527	0.00909091	0.00560224	FALSE	FALSE
4930522L14Rik	0.139082	0.111293	0.0860215	0.0909091	0.196078	TRUE	FALSE
5430403G16Rik	0.0258943	0.0245499	0.0537634	0.0181818	0.0672269	TRUE	FALSE
5730507C01Rik	0.0282968	0.0180033	0.0215054	0.0181818	0.022409	TRUE	FALSE
6720489N17Rik	0.0862253	0.0425532	0.0430108	0.0727273	0.134454	TRUE	FALSE
9030624G23Rik	0.0269621	0.0130933	0.0286738	0	0.0168067	FALSE	FALSE
9130019O22Rik	0.0101442	0.0130933	0.0358423	0.0363636	0.0308123	TRUE	FALSE
2610008E11Rik	0.118526	0.106383	0.114695	0.1	0.114846	TRUE	FALSE
A430033K04Rik	0.0178857	0.0163666	0.0215054	0.0272727	0.0392157	TRUE	FALSE
AI987944	0.111319	0.14239	0.207885	0.154545	0.257703	TRUE	FALSE
AU041133	0.0325681	0.0343699	0.0681004	0.0636364	0.106443	TRUE	FALSE
AW146154	0.0395088	0.0392799	0.0573477	0.118182	0.117647	TRUE	FALSE
B230307C23Rik	0.257341	0.165303	0.146953	0.463636	0.495798	TRUE	TRUE
E430018J23Rik	0.0130806	0.0130933	0.0358423	0.0181818	0.0588235	TRUE	FALSE
Gm3055	0.00293647	0	0.00358423	0	0.00840336	TRUE	FALSE
Gm3604	0.0253604	0.0180033	0.0143369	0.0363636	0.0448179	TRUE	FALSE
Gm4631	0.0344367	0.01473	0.0179211	0.0363636	0.047619	TRUE	FALSE
Gm4724	0.0106781	0.00981997	0	0.0181818	0.022409	TRUE	FALSE
Gm6710	0.254138	0.198036	0.179211	0.336364	0.19888	TRUE	FALSE
Gm6712	0.00694074	0.00163666	0.00716846	0.0181818	0.0168067	TRUE	FALSE
Gm10037	0.00747464	0.00163666	0.0107527	0	0.0280112	TRUE	FALSE
Gm10130	0.0520555	0.01473	0.0358423	0.127273	0.0672269	TRUE	FALSE
Gm10479	0.00400427	0.00327332	0	0	0.00840336	TRUE	FALSE
Gm12258	0.0104111	0.00654664	0	0.0181818	0.0336134	TRUE	FALSE
Gm13212	0.0779498	0.0490998	0.0645161	0.1	0.184874	TRUE	FALSE
Gm14124	0.00213561	0	0	0	0	TRUE	FALSE
Gm14139	0.00133476	0	0	0	0.00280112	TRUE	FALSE
Gm14288	0.00160171	0.00490998	0	0	0.00280112	TRUE	FALSE
Gm14295	0.174052	0.162029	0.125448	0.145455	0.142857	TRUE	FALSE
Gm14296	0.156167	0.134206	0.0716846	0.154545	0.128852	TRUE	FALSE
Gm14305	0.295782	0.255319	0.250896	0.372727	0.29972	TRUE	FALSE
Gm14308	0.00293647	0.00163666	0.00716846	0	0.00560224	FALSE	FALSE
Gm14322	0.0200214	0.00981997	0.0358423	0.00909091	0.0280112	FALSE	FALSE
Gm14325	0.0392419	0.0327332	0.0358423	0.0727273	0.0532213	TRUE	FALSE
Gm14326	0.044047	0.0343699	0.0250896	0.0272727	0.0364146	TRUE	FALSE
Gm14327	0.02189	0.0294599	0.0322581	0.0454545	0.0392157	TRUE	FALSE
Gm14391	0.00800854	0.00490998	0.0107527	0	0.00280112	FALSE	FALSE
Gm14393	0.00186866	0.00327332	0	0	0	TRUE	FALSE
Gm14399	0.00587293	0.00654664	0	0.00909091	0.00840336	TRUE	FALSE
Gm14403	0.0501869	0.0490998	0.0358423	0.109091	0.0644258	TRUE	FALSE
Gm14410	0.0104111	0.00818331	0.0143369	0.0545455	0.022409	TRUE	FALSE
Gm14418	0.054725	0.0310966	0.0716846	0.0727273	0.0952381	TRUE	FALSE
Gm14419	0.0731447	0.0556465	0.0537634	0.0454545	0.0392157	TRUE	FALSE
Gm14434	0.00373732	0.00490998	0	0	0	TRUE	FALSE
Gm14443	0.00266951	0	0.00358423	0	0.00560224	TRUE	FALSE
Gm15446	0.0552589	0.0409165	0.0286738	0.0818182	0.0644258	TRUE	FALSE
Gm49359	0.0763481	0.0589198	0.0501792	0.0909091	0.170868	TRUE	FALSE
Pogk	0.0752803	0.0605565	0.0896057	0.218182	0.210084	TRUE	FALSE
Prdm9	0.0138815	0.00654664	0.00716846	0	0.0196078	TRUE	FALSE
Rbak	0.0539242	0.0360065	0.0430108	0.0818182	0.0616246	TRUE	FALSE
Rsl1	0.0429792	0.0589198	0.0358423	0.0727273	0.047619	TRUE	FALSE
Rslcan18	0.00293647	0	0	0.00909091	0.00840336	TRUE	FALSE
Zfp1	0.113721	0.106383	0.125448	0.190909	0.212885	TRUE	FALSE
Zfp7	0.0459156	0.0474632	0.0286738	0.109091	0.0728291	TRUE	FALSE
Zfp9	0.124933	0.086743	0.0609319	0.0909091	0.0336134	TRUE	FALSE
Zfp12	0.0424453	0.0245499	0.0250896	0.0363636	0.0980392	TRUE	FALSE
Zfp13	0.0595302	0.0441899	0.0358423	0.0545455	0.0168067	TRUE	FALSE
Zfp14	0.0136145	0.0229133	0	0	0.0140056	TRUE	FALSE
Zfp26	0.199413	0.180033	0.114695	0.272727	0.280112	TRUE	FALSE
Zfp27	0.0192205	0.0163666	0.0250896	0.0272727	0.0420168	TRUE	FALSE
Zfp28	0.0555259	0.0474632	0.0394265	0.0454545	0.0336134	TRUE	FALSE
Zfp30	0.104111	0.124386	0.121864	0.127273	0.184874	TRUE	FALSE
Zfp37	0.0563267	0.0507365	0.0860215	0.0181818	0.0280112	FALSE	FALSE
Zfp39	0.0216231	0.0163666	0.00716846	0.0181818	0.0252101	TRUE	FALSE
Zfp40	0.0352376	0.0327332	0.0143369	0.0636364	0.0532213	TRUE	FALSE
Zfp46	0.0541911	0.0507365	0.0537634	0.0272727	0.0728291	TRUE	FALSE
Zfp51	0.0528564	0.0687398	0.0716846	0.0727273	0.0952381	TRUE	FALSE
Zfp52	0.0240256	0.0180033	0.0215054	0.118182	0.184874	TRUE	FALSE
Zfp53	0.0891618	0.0540098	0.0967742	0.163636	0.176471	TRUE	FALSE
Zfp54	0.0258943	0.0212766	0.0215054	0.0363636	0.0280112	TRUE	FALSE
Zfp57	0.335558	0.332242	0.304659	0.345455	0.0784314	TRUE	FALSE
Zfp58	0.0416444	0.0409165	0.0286738	0.0909091	0.0560224	TRUE	FALSE
Zfp59	0.00827549	0.00163666	0	0	0.00560224	TRUE	FALSE
Zfp60	0.104645	0.0801964	0.0645161	0.145455	0.0896359	TRUE	FALSE
Zfp61	0.0491191	0.0540098	0.00716846	0.109091	0.103641	TRUE	FALSE
Zfp65	0.0395088	0.0278232	0.0143369	0.0909091	0.0896359	TRUE	FALSE
Zfp68	0.287507	0.204583	0.225806	0.172727	0.394958	TRUE	FALSE
Zfp69	0.148158	0.337152	0.594982	0.390909	0.173669	FALSE	FALSE
Zfp72	0.0347037	0.0212766	0.0358423	0.0272727	0.0196078	TRUE	FALSE
Zfp74	0.0568607	0.0376432	0.0501792	0.0636364	0.0980392	TRUE	FALSE
Zfp78	0.00640683	0.00654664	0.0143369	0.00909091	0.0140056	FALSE	FALSE
Zfp81	0.109717	0.0638298	0.0501792	0.145455	0.128852	TRUE	FALSE
Zfp82	0.0293647	0.0294599	0.0143369	0.0181818	0.0420168	TRUE	FALSE
Zfp84	0.0867592	0.0687398	0.0824373	0.127273	0.182073	TRUE	FALSE
Zfp85	0.0290977	0.0376432	0.0250896	0.0545455	0.0364146	TRUE	FALSE
Zfp87	0.0942338	0.129296	0.136201	0.172727	0.179272	TRUE	FALSE
Zfp90	0.0704752	0.0474632	0.0215054	0.0727273	0.0952381	TRUE	FALSE
Zfp93	0.0232248	0.0376432	0.0286738	0.0545455	0.047619	TRUE	FALSE
Zfp94	0.0309664	0.0278232	0.0143369	0.0636364	0.0896359	TRUE	FALSE
Zfp97	0.00507208	0.00327332	0	0.00909091	0.0112045	TRUE	FALSE
Zfp101	0.206086	0.129296	0.114695	0.2	0.170868	TRUE	FALSE
Zfp108	0.00373732	0.00654664	0.0107527	0	0.00840336	FALSE	FALSE
Zfp109	0.00400427	0.00163666	0	0.00909091	0.00560224	TRUE	FALSE
Zfp110	0.0870262	0.0556465	0.0286738	0.118182	0.0980392	TRUE	FALSE
Zfp111	0.0368393	0.0229133	0.0215054	0.0818182	0.0784314	TRUE	FALSE
Zfp112	0.00800854	0.00490998	0.0107527	0.0181818	0.00280112	FALSE	FALSE
Zfp113	0.0541911	0.0425532	0.0358423	0.145455	0.151261	TRUE	FALSE
Zfp114	0.00427122	0.00163666	0.0107527	0.0181818	0.0252101	TRUE	FALSE
Zfp119a	0.0568607	0.0572831	0.0322581	0.0545455	0.0364146	TRUE	FALSE
Zfp119b	0.0253604	0.0261866	0.0215054	0	0.0168067	TRUE	FALSE
Zfp120	0.107048	0.106383	0.11828	0.227273	0.260504	TRUE	FALSE
Zfp128	0.0186866	0.0130933	0.00358423	0.0363636	0.0112045	TRUE	FALSE
Zfp141	0.0368393	0.0229133	0.0394265	0.118182	0.140056	TRUE	FALSE
Zfp157	0.173785	0.209493	0.197133	0.163636	0.305322	TRUE	FALSE
Zfp160	0.104378	0.0949264	0.11828	0.154545	0.145658	TRUE	FALSE
Zfp169	0.0128137	0.0163666	0.00358423	0.00909091	0.0252101	TRUE	FALSE
Zfp180	0.0950347	0.0638298	0.0752688	0.145455	0.165266	TRUE	FALSE
Zfp182	0.0285638	0.0392799	0.0430108	0.0454545	0.0588235	TRUE	FALSE
Zfp184	0.0419114	0.0180033	0.0322581	0.109091	0.109244	TRUE	FALSE
Zfp189	0.04378	0.0441899	0.0286738	0.0818182	0.0560224	TRUE	FALSE
Zfp202	0.0288308	0.0180033	0.0143369	0.0909091	0.106443	TRUE	FALSE
Zfp212	0.152162	0.10311	0.103943	0.136364	0.159664	TRUE	FALSE
Zfp213	0.131073	0.0818331	0.0824373	0.154545	0.271709	TRUE	FALSE
Zfp229	0.022157	0.0163666	0.0250896	0.0181818	0.0448179	TRUE	FALSE
Zfp235	0.0352376	0.0490998	0.0430108	0.0727273	0.0504202	TRUE	FALSE
Zfp248	0.0702082	0.0687398	0.0430108	0.0545455	0.0980392	TRUE	FALSE
Zfp251	0.0654031	0.0425532	0.046595	0.0727273	0.0980392	TRUE	FALSE
Zfp263	0.154298	0.12275	0.150538	0.263636	0.282913	TRUE	FALSE
Zfp266	0.508542	0.569558	0.691756	0.581818	0.652661	TRUE	FALSE
Zfp273	0.0290977	0.0196399	0.0394265	0.0181818	0.0672269	TRUE	FALSE
Zfp282	0.0902296	0.0769231	0.09319	0.2	0.187675	TRUE	FALSE
Zfp286	0.077149	0.0654664	0.0860215	0.0545455	0.12605	TRUE	FALSE
Zfp287	0.0336359	0.0474632	0.0286738	0.0181818	0.00560224	TRUE	FALSE
Zfp300	0.00613988	0.00163666	0	0	0.00280112	TRUE	FALSE
Zfp316	0.00613988	0.00818331	0.0179211	0.0272727	0.022409	TRUE	FALSE
Zfp317	0.108115	0.0900164	0.0322581	0.145455	0.173669	TRUE	FALSE
Zfp324	0.0210892	0.0196399	0.0143369	0.0272727	0.022409	TRUE	FALSE
Zfp334	0.0678057	0.0605565	0.0430108	0.0545455	0.0448179	TRUE	FALSE
Zfp345	0.00266951	0.00327332	0.00716846	0	0.00280112	FALSE	FALSE
Zfp354a	0.0339028	0.0294599	0.0322581	0.0727273	0.047619	TRUE	FALSE
Zfp354b	0.00293647	0.00490998	0	0.00909091	0.00840336	TRUE	FALSE
Zfp354c	0.0694074	0.0687398	0.0573477	0.0818182	0.092437	TRUE	FALSE
Zfp369	0.0646022	0.0752864	0.0967742	0.154545	0.117647	TRUE	FALSE
Zfp382	0.0202883	0.00981997	0.0143369	0	0.0112045	TRUE	FALSE
Zfp386	0.28724	0.247136	0.168459	0.227273	0.254902	TRUE	FALSE
Zfp398	0.11906	0.0703764	0.0716846	0.209091	0.176471	TRUE	FALSE
Zfp418	0.00587293	0.00654664	0.00716846	0	0.00840336	TRUE	FALSE
Zfp426	0.0654031	0.0720131	0.0215054	0.0454545	0.0840336	TRUE	FALSE
Zfp429	0.0576615	0.0572831	0.0501792	0.0272727	0.0588235	TRUE	FALSE
Zfp442	0.076882	0.0654664	0.0609319	0.0636364	0.0672269	TRUE	FALSE
Zfp445	0.291244	0.258592	0.18638	0.436364	0.439776	TRUE	TRUE
Zfp446	0.0485852	0.0327332	0.046595	0.0545455	0.0756303	TRUE	FALSE
Zfp454	0.0248265	0.0261866	0.0358423	0.00909091	0.00280112	FALSE	FALSE
Zfp455	0.00640683	0.0114566	0.0179211	0.0272727	0.0308123	TRUE	FALSE
Zfp456	0.0242926	0.0294599	0.0322581	0.0454545	0.0392157	TRUE	FALSE
Zfp457	0.00186866	0.00163666	0.00358423	0	0.0112045	TRUE	FALSE
Zfp458	0.0128137	0.0130933	0.00716846	0.0181818	0.022409	TRUE	FALSE
Zfp459	0.00560598	0.00163666	0.00358423	0.00909091	0.0252101	TRUE	FALSE
Zfp472	0.0750133	0.0409165	0.0394265	0.181818	0.112045	TRUE	FALSE
Zfp473	0.00667379	0	0.0143369	0.0181818	0.0168067	TRUE	FALSE
Zfp493	0.0120128	0.0180033	0	0.0363636	0.0336134	TRUE	FALSE
Zfp551	0.00533903	0.00490998	0	0.0363636	0.00840336	TRUE	FALSE
Zfp558	0.00587293	0.00818331	0.0107527	0.00909091	0.0168067	TRUE	FALSE
Zfp560	0.778163	0.828151	0.716846	0.809091	0.795518	TRUE	FALSE
Zfp563	0.0325681	0.0490998	0.0322581	0.0363636	0.0616246	TRUE	FALSE
Zfp566	0.06567	0.0425532	0.0573477	0.1	0.0840336	TRUE	FALSE
Zfp568	0.180459	0.162029	0.189964	0.163636	0.179272	TRUE	FALSE
Zfp583	0.0373732	0.0409165	0.0358423	0.0545455	0.0504202	TRUE	FALSE
Zfp595	0.0200214	0.0196399	0.0179211	0.0363636	0.0504202	TRUE	FALSE
Zfp597	0.032835	0.0310966	0.0143369	0.0363636	0.0672269	TRUE	FALSE
Zfp599	0.032835	0.0196399	0.0358423	0.0363636	0.0392157	TRUE	FALSE
Zfp605	0.0683396	0.0752864	0.0322581	0.0909091	0.137255	TRUE	FALSE
Zfp606	0.112387	0.0981997	0.107527	0.118182	0.193277	TRUE	FALSE
Zfp607a	0.0389749	0.01473	0.0179211	0.0636364	0.0588235	TRUE	FALSE
Zfp607b	0.0448478	0.0343699	0.0143369	0.0272727	0.0616246	TRUE	FALSE
Zfp612	0.00453817	0.00654664	0.0107527	0.0363636	0.0672269	TRUE	FALSE
Zfp617	0.171917	0.150573	0.100358	0.172727	0.201681	TRUE	FALSE
Zfp619	0.0136145	0.01473	0.0179211	0.0363636	0.0336134	TRUE	FALSE
Zfp626	0.0280299	0.0360065	0.0250896	0.0636364	0.070028	TRUE	FALSE
Zfp647	0.0782168	0.0687398	0.0430108	0.118182	0.0420168	TRUE	FALSE
Zfp655	0.155633	0.14239	0.114695	0.245455	0.282913	TRUE	FALSE
Zfp658	0.0093433	0.00818331	0.0143369	0.00909091	0.00280112	FALSE	FALSE
Zfp661	0.0168179	0.01473	0	0.0181818	0.0252101	TRUE	FALSE
Zfp667	0.0504538	0.0851064	0.150538	0.109091	0.106443	FALSE	FALSE
Zfp677	0.00827549	0.00818331	0.0286738	0.0272727	0.0364146	TRUE	FALSE
Zfp688	0.142552	0.178396	0.125448	0.318182	0.260504	TRUE	FALSE
Zfp689	0.0395088	0.0294599	0.0645161	0.0545455	0.0756303	TRUE	FALSE
Zfp707	0.0507208	0.0523732	0.0537634	0.0727273	0.103641	TRUE	FALSE
Zfp709	0.0144154	0.00981997	0.0107527	0	0.0364146	TRUE	FALSE
Zfp712	0.010945	0.0114566	0.0286738	0.00909091	0.0140056	FALSE	FALSE
Zfp715	0.0854245	0.0654664	0.0537634	0.0727273	0.0812325	TRUE	FALSE
Zfp719	0.0667379	0.0851064	0.0322581	0.0818182	0.0756303	TRUE	FALSE
Zfp729a	0.0419114	0.0376432	0.0250896	0.1	0.128852	TRUE	FALSE
Zfp729b	0.054992	0.0638298	0.0573477	0.109091	0.128852	TRUE	FALSE
Zfp738	0.0915643	0.0949264	0.125448	0.136364	0.142857	TRUE	FALSE
Zfp746	0.0910304	0.0736498	0.0645161	0.190909	0.187675	TRUE	FALSE
Zfp747	0.0229578	0.0294599	0.0179211	0.0454545	0.0560224	TRUE	FALSE
Zfp748	0.0576615	0.0376432	0.0358423	0.0727273	0.0672269	TRUE	FALSE
Zfp758	0.0453817	0.0261866	0.0358423	0.154545	0.070028	TRUE	FALSE
Zfp759	0.00720769	0.00981997	0.0107527	0.00909091	0.0112045	TRUE	FALSE
Zfp760	0.111319	0.0981997	0.103943	0.145455	0.238095	TRUE	FALSE
Zfp763	0.0501869	0.0360065	0.0537634	0.0727273	0.0560224	TRUE	FALSE
Zfp764	0.0357715	0.0180033	0.0250896	0.0363636	0.0840336	TRUE	FALSE
Zfp772	0.0451148	0.0458265	0.0358423	0.0272727	0.0280112	TRUE	FALSE
Zfp773	0.00480513	0.0130933	0.00358423	0.0272727	0.0336134	TRUE	FALSE
Zfp777	0.0704752	0.0392799	0.0501792	0.127273	0.128852	TRUE	FALSE
Zfp780b	0.117459	0.106383	0.103943	0.181818	0.193277	TRUE	FALSE
Zfp781	0.00720769	0.00327332	0	0.00909091	0.00560224	TRUE	FALSE
Zfp786	0.0104111	0.00327332	0.00716846	0.00909091	0.00280112	TRUE	FALSE
Zfp788	0.0912974	0.0687398	0.100358	0.136364	0.184874	TRUE	FALSE
Zfp790	0.0184196	0.00818331	0.0215054	0.0363636	0.0364146	TRUE	FALSE
Zfp791	0.00720769	0.0114566	0.0143369	0	0	FALSE	FALSE
Zfp799	0.0352376	0.0294599	0.0358423	0.0818182	0.0672269	TRUE	FALSE
Zfp808	0.0093433	0.00327332	0.0143369	0.0181818	0.0196078	TRUE	FALSE
Zfp809	0.0389749	0.01473	0.0215054	0.118182	0.0812325	TRUE	FALSE
Zfp810	0.0819541	0.0932897	0.0896057	0.0545455	0.092437	TRUE	FALSE
Zfp811	0.0248265	0.0180033	0.0107527	0.00909091	0.00280112	TRUE	FALSE
Zfp820	0.146556	0.121113	0.114695	0.163636	0.173669	TRUE	FALSE
Zfp825	0.13481	0.109656	0.107527	0.145455	0.182073	TRUE	FALSE
Zfp846	0.1252	0.124386	0.0967742	0.136364	0.168067	TRUE	FALSE
Zfp866	0.0421783	0.0490998	0.0286738	0.0636364	0.0784314	TRUE	FALSE
Zfp867	0.0507208	0.0458265	0.0501792	0.0181818	0.0448179	TRUE	FALSE
Zfp868	0.0856914	0.0851064	0.0896057	0.136364	0.168067	TRUE	FALSE
Zfp869	0.158836	0.104746	0.100358	0.309091	0.212885	TRUE	FALSE
Zfp870	0.0411105	0.0180033	0.0394265	0.0272727	0.0504202	TRUE	FALSE
Zfp871	0.381207	0.345336	0.369176	0.4	0.501401	TRUE	FALSE
Zfp874a	0.0795515	0.0523732	0.0573477	0.109091	0.117647	TRUE	FALSE
Zfp874b	0.016551	0.0294599	0.0107527	0.0272727	0.0616246	TRUE	FALSE
Zfp879	0.00320342	0.00327332	0	0.00909091	0.00560224	TRUE	FALSE
Zfp882	0.0136145	0.00981997	0.0358423	0.00909091	0.022409	FALSE	FALSE
Zfp930	0.142285	0.0752864	0.078853	0.254545	0.221289	TRUE	FALSE
Zfp931	0.36252	0.525368	0.333333	0.345455	0.302521	TRUE	FALSE
Zfp932	0.154031	0.096563	0.0896057	0.190909	0.221289	TRUE	FALSE
Zfp933	0.0315003	0.0245499	0.0322581	0.0363636	0.0420168	TRUE	FALSE
Zfp934	0.113721	0.0720131	0.0752688	0.172727	0.240896	TRUE	FALSE
Zfp937	0.0560598	0.0490998	0.0501792	0.0272727	0.0364146	TRUE	FALSE
Zfp938	0.175654	0.13748	0.154122	0.163636	0.190476	TRUE	FALSE
Zfp940	0.0323011	0.0212766	0.0250896	0.0272727	0.0644258	TRUE	FALSE
Zfp941	0.00453817	0.00327332	0.00716846	0.00909091	0.00560224	FALSE	FALSE
Zfp942	0.1252	0.0834697	0.0824373	0.2	0.221289	TRUE	FALSE
Zfp943	0.0776829	0.0703764	0.0824373	0.0545455	0.0812325	TRUE	FALSE
Zfp944	0.098772	0.0621931	0.0896057	0.154545	0.187675	TRUE	FALSE
Zfp945	0.223438	0.227496	0.250896	0.3	0.29972	TRUE	FALSE
Zfp946	0.0942338	0.0818331	0.0645161	0.0727273	0.0616246	TRUE	FALSE
Zfp947	0.0168179	0.0278232	0.0501792	0.0363636	0.0392157	FALSE	FALSE
Zfp948	0.24079	0.14239	0.136201	0.272727	0.117647	TRUE	FALSE
Zfp949	0.0467165	0.0687398	0.0609319	0.0545455	0.092437	TRUE	FALSE
Zfp951	0.0152162	0.00981997	0.0250896	0.00909091	0.0420168	TRUE	FALSE
Zfp952	0.0945008	0.0752864	0.0716846	0.0636364	0.112045	TRUE	FALSE
Zfp954	0.0573946	0.0556465	0.0286738	0.0727273	0.106443	TRUE	FALSE
Zfp955a	0.0456487	0.0294599	0.0143369	0.0454545	0.0392157	TRUE	FALSE
Zfp955b	0.115056	0.126023	0.11828	0.272727	0.173669	TRUE	FALSE
Zfp956	0.0098772	0.00981997	0.00716846	0.0181818	0.022409	TRUE	FALSE
Zfp958	0.0646022	0.0360065	0.0215054	0.127273	0.106443	TRUE	FALSE
Zfp959	0.0667379	0.0523732	0.0716846	0.0818182	0.109244	TRUE	FALSE
Zfp960	0.0184196	0.0163666	0.0143369	0.00909091	0.0140056	TRUE	FALSE
Zfp961	0.235985	0.155483	0.0609319	0.145455	0.176471	TRUE	FALSE
Zfp963	0.0208222	0.0114566	0.00358423	0.00909091	0.0364146	TRUE	FALSE
Zfp964	0.00373732	0.00163666	0.00358423	0	0.00280112	TRUE	FALSE
Zfp966	0.00186866	0	0	0	0.00560224	TRUE	FALSE
Zfp967	0.00266951	0	0	0	0	TRUE	FALSE
Zfp968	0.0520555	0.0540098	0.0322581	0.0363636	0.0644258	TRUE	FALSE
Zfp970	0.00560598	0.00327332	0	0.00909091	0.0140056	TRUE	FALSE
Zfp971	0.0408436	0.0376432	0.0215054	0.0363636	0.0308123	TRUE	FALSE
Zfp972	0.00106781	0.00490998	0	0	0.00280112	TRUE	FALSE
Zfp973	0.0152162	0.0130933	0.0143369	0.0454545	0.0112045	TRUE	FALSE
Zfp974	0.0202883	0.0196399	0.00716846	0.0272727	0.0252101	TRUE	FALSE
Zfp975	0.0403097	0.0360065	0.0394265	0.0545455	0.0644258	TRUE	FALSE
Zfp976	0.0312333	0.0261866	0.0107527	0.0363636	0.0532213	TRUE	FALSE
Zfp977	0.00293647	0.00490998	0	0	0.00280112	TRUE	FALSE
Zfp979	0.289909	0.238953	0.207885	0.236364	0.215686	TRUE	FALSE
Zfp982	0.0261612	0.0212766	0.0179211	0.0272727	0.070028	TRUE	FALSE
Zfp983	0.0309664	0.0392799	0.0215054	0.00909091	0.047619	TRUE	FALSE
Zfp984	0.135344	0.0998363	0.0896057	0.254545	0.29972	TRUE	TRUE
Zfp985	0.0282968	0.0261866	0.0143369	0.0454545	0.156863	TRUE	FALSE
Zfp990	0.00961025	0.0130933	0.0286738	0.0363636	0.092437	TRUE	FALSE
Zfp991	0.082488	0.0572831	0.0645161	0.118182	0.190476	TRUE	FALSE
Zfp992	0.29685	0.227496	0.290323	0.572727	0.501401	TRUE	FALSE
Zfp993	0.0245595	0.0294599	0.0609319	0.0545455	0.0952381	TRUE	FALSE
Zfp995	0.0373732	0.0458265	0.0215054	0.0454545	0.0364146	TRUE	FALSE
Zik1	0.0755473	0.0589198	0.0430108	0.109091	0.142857	TRUE	FALSE
Zim1	0.00640683	0	0.0107527	0	0	FALSE	FALSE
Zkscan1	0.224239	0.189853	0.243728	0.436364	0.473389	TRUE	FALSE
Zkscan2	0.0088094	0.01473	0.00358423	0	0.0168067	TRUE	FALSE
Zkscan3	0.536839	0.554828	0.666667	0.645455	0.501401	FALSE	FALSE
Zkscan5	0.0306994	0.0278232	0.00716846	0.0363636	0.0728291	TRUE	FALSE
Zkscan6	0.0573946	0.0425532	0.0752688	0.136364	0.140056	TRUE	FALSE
Zkscan8	0.0568607	0.0671031	0.0430108	0.1	0.148459	TRUE	FALSE
Zkscan14	0.0581954	0.0654664	0.0752688	0.290909	0.182073	TRUE	FALSE
Zkscan17	0.107848	0.0687398	0.0645161	0.118182	0.204482	TRUE	FALSE
Zscan25	0.000800854	0.00327332	0	0	0	TRUE	FALSE
Dnmt1	0.840897	0.399345	0.544803	1.33636	1.10644	TRUE	TRUE
Dnmt3a	0.345969	0.14239	0.55914	1.11818	1.40896	TRUE	TRUE
Dnmt3b	0.180192	0.191489	0.168459	1.35455	2.21849	TRUE	TRUE
Uhrf1	1.15777	0.453355	0.519713	1.67273	1.16807	TRUE	TRUE
Uhrf2	0.926054	0.839607	1.10753	1.43636	1.43697	TRUE	FALSE
Ezh2	1.63828	0.96563	1.2724	1.74545	1.7535	TRUE	FALSE
Hdac1	2.60384	2.34534	2.61649	2.21818	1.4986	FALSE	FALSE
Rb1	0.0835558	0.168576	0.0501792	0.127273	0.112045	TRUE	FALSE
Ehmt1	0.747464	0.612111	0.759857	0.845455	1.03081	TRUE	FALSE
Ehmt2	0.309664	0.216039	0.247312	0.318182	0.420168	TRUE	FALSE
Usp7	0.329151	0.240589	0.164875	0.354545	0.535014	TRUE	TRUE
Hdac2	2.50801	2.36498	2.34767	2.57273	1.78992	TRUE	FALSE
Rbbp4	3.32301	2.79542	2.64875	2.6	1.95238	TRUE	FALSE
Rbbp7	3.38147	2.12439	2.62007	3.26364	2.35574	TRUE	TRUE
Mta1	0.306727	0.189853	0.25448	0.536364	0.571429	TRUE	TRUE
Mta2	0.613187	0.548282	0.415771	0.527273	0.778711	TRUE	TRUE
Mta3	0.289108	0.345336	0.250896	0.472727	0.473389	TRUE	FALSE
Mbd2	0.147891	0.129296	0.103943	0.163636	0.204482	TRUE	FALSE
Mbd3	2.06086	1.54337	1.69176	2.48182	2.31653	TRUE	TRUE
Chd3	0.286439	1.02291	1.69176	1.03636	0.532213	FALSE	FALSE
Chd4	1.47197	1.40098	1.66308	2.54545	2.48179	TRUE	TRUE
Tasor2	0.185531	0.130933	0.107527	0.254545	0.260504	TRUE	FALSE
Mphosph8	1.24132	2.04746	2.53047	1.20909	0.803922	FALSE	FALSE
Pphln1	0.256273	0.184943	0.18638	0.381818	0.305322	TRUE	FALSE
Piwil4	0.00480513	0.0130933	0	0	0	TRUE	FALSE
Ddx4	0.00266951	0.00163666	0.00358423	0	0.070028	TRUE	FALSE
Mov10	0.147357	0.166939	0.139785	0.218182	0.19888	TRUE	FALSE
Setdb1	0.145755	0.0883797	0.100358	0.209091	0.246499	TRUE	FALSE
Trim28	2.33983	1.60229	1.80645	2.74545	2.38655	TRUE	TRUE
Cbx1	3.84677	3.29296	3.9319	3.51818	3.61064	FALSE	FALSE
Cbx3	4.42739	2.81997	2.60932	3.93636	3.2409	TRUE	TRUE
Hnrnpc	6.92819	5.63666	6.37634	7.54545	5.77311	TRUE	FALSE
Mettl3	0.21276	0.139116	0.136201	0.227273	0.27451	TRUE	FALSE
Mettl14	0.105713	0.0736498	0.0860215	0.154545	0.271709	TRUE	FALSE
Wtap	1.59931	1.44354	1.39068	1.73636	1.81232	TRUE	FALSE
Zc3h13	0.969034	0.775777	0.913978	1.29091	1.05322	TRUE	FALSE
Adnp	0.3748	0.253682	0.376344	0.445455	0.448179	TRUE	FALSE
