# Supplementary material for: Systematic single-cell analysis reveals dynamic control of transposable element activity orchestrating the endothelial-to-hematopoietic transition
Source: BMC Biol. 2024 Jun 27;22:143. doi: 10.1186/s12915-024-01939-5 (PMC11209969; doi:10.1186/s12915-024-01939-5)
Supplement: Supplementary file 11 — Additional file 11: Table S1. Differentially accessible TEs between pre-HECs and VECs/AECs. Table S2. Differentially accessible TEs between pre-HECs and HECs/HSCs. Table S3. Cell type-specific open TEs. Table S4. Closest genes and annotations of differentially accessible peaks in mouse EHT. Table S5. Co-access scores of cell type-specific peak pairs. Table S6. Enriched motifs of TE associated cell type-specific peaks (TEPs). Table S7. Activated TF-target pairs during EHT (TFs are corresponding to TE-related motifs). Table S8. GO enrichment results of cell type-specific network modules of TE-bound TFs and downstream targets. [file 12915_2024_1939_MOESM11_ESM.xlsx]

## Sheet: Table S1
Table S1. Differentially accessible TEs between pre-HECs and VECs/AECs.
	p_val	avg_log2FC	pct.1	pct.2	p_val_adj
chr17:39842997-39843163:FordPrefect.hAT-Tip100.DNA	1.61377e-17	1.06185	0.971	0.786	1.08923e-12
chr6:115860097-115860312:MIR.MIR.SINE	1.0202e-16	1.84791	0.275	0.011	6.88593e-12
chr19:32409664-32410784:RMER12B.ERVK.LTR	3.55048e-16	1.97974	0.304	0.014	2.39643e-11
chr2:50132444-50135908:Lx5c.L1.LINE	4.17109e-16	1.69517	0.246	0.007	2.81532e-11
chr8:103165543-103166044:L2b.L2.LINE	9.10154e-15	1.66314	0.203	0.003	6.14318e-10
chr7:142529293-142529703:MER65D.ERV1.LTR	2.14882e-14	1.62732	0.203	0.003	1.45037e-09
chr15:79879290-79879880:Charlie25.hAT-Charlie.DNA	8.53485e-14	1.9492	0.319	0.036	5.76068e-09
chr4:129151406-129151824:ERVB5-1-LTR-MM.ERVK.LTR	1.20668e-13	1.82994	0.217	0.006	8.14464e-09
chr2:90394490-90395211:L1Md-F3.L1.LINE	1.81838e-13	1.23905	0.652	0.199	1.22733e-08
chr5:151726645-151727170:RLTR1B.ERV1.LTR	2.00301e-13	1.66692	0.261	0.014	1.35195e-08
chr19:17904087-17904269:MLTR11B.ERVK.LTR	3.10038e-13	1.60942	0.304	0.021	2.09263e-08
chr17:39842888-39842997:MTC-int.ERVL-MaLR.LTR	5.58549e-13	0.896294	0.826	0.441	3.76998e-08
chr10:13076777-13077368:L1MC3.L1.LINE	1.9672e-12	1.63599	0.319	0.037	1.32778e-07
chr18:6723082-6725670:L1-Mur1.L1.LINE	7.27551e-12	1.58521	0.188	0.008	4.91068e-07
chr6:88924983-88925260:L1ME3G.L1.LINE	8.51227e-12	1.45711	0.304	0.037	5.74544e-07
chr6:112327950-112328464:Charlie1.hAT-Charlie.DNA	8.5695e-12	1.30205	0.188	0.008	5.78407e-07
chr5:110704097-110704483:L1MB7.L1.LINE	9.72321e-12	1.61493	0.348	0.054	6.56278e-07
chr11:65140309-65141462:L1M5.L1.LINE	1.1902e-11	1.58314	0.275	0.028	8.03337e-07
chr11:95835040-95835122:ID4.ID.SINE	1.76095e-11	1.42198	0.304	0.037	1.18857e-06
chr9:90048673-90049007:RLTR14.ERV1.LTR	2.01627e-11	1.29937	0.275	0.025	1.3609e-06
chr17:54942950-54943700:RMER17A.ERVK.LTR	2.30441e-11	1.51405	0.203	0.011	1.55539e-06
chr12:27773790-27774183:MTB.ERVL-MaLR.LTR	2.36301e-11	1.52466	0.246	0.022	1.59493e-06
chrX:87238420-87238538:L1Md-F2.L1.LINE	2.38772e-11	1.45613	0.406	0.076	1.61161e-06
chr16:37894207-37894382:B3.B2.SINE	3.33818e-11	1.46029	0.246	0.019	2.25314e-06
chr1:163130445-163130625:L2c.L2.LINE	7.35761e-11	1.17652	0.159	0.004	4.9661e-06
chr16:57391673-57391797:RSINE1.B4.SINE	8.16105e-11	0.86471	0.696	0.305	5.50838e-06
chr7:141026808-141027001:RLTR19.ERVK.LTR	8.5246e-11	1.41469	0.217	0.015	5.75377e-06
chr3:60821637-60821912:MTD.ERVL-MaLR.LTR	1.11913e-10	1.33348	0.261	0.025	7.55366e-06
chr9:6517889-6518031:L1M2.L1.LINE	1.21487e-10	1.499	0.217	0.019	8.19987e-06
chr6:149148589-149149017:ERVB5-1-LTR-MM.ERVK.LTR	1.41097e-10	1.53378	0.29	0.041	9.52348e-06
chr8:85379452-85379689:MIR.MIR.SINE	2.44343e-10	1.38315	0.333	0.058	1.64922e-05
chr12:52129936-52130417:Lx8.L1.LINE	2.56351e-10	1.18193	0.145	0.003	1.73027e-05
chr2:125516753-125516900:LTR16A1.ERVL.LTR	2.90898e-10	1.47326	0.217	0.017	1.96344e-05
chr4:102617731-102618264:L1MEc.L1.LINE	2.96896e-10	1.53201	0.246	0.023	2.00393e-05
chr15:70737112-70738022:Lx8.L1.LINE	3.67665e-10	1.42348	0.145	0.001	2.48159e-05
chr2:16598023-16598402:RLTR14.ERV1.LTR	3.71245e-10	1.20843	0.13	0.001	2.50575e-05
chrX:166755460-166756146:L1M5.L1.LINE	3.79191e-10	1.1568	0.145	0.003	2.55939e-05
chrX:70795467-70796011:L1ME2.L1.LINE	4.45591e-10	1.3192	0.174	0.01	3.00756e-05
chr18:67998498-67999404:L1-Mur3.L1.LINE	5.00817e-10	1.39862	0.246	0.026	3.38032e-05
chr15:70738080-70738247:URR1A.hAT-Charlie.DNA	5.1419e-10	1.21	0.145	0.003	3.47058e-05
chr17:36231123-36231260:B1-Mus2.Alu.SINE	7.69178e-10	1.02695	0.58	0.215	5.19164e-05
chr2:75825653-75826040:MTD.ERVL-MaLR.LTR	8.82783e-10	1.21868	0.159	0.006	5.95843e-05
chr1:48109645-48110337:Lx9.L1.LINE	9.51349e-10	1.22328	0.174	0.007	6.42122e-05
chr2:136530263-136530464:L1M5.L1.LINE	1.78867e-09	1.06234	0.145	0.004	0.000120728
chr13:103493891-103494095:L3.CR1.LINE	2.08139e-09	1.22506	0.406	0.099	0.000140486
chr3:129835499-129835659:ERV3-16A3-I-int.ERVL.LTR	2.3015e-09	1.04269	0.159	0.007	0.000155342
chr19:37521597-37521822:L2.L2.LINE	2.43497e-09	1.08347	0.159	0.006	0.000164351
chr15:102822107-102822420:L2b.L2.LINE	2.51478e-09	1.07138	0.13	0.003	0.000169737
chr2:136682148-136682421:MLT1H.ERVL-MaLR.LTR	2.85941e-09	1.36019	0.203	0.017	0.000192999
chr10:83933400-83933509:MIRb.MIR.SINE	3.29833e-09	1.06199	0.174	0.008	0.000222624
chr4:85640832-85641420:BLACKJACK.hAT-Blackjack.DNA	3.63909e-09	1.56365	0.217	0.028	0.000245624
chr10:129379963-129380181:RMER12C.ERVK.LTR	4.35731e-09	1.28527	0.145	0.006	0.000294101
chr3:5860823-5862537:L1Md-A.L1.LINE	4.47808e-09	0.943936	0.565	0.21	0.000302253
chrX:106768876-106769637:MLTR18D-MM.ERVK.LTR	4.89912e-09	0.952654	0.116	0.001	0.000330671
chr14:72886989-72887588:L1MD3.L1.LINE	5.05169e-09	1.27301	0.449	0.149	0.000340969
chr4:37242449-37242766:ORR1B2.ERVL-MaLR.LTR	5.11735e-09	1.33163	0.246	0.034	0.000345401
chr12:17569214-17569319:ERVB2-1A-I-MM-int.ERVK.LTR	6.62044e-09	0.929172	0.493	0.156	0.000446853
chr11:34839169-34839512:RLTR8.ERVK.LTR	7.54965e-09	1.39541	0.333	0.08	0.000509571
chr1:165653425-165653739:L2b.L2.LINE	7.75756e-09	-1.44997	0	0.201	0.000523604
chr4:9184326-9184421:MIRc.MIR.SINE	7.91852e-09	1.10475	0.159	0.01	0.000534469
chr2:139771356-139773258:L1-Mur3.L1.LINE	8.47573e-09	1.17074	0.203	0.017	0.000572078
chr8:83656954-83657051:L2.L2.LINE	8.96018e-09	-1.46157	0	0.206	0.000604776
chrX:139051536-139052668:MTD-int.ERVL-MaLR.LTR	1.03982e-08	1.2864	0.13	0.004	0.000701834
chr2:78103637-78103973:ORR1E.ERVL-MaLR.LTR	1.0932e-08	1.25903	0.203	0.017	0.000737868
chr12:17569319-17569456:B1-Mm.Alu.SINE	1.35007e-08	0.909836	0.478	0.153	0.000911243
chr13:44869310-44869574:L1-Mm.L1.LINE	1.62492e-08	0.892907	0.507	0.175	0.00109676
chr10:115205058-115205930:Lx8b.L1.LINE	1.80588e-08	1.47743	0.246	0.041	0.00121889
chrX:106044098-106044439:L1ME1.L1.LINE	2.20577e-08	1.38059	0.275	0.055	0.00148881
chr5:113206546-113207025:RMER4B.ERVK.LTR	2.22666e-08	1.39064	0.203	0.025	0.00150291
chr14:20094956-20095315:HAL1.L1.LINE	2.30463e-08	-1.31369	0	0.185	0.00155553
chr4:40253849-40254077:L1MA4A.L1.LINE	2.31228e-08	1.14084	0.203	0.017	0.0015607
chr1:173981060-173981485:RLTR9B.ERVK.LTR	2.36606e-08	1.42958	0.159	0.012	0.001597
chr15:46125632-46125998:RLTR9A4.ERVK.LTR	2.4721e-08	1.38349	0.13	0.007	0.00166857
chr3:48658700-48658893:MIRb.MIR.SINE	2.47462e-08	1.29762	0.13	0.004	0.00167027
chr17:54944639-54944794:MIRb.MIR.SINE	2.53992e-08	0.967883	0.13	0.003	0.00171435
chr2:136682620-136683167:RLTR26.ERVK.LTR	2.76639e-08	1.00269	0.13	0.006	0.0018672
chr9:90048499-90048568:ID4.ID.SINE	2.82565e-08	1.15658	0.275	0.043	0.0019072
chr13:75950177-75950702:Charlie7.hAT-Charlie.DNA	3.35404e-08	1.28742	0.159	0.014	0.00226384
chr18:11940214-11940291:B1F2.Alu.SINE	3.45218e-08	1.22783	0.203	0.021	0.00233009
chrX:70795116-70795468:L1ME3B.L1.LINE	3.45986e-08	1.38811	0.159	0.015	0.00233527
chr11:104664424-104664646:MIR.MIR.SINE	3.74654e-08	1.1036	0.116	0.004	0.00252877
chr9:95164225-95165488:L1M4.L1.LINE	4.16888e-08	1.45362	0.159	0.01	0.00281383
chr7:143604925-143605073:RLTR48A.ERV1.LTR	4.28508e-08	1.17504	0.13	0.006	0.00289226
chr18:85411391-85411798:RLTR35B-MM.ERVL.LTR	4.74166e-08	1.32992	0.217	0.029	0.00320043
chr1:43225535-43225805:L1MB3.L1.LINE	4.95124e-08	1.21101	0.188	0.019	0.00334189
chr4:88496547-88496713:MLT1A0.ERVL-MaLR.LTR	4.96662e-08	1.07179	0.116	0.003	0.00335227
chr17:46879958-46880211:ORR1F.ERVL-MaLR.LTR	5.41343e-08	-1.4983	0.043	0.287	0.00365385
chr6:31024053-31024512:L1-Rod.L1.LINE	5.84411e-08	1.19321	0.174	0.019	0.00394454
chr9:43858342-43858496:RMER5.ERV1.LTR	6.03431e-08	1.34873	0.261	0.052	0.00407292
chr2:85281083-85281224:L1MC5a.L1.LINE	6.15541e-08	1.07869	0.42	0.131	0.00415466
chr6:118189763-118190024:L1MB5.L1.LINE	6.5204e-08	1.45721	0.174	0.021	0.00440101
chrX:155208820-155209145:L1MC5.L1.LINE	6.70868e-08	1.1415	0.232	0.034	0.00452809
chr10:46344515-46344879:ORR1D2.ERVL-MaLR.LTR	6.75171e-08	1.42798	0.217	0.033	0.00455713
chr18:12348847-12348935:MER124.DNA.DNA	6.80838e-08	1.14082	0.188	0.022	0.00459538
chr9:90048351-90048491:B1-Mus2.Alu.SINE	7.1183e-08	1.10861	0.348	0.086	0.00480457
chr2:14423417-14424023:Lx7.L1.LINE	7.31757e-08	0.725154	0.087	0	0.00493907
chr3:33793604-33794159:RLTR12A.ERVK.LTR	7.67081e-08	1.09948	0.145	0.008	0.00517749
chr8:44378079-44378897:L1MA9.L1.LINE	7.75271e-08	1.2666	0.159	0.015	0.00523277
chr7:94275091-94275526:ERVB5-1-LTR-MM.ERVK.LTR	7.90202e-08	1.38909	0.145	0.011	0.00533355
chr6:18271247-18271556:ORR1E.ERVL-MaLR.LTR	8.08508e-08	1.0969	0.203	0.025	0.0054571
chr4:95065199-95065655:ERVB5-2-LTR-MM.ERVK.LTR	8.40445e-08	1.04522	0.13	0.006	0.00567267
chr19:10173152-10173356:RMER15.ERVL.LTR	8.41783e-08	1.12573	0.217	0.025	0.0056817
chr16:13311306-13311940:Lx8.L1.LINE	8.54494e-08	-1.37278	0.029	0.252	0.00576749
chr17:17763052-17763578:RLTR22-Mur.ERVK.LTR	8.7586e-08	1.14691	0.174	0.014	0.00591171
chr13:44377329-44377944:RMER4B.ERVK.LTR	8.92383e-08	1.09322	0.145	0.01	0.00602323
chr9:43857919-43858012:PB1D10.Alu.SINE	9.70827e-08	1.16106	0.174	0.021	0.00655269
chr2:112396673-112396967:ORR1F.ERVL-MaLR.LTR	9.82842e-08	0.737597	0.087	0	0.00663379
chr18:10052134-10052262:MMERGLN-int.ERV1.LTR	1.04106e-07	1.11146	0.406	0.119	0.00702675
chr17:58658606-58662726:MMERVK9E-I-int.ERVK.LTR	1.05525e-07	1.17589	0.13	0.008	0.00712252
chr13:89902427-89902854:ORR1D1.ERVL-MaLR.LTR	1.06583e-07	1.05029	0.116	0.004	0.00719394
chr13:37110369-37110774:L2a.L2.LINE	1.10489e-07	1.0796	0.101	0.003	0.00745758
chr19:32409589-32409604:RMER12B.ERVK.LTR	1.1949e-07	0.843876	0.101	0.001	0.00806508
chr3:131803017-131803274:MER44B.TcMar-Tigger.DNA	1.20471e-07	1.27181	0.188	0.022	0.0081313
chr8:116004426-116004802:RMER5.ERV1.LTR	1.20787e-07	0.91989	0.478	0.172	0.00815266
chr11:76339795-76340053:MER2.TcMar-Tigger.DNA	1.2639e-07	1.05601	0.116	0.003	0.00853084
chr12:52129764-52129928:MIR.MIR.SINE	1.35546e-07	0.920435	0.101	0.001	0.00914882
chr3:151722768-151723218:ERVB5-2-LTR-MM.ERVK.LTR	1.45928e-07	1.15362	0.145	0.01	0.00984959
chr2:137247270-137247583:LTR16A2.ERVL.LTR	1.48281e-07	0.784621	0.101	0.001	0.0100084
chr15:6770692-6770828:B1F2.Alu.SINE	1.50095e-07	1.17969	0.159	0.014	0.0101308
chr3:89256127-89256395:MLT2D.ERVL.LTR	1.52769e-07	1.47711	0.188	0.029	0.0103113
chr11:116093878-116094007:Arthur1B.hAT-Tip100.DNA	1.65612e-07	1.23037	0.333	0.095	0.0111782
chr4:37261372-37261687:MurERV4-19-int.ERVK.LTR	1.69687e-07	0.75652	0.551	0.228	0.0114532
chr1:119884920-119885188:ORR1E.ERVL-MaLR.LTR	1.72393e-07	-1.27955	0	0.17	0.0116358
chr12:55325820-55325938:B1-Mur1.Alu.SINE	1.85117e-07	1.19165	0.13	0.008	0.0124947
chr1:45608605-45608778:MLTR73.ERV1.LTR	1.95153e-07	0.958701	0.116	0.004	0.013172
chr11:14943167-14944045:RLTR13C1.ERVK.LTR	1.98986e-07	1.21035	0.232	0.041	0.0134307
chr4:154541495-154541955:L1MB3.L1.LINE	2.0367e-07	1.23309	0.217	0.029	0.0137469
chr11:46994381-46994500:Lx5c.L1.LINE	2.07819e-07	1.05277	0.391	0.109	0.0140269
chr3:137322301-137322520:MIR.MIR.SINE	2.16262e-07	-1.32007	0.058	0.299	0.0145968
chr1:156870741-156871029:MTD.ERVL-MaLR.LTR	2.32447e-07	1.05025	0.087	0.001	0.0156892
chr6:43525075-43525269:LTR68.ERV1.LTR	2.43106e-07	1.06508	0.145	0.01	0.0164087
chr11:116783075-116783178:B4.B4.SINE	2.58748e-07	1.37278	0.304	0.091	0.0174645
chr7:77507573-77508035:MTC.ERVL-MaLR.LTR	2.77687e-07	1.00916	0.145	0.007	0.0187428
chr6:37483293-37483674:RLTR47.ERVK.LTR	3.0174e-07	1.23602	0.188	0.03	0.0203662
chr5:140151218-140151640:MT2A.ERVL.LTR	3.12535e-07	1.18166	0.188	0.028	0.0210949
chr12:54495811-54496639:L1ME1.L1.LINE	3.1839e-07	1.22558	0.13	0.01	0.02149
chr9:90048188-90048337:ID-B1.B4.SINE	3.26295e-07	1.08631	0.348	0.095	0.0220236
chr2:174061189-174061299:L2b.L2.LINE	3.27471e-07	1.03989	0.13	0.006	0.022103
chr16:91969601-91969795:Eulor5A.DNA.DNA	3.4319e-07	1.18686	0.348	0.116	0.0231639
chr13:55069871-55069942:B4.B4.SINE	3.6608e-07	-1.20497	0	0.16	0.0247089
chr4:147559066-147559530:Lx8.L1.LINE	3.72948e-07	1.26853	0.116	0.01	0.0251725
chr10:89739615-89739938:RMER10A.ERVL.LTR	4.39462e-07	1.00148	0.13	0.008	0.0296619
chr14:23238659-23238848:MLT1D.ERVL-MaLR.LTR	4.53123e-07	0.856291	0.101	0.003	0.030584
chr14:12657453-12657572:MIR.MIR.SINE	4.54881e-07	1.2569	0.217	0.039	0.0307026
chr10:120805502-120805616:RSINE1.B4.SINE	4.86804e-07	0.876477	0.101	0.003	0.0328573
chrX:4898287-4899367:L1Md-T.L1.LINE	5.05785e-07	0.966634	0.377	0.11	0.0341384
chr14:63932715-63933132:L1MEc.L1.LINE	5.33788e-07	1.0129	0.116	0.006	0.0360286
chr13:42633952-42634210:ORR1D2.ERVL-MaLR.LTR	5.41289e-07	1.10412	0.174	0.023	0.0365348
chr6:118190251-118190325:B1-Mur4.Alu.SINE	5.4198e-07	1.04865	0.116	0.008	0.0365815
chr17:83074726-83075359:Charlie8.hAT-Charlie.DNA	5.44969e-07	1.31484	0.348	0.119	0.0367832
chr13:40978815-40978965:MER2.TcMar-Tigger.DNA	5.84222e-07	1.1056	0.362	0.113	0.0394326
chr2:84549845-84549971:L2c.L2.LINE	5.92708e-07	0.976355	0.145	0.008	0.0400054
chr1:100207900-100208079:B4A.B4.SINE	6.21224e-07	1.1984	0.159	0.019	0.0419301
chr7:83511759-83512066:ORR1F.ERVL-MaLR.LTR	6.25061e-07	-1.21085	0	0.157	0.0421891
chr5:134326348-134326584:MTD.ERVL-MaLR.LTR	6.85497e-07	0.879277	0.116	0.007	0.0462683
chr12:27127154-27127284:Eulor6E.DNA.DNA	7.09336e-07	1.00514	0.145	0.012	0.0478774
chr12:100670522-100670898:Lx5c.L1.LINE	7.38624e-07	0.852027	0.116	0.004	0.0498542
chr2:132738398-132738595:URR1A.hAT-Charlie.DNA	7.44454e-07	0.937823	0.101	0.004	0.0502477
chr8:85220829-85221853:RMER21A.ERV1.LTR	8.02492e-07	-1.46541	0.13	0.379	0.054165
chr6:97568571-97568648:ID4.ID.SINE	8.76432e-07	0.976917	0.145	0.015	0.0591557
chr10:19613044-19613611:MTE-int.ERVL-MaLR.LTR	9.27606e-07	1.21645	0.246	0.055	0.0626097
chr1:4602926-4603138:B4.B4.SINE	9.64677e-07	0.77008	0.116	0.004	0.0651118
chr1:77445187-77445397:ID-B1.B4.SINE	9.7458e-07	0.907992	0.116	0.007	0.0657802
chr10:108107848-108108220:MTD.ERVL-MaLR.LTR	9.75352e-07	1.09422	0.145	0.014	0.0658324
chr6:42326664-42326769:MTD.ERVL-MaLR.LTR	9.75612e-07	0.80677	0.116	0.006	0.0658499
chr3:123698077-123698181:MIRb.MIR.SINE	9.90319e-07	1.00225	0.101	0.004	0.0668426
chr14:32005615-32006006:MTD.ERVL-MaLR.LTR	1.00476e-06	-1.28034	0.043	0.246	0.0678175
chr1:84737142-84737558:RMER15.ERVL.LTR	1.01388e-06	1.13874	0.13	0.012	0.0684329
chr6:85868598-85868740:MIRb.MIR.SINE	1.01436e-06	-1.13246	0	0.149	0.0684655
chr9:100582996-100583283:MER31A.ERV1.LTR	1.01803e-06	0.986607	0.145	0.011	0.0687127
chr14:102384305-102384476:L1MA5A.L1.LINE	1.01836e-06	0.870039	0.101	0.004	0.0687354
chr4:26742320-26742742:LTR86C.ERVL.LTR	1.04319e-06	1.15005	0.116	0.01	0.070411
chrX:87237592-87238343:L1-Mus3.L1.LINE	1.06082e-06	0.698194	0.362	0.091	0.0716013
chr2:60138893-60139421:L2.L2.LINE	1.12967e-06	1.22545	0.391	0.149	0.0762479
chr13:52484286-52484512:MLT1J-int.ERVL-MaLR.LTR	1.13451e-06	0.958866	0.116	0.006	0.0765746
chr9:103440724-103441598:MER21C.ERVL.LTR	1.18967e-06	0.904968	0.101	0.003	0.0802982
chr19:40249758-40249839:ID4.ID.SINE	1.30553e-06	0.924982	0.145	0.014	0.088118
chr5:39802375-39802426:L2b.L2.LINE	1.31647e-06	0.873916	0.101	0.004	0.0888563
chr3:73673369-73673616:ORR1F.ERVL-MaLR.LTR	1.31902e-06	1.08569	0.145	0.014	0.0890285
chr2:78075398-78075776:RLTR8.ERVK.LTR	1.3712e-06	1.11194	0.159	0.015	0.0925507
chr3:151943595-151944069:MLT1D.ERVL-MaLR.LTR	1.44569e-06	1.40808	0.275	0.083	0.0975782
chr7:116462224-116462832:MER76.ERVL.LTR	1.45946e-06	1.17121	0.174	0.029	0.0985075
chr7:113165540-113165661:MIRb.MIR.SINE	1.47784e-06	1.0259	0.101	0.004	0.099748
chr6:15321397-15321507:MIR.MIR.SINE	1.49929e-06	1.06818	0.116	0.008	0.101196
chr9:65575478-65575553:MIR.MIR.SINE	1.54591e-06	1.04558	0.159	0.019	0.104343
chr4:11235694-11235846:ID-B1.B4.SINE	1.57777e-06	1.14781	0.232	0.054	0.106493
chr5:21144555-21144820:MLT1N2.ERVL-MaLR.LTR	1.58786e-06	-1.23638	0.13	0.378	0.107174
chrX:13035104-13035280:RLTR42-int.ERVK.LTR	1.63803e-06	0.948576	0.13	0.01	0.11056
chr13:64373533-64373728:MER89.ERV1.LTR	1.64961e-06	0.885767	0.116	0.007	0.111342
chr11:54413383-54413471:L1M6.L1.LINE	1.75057e-06	0.872689	0.116	0.007	0.118157
chr6:142698608-142698799:RSINE1.B4.SINE	1.76823e-06	-1.08141	0	0.142	0.119348
chr6:112327805-112327950:RSINE1.B4.SINE	1.81152e-06	0.959101	0.116	0.011	0.12227
chr7:16731936-16732282:RLTR14.ERV1.LTR	1.82605e-06	1.03007	0.116	0.007	0.123251
chr2:48374095-48374409:L1Md-F2.L1.LINE	1.84948e-06	1.04371	0.145	0.017	0.124833
chr12:117826155-117827551:RMER12B.ERVK.LTR	1.87435e-06	0.996634	0.116	0.01	0.126511
chr13:64412716-64413022:ERVL-B4-int.ERVL.LTR	1.90907e-06	1.02021	0.188	0.025	0.128855
chr2:165638861-165639276:MLT1D.ERVL-MaLR.LTR	1.95317e-06	1.24675	0.217	0.051	0.131831
chr4:6087428-6088571:L1-Mus1.L1.LINE	2.00393e-06	0.72169	0.087	0.001	0.135258
chr10:27287819-27288175:MTEa.ERVL-MaLR.LTR	2.00742e-06	0.997729	0.101	0.007	0.135493
chr19:34530746-34531063:L1MEc.L1.LINE	2.01135e-06	1.07687	0.13	0.011	0.135758
chr5:146750383-146750639:MER68.ERVL.LTR	2.14464e-06	1.15688	0.087	0.003	0.144755
chr5:140151781-140151921:L1MEd.L1.LINE	2.29463e-06	1.11644	0.145	0.018	0.154878
chrX:135082514-135082886:MTE2a.ERVL-MaLR.LTR	2.43252e-06	1.02831	0.145	0.015	0.164186
chr4:83064263-83064677:Charlie1b.hAT-Charlie.DNA	2.46931e-06	0.988073	0.101	0.007	0.166668
chr10:108132001-108132118:L2b.L2.LINE	2.50278e-06	0.886433	0.101	0.003	0.168928
chr19:32901759-32901959:MER121.TcMar.DNA	2.51823e-06	1.30102	0.217	0.052	0.169971
chr1:88661724-88662091:MTEa.ERVL-MaLR.LTR	2.60856e-06	0.921729	0.116	0.008	0.176068
chr19:50790698-50790985:ORR1D1.ERVL-MaLR.LTR	2.65453e-06	1.0368	0.13	0.011	0.17917
chr13:31703560-31704115:RLTR34B-MM.ERVK.LTR	2.68979e-06	0.866975	0.101	0.006	0.18155
chr10:86102544-86102962:RMER5.ERV1.LTR	2.71707e-06	1.0205	0.145	0.018	0.183391
chr8:33089751-33090024:RLTR14.ERV1.LTR	2.76416e-06	1.03404	0.101	0.006	0.18657
chr14:76851497-76851932:Lx8.L1.LINE	2.85997e-06	1.06029	0.13	0.012	0.193037
chr9:69396255-69396584:L1M2.L1.LINE	2.88566e-06	0.996639	0.101	0.006	0.194771
chr8:112296920-112297415:RMER19C.ERVK.LTR	2.91453e-06	-1.1713	0	0.139	0.196719
chr13:9612894-9613180:B4A.B4.SINE	2.91491e-06	1.00496	0.101	0.006	0.196745
chr13:34602617-34603309:MLTR18C-MM.ERVK.LTR	2.91634e-06	1.13435	0.246	0.052	0.196841
chr10:6539876-6540270:LTR10-RN.ERVK.LTR	2.93562e-06	-1.05544	0	0.138	0.198143
chr15:77582001-77582080:ID4.ID.SINE	3.04215e-06	1.03451	0.13	0.014	0.205333
chr1:143728139-143728359:RMER15-int.ERVL.LTR	3.53318e-06	0.99778	0.145	0.019	0.238475
chr1:100805335-100805738:RLTR50B.ERVK.LTR	3.5577e-06	1.19688	0.217	0.048	0.24013
chr10:93436008-93436103:MIRc.MIR.SINE	3.76141e-06	0.897453	0.13	0.012	0.25388
chr15:21629822-21630180:RMER16C.ERVK.LTR	3.8266e-06	1.10937	0.116	0.007	0.25828
chr6:89613596-89613729:MLT1L.ERVL-MaLR.LTR	3.87359e-06	1.14123	0.145	0.017	0.261452
chr7:143605074-143605355:RLTR48A.ERV1.LTR	3.88239e-06	0.913584	0.116	0.008	0.262046
chr15:61244369-61244896:RMER15.ERVL.LTR	3.96241e-06	1.19878	0.232	0.059	0.267447
chr14:104294003-104294132:MLT1B.ERVL-MaLR.LTR	4.02492e-06	1.09021	0.116	0.011	0.271666
chr16:33261469-33261641:RMER1C.Other.Other	4.07382e-06	1.10068	0.188	0.037	0.274967
chr1:71996819-71997103:B4A.B4.SINE	4.17597e-06	0.970536	0.217	0.041	0.281861
chr15:59089861-59090069:LTR33.ERVL.LTR	4.22002e-06	-1.26379	0.058	0.265	0.284835
chr7:63796666-63797377:RLTR19-int.ERVK.LTR	4.36965e-06	0.954239	0.188	0.029	0.294934
chr12:100670945-100671328:L1MEd.L1.LINE	4.388e-06	0.777535	0.087	0.003	0.296172
chr12:100355231-100355874:Lx7.L1.LINE	4.48096e-06	1.25237	0.174	0.037	0.302447
chr15:101942196-101942254:L2b.L2.LINE	4.75212e-06	0.957585	0.13	0.014	0.320749
chr7:113164994-113165050:B4A.B4.SINE	5.0134e-06	0.78426	0.13	0.01	0.338384
chr3:122942019-122942295:L1MB3.L1.LINE	5.04039e-06	0.966833	0.101	0.008	0.340206
chr16:87127537-87128174:Lx8.L1.LINE	5.12626e-06	0.965646	0.116	0.01	0.346002
chr3:66239385-66239431:L1M5.L1.LINE	5.17247e-06	0.88058	0.101	0.007	0.349121
chr15:91811831-91812056:MER2.TcMar-Tigger.DNA	5.21814e-06	0.752288	0.101	0.004	0.352204
chr10:39174906-39175203:MTE2a.ERVL-MaLR.LTR	5.41385e-06	-1.11633	0.014	0.174	0.365413
chr13:25558900-25560448:L1M2.L1.LINE	5.43366e-06	1.06286	0.13	0.014	0.36675
chr12:8395398-8395484:X6A-LINE.CR1.LINE	5.66314e-06	0.715727	0.116	0.008	0.382239
chr9:115383973-115384034:MIRc.MIR.SINE	5.74163e-06	0.839803	0.116	0.01	0.387537
chr4:117500000-117500248:Tigger15a.TcMar-Tigger.DNA	5.75079e-06	1.18824	0.13	0.017	0.388155
chr19:11614273-11614460:ERVL-B4-int.ERVL.LTR	5.75262e-06	0.822055	0.087	0.004	0.388279
chr18:11940132-11940214:ID.ID.SINE	5.77528e-06	1.13178	0.159	0.021	0.389809
chr18:12349070-12349248:B3.B2.SINE	5.88657e-06	0.986942	0.116	0.011	0.39732
chr11:121342655-121342899:L1M3.L1.LINE	5.96026e-06	0.955101	0.174	0.029	0.402294
chr2:8861889-8862184:Lx10.L1.LINE	6.08866e-06	1.22225	0.217	0.058	0.41096
chr8:31821640-31821692:L2c.L2.LINE	6.10004e-06	0.822499	0.101	0.006	0.411728
chr8:72131700-72131962:B4A.B4.SINE	6.25811e-06	-1.05511	0	0.134	0.422397
chr4:136618588-136619369:RMER17A.ERVK.LTR	6.33566e-06	1.18312	0.159	0.023	0.427632
chr10:129380298-129381324:Lx.L1.LINE	6.53179e-06	0.829558	0.101	0.006	0.44087
chr5:46578530-46578752:RLTR49.ERVK.LTR	6.75748e-06	0.919614	0.13	0.014	0.456103
chr4:96351084-96351218:B1-Mur1.Alu.SINE	7.02981e-06	0.825766	0.087	0.004	0.474484
chr18:4613804-4613967:B1-Mur1.Alu.SINE	7.06392e-06	0.961503	0.101	0.008	0.476787
chr9:50416992-50417250:RMER20C-Mm.ERVK.LTR	7.1947e-06	1.04299	0.13	0.015	0.485613
chr5:74800848-74801121:Tigger17a.TcMar-Tigger.DNA	7.46806e-06	0.915851	0.116	0.011	0.504064
chr10:108155335-108155749:MLT1E3.ERVL-MaLR.LTR	7.78389e-06	0.938344	0.101	0.007	0.525381
chr9:3364813-3365440:Lx6.L1.LINE	7.83684e-06	1.19318	0.13	0.019	0.528955
chr14:55857673-55857923:ORR1F.ERVL-MaLR.LTR	7.84838e-06	-1.07844	0.014	0.167	0.529734
chr3:60821912-60822699:RLTR13C2.ERVK.LTR	8.33851e-06	0.804345	0.087	0.004	0.562816
chrX:18187191-18187465:MTE2b.ERVL-MaLR.LTR	8.4539e-06	0.91654	0.101	0.007	0.570604
chr6:134298167-134298584:MLT1G.ERVL-MaLR.LTR	8.52783e-06	1.04121	0.087	0.004	0.575595
chr16:18727901-18728197:ORR1E.ERVL-MaLR.LTR	8.77334e-06	-1.07902	0.029	0.203	0.592165
chr11:87453400-87453761:ERVB7-2-LTR-MM.ERVK.LTR	8.98213e-06	1.10043	0.188	0.04	0.606258
chr9:69128740-69128886:B1F1.Alu.SINE	9.03132e-06	1.1699	0.203	0.054	0.609578
chr11:102008972-102009185:L1MC4.L1.LINE	9.0457e-06	-0.983644	0	0.123	0.610549
chr5:124715329-124715465:B1-Mur3.Alu.SINE	9.14737e-06	-0.976579	0.014	0.185	0.617411
chr3:98758221-98758809:RLTR17C-Mm.ERVK.LTR	9.15818e-06	1.10798	0.101	0.01	0.61814
chrX:139063995-139064330:MT2A.ERVL.LTR	9.36374e-06	1.13542	0.188	0.039	0.632015
chr3:96069626-96070370:RLTR13D6.ERVK.LTR	9.5583e-06	0.991605	0.174	0.029	0.645147
chr13:55069942-55070045:PB1D7.Alu.SINE	9.68169e-06	-1.19563	0.014	0.166	0.653475
chr4:40900068-40900428:RLTR8.ERVK.LTR	9.84345e-06	0.841835	0.087	0.004	0.664393
chr6:119418946-119419082:Tigger16b.TcMar-Tigger.DNA	9.91544e-06	1.11032	0.232	0.062	0.669253
chr10:13230128-13230432:B4A.B4.SINE	9.92407e-06	-0.939044	0	0.123	0.669835
chr2:151530431-151530766:RMER15.ERVL.LTR	9.99993e-06	1.05338	0.203	0.046	0.674955
chr19:46635691-46635881:L1MEd.L1.LINE	1.00491e-05	-0.869515	0	0.119	0.678274
chr7:142417736-142418478:Lx6.L1.LINE	1.02938e-05	0.900779	0.087	0.004	0.694793
chr7:124302780-124303238:MLTR11A.ERVK.LTR	1.03252e-05	1.12016	0.087	0.006	0.69691
chr7:126621916-126622015:RLTR9E.ERVK.LTR	1.04357e-05	0.766768	0.087	0.004	0.704367
chrX:53123625-53123743:PB1D10.Alu.SINE	1.0785e-05	0.791105	0.072	0.001	0.727941
chr16:84156814-84158017:Lx8b.L1.LINE	1.0785e-05	0.968574	0.116	0.011	0.727943
chr3:129835346-129835499:B1F2.Alu.SINE	1.08272e-05	0.818037	0.101	0.008	0.730794
chr13:93217342-93217669:RLTR9A3.ERVK.LTR	1.0939e-05	0.975653	0.101	0.011	0.73834
chr8:95878563-95878945:Lx9.L1.LINE	1.1017e-05	0.789906	0.101	0.008	0.743601
chr6:145628849-145629058:URR1A.hAT-Charlie.DNA	1.14041e-05	-1.21163	0.014	0.167	0.769728
chr11:57850947-57851201:LTR16A1.ERVL.LTR	1.14739e-05	-1.13035	0	0.127	0.774444
chr13:64311079-64311252:B2-Mm2.B2.SINE	1.16105e-05	0.909498	0.116	0.011	0.783665
chr3:95509503-95509603:B1F2.Alu.SINE	1.16122e-05	0.884507	0.116	0.01	0.78378
chr1:51245709-51245853:L2a.L2.LINE	1.16383e-05	1.16771	0.188	0.041	0.785537
chr14:34763916-34764133:MLT1H.ERVL-MaLR.LTR	1.16677e-05	0.793142	0.116	0.008	0.787523
chrX:106184380-106184610:MLT1L.ERVL-MaLR.LTR	1.18074e-05	1.02781	0.159	0.028	0.79695
chr2:31115103-31115357:MLT1A0.ERVL-MaLR.LTR	1.1938e-05	-1.04531	0.014	0.171	0.80577
chr10:108089633-108089814:MLT1I.ERVL-MaLR.LTR	1.24899e-05	1.12208	0.159	0.034	0.843021
chr4:94741940-94742033:L3.CR1.LINE	1.26122e-05	-1.03091	0	0.127	0.851274
chr6:94298897-94299024:B1F1.Alu.SINE	1.28199e-05	1.02334	0.232	0.054	0.865289
chr7:80672462-80672846:L1MB2.L1.LINE	1.29369e-05	1.22875	0.246	0.073	0.873191
chr18:33908409-33908615:MLT1H-int.ERVL-MaLR.LTR	1.32155e-05	-0.972583	0	0.121	0.891993
chr4:95395807-95395942:MLT1N2.ERVL-MaLR.LTR	1.33894e-05	0.857238	0.101	0.007	0.903732
chr18:13712688-13712933:RLTR12A.ERVK.LTR	1.35457e-05	1.13365	0.203	0.054	0.914279
chr5:31503220-31503334:PB1D10.Alu.SINE	1.38522e-05	1.04328	0.348	0.137	0.934968
chr15:38268766-38269014:MLT1C.ERVL-MaLR.LTR	1.39817e-05	-0.987013	0	0.123	0.943709
chr9:114690408-114690499:MIR.MIR.SINE	1.40158e-05	0.931897	0.217	0.046	0.946012
chr18:29593169-29593496:ORR1D2.ERVL-MaLR.LTR	1.45047e-05	0.803898	0.101	0.007	0.979006
chr1:45269314-45269863:MLT1J-int.ERVL-MaLR.LTR	1.48148e-05	1.19852	0.116	0.015	0.999941
chr17:64492108-64492800:RLTR26-Mus.ERVK.LTR	1.49147e-05	0.887587	0.101	0.01	1
chr1:150890204-150890405:AmnSINE1.Deu.SINE	1.49775e-05	1.07633	0.29	0.098	1
chr18:4859371-4859608:B4A.B4.SINE	1.49948e-05	-1.20689	0.014	0.166	1
chr3:79926931-79927579:L1MA4.L1.LINE	1.53036e-05	1.16426	0.145	0.021	1
chr15:66507780-66508383:MER77B.ERVL.LTR	1.54955e-05	1.27044	0.145	0.029	1
chr4:43186287-43186483:RMER4A.ERVK.LTR	1.56229e-05	1.03596	0.087	0.004	1
chrX:166233354-166233972:L1MB4.L1.LINE	1.59515e-05	0.93655	0.087	0.004	1
chr8:57961512-57961572:L1-Mus3.L1.LINE	1.62665e-05	0.778642	0.087	0.006	1
chr2:140360312-140360459:L1M2.L1.LINE	1.62723e-05	1.03397	0.159	0.033	1
chr9:70977167-70977308:B1-Mur1.Alu.SINE	1.65072e-05	-1.02376	0	0.123	1
chr15:89976980-89977405:Lx3B.L1.LINE	1.68092e-05	1.04004	0.101	0.01	1
chr3:21645019-21645335:ORR1E.ERVL-MaLR.LTR	1.68667e-05	1.2561	0.203	0.055	1
chr14:24833810-24834439:L1-Mus3.L1.LINE	1.72329e-05	0.992005	0.087	0.007	1
chr2:130401392-130401652:Lx3B.L1.LINE	1.73269e-05	0.716898	0.072	0.003	1
chrX:76351374-76351842:RMER6C.ERVK.LTR	1.74806e-05	0.922179	0.116	0.012	1
chr4:119275122-119275432:L2a.L2.LINE	1.7668e-05	0.958617	0.217	0.051	1
chr4:6088976-6090578:L1VL4.L1.LINE	1.79652e-05	1.1568	0.101	0.011	1
chr19:37539601-37540002:MTE2a.ERVL-MaLR.LTR	1.82143e-05	0.954868	0.13	0.014	1
chr12:58576207-58576822:L1MEg.L1.LINE	1.84916e-05	1.28917	0.217	0.061	1
chr3:36789993-36790224:MTEb.ERVL-MaLR.LTR	1.85732e-05	-1.01921	0	0.12	1
chr18:11996036-11996715:Tigger12.TcMar-Tigger.DNA	1.95006e-05	1.16997	0.174	0.036	1
chr1:157016518-157016869:MTD.ERVL-MaLR.LTR	2.04929e-05	-0.857013	0	0.113	1
chr14:120583880-120584107:ORR1E.ERVL-MaLR.LTR	2.09565e-05	-0.964552	0	0.117	1
chr4:135981622-135982238:L1MA5.L1.LINE	2.09985e-05	1.00074	0.116	0.017	1
chr13:98071728-98072096:L1MA6.L1.LINE	2.11725e-05	0.704203	0.101	0.007	1
chr3:17872099-17872540:RLTR18B.ERVK.LTR	2.14994e-05	0.987193	0.116	0.014	1
chr17:44181245-44181693:L1MD3.L1.LINE	2.17815e-05	0.884197	0.116	0.011	1
chr3:8713753-8713818:ID-B1.B4.SINE	2.1797e-05	0.822057	0.145	0.019	1
chr2:38548863-38549209:MLT1A1.ERVL-MaLR.LTR	2.18652e-05	-0.993448	0.014	0.159	1
chr4:56840831-56840964:RSINE1.B4.SINE	2.19547e-05	-0.966496	0	0.119	1
chr1:163380074-163380265:MamGypLTR1c.Gypsy.LTR	2.19978e-05	0.981563	0.101	0.01	1
chr5:73162418-73163180:RMER6A.ERVK.LTR	2.22878e-05	0.961047	0.087	0.006	1
chr2:60883859-60884292:MLT1M.ERVL-MaLR.LTR	2.25104e-05	-1.13863	0.029	0.201	1
chr2:163202571-163202608:MIR3.MIR.SINE	2.25962e-05	0.806788	0.116	0.012	1
chr8:45129449-45129710:MER2.TcMar-Tigger.DNA	2.29129e-05	0.756752	0.072	0.003	1
chr2:10886149-10886336:MTB-Mm.ERVL-MaLR.LTR	2.2989e-05	0.795566	0.101	0.007	1
chrX:103566306-103566866:L1M3e.L1.LINE	2.30802e-05	1.24663	0.217	0.068	1
chr5:41904522-41905300:ORR1E-int.ERVL-MaLR.LTR	2.33238e-05	0.902764	0.101	0.008	1
chr12:17455156-17455399:L2c.L2.LINE	2.34215e-05	-1.02733	0	0.117	1
chr9:80261019-80261388:MTEa.ERVL-MaLR.LTR	2.36919e-05	1.05534	0.217	0.055	1
chr8:58869069-58869136:PB1D7.Alu.SINE	2.38215e-05	0.634349	0.087	0.004	1
chr7:110271521-110272237:L1M4b.L1.LINE	2.38522e-05	1.00275	0.536	0.308	1
chr10:75447831-75448124:Lx10.L1.LINE	2.41617e-05	1.05896	0.13	0.021	1
chr10:76288573-76289043:RMER15.ERVL.LTR	2.43603e-05	0.946416	0.101	0.008	1
chr16:37893783-37893939:L1MEj.L1.LINE	2.44987e-05	0.74734	0.101	0.008	1
chr1:192772401-192773134:RLTR40.ERVK.LTR	2.49665e-05	1.01884	0.159	0.03	1
chr15:93481149-93481298:B4A.B4.SINE	2.55582e-05	0.826683	0.101	0.01	1
chr18:33908023-33908270:L2.L2.LINE	2.5887e-05	-0.929952	0	0.113	1
chr1:120947313-120947501:ID-B1.B4.SINE	2.60722e-05	0.780266	0.116	0.01	1
chr10:70257376-70257537:B3A.B2.SINE	2.65749e-05	0.821089	0.116	0.012	1
chr11:110520758-110521042:Lx7.L1.LINE	2.79146e-05	1.01203	0.101	0.011	1
chr13:31531335-31531560:MLT1J.ERVL-MaLR.LTR	2.80997e-05	1.07992	0.13	0.021	1
chr17:28459739-28460140:L1MEc.L1.LINE	2.81761e-05	0.735336	0.087	0.004	1
chr16:19839706-19841083:Lx2.L1.LINE	2.8343e-05	0.976114	0.116	0.014	1
chr18:55096155-55096360:L4-A-Mam.RTE-X.LINE	2.8512e-05	-1.1421	0.029	0.178	1
chr6:137470908-137471110:ID-B1.B4.SINE	2.89371e-05	0.9937	0.159	0.028	1
chr1:45608778-45609182:MTC.ERVL-MaLR.LTR	2.8994e-05	0.682114	0.087	0.003	1
chr2:91244886-91245058:B3.B2.SINE	2.93951e-05	0.736791	0.072	0.004	1
chr13:88880132-88880373:MER2.TcMar-Tigger.DNA	2.95511e-05	1.00394	0.174	0.037	1
chr5:144869786-144869923:RSINE1.B4.SINE	3.00185e-05	0.758192	0.116	0.011	1
chr1:80231119-80231205:MLT2B4.ERVL.LTR	3.03376e-05	0.713951	0.087	0.006	1
chrX:21596037-21596423:LTR78B.ERV1.LTR	3.06102e-05	1.01448	0.145	0.025	1
chr2:144300298-144300517:L1MC5.L1.LINE	3.08755e-05	0.760493	0.087	0.006	1
chr3:79966702-79966944:MIRb.MIR.SINE	3.09244e-05	0.85443	0.116	0.011	1
chr13:103701010-103701146:MLT1B.ERVL-MaLR.LTR	3.11398e-05	-0.851324	0	0.108	1
chr6:129527524-129527724:HAL1.L1.LINE	3.15995e-05	-0.873986	0	0.113	1
chr13:56698107-56698333:MIR.MIR.SINE	3.18502e-05	0.823527	0.116	0.012	1
chr19:17335092-17335225:L1MC1.L1.LINE	3.21994e-05	0.760954	0.072	0.004	1
chr9:47589893-47589996:MIRb.MIR.SINE	3.25395e-05	0.953929	0.145	0.022	1
chr15:38982853-38983586:RLTR33.ERVK.LTR	3.25538e-05	1.20297	0.159	0.039	1
chr4:59653838-59653992:L1MEc.L1.LINE	3.25746e-05	0.731438	0.072	0.003	1
chr2:61062106-61062233:Tigger16b.TcMar-Tigger.DNA	3.26263e-05	-0.89987	0	0.11	1
chr5:131814012-131814232:B4.B4.SINE	3.28097e-05	0.857734	0.116	0.011	1
chr5:18035795-18036336:L1MCa.L1.LINE	3.30191e-05	0.791658	0.449	0.211	1
chr9:32948991-32949338:ORR1E.ERVL-MaLR.LTR	3.32218e-05	-1.01924	0.029	0.192	1
chr15:59053278-59053455:ID-B1.B4.SINE	3.32833e-05	-0.995133	0.014	0.153	1
chr18:42614878-42615126:ORR1E.ERVL-MaLR.LTR	3.3711e-05	0.822492	0.087	0.006	1
chr9:118831580-118831770:Tigger18a.TcMar-Tigger.DNA	3.41066e-05	0.78631	0.116	0.012	1
chr19:38966631-38966780:B1-Mur4.Alu.SINE	3.42159e-05	1.01465	0.159	0.03	1
chr5:74176816-74176868:MIR.MIR.SINE	3.44452e-05	0.676459	0.087	0.006	1
chr15:17135699-17136000:MTE-int.ERVL-MaLR.LTR	3.47808e-05	1.18391	0.203	0.059	1
chr3:135568647-135568959:ORR1D2.ERVL-MaLR.LTR	3.52235e-05	0.772211	0.087	0.006	1
chr10:39175262-39175577:ORR1A4.ERVL-MaLR.LTR	3.53455e-05	-0.846138	0	0.108	1
chr15:95823588-95823793:URR1A.hAT-Charlie.DNA	3.53614e-05	0.721313	0.087	0.007	1
chr3:70754621-70754721:Lx5b.L1.LINE	3.5364e-05	0.937515	0.072	0.004	1
chr1:100207499-100207900:MTB-Mm.ERVL-MaLR.LTR	3.53905e-05	1.0613	0.217	0.066	1
chr5:147826757-147827128:L2a.L2.LINE	3.54213e-05	-0.94881	0	0.114	1
chr15:38602304-38602492:L1MB7.L1.LINE	3.54551e-05	0.981267	0.159	0.033	1
chr7:101052150-101052209:L2c.L2.LINE	3.55986e-05	0.963481	0.232	0.066	1
chr19:46635898-46636011:RSINE1.B4.SINE	3.63571e-05	-0.935108	0.014	0.157	1
chr4:10357677-10357923:L2c.L2.LINE	3.66842e-05	0.942781	0.145	0.025	1
chr4:16573793-16577294:Lx6.L1.LINE	3.70236e-05	1.10213	0.145	0.025	1
chr10:93177670-93178097:MER110A.ERV1.LTR	3.73226e-05	1.06101	0.116	0.015	1
chr15:96035097-96035817:L1MA5A.L1.LINE	3.7385e-05	1.12003	0.174	0.046	1
chr1:82372119-82372231:MER58B.hAT-Charlie.DNA	3.75473e-05	0.672742	0.101	0.007	1
chr17:67514984-67515109:MIRc.MIR.SINE	3.75844e-05	-1.09341	0.029	0.192	1
chr9:64078032-64078233:ID-B1.B4.SINE	3.77092e-05	0.867107	0.087	0.007	1
chr2:135577255-135577442:L1MC5a.L1.LINE	3.7856e-05	0.834953	0.101	0.01	1
chr1:127086160-127086790:Lx8.L1.LINE	3.9026e-05	0.899664	0.174	0.033	1
chr15:43985076-43985347:RLTR23.ERV1.LTR	3.98401e-05	0.903033	0.101	0.01	1
chr12:48173960-48174415:ERVB5-2-LTR-MM.ERVK.LTR	4.02879e-05	0.840981	0.072	0.003	1
chr1:166053473-166053653:Charlie10b.hAT-Charlie.DNA	4.04099e-05	0.941038	0.116	0.015	1
chr6:12698820-12700198:ORR1C2-int.ERVL-MaLR.LTR	4.04115e-05	0.856976	0.116	0.011	1
chr11:80784268-80784666:MTD.ERVL-MaLR.LTR	4.05969e-05	0.72497	0.101	0.008	1
chr13:98803054-98803181:RSINE1.B4.SINE	4.12821e-05	-0.886555	0	0.11	1
chr13:70649972-70650350:L2a.L2.LINE	4.20795e-05	-0.909739	0.072	0.269	1
chr14:63931706-63932179:L1MCa.L1.LINE	4.25249e-05	0.602182	0.087	0.006	1
chr19:21890771-21890956:L1MCa.L1.LINE	4.38897e-05	1.03111	0.159	0.036	1
chr13:109049422-109049834:MLT1C.ERVL-MaLR.LTR	4.38947e-05	0.665019	0.087	0.006	1
chr4:119165922-119166018:B1-Mus2.Alu.SINE	4.39568e-05	0.99878	0.188	0.043	1
chrX:94169456-94169542:PB1D7.Alu.SINE	4.40563e-05	0.727324	0.13	0.014	1
chr2:120473566-120474690:Lx8.L1.LINE	4.42445e-05	0.612433	0.087	0.006	1
chr10:95232805-95232902:L3.CR1.LINE	4.48405e-05	-0.979592	0.014	0.149	1
chr4:148313686-148313822:MIRb.MIR.SINE	4.49302e-05	-1.05291	0.014	0.153	1
chr2:84823394-84823577:L2b.L2.LINE	4.54466e-05	1.06757	0.174	0.044	1
chr3:39478589-39479344:Lx8.L1.LINE	4.57369e-05	0.957683	0.087	0.008	1
chr18:15892870-15893570:Lx10.L1.LINE	4.57585e-05	0.764447	0.101	0.008	1
chr19:5952315-5952410:L3.CR1.LINE	4.58957e-05	-0.933609	0.087	0.279	1
chr6:65582743-65583270:RLTR20A3-MM.ERVK.LTR	4.5902e-05	0.820271	0.145	0.025	1
chr2:8862171-8862320:Lx10.L1.LINE	4.60631e-05	0.858907	0.13	0.019	1
chr2:75019430-75019767:LTR52.ERVL.LTR	4.62479e-05	1.03571	0.377	0.178	1
chr16:31472494-31472590:MER5A.hAT-Charlie.DNA	4.62841e-05	-0.917444	0	0.112	1
chrX:14119245-14119623:MTEa.ERVL-MaLR.LTR	4.67358e-05	0.917843	0.101	0.012	1
chr5:46578760-46579133:RLTR49.ERVK.LTR	4.79002e-05	0.76636	0.072	0.003	1
chr2:49146869-49147174:ORR1D1.ERVL-MaLR.LTR	4.92881e-05	0.787983	0.116	0.015	1
chr19:11614460-11614690:MLT2B3.ERVL.LTR	4.97191e-05	0.823277	0.072	0.004	1
chr11:121283234-121283332:PB1D11.Alu.SINE	5.01688e-05	0.853081	0.087	0.006	1
chr9:57773873-57774124:RMER15.ERVL.LTR	5.08097e-05	-1.10527	0.014	0.15	1
chr19:50872114-50872379:LTR16A.ERVL.LTR	5.1406e-05	1.01546	0.116	0.019	1
chr1:59609541-59609754:B3.B2.SINE	5.20583e-05	0.827255	0.116	0.017	1
chr1:73929421-73929611:MER58A.hAT-Charlie.DNA	5.23992e-05	-0.89322	0	0.109	1
chr14:31868691-31868788:MER117.hAT-Charlie.DNA	5.38564e-05	1.00843	0.217	0.068	1
chr2:50286740-50287413:RLTR40.ERVK.LTR	5.38898e-05	0.657571	0.087	0.007	1
chr2:80566675-80566826:B1-Mm.Alu.SINE	5.39272e-05	0.823405	0.087	0.008	1
chr11:4466366-4466847:MLTR14.ERV1.LTR	5.42193e-05	-1.08573	0.029	0.177	1
chr4:132945465-132945559:PB1.Alu.SINE	5.51047e-05	-0.868292	0	0.106	1
chr13:52283623-52283741:MTE2b.ERVL-MaLR.LTR	5.53535e-05	1.03047	0.232	0.074	1
chr13:47259609-47259715:PB1D11.Alu.SINE	5.56896e-05	0.8747	0.13	0.021	1
chr1:118295504-118295900:MTC.ERVL-MaLR.LTR	5.63641e-05	0.705321	0.087	0.006	1
chr3:116865139-116865549:MTB-Mm.ERVL-MaLR.LTR	5.64157e-05	1.11385	0.261	0.092	1
chr3:87142571-87142677:RLTR48B.ERV1.LTR	5.65208e-05	-0.839856	0	0.105	1
chr7:96524565-96524775:MIRb.MIR.SINE	5.67958e-05	1.18006	0.116	0.017	1
chr3:135546365-135547320:MLTR25A.ERVK.LTR	5.68537e-05	-1.13607	0.014	0.15	1
chr13:25948033-25948221:B2-Mm2.B2.SINE	5.69061e-05	0.616162	0.087	0.004	1
chr6:108293557-108293952:L1MB2.L1.LINE	5.7105e-05	0.72798	0.101	0.01	1
chr15:3905470-3905643:LTR90A.LTR.LTR	5.73947e-05	0.916986	0.159	0.033	1
chr11:48820346-48820789:RMER6A.ERVK.LTR	5.76722e-05	1.07593	0.145	0.03	1
chr12:8443152-8443340:MIRb.MIR.SINE	5.77002e-05	-0.920122	0.014	0.138	1
chr19:5517234-5517427:B3.B2.SINE	5.83654e-05	0.646721	0.087	0.006	1
chr6:137471238-137471361:MIRb.MIR.SINE	5.885e-05	1.06045	0.188	0.052	1
chr8:118679608-118679783:MIRb.MIR.SINE	5.8902e-05	-0.749715	0	0.102	1
chr6:93215380-93215729:ORR1E.ERVL-MaLR.LTR	5.92987e-05	-0.864386	0	0.105	1
chr5:142429056-142429215:RSINE1.B4.SINE	5.93575e-05	0.851093	0.101	0.012	1
chr19:32408406-32409202:RMER1B.Other.Other	5.94021e-05	0.842638	0.072	0.004	1
chr10:40777177-40777408:RLTR18B.ERVK.LTR	5.9426e-05	-0.953746	0.029	0.171	1
chr14:63218398-63218570:L1M5.L1.LINE	5.97018e-05	0.750733	0.101	0.011	1
chr10:62306647-62307188:Lx4B.L1.LINE	5.99037e-05	-1.18026	0.029	0.181	1
chr16:30769893-30770039:L1M5.L1.LINE	6.08435e-05	0.741514	0.13	0.017	1
chr11:121283285-121283351:B4.B4.SINE	6.26211e-05	0.761149	0.072	0.003	1
chrX:42140110-42140349:L1M1.L1.LINE	6.28723e-05	0.933397	0.174	0.04	1
chr11:99266153-99266269:PB1D10.Alu.SINE	6.32044e-05	0.995267	0.159	0.033	1
chr14:58130051-58130350:MTD.ERVL-MaLR.LTR	6.34488e-05	0.890765	0.072	0.006	1
chr17:89173484-89174444:Lx8.L1.LINE	6.40104e-05	1.15564	0.13	0.025	1
chr7:126668452-126668743:ORR1E.ERVL-MaLR.LTR	6.41229e-05	-0.837083	0	0.102	1
chr6:84626277-84627605:L1MC4a.L1.LINE	6.51236e-05	0.847518	0.116	0.017	1
chr8:93014504-93014661:LTR52.ERVL.LTR	6.54236e-05	0.928288	0.145	0.028	1
chr19:21886337-21886563:L1MEd.L1.LINE	6.56646e-05	0.872121	0.13	0.022	1
chr8:124314937-124315016:ID.ID.SINE	6.5812e-05	0.728551	0.087	0.004	1
chr19:57741446-57741574:MTD.ERVL-MaLR.LTR	6.61747e-05	0.573829	0.087	0.006	1
chr15:41837601-41838155:L1MEg.L1.LINE	6.7308e-05	0.872351	0.116	0.015	1
chr12:8443530-8443580:MIR.MIR.SINE	6.74697e-05	-0.852202	0	0.102	1
chr7:82921978-82922272:MER67A.ERV1.LTR	6.84859e-05	-1.0256	0.014	0.153	1
chr8:71555035-71555152:MIR3.MIR.SINE	6.92208e-05	0.768938	0.072	0.006	1
chrX:51702891-51703082:MamGypLTR2c.Gypsy.LTR	6.94448e-05	0.772913	0.116	0.014	1
chr9:24820690-24821459:Lx8b.L1.LINE	7.13931e-05	0.720042	0.087	0.006	1
chr10:80539827-80539957:B1-Mus1.Alu.SINE	7.14864e-05	-0.753528	0	0.099	1
chr8:113581122-113581219:MER131.SINE.SINE	7.18996e-05	0.718322	0.087	0.006	1
chr19:42138680-42138765:MLT1L.ERVL-MaLR.LTR	7.20573e-05	0.764963	0.087	0.004	1
chr2:163082783-163082843:L2b.L2.LINE	7.4666e-05	-0.925435	0.029	0.197	1
chr9:110684541-110684642:L2.L2.LINE	7.47921e-05	0.783697	0.116	0.014	1
chr13:45629426-45629868:MT2C-Mm.ERVL.LTR	7.528e-05	0.71426	0.087	0.007	1
chr12:40826011-40826233:LTR80A.ERVL.LTR	7.53481e-05	-0.876575	0	0.102	1
chr1:125040112-125040309:ID-B1.B4.SINE	7.59138e-05	0.813722	0.072	0.006	1
chr18:68498747-68498855:PB1D10.Alu.SINE	7.66724e-05	0.738526	0.116	0.012	1
chr3:105627316-105627682:ORR1E.ERVL-MaLR.LTR	7.69558e-05	-1.00025	0.029	0.181	1
chr6:67184471-67185240:Lx7.L1.LINE	7.70637e-05	0.943615	0.145	0.03	1
chr11:69078805-69079164:ORR1B1.ERVL-MaLR.LTR	7.75261e-05	-0.894865	0	0.102	1
chr11:68602454-68602940:MLT1E2.ERVL-MaLR.LTR	7.78296e-05	-0.969856	0.029	0.172	1
chr2:137246812-137246940:MER117.hAT-Charlie.DNA	7.79252e-05	0.946704	0.087	0.01	1
chr9:105498183-105498455:B4.B4.SINE	7.91347e-05	-0.906347	0	0.103	1
chr9:75645382-75645545:ORR1E.ERVL-MaLR.LTR	8.08694e-05	-0.901951	0	0.105	1
chr1:114039440-114039790:MTEb.ERVL-MaLR.LTR	8.20108e-05	0.914193	0.145	0.025	1
chr13:9832020-9838665:L1Md-T.L1.LINE	8.21092e-05	0.779069	0.377	0.172	1
chr2:6464055-6464260:MLT1J.ERVL-MaLR.LTR	8.2641e-05	0.991264	0.188	0.052	1
chr3:95121498-95121895:LTR10-RN.ERVK.LTR	8.41945e-05	-0.941071	0.217	0.417	1
chr2:49146189-49146830:L1M2.L1.LINE	8.54223e-05	0.724458	0.116	0.015	1
chr13:83619096-83619520:Lx10.L1.LINE	8.65498e-05	0.771947	0.101	0.01	1
chr2:167698129-167698234:PB1D9.Alu.SINE	8.77835e-05	0.776257	0.116	0.017	1
chr7:119988198-119988529:L1M6.L1.LINE	8.78886e-05	0.674074	0.087	0.006	1
chr9:117373402-117373746:MLT1E.ERVL-MaLR.LTR	8.79786e-05	-0.827408	0.058	0.223	1
chr1:187293534-187293602:MIR.MIR.SINE	8.8364e-05	0.737332	0.087	0.007	1
chr11:22652922-22653131:L1M4.L1.LINE	8.85571e-05	0.782282	0.072	0.004	1
chrX:13230634-13231130:LTR72-RN.ERV1.LTR	8.88379e-05	0.961241	0.29	0.11	1
chr7:111819632-111821311:Lx3A.L1.LINE	8.91887e-05	0.777599	0.101	0.012	1
chr2:34646284-34646479:MTE2b.ERVL-MaLR.LTR	8.93141e-05	-1.03295	0.029	0.17	1
chr6:99679776-99680200:L1MEc.L1.LINE	8.9636e-05	0.838246	0.116	0.015	1
chr12:72685362-72688323:MMERVK9E-I-int.ERVK.LTR	9.10613e-05	0.74141	0.116	0.014	1
chr1:178661571-178661886:L2a.L2.LINE	9.11362e-05	-0.783081	0	0.097	1
chr18:84056172-84056380:MLT1C.ERVL-MaLR.LTR	9.12423e-05	-0.890488	0	0.102	1
chr13:115107312-115108167:MTEa-int.ERVL-MaLR.LTR	9.15955e-05	0.896864	0.145	0.026	1
chr7:89537508-89537881:L2.L2.LINE	9.23456e-05	-1.03132	0.014	0.142	1
chr7:126663622-126663879:L1MC2.L1.LINE	9.30608e-05	-1.00828	0.014	0.143	1
chr15:99400782-99400959:B3.B2.SINE	9.32874e-05	0.65958	0.072	0.004	1
chr3:131802901-131803050:Tigger7.TcMar-Tigger.DNA	9.53665e-05	0.767078	0.13	0.019	1
chr2:151530315-151530427:MIRb.MIR.SINE	9.54696e-05	0.739482	0.072	0.004	1
chr5:64986003-64986210:ORR1E.ERVL-MaLR.LTR	9.59194e-05	-0.889376	0	0.099	1
chr13:37534974-37535071:ID4-.ID.SINE	9.77009e-05	0.976925	0.116	0.019	1
chr5:122649349-122649683:L2.L2.LINE	9.90628e-05	0.824119	0.145	0.028	1
chr15:84209445-84209582:B1-Mur2.Alu.SINE	9.97521e-05	0.991057	0.101	0.017	1
chr11:54413198-54413304:MLT1K.ERVL-MaLR.LTR	9.99689e-05	0.90811	0.217	0.066	1
chr6:16513969-16514323:ORR1C2.ERVL-MaLR.LTR	0.000100293	0.957097	0.246	0.081	1
chr9:42428151-42428423:L2a.L2.LINE	0.000100324	-0.942546	0.014	0.145	1
chr5:115524641-115524852:L2b.L2.LINE	0.000100911	-0.772511	0	0.094	1
chr6:137804887-137805097:MLT1C.ERVL-MaLR.LTR	0.000101008	-0.808579	0	0.098	1
chr3:132316084-132316500:MTD.ERVL-MaLR.LTR	0.000101734	-0.908915	0	0.101	1
chr10:68827450-68827984:L1MA4A.L1.LINE	0.000102066	1.20308	0.101	0.019	1
chr1:4613922-4613992:L2c.L2.LINE	0.000102248	0.65862	0.101	0.008	1
chr9:39327878-39328163:ERVB5-1-LTR-MM.ERVK.LTR	0.000102297	0.952571	0.145	0.023	1
chr5:100674321-100674437:B3.B2.SINE	0.000102637	0.88427	0.232	0.073	1
chr10:84984225-84985011:Lx5c.L1.LINE	0.00010338	0.841662	0.145	0.025	1
chr3:40719216-40719475:L1MB8.L1.LINE	0.000103695	0.930904	0.072	0.006	1
chr1:16177326-16177660:RCHARR1.hAT-Charlie.DNA	0.000103966	-0.85799	0	0.099	1
chr6:76513046-76513372:ORR1D2.ERVL-MaLR.LTR	0.000104758	-0.875223	0	0.101	1
chr1:186683804-186683903:RLTR13C3.ERVK.LTR	0.00010581	-0.866782	0	0.102	1
chr5:74176877-74176978:PB1D10.Alu.SINE	0.000106188	0.646765	0.087	0.007	1
chr3:52748679-52748885:URR1A.hAT-Charlie.DNA	0.00010697	-0.880927	0.043	0.206	1
chr13:101625991-101626084:L1M6B.L1.LINE	0.000107127	0.690497	0.072	0.004	1
chr11:110450655-110450981:BLACKJACK.hAT-Blackjack.DNA	0.000107218	0.65107	0.087	0.008	1
chr1:133571122-133571418:MLT1F1.ERVL-MaLR.LTR	0.000107506	1.04746	0.188	0.052	1
chr1:157046664-157046898:ID-B1.B4.SINE	0.000107745	0.952717	0.159	0.04	1
chr2:3333363-3333489:B1-Mm.Alu.SINE	0.000108186	0.771087	0.116	0.017	1
chr18:60896887-60897308:MLT1C.ERVL-MaLR.LTR	0.000108485	-0.766405	0	0.097	1
chr11:96648553-96648841:ORR1E.ERVL-MaLR.LTR	0.00010985	-0.756264	0	0.094	1
chr6:55508942-55509560:MLTR18C-MM.ERVK.LTR	0.000110397	0.721931	0.101	0.008	1
chr10:120802714-120802964:B4A.B4.SINE	0.000110951	0.747487	0.116	0.014	1
chr15:79400587-79400700:MIR.MIR.SINE	0.000112498	-0.819145	0	0.095	1
chr4:32347199-32347675:L1ME1.L1.LINE	0.000112586	-0.82674	0	0.099	1
chr17:82769859-82770266:ORR1C1.ERVL-MaLR.LTR	0.000112826	0.808297	0.087	0.01	1
chr12:70016124-70016219:L2a.L2.LINE	0.000113132	0.712381	0.101	0.011	1
chr14:64525687-64525828:MER44D.TcMar-Tigger.DNA	0.000114313	-0.736852	0	0.095	1
chr7:51723881-51724386:MER44D.TcMar-Tigger.DNA	0.00011463	1.13078	0.174	0.047	1
chr11:55039220-55039328:B1-Mus2.Alu.SINE	0.00011475	0.643817	0.087	0.007	1
chr3:82373681-82373835:RSINE1.B4.SINE	0.000115457	-0.743489	0	0.095	1
chr11:82973591-82974255:RLTR26B-MM.ERVK.LTR	0.00011621	-1.05636	0.014	0.141	1
chr16:48479401-48479721:ORR1D1.ERVL-MaLR.LTR	0.000117762	0.904226	0.072	0.006	1
chr8:107115912-107116120:ID-B1.B4.SINE	0.000117845	0.673991	0.087	0.008	1
chr16:33261653-33261892:RMER4A.ERVK.LTR	0.00011855	0.845992	0.232	0.076	1
chr2:172399859-172400174:L2c.L2.LINE	0.000118671	-0.884585	0	0.101	1
chr15:32677345-32677543:B4A.B4.SINE	0.00012113	0.711056	0.087	0.008	1
chr7:28373178-28373344:B1-Mur1.Alu.SINE	0.000122112	0.878312	0.319	0.132	1
chr14:121986121-121986185:ID4.ID.SINE	0.000122774	-0.959315	0.043	0.194	1
chr1:59609938-59609983:MIR.MIR.SINE	0.000122931	0.859901	0.159	0.034	1
chr2:115362892-115363231:L1MEf.L1.LINE	0.000124194	0.788596	0.13	0.022	1
chr1:83714311-83714437:RSINE1.B4.SINE	0.000125076	0.81727	0.145	0.029	1
chr5:28399693-28399964:L1MC4.L1.LINE	0.000125455	0.684109	0.072	0.004	1
chr6:49457961-49458328:RMER6-int.ERVK.LTR	0.000125827	-0.857577	0	0.097	1
chr11:76357614-76358075:MLTR14.ERV1.LTR	0.000126866	0.816897	0.116	0.018	1
chr3:82908608-82908861:L1MC4.L1.LINE	0.000127577	0.988009	0.159	0.04	1
chr2:125516264-125516365:PB1D11.Alu.SINE	0.000128071	0.893686	0.072	0.007	1
chr2:154819371-154819587:ORR1E.ERVL-MaLR.LTR	0.000129628	-0.732545	0	0.09	1
chr9:114649778-114649978:MTD.ERVL-MaLR.LTR	0.000130883	0.580489	0.087	0.006	1
chr11:80711145-80711340:MER102b.hAT-Charlie.DNA	0.000134473	0.733971	0.072	0.004	1
chr14:57921782-57921989:LTR40a.ERVL.LTR	0.000136422	-0.905653	0.058	0.236	1
chr15:10926866-10927283:Lx5c.L1.LINE	0.000136687	-0.889348	0	0.097	1
chr3:139803061-139803392:RLTR30.ERV1.LTR	0.000138919	0.71739	0.072	0.004	1
chr9:98498068-98498220:MIRb.MIR.SINE	0.000139081	-0.906867	0	0.098	1
chr14:36932670-36933206:RMER16.ERVK.LTR	0.000139125	0.890791	0.174	0.043	1
chr6:143104442-143104692:ORR1F.ERVL-MaLR.LTR	0.000139448	-0.817435	0	0.095	1
chr2:11496549-11496893:MTEb.ERVL-MaLR.LTR	0.000140126	0.733075	0.101	0.012	1
chr3:116864625-116864739:Charlie1a.hAT-Charlie.DNA	0.000140413	0.753277	0.101	0.012	1
chr10:56884979-56885225:LTR33.ERVL.LTR	0.000141628	-0.961792	0.014	0.146	1
chr15:19987133-19987769:RLTR5-Mm.ERV1.LTR	0.000142524	1.05665	0.159	0.041	1
chr6:134065982-134066420:MLT2B2.ERVL.LTR	0.000143407	-0.764799	0	0.092	1
chr13:64311278-64311352:L1MA4.L1.LINE	0.000146295	0.792255	0.072	0.006	1
chr1:83713083-83713416:Tigger7.TcMar-Tigger.DNA	0.000146464	0.810526	0.203	0.052	1
chr13:40136214-40136397:MIR3.MIR.SINE	0.00014679	0.685913	0.087	0.01	1
chr1:166053459-166053507:Charlie10b.hAT-Charlie.DNA	0.000147227	0.811567	0.101	0.014	1
chr7:126096656-126096767:ORR1D2.ERVL-MaLR.LTR	0.000148377	-0.7634	0	0.092	1
chr19:31136466-31137557:RLTR21.ERVK.LTR	0.000148666	0.866058	0.087	0.012	1
chr6:33814373-33814662:ORR1F.ERVL-MaLR.LTR	0.000151436	0.817291	0.116	0.019	1
chr10:45236495-45237047:L1-Mur3.L1.LINE	0.000151754	0.711689	0.087	0.008	1
chr3:52902218-52902559:MLT1L.ERVL-MaLR.LTR	0.000151979	0.76414	0.087	0.008	1
chr2:166197261-166197356:Kanga1a.TcMar-Tc2.DNA	0.000153874	-0.824748	0	0.095	1
chr13:96853038-96853147:PB1D10.Alu.SINE	0.0001542	0.787584	0.087	0.011	1
chr15:89976494-89976819:L1MEg.L1.LINE	0.000154256	0.68334	0.072	0.004	1
chr14:26587239-26587638:L1MB8.L1.LINE	0.000156356	0.873575	0.145	0.028	1
chr1:6523809-6524199:MTE2a.ERVL-MaLR.LTR	0.000156361	0.87083	0.072	0.006	1
chr3:145817051-145817140:MER21C.ERVL.LTR	0.000156841	0.877401	0.203	0.059	1
chr3:8713749-8713811:B1-Mur2.Alu.SINE	0.000158081	0.642239	0.116	0.014	1
chr8:64620496-64620985:RLTR28.ERVL.LTR	0.000159936	0.734953	0.101	0.011	1
chr3:107862533-107862887:MTD.ERVL-MaLR.LTR	0.000161599	0.805812	0.116	0.018	1
chr1:51266015-51266175:MLT1K.ERVL-MaLR.LTR	0.000162792	0.901199	0.275	0.102	1
chr3:138347010-138347101:L1M4b.L1.LINE	0.00016289	1.0485	0.203	0.065	1
chr3:52390724-52391073:ORR1C2.ERVL-MaLR.LTR	0.000163114	-0.86736	0	0.095	1
chrX:107375319-107375627:MTD.ERVL-MaLR.LTR	0.000163307	0.86663	0.116	0.019	1
chr2:84246388-84246865:Lx9.L1.LINE	0.000163863	0.659894	0.087	0.01	1
chr19:17904002-17904106:MLTR11B.ERVK.LTR	0.000164327	0.91406	0.087	0.01	1
chr2:167588910-167589010:RLTR13B2.ERVK.LTR	0.000164838	-0.978598	0.029	0.163	1
chr10:39175203-39175264:B1-Mur4.Alu.SINE	0.000165492	-0.850904	0.014	0.134	1
chr19:47224710-47225102:ORR1E.ERVL-MaLR.LTR	0.000166123	-0.825013	0	0.094	1
chr4:34889196-34889954:RLTR17C-Mm.ERVK.LTR	0.000167924	1.06072	0.217	0.068	1
chr16:32312244-32312691:RLTR41.ERV1.LTR	0.000169995	-0.984529	0	0.099	1
chr17:36231611-36231649:B2-Mm2.B2.SINE	0.000170365	0.816584	0.188	0.047	1
chr4:53981094-53983915:Lx3-Mus.L1.LINE	0.000173898	0.754082	0.072	0.007	1
chr15:10865212-10865524:MLT1A.ERVL-MaLR.LTR	0.000173995	-0.71452	0	0.09	1
chr3:68586974-68587133:B3.B2.SINE	0.000177301	-0.73138	0	0.091	1
chr13:23272522-23273455:L1-Mus3.L1.LINE	0.000178898	0.85462	0.072	0.006	1
chr5:140733152-140733296:B1-Mus1.Alu.SINE	0.000180554	0.869963	0.101	0.017	1
chr18:4955655-4955998:MTE2b.ERVL-MaLR.LTR	0.000181242	-0.771196	0	0.094	1
chr5:63837252-63837484:MLT1B.ERVL-MaLR.LTR	0.000181712	-0.688909	0	0.087	1
chr9:9180718-9180855:MIR.MIR.SINE	0.000183274	0.839102	0.13	0.025	1
chr6:142698436-142698595:L1MB8.L1.LINE	0.000184436	-0.724086	0	0.09	1
chr6:73187997-73188147:RSINE1.B4.SINE	0.000184844	0.824033	0.145	0.028	1
chr12:31388741-31388975:MIR.MIR.SINE	0.000186078	0.786007	0.072	0.006	1
chr13:42884102-42884491:MLT1D.ERVL-MaLR.LTR	0.0001864	-0.825255	0	0.09	1
chr5:68073617-68074187:MER115.hAT-Tip100.DNA	0.000187244	0.721104	0.072	0.004	1
chr14:26858427-26858640:MTD.ERVL-MaLR.LTR	0.000187426	-0.787262	0	0.092	1
chr7:73584540-73584734:B3.B2.SINE	0.000187528	0.86581	0.203	0.061	1
chr15:34057999-34058269:HAL1b.L1.LINE	0.000188047	0.834311	0.116	0.017	1
chr11:72052315-72052707:MTC.ERVL-MaLR.LTR	0.000189228	-0.711568	0	0.088	1
chr16:23218234-23218422:MIR.MIR.SINE	0.00019105	0.878266	0.304	0.13	1
chr4:141443894-141444256:RLTR8.ERVK.LTR	0.000193277	0.714245	0.101	0.014	1
chr15:98896975-98897114:MIR3.MIR.SINE	0.000193508	0.777853	0.101	0.015	1
chr17:6203879-6204198:MTE2a.ERVL-MaLR.LTR	0.000194125	0.74037	0.087	0.01	1
chr12:82568457-82568840:ORR1E.ERVL-MaLR.LTR	0.000195599	-0.873426	0	0.092	1
chr5:59224626-59225043:MURVY-LTR.ERV1.LTR	0.000196458	0.702472	0.087	0.007	1
chr5:29893650-29893951:L2.L2.LINE	0.000199291	0.942303	0.246	0.092	1
chr15:5135815-5136119:MLT1A0.ERVL-MaLR.LTR	0.000199939	0.823147	0.101	0.012	1
chr6:93808150-93808946:Lx8b.L1.LINE	0.000199957	0.789467	0.116	0.021	1
chr15:42984945-42985026:ID4.ID.SINE	0.000200103	0.688521	0.087	0.01	1
chr1:88661425-88661712:MLT1D.ERVL-MaLR.LTR	0.000201156	0.730462	0.087	0.01	1
chr10:46344880-46344990:RMER15.ERVL.LTR	0.000201781	0.769386	0.101	0.012	1
chr14:19713091-19713551:RMER6B.ERVK.LTR	0.000202882	-0.908283	0.014	0.135	1
chr1:168291079-168291268:MIRb.MIR.SINE	0.000203961	0.594237	0.072	0.004	1
chr12:100237940-100238322:ORR1B1.ERVL-MaLR.LTR	0.000204387	0.796898	0.072	0.006	1
chr8:82305813-82306071:L1-Mur1.L1.LINE	0.000210252	0.599954	0.072	0.004	1
chr2:14339335-14339778:ORR1C2.ERVL-MaLR.LTR	0.000210402	0.731181	0.058	0.003	1
chr11:116093790-116093853:Arthur1B.hAT-Tip100.DNA	0.000211969	0.829116	0.174	0.047	1
chr15:98997160-98997531:RLTR14.ERV1.LTR	0.000212237	0.579126	0.072	0.006	1
chr12:109271769-109272372:MLTR18A-MM.ERVK.LTR	0.000212262	-0.818122	0	0.088	1
chr14:68345507-68346459:Zaphod.hAT-Tip100.DNA	0.00021422	-0.96223	0.014	0.131	1
chr2:79600896-79601384:Lx2.L1.LINE	0.000220312	0.500973	0.072	0.004	1
chr11:109346827-109347091:B4A.B4.SINE	0.000220774	0.706779	0.072	0.006	1
chr8:68553499-68553718:RMER15.ERVL.LTR	0.000221203	-0.968473	0.014	0.128	1
chr10:91230704-91230914:B3.B2.SINE	0.000221886	0.859987	0.159	0.04	1
chr7:145110567-145110740:B4A.B4.SINE	0.00022214	-0.74202	0	0.087	1
chr7:75922925-75923444:Lx8.L1.LINE	0.000224557	0.905458	0.101	0.017	1
chr1:43226009-43226147:ID-B1.B4.SINE	0.000225132	0.636621	0.087	0.008	1
chr7:123413804-123414162:MTE2b.ERVL-MaLR.LTR	0.000226188	-0.769263	0	0.09	1
chr6:136901179-136901444:RLTR20A3-MM.ERVK.LTR	0.000226848	0.720093	0.072	0.007	1
chr7:99401543-99401610:MIR.MIR.SINE	0.000226933	-1.03125	0.043	0.196	1
chr10:108089814-108090126:MER58B.hAT-Charlie.DNA	0.000227717	0.879383	0.159	0.039	1
chr13:38083409-38083539:B1F1.Alu.SINE	0.00023155	-0.737834	0	0.087	1
chr1:123486544-123486636:B4A.B4.SINE	0.000232315	0.736799	0.072	0.006	1
chr3:116864324-116864538:Lx8.L1.LINE	0.000233125	0.68687	0.116	0.017	1
chr6:94300809-94301025:ID-B1.B4.SINE	0.000233822	0.658651	0.087	0.01	1
chr10:18935721-18937331:L1-Mur3.L1.LINE	0.000234052	0.835141	0.087	0.011	1
chr10:50584651-50585066:RMER16A2.ERVK.LTR	0.00023417	1.06343	0.13	0.029	1
chr11:90554446-90554560:B1F.Alu.SINE	0.000234248	0.657673	0.072	0.004	1
chr17:35779790-35779947:B1F.Alu.SINE	0.000235683	0.803188	0.072	0.006	1
chrX:155209171-155209375:L1MC5.L1.LINE	0.000235904	0.631635	0.087	0.007	1
chr2:172344925-172345055:L1M5.L1.LINE	0.000236949	0.801206	0.101	0.012	1
chr17:45610397-45611012:Lx4A.L1.LINE	0.000238128	-1.00768	0.014	0.127	1
chr4:152296055-152296642:RMER17C2.ERVK.LTR	0.000239594	-0.974546	0.029	0.164	1
chr9:21073665-21073728:B3.B2.SINE	0.000241186	-0.733045	0	0.087	1
chr11:74713123-74713517:MTB-Mm.ERVL-MaLR.LTR	0.000241265	-0.652904	0	0.084	1
chr5:91200599-91200772:MIRc.MIR.SINE	0.000242823	0.668949	0.101	0.011	1
chr15:9523611-9523880:B4A.B4.SINE	0.000242964	0.691491	0.087	0.008	1
chr10:67104721-67105012:ORR1F.ERVL-MaLR.LTR	0.000243005	-0.701761	0	0.086	1
chr5:141273135-141273502:MLTR11B.ERVK.LTR	0.000243988	0.811833	0.101	0.015	1
chr12:44189353-44190650:L2c.L2.LINE	0.000244342	0.659596	0.072	0.004	1
chr9:23205901-23206021:MIRb.MIR.SINE	0.000244462	0.704888	0.116	0.018	1
chr5:151001204-151002120:MuRRS4-int.ERV1.LTR	0.000245562	0.58176	0.072	0.006	1
chr11:114810253-114810360:PB1.Alu.SINE	0.000248508	-0.829334	0.014	0.124	1
chr3:52632450-52632914:LTR67B.ERVL.LTR	0.00024876	0.860071	0.13	0.029	1
chr17:30746175-30746410:LTR16A1.ERVL.LTR	0.000250572	0.535059	0.072	0.006	1
chr5:110476980-110477077:MIR.MIR.SINE	0.000251151	-0.781284	0.014	0.121	1
chr11:114337057-114337160:LTR85c.Gypsy.LTR	0.000256156	0.675677	0.101	0.012	1
chr18:38906734-38907049:B4A.B4.SINE	0.000258923	-0.749582	0	0.09	1
chr15:11558542-11559083:Lx10.L1.LINE	0.000259411	0.970947	0.13	0.029	1
chr15:92293074-92293168:B4.B4.SINE	0.000260188	-0.760176	0	0.086	1
chr3:121998667-121999046:MTD.ERVL-MaLR.LTR	0.000263204	-0.868445	0.014	0.123	1
chr1:136325838-136326135:ORR1D2.ERVL-MaLR.LTR	0.000263989	0.861354	0.101	0.015	1
chr14:23491471-23491722:CR1-Mam.CR1.LINE	0.000266103	-0.634393	0	0.081	1
chr6:92904073-92904181:L2c.L2.LINE	0.000269156	0.801231	0.072	0.006	1
chr8:73100594-73101189:RLTR1D.ERV1.LTR	0.000271373	0.846799	0.159	0.036	1
chr6:115480788-115480888:MIR.MIR.SINE	0.000272278	0.805781	0.101	0.015	1
chr1:43530768-43531088:MTEb.ERVL-MaLR.LTR	0.000273665	-0.730396	0	0.088	1
chr12:69752407-69752480:ID4.ID.SINE	0.000275018	-0.840696	0	0.094	1
chr5:16239021-16239102:MER20.hAT-Charlie.DNA	0.000279072	0.812833	0.116	0.022	1
chr16:91789765-91790103:ORR1D2.ERVL-MaLR.LTR	0.000280978	0.976432	0.362	0.189	1
chr10:75861312-75861777:MLTR14.ERV1.LTR	0.000281214	0.629034	0.072	0.007	1
chr3:107818951-107819319:L1MB8.L1.LINE	0.000285754	0.977737	0.116	0.022	1
chr7:123338433-123338897:MLT1D.ERVL-MaLR.LTR	0.000290927	-0.940285	0.087	0.254	1
chr1:128014066-128014331:B4.B4.SINE	0.00029135	0.869469	0.13	0.028	1
chr18:75808603-75809906:MTE-int.ERVL-MaLR.LTR	0.000294438	0.844142	0.072	0.007	1
chr4:46257349-46257487:L2c.L2.LINE	0.000295352	-0.803728	0	0.091	1
chr13:37442241-37442341:ORR1F.ERVL-MaLR.LTR	0.000295988	0.882873	0.072	0.008	1
chr12:78685944-78686101:MIR.MIR.SINE	0.000296017	1.0229	0.159	0.044	1
chr8:61794691-61795180:Arthur1.hAT-Tip100.DNA	0.000296339	1.03162	0.232	0.094	1
chr17:35727155-35727538:RMER5.ERV1.LTR	0.000299706	0.706092	0.058	0.004	1
chr6:137156519-137156809:ORR1E.ERVL-MaLR.LTR	0.000300154	-0.692943	0	0.084	1
chr15:59010352-59010482:B1F.Alu.SINE	0.000300567	0.577561	0.087	0.008	1
chr2:180692474-180692581:PB1D10.Alu.SINE	0.00030061	0.695788	0.072	0.006	1
chr17:26864576-26864669:L2a.L2.LINE	0.000301376	0.887295	0.101	0.017	1
chr4:133615742-133615836:B3A.B2.SINE	0.00030232	-0.839088	0	0.088	1
chr16:18789198-18789401:B3.B2.SINE	0.000302484	0.856099	0.13	0.028	1
chr15:99230742-99230889:RSINE1.B4.SINE	0.000306408	0.704501	0.116	0.018	1
chr1:127322511-127322741:B4A.B4.SINE	0.000311957	-0.807272	0	0.088	1
chr2:152735640-152735776:ID-B1.B4.SINE	0.000313859	0.948276	0.159	0.043	1
chr2:35015818-35016036:Lx8.L1.LINE	0.000314099	-0.754381	0	0.086	1
chr16:33055884-33056007:PB1.Alu.SINE	0.000314118	0.800169	0.13	0.028	1
chr1:70802137-70803098:Lx10.L1.LINE	0.000315735	0.95133	0.072	0.007	1
chr6:58856853-58857319:L2b.L2.LINE	0.000317577	0.760267	0.13	0.025	1
chr9:43857802-43857864:MLT1C.ERVL-MaLR.LTR	0.000317896	0.691791	0.072	0.007	1
chr16:52914849-52915926:MTE-int.ERVL-MaLR.LTR	0.00031906	0.948178	0.116	0.021	1
chr1:66792725-66793041:MLT1A.ERVL-MaLR.LTR	0.000320262	0.771593	0.072	0.007	1
chr7:46922021-46922141:RLTR49.ERVK.LTR	0.000320439	0.783807	0.145	0.032	1
chr5:89543551-89543912:MLT1C.ERVL-MaLR.LTR	0.000320916	0.735676	0.101	0.015	1
chr2:85107200-85107312:MIRc.MIR.SINE	0.000320941	0.838571	0.174	0.048	1
chr2:18169592-18169933:MTD.ERVL-MaLR.LTR	0.00032253	0.881176	0.087	0.011	1
chr1:143726918-143727401:RMER15-int.ERVL.LTR	0.000326547	0.779019	0.072	0.006	1
chr7:98086424-98086590:B3A.B2.SINE	0.000327402	-0.868263	0	0.091	1
chr1:91961207-91961285:Charlie1.hAT-Charlie.DNA	0.000327974	-0.606737	0	0.081	1
chr3:56216478-56216806:MLT1A.ERVL-MaLR.LTR	0.000328515	0.824048	0.087	0.012	1
chr3:138877732-138878135:MTB-Mm.ERVL-MaLR.LTR	0.00032916	-1.00322	0.058	0.203	1
chr2:60978587-60978794:MER58A.hAT-Charlie.DNA	0.000332538	0.802915	0.203	0.057	1
chr10:84387559-84387725:L2c.L2.LINE	0.000332808	-0.793708	0	0.087	1
chr12:73955020-73955392:L1M4b.L1.LINE	0.000333937	0.660291	0.087	0.01	1
chr8:121673900-121674204:MLT1J.ERVL-MaLR.LTR	0.000334277	0.891676	0.101	0.019	1
chr16:64364332-64364869:L1MA4A.L1.LINE	0.000334613	1.0104	0.087	0.011	1
chr9:37168636-37168813:MT2A.ERVL.LTR	0.000337198	0.699717	0.072	0.008	1
chr9:115681273-115681423:MTEb.ERVL-MaLR.LTR	0.00033768	-0.789412	0	0.086	1
chr11:116783207-116783257:B3.B2.SINE	0.000337821	0.873639	0.13	0.03	1
chr17:49364495-49364863:Charlie7.hAT-Charlie.DNA	0.000339294	0.767474	0.072	0.007	1
chr3:8669050-8669181:B1-Mur2.Alu.SINE	0.000339377	0.695812	0.116	0.018	1
chr9:21104278-21104564:B4.B4.SINE	0.000342442	-0.705428	0	0.086	1
chr4:97138061-97138204:MLTR11A.ERVK.LTR	0.000342891	0.854926	0.116	0.019	1
chr18:79244677-79244962:L1M2.L1.LINE	0.000342936	0.866417	0.116	0.022	1
chr5:72718519-72718808:MTD.ERVL-MaLR.LTR	0.000343247	0.72978	0.072	0.008	1
chr6:125551508-125551878:MTC.ERVL-MaLR.LTR	0.000343552	0.665034	0.087	0.01	1
chr9:123359755-123360236:Lx5c.L1.LINE	0.000346665	1.16666	0.203	0.079	1
chr18:15021581-15021669:MIRb.MIR.SINE	0.000348751	0.655944	0.087	0.01	1
chr3:8795128-8795257:Tigger15a.TcMar-Tigger.DNA	0.000348922	0.679862	0.072	0.007	1
chr6:89511898-89512147:HAL1.L1.LINE	0.000353302	0.711279	0.072	0.006	1
chr9:72170028-72170151:L1MB4.L1.LINE	0.000354056	-0.914224	0.014	0.123	1
chr14:87367121-87367501:ORR1C2.ERVL-MaLR.LTR	0.000355739	1.06331	0.188	0.062	1
chrX:74080759-74080939:B3.B2.SINE	0.000358467	0.653601	0.101	0.014	1
chr1:191133270-191133394:PB1.Alu.SINE	0.000358554	-0.662872	0	0.083	1
chr14:59182671-59183045:ORR1E.ERVL-MaLR.LTR	0.000359976	-0.743875	0	0.084	1
chr3:70404748-70404970:RLTR48A.ERV1.LTR	0.000362069	0.794507	0.116	0.017	1
chr1:98309789-98310365:RLTR34C-MM.ERVK.LTR	0.000362341	0.746759	0.101	0.015	1
chr9:53704337-53704421:B1-Mus2.Alu.SINE	0.000362773	0.780695	0.174	0.043	1
chr9:53704421-53704509:MT2B.ERVL.LTR	0.000362773	0.780695	0.174	0.043	1
chr3:56229390-56229512:MER58B.hAT-Charlie.DNA	0.000363261	0.70915	0.072	0.007	1
chr11:90391267-90391364:MER5B.hAT-Charlie.DNA	0.000363548	0.640676	0.072	0.007	1
chr6:58672944-58673084:B1-Mur1.Alu.SINE	0.000366565	0.842802	0.159	0.044	1
chr4:124772073-124772481:L2a.L2.LINE	0.000367667	0.88327	0.42	0.248	1
chr10:68893844-68894075:Charlie17.hAT-Charlie.DNA	0.000367845	0.602406	0.072	0.007	1
chr3:153394270-153394575:ORR1E.ERVL-MaLR.LTR	0.000369699	-0.769629	0	0.084	1
chr7:143628217-143628506:L1MB3.L1.LINE	0.000369798	0.766103	0.087	0.011	1
chr2:20962021-20962330:L2.L2.LINE	0.000371169	-0.73602	0	0.086	1
chr5:151025800-151026114:MTD.ERVL-MaLR.LTR	0.000372894	0.675726	0.101	0.015	1
chr6:134601170-134601408:B4A.B4.SINE	0.000373029	1.01372	0.101	0.018	1
chr7:98805385-98805744:RLTR14.ERV1.LTR	0.000374073	0.808555	0.101	0.015	1
chr14:120759224-120759533:LTR52.ERVL.LTR	0.00037455	0.672582	0.087	0.008	1
chr9:76003146-76003354:ORR1F.ERVL-MaLR.LTR	0.000386732	0.803717	0.087	0.012	1
chr16:91789579-91789706:L1MC5a.L1.LINE	0.000387688	0.810214	0.174	0.048	1
chr15:100101685-100102225:RLTR20A3-MM.ERVK.LTR	0.000388158	0.803793	0.072	0.008	1
chr12:44197143-44197631:RMER12.ERVK.LTR	0.000389072	0.678323	0.087	0.01	1
chr3:68858053-68858396:ORR1E.ERVL-MaLR.LTR	0.000390054	-0.708953	0	0.084	1
chr1:48534029-48534407:MTD.ERVL-MaLR.LTR	0.000394102	0.765879	0.13	0.022	1
chr12:8511536-8511785:MER68.ERVL.LTR	0.000394592	0.674837	0.072	0.007	1
chrX:141384708-141384892:X3-LINE.RTE-BovB.LINE	0.000396381	0.764008	0.072	0.008	1
chr7:122716477-122716631:MER5A1.hAT-Charlie.DNA	0.000396527	0.899575	0.188	0.063	1
chr9:26808603-26808979:Lx9.L1.LINE	0.000399616	0.611829	0.087	0.007	1
chr7:67617241-67617433:ID-B1.B4.SINE	0.000399623	0.920422	0.087	0.011	1
chr9:62829988-62830372:RLTR23.ERV1.LTR	0.000401619	0.698234	0.072	0.007	1
chr3:41285067-41285173:AmnSINE1.Deu.SINE	0.000402345	-1.03731	0.058	0.204	1
chr10:95610698-95610967:B4.B4.SINE	0.000402411	-0.801505	0	0.086	1
chr5:149915812-149916230:MLT1F.ERVL-MaLR.LTR	0.000403181	0.710943	0.116	0.021	1
chr6:100415269-100415364:MER5A1.hAT-Charlie.DNA	0.000411605	-0.771027	0	0.083	1
chr9:9153491-9153792:ORR1E.ERVL-MaLR.LTR	0.000415007	0.814014	0.101	0.015	1
chr16:92233648-92234119:LTR72-RN.ERV1.LTR	0.000416657	0.766552	0.101	0.015	1
chr2:61126427-61126823:MTE2a.ERVL-MaLR.LTR	0.000417709	0.735085	0.087	0.011	1
chr8:91358017-91358451:L1MA8.L1.LINE	0.000417881	-0.686626	0	0.08	1
chr7:132344712-132345033:RMER5.ERV1.LTR	0.000418582	0.960043	0.13	0.032	1
chr11:43556867-43557095:MIRc.MIR.SINE	0.000418824	-0.635025	0	0.079	1
chr18:35942489-35942729:L2b.L2.LINE	0.000423324	-0.633282	0	0.08	1
chr9:83720885-83721023:MLT1L.ERVL-MaLR.LTR	0.000424592	0.667482	0.087	0.01	1
chr18:66471214-66471346:ID-B1.B4.SINE	0.000427069	0.573761	0.072	0.007	1
chr16:14178096-14178282:L1MEf.L1.LINE	0.000427232	0.740948	0.159	0.04	1
chr14:121422939-121423083:MER20.hAT-Charlie.DNA	0.000427388	0.763833	0.13	0.026	1
chr15:90022179-90022276:RLTR14-RN.ERV1.LTR	0.00042904	0.902242	0.13	0.033	1
chr5:103919415-103919648:MER2.TcMar-Tigger.DNA	0.000429288	0.733915	0.072	0.007	1
chr15:88867759-88868129:ORR1F.ERVL-MaLR.LTR	0.000429632	-0.886206	0.087	0.234	1
chr12:69766208-69766523:ORR1F.ERVL-MaLR.LTR	0.000429748	-0.669491	0	0.08	1
chr4:128839481-128839677:MT2A.ERVL.LTR	0.000430446	-0.76207	0	0.083	1
chr5:129463706-129464104:L1MD.L1.LINE	0.000433664	-0.774914	0.014	0.117	1
chr18:68942626-68942692:MIRb.MIR.SINE	0.000434726	-0.677764	0	0.08	1
chr19:34262339-34262605:ORR1E.ERVL-MaLR.LTR	0.000436648	0.774146	0.116	0.023	1
chr19:53816205-53816362:L1MB3.L1.LINE	0.000437313	0.693282	0.087	0.011	1
chr4:8895201-8895471:B4.B4.SINE	0.000439162	0.567707	0.087	0.008	1
chr15:84643477-84643571:LTR40a.ERVL.LTR	0.000440243	0.584968	0.072	0.007	1
chr6:144903184-144903496:ORR1E.ERVL-MaLR.LTR	0.000441004	-0.764508	0	0.084	1
chr14:96914168-96914661:L1-Mur2.L1.LINE	0.00044266	0.837955	0.072	0.008	1
chr7:125796366-125796489:L2b.L2.LINE	0.000444577	-0.839204	0.014	0.123	1
chr6:18300745-18301045:L1MCa.L1.LINE	0.00044464	0.64512	0.072	0.006	1
chr9:9585744-9586195:Lx2.L1.LINE	0.000447777	0.789837	0.072	0.01	1
chr10:95695700-95696031:MTD.ERVL-MaLR.LTR	0.000450898	0.764465	0.087	0.011	1
chr8:126789200-126789506:ORR1E.ERVL-MaLR.LTR	0.000451009	-0.797987	0.014	0.12	1
chr4:129563928-129563974:B4.B4.SINE	0.000454196	-0.706523	0	0.081	1
chr15:12802875-12803537:L1M2.L1.LINE	0.000454997	0.740126	0.072	0.006	1
chr7:130293726-130293964:L1M5.L1.LINE	0.000455759	0.695432	0.13	0.025	1
chrX:79846946-79847437:RLTR1C.ERV1.LTR	0.000460549	0.533011	0.072	0.006	1
chr3:152339942-152340087:B1F.Alu.SINE	0.000462342	-0.696882	0	0.081	1
chrX:129477266-129477994:L2a.L2.LINE	0.000463135	0.865278	0.058	0.006	1
chr7:110920433-110920503:L2a.L2.LINE	0.00046562	0.656809	0.087	0.011	1
chr1:138571532-138571876:L1MC4.L1.LINE	0.000466123	0.589021	0.072	0.007	1
chr2:32514702-32514955:B4.B4.SINE	0.0004709	-0.606456	0	0.076	1
chr9:21135498-21135629:B4.B4.SINE	0.000471358	0.720929	0.072	0.008	1
chr8:53997896-53998019:Lx9.L1.LINE	0.000471788	0.793848	0.13	0.029	1
chr7:102967353-102967781:RMER16A2.ERVK.LTR	0.000474276	0.956092	0.203	0.069	1
chr12:33220551-33220756:MIRb.MIR.SINE	0.000475298	0.613368	0.101	0.011	1
chr4:141925916-141926175:L1M2.L1.LINE	0.000475386	0.786813	0.101	0.015	1
chr10:83080108-83080238:RSINE1.B4.SINE	0.000475593	-0.707404	0	0.08	1
chr15:59435816-59435880:ID4-.ID.SINE	0.000477914	-0.70421	0	0.083	1
chr13:28740431-28740679:L2a.L2.LINE	0.000478505	0.934318	0.087	0.012	1
chr5:143974025-143974576:RMER12B.ERVK.LTR	0.000478576	-0.812458	0.014	0.116	1
chr4:3685244-3685530:ORR1F.ERVL-MaLR.LTR	0.000479775	-0.796977	0.014	0.116	1
chr5:82177080-82177361:Lx4A.L1.LINE	0.000481447	0.573198	0.087	0.008	1
chr13:52016934-52017126:ORR1E.ERVL-MaLR.LTR	0.000482512	-0.698323	0	0.08	1
chr6:87728327-87728504:MTD.ERVL-MaLR.LTR	0.00048323	-0.82262	0.014	0.127	1
chr4:89479078-89479505:LTR16E1.ERVL.LTR	0.000483884	0.907149	0.116	0.025	1
chr5:122956119-122956452:MLT1F1.ERVL-MaLR.LTR	0.000488622	-0.595279	0	0.077	1
chr18:38008822-38009521:RMER1A.Other.Other	0.000488631	-0.772634	0	0.084	1
chr7:100300287-100300364:ID4-.ID.SINE	0.000492085	0.688446	0.072	0.007	1
chr18:13753086-13753404:L1MD.L1.LINE	0.00049294	0.55287	0.072	0.006	1
chr18:69415973-69416162:URR1A.hAT-Charlie.DNA	0.000495681	-0.872823	0.014	0.126	1
chr10:67581798-67581932:B1-Mus2.Alu.SINE	0.000497038	-0.702259	0	0.081	1
chr12:111010393-111010544:B1-Mur1.Alu.SINE	0.00050029	0.58524	0.087	0.01	1
chr8:84810920-84810981:MIR3.MIR.SINE	0.000501986	0.755058	0.145	0.036	1
chr16:85454590-85456518:Tigger1.TcMar-Tigger.DNA	0.000502863	0.91415	0.145	0.034	1
chr5:105683880-105684210:MTEb.ERVL-MaLR.LTR	0.000504319	-0.567196	0	0.074	1
chr14:63218163-63218297:HAL1b.L1.LINE	0.000504515	0.795034	0.101	0.019	1
chrX:9435898-9436139:Lx5c.L1.LINE	0.000505233	0.815006	0.101	0.019	1
chr1:56911377-56911675:ORR1B2.ERVL-MaLR.LTR	0.000512803	0.673423	0.072	0.007	1
chr5:132333792-132333976:MIR.MIR.SINE	0.000513633	-0.78374	0	0.083	1
chr6:58672918-58673083:ID-B1.B4.SINE	0.000514976	0.827638	0.159	0.046	1
chr3:65845078-65845255:Charlie4z.hAT-Charlie.DNA	0.000515854	0.806168	0.13	0.03	1
chr4:106708127-106708213:PB1D11.Alu.SINE	0.00052188	-0.705368	0	0.081	1
chr19:47461384-47461475:MIR3.MIR.SINE	0.000522317	-0.668735	0	0.077	1
chr10:7587115-7587604:RLTR28.ERVL.LTR	0.000531956	-0.853228	0.014	0.117	1
chr9:65575617-65575717:L2a.L2.LINE	0.000532616	0.812517	0.13	0.032	1
chr16:30742436-30742746:L2b.L2.LINE	0.000534425	-0.888319	0.014	0.121	1
chr2:93097763-93097939:Tigger17c.TcMar-Tigger.DNA	0.000535961	-0.750501	0	0.081	1
chr14:106975336-106975682:MTEb.ERVL-MaLR.LTR	0.000539604	0.852618	0.072	0.007	1
chr6:39007259-39007404:L2c.L2.LINE	0.000540136	0.554363	0.072	0.006	1
chr15:77837169-77837384:L1MC4a.L1.LINE	0.000543789	-0.937669	0.058	0.196	1
chr3:29947198-29947836:L1MB2.L1.LINE	0.000544435	0.632236	0.072	0.006	1
chr4:108738783-108738991:MIR.MIR.SINE	0.000544574	0.71579	0.087	0.011	1
chr9:62522698-62522851:MIRc.MIR.SINE	0.000547383	-0.767157	0	0.081	1
chr8:116770428-116770760:B4.B4.SINE	0.000551666	-0.855562	0	0.081	1
chr11:90409952-90410452:RMER4B.ERVK.LTR	0.000553394	0.584951	0.072	0.006	1
chr13:40978690-40978771:ID4-.ID.SINE	0.000553665	0.754522	0.188	0.057	1
chr12:74743560-74743740:L2b.L2.LINE	0.000554474	0.764614	0.101	0.015	1
chr2:31145114-31145220:MIRb.MIR.SINE	0.000554753	0.550489	0.058	0.004	1
chr19:57358317-57358646:ORR1E.ERVL-MaLR.LTR	0.000557121	0.999673	0.275	0.127	1
chr10:83819352-83819481:LTR16B1.ERVL.LTR	0.000557713	0.57534	0.072	0.007	1
chr15:99116259-99116395:B1-Mus2.Alu.SINE	0.000558693	0.620781	0.101	0.015	1
chr4:134595096-134595448:ORR1D2.ERVL-MaLR.LTR	0.000559134	-0.758267	0	0.08	1
chr3:17871993-17872058:B1F.Alu.SINE	0.000564141	0.578963	0.072	0.007	1
chr9:102759013-102759066:ID.ID.SINE	0.000568468	-0.709937	0	0.08	1
chrX:152708525-152708706:MLT2E.ERVL.LTR	0.000576984	-0.845159	0.014	0.127	1
chr14:72324733-72324877:B3A.B2.SINE	0.000584957	0.564968	0.072	0.006	1
chr3:92580037-92581147:L2a.L2.LINE	0.00058549	0.647303	0.087	0.011	1
chr17:43376259-43376606:Lx8.L1.LINE	0.000589475	-0.700718	0	0.074	1
chr17:53573144-53573486:RLTR19-int.ERVK.LTR	0.000590694	-0.854749	0.014	0.119	1
chr16:72722603-72722717:B1F2.Alu.SINE	0.000596599	0.722039	0.101	0.018	1
chr6:116009182-116009468:B4.B4.SINE	0.000599611	-0.815975	0.029	0.167	1
chr7:102333514-102334213:RMER6A.ERVK.LTR	0.000599658	-0.649947	0	0.077	1
chr1:88258791-88258993:Charlie5.hAT-Charlie.DNA	0.000602097	-0.822517	0	0.081	1
chr4:4793133-4793212:MMERVK9C-I-int.ERVK.LTR	0.000602837	-0.763999	0	0.083	1
chr8:105758989-105759149:B1-Mm.Alu.SINE	0.000605664	0.599363	0.087	0.01	1
chr8:86013636-86013706:L2c.L2.LINE	0.000606242	0.680381	0.101	0.017	1
chr7:48138363-48138679:RLTR46A2.ERVK.LTR	0.000607944	0.71118	0.203	0.063	1
chr2:90395211-90395647:RLTR10.ERVK.LTR	0.000608104	0.643834	0.101	0.014	1
chr2:126556593-126557010:L1MA4.L1.LINE	0.000612016	0.715098	0.072	0.008	1
chr2:75801659-75801864:LTR84b.ERVL.LTR	0.000612346	0.826655	0.087	0.012	1
chr13:20257425-20257793:LTR37A.ERV1.LTR	0.000613078	0.873262	0.29	0.127	1
chr10:36235861-36236191:L4-A-Mam.RTE-X.LINE	0.000613488	0.792878	0.101	0.015	1
chr6:49458328-49458398:RMER6-int.ERVK.LTR	0.00061398	-0.719848	0	0.077	1
chr6:54059033-54059144:L2b.L2.LINE	0.000616992	-0.780596	0.014	0.113	1
chr2:28963978-28964187:B3.B2.SINE	0.000619529	-0.571282	0	0.074	1
chr9:16171583-16172117:Lx.L1.LINE	0.000620465	0.52986	0.072	0.007	1
chr4:54387740-54387961:MIR.MIR.SINE	0.000622037	0.655003	0.087	0.008	1
chr5:123470915-123471042:LTR16B2.ERVL.LTR	0.000623557	-0.595126	0	0.076	1
chr14:65345505-65345619:MLT1K.ERVL-MaLR.LTR	0.000624424	0.696215	0.116	0.021	1
chr11:72523537-72523954:Lx9.L1.LINE	0.000627144	0.893316	0.058	0.006	1
chr11:62058443-62058624:RLTR31D-MM.ERVK.LTR	0.000627591	0.735848	0.174	0.047	1
chr10:43438399-43438553:B4A.B4.SINE	0.000628195	-0.844563	0.014	0.119	1
chr19:56896062-56896759:RLTR21.ERVK.LTR	0.000631372	0.622337	0.072	0.006	1
chr1:165730137-165730220:MIRc.MIR.SINE	0.000632257	0.512099	0.072	0.006	1
chr3:134099819-134100056:MLT1K.ERVL-MaLR.LTR	0.000633094	0.773762	0.101	0.019	1
chr18:86598197-86600463:Lx7.L1.LINE	0.000635793	0.978519	0.087	0.017	1
chr2:165983080-165983297:MLT1M.ERVL-MaLR.LTR	0.000636306	-0.688701	0	0.077	1
chr9:72438182-72438265:B3A.B2.SINE	0.000636841	-0.723016	0	0.08	1
chr2:51055483-51055623:L1ME4c.L1.LINE	0.000637431	0.667137	0.087	0.012	1
chr12:83947735-83947973:B4A.B4.SINE	0.000637503	-0.78318	0.014	0.11	1
chr9:42778398-42778968:RLTR1D.ERV1.LTR	0.000638531	-0.667433	0	0.077	1
chr4:119166022-119166113:PB1D10.Alu.SINE	0.000640845	0.845759	0.203	0.069	1
chr1:65399065-65399914:MERVL-2A-int.ERVL.LTR	0.000642058	-0.67395	0	0.076	1
chr4:119166121-119166600:L1M4c.L1.LINE	0.000644699	0.890545	0.203	0.074	1
chrX:10714011-10714096:L3.CR1.LINE	0.000646054	0.706662	0.087	0.012	1
chr1:153852780-153853126:RLTR8.ERVK.LTR	0.00064988	1.01101	0.072	0.011	1
chr8:120137504-120137956:RMER10A.ERVL.LTR	0.000650614	-0.745835	0	0.077	1
chr12:104260995-104261393:MTC.ERVL-MaLR.LTR	0.000650658	-0.721244	0	0.076	1
chr7:84115516-84115710:MTEa.ERVL-MaLR.LTR	0.000652771	-0.643337	0	0.074	1
chr9:32657328-32657489:MIR3.MIR.SINE	0.000654348	-0.745686	0	0.079	1
chr4:152295867-152296033:ID-B1.B4.SINE	0.000658056	-0.626686	0	0.073	1
chr7:114915402-114915785:L1MC4.L1.LINE	0.000659303	0.89632	0.145	0.039	1
chr9:45958482-45958578:PB1D10.Alu.SINE	0.000660332	0.539407	0.087	0.008	1
chr7:127147899-127148720:RMER19B.ERVK.LTR	0.000662941	0.935733	0.058	0.006	1
chr19:37521474-37521548:PB1D7.Alu.SINE	0.000664766	0.717015	0.159	0.043	1
chr2:181421065-181421226:MER20.hAT-Charlie.DNA	0.000665004	-0.687284	0	0.077	1
chr9:63837475-63837689:B4A.B4.SINE	0.000669539	0.672363	0.072	0.008	1
chr7:16755806-16755863:L2.L2.LINE	0.000671282	-0.68749	0	0.079	1
chr11:111774472-111774691:B4.B4.SINE	0.000675412	0.492544	0.058	0.003	1
chr2:84505209-84505544:IAPLTR1-Mm.ERVK.LTR	0.000679619	0.718822	0.174	0.046	1
chr6:23791572-23792796:Lx8b.L1.LINE	0.000682178	0.622724	0.072	0.007	1
chr17:53597327-53597455:B1F.Alu.SINE	0.000685467	0.651385	0.072	0.01	1
chr6:48890645-48890800:RMER15.ERVL.LTR	0.000685795	-0.640606	0	0.074	1
chr1:80381466-80381549:B4.B4.SINE	0.000686291	0.94082	0.145	0.041	1
chr1:161210623-161211459:Lx8.L1.LINE	0.000688498	0.857682	0.072	0.01	1
chr9:58047044-58047385:MTE2b.ERVL-MaLR.LTR	0.000690038	-0.839228	0.072	0.212	1
chr15:66932831-66933016:B2-Mm1a.B2.SINE	0.000692108	-0.596758	0	0.073	1
chr2:12268146-12273373:L1-Mus1.L1.LINE	0.000692959	0.666512	0.072	0.007	1
chr5:76789563-76789626:ID4.ID.SINE	0.000693267	0.860992	0.116	0.026	1
chr13:110555588-110555741:MLT1J.ERVL-MaLR.LTR	0.000693733	-0.900197	0.043	0.164	1
chr8:120363905-120364108:MLT1D.ERVL-MaLR.LTR	0.000695241	-0.791703	0.072	0.218	1
chr10:122693942-122694098:ORR1F.ERVL-MaLR.LTR	0.000696028	-0.809749	0.014	0.11	1
chr17:68106429-68106804:MTEb.ERVL-MaLR.LTR	0.000696664	-0.779713	0.014	0.11	1
chr2:32882004-32882077:ID-B1.B4.SINE	0.000698478	0.772706	0.13	0.029	1
chr2:168005955-168006018:MIRc.MIR.SINE	0.000699324	-0.607041	0	0.076	1
chr1:67971998-67972522:Lx9.L1.LINE	0.00070129	0.902365	0.101	0.018	1
chr7:113623362-113623474:MLTR14.ERV1.LTR	0.000702411	0.744341	0.072	0.01	1
chr2:115966675-115966880:L2.L2.LINE	0.000709469	-0.664925	0	0.076	1
chr16:80705792-80706075:RMER12.ERVK.LTR	0.000709633	0.634929	0.072	0.01	1
chr4:40537897-40538261:MTC.ERVL-MaLR.LTR	0.000710922	0.718173	0.072	0.006	1
chr1:119934671-119935095:RMER15.ERVL.LTR	0.000711447	0.800129	0.072	0.007	1
chr1:184748041-184748181:B1F.Alu.SINE	0.000715226	0.831204	0.116	0.028	1
chr10:40777390-40777873:RLTR18B.ERVK.LTR	0.000717063	-0.80249	0.029	0.141	1
chr13:99539483-99539659:ORR1E.ERVL-MaLR.LTR	0.000717452	0.831328	0.116	0.025	1
chr5:119321806-119322193:ORR1F.ERVL-MaLR.LTR	0.000719786	-0.913682	0.029	0.15	1
chr4:148676586-148676647:MIRb.MIR.SINE	0.000724305	-0.640203	0	0.076	1
chr4:109406510-109406660:MIRb.MIR.SINE	0.000726299	-0.708501	0	0.076	1
chr10:38880508-38881076:RLTR49.ERVK.LTR	0.000727808	-0.983415	0.101	0.243	1
chr1:128983077-128983478:MTD.ERVL-MaLR.LTR	0.000728452	0.67201	0.072	0.007	1
chr4:34889959-34890035:B3A.B2.SINE	0.0007288	0.69567	0.101	0.019	1
chr7:134128300-134128674:L3.CR1.LINE	0.000734166	0.505016	0.072	0.006	1
chr2:76409394-76409535:L1M5.L1.LINE	0.000735154	0.914456	0.072	0.01	1
chr10:111509311-111509547:URR1A.hAT-Charlie.DNA	0.000737326	-0.589651	0	0.073	1
chr2:16982423-16982867:MLTR11B.ERVK.LTR	0.000745224	0.611009	0.087	0.011	1
chrX:155193560-155193788:MER34A.ERV1.LTR	0.000747195	0.807879	0.087	0.014	1
chr10:75265123-75265664:MLT1F2.ERVL-MaLR.LTR	0.000748568	0.485113	0.087	0.006	1
chr15:72970140-72970717:Lx8.L1.LINE	0.000751662	-0.801573	0.072	0.217	1
chr8:106589112-106589263:B1-Mur2.Alu.SINE	0.000752669	0.645448	0.13	0.026	1
chr13:95965054-95965214:L1MC1.L1.LINE	0.000756567	0.589985	0.087	0.011	1
chr1:36874973-36875246:ORR1E.ERVL-MaLR.LTR	0.000757386	0.573824	0.072	0.008	1
chr4:132247455-132247566:PB1D10.Alu.SINE	0.00076003	-0.629531	0	0.074	1
chr12:73620256-73620564:L2b.L2.LINE	0.000763303	-0.723896	0.058	0.201	1
chr18:16958927-16959073:LTR33.ERVL.LTR	0.000763396	0.7807	0.159	0.044	1
chr6:143070781-143070948:MER2.TcMar-Tigger.DNA	0.000768487	0.700959	0.072	0.008	1
chr12:17738256-17738454:B3A.B2.SINE	0.000771274	-0.600848	0	0.073	1
chr12:16840901-16841105:ID-B1.B4.SINE	0.000771531	0.610067	0.087	0.012	1
chr10:12876270-12876625:RLTR15.ERVK.LTR	0.000773571	0.764634	0.072	0.01	1
chr2:29971841-29971976:B1-Mus1.Alu.SINE	0.000777506	0.688801	0.072	0.01	1
chr1:165653754-165653994:MLT1C.ERVL-MaLR.LTR	0.000780623	-0.890548	0.029	0.143	1
chr4:134730115-134730614:RMER20B.ERVK.LTR	0.000780998	-0.802534	0.029	0.139	1
chr1:186684437-186684794:MTD.ERVL-MaLR.LTR	0.000781043	-0.701592	0	0.079	1
chr2:127907778-127907912:LFSINE-Vert.tRNA.SINE	0.000785151	-0.628481	0	0.073	1
chr7:125482506-125482784:MER21C.ERVL.LTR	0.000790357	-0.658274	0	0.076	1
chr7:45923805-45924034:URR1B.hAT-Charlie.DNA	0.000791799	0.853338	0.217	0.087	1
chr4:134258443-134258791:MTE2b.ERVL-MaLR.LTR	0.000792189	-0.618452	0	0.074	1
chr13:3750827-3751011:MIRc.MIR.SINE	0.000793634	1.04868	0.174	0.069	1
chr10:110353306-110354031:Lx5.L1.LINE	0.000793757	0.743173	0.174	0.052	1
chr11:45699434-45699796:MTE2b.ERVL-MaLR.LTR	0.000793798	-0.896401	0.014	0.113	1
chr11:52094473-52094587:PB1D7.Alu.SINE	0.000794349	-0.753602	0.014	0.121	1
chr11:20269307-20269715:RLTR14-int.ERV1.LTR	0.000794842	-0.789204	0.014	0.106	1
chr7:46922142-46922392:RLTR49.ERVK.LTR	0.000797551	0.698881	0.145	0.033	1
chr19:10172974-10173144:MIR.MIR.SINE	0.000797889	0.653619	0.13	0.025	1
chr2:60978395-60978571:MER20.hAT-Charlie.DNA	0.000799526	0.578198	0.116	0.019	1
chr6:94298716-94298854:RSINE1.B4.SINE	0.000800584	0.636477	0.101	0.015	1
chr1:179086961-179087260:L2a.L2.LINE	0.000801977	0.91358	0.13	0.036	1
chr15:53794267-53794595:MTD.ERVL-MaLR.LTR	0.000803639	0.900292	0.087	0.015	1
chr4:145279374-145279443:ID4.ID.SINE	0.00080728	0.757467	0.101	0.022	1
chr19:37535637-37535716:PB1D10.Alu.SINE	0.000809949	0.685969	0.087	0.014	1
chr8:87284738-87285061:ORR1E.ERVL-MaLR.LTR	0.000810882	-0.782206	0.014	0.12	1
chr11:113802696-113802809:B1F.Alu.SINE	0.000813469	-0.608338	0	0.074	1
chr5:97684452-97684727:ORR1D2.ERVL-MaLR.LTR	0.000816664	0.587361	0.087	0.011	1
chr17:32949349-32949627:B4.B4.SINE	0.000823524	0.774767	0.101	0.018	1
chr8:10962145-10962236:L3.CR1.LINE	0.000825234	-0.772854	0	0.08	1
chr16:37893636-37893741:RSINE1.B4.SINE	0.000825386	0.609931	0.072	0.008	1
chrX:92661828-92662443:MTE-int.ERVL-MaLR.LTR	0.000834531	0.608456	0.072	0.008	1
chr5:74136936-74137057:B3A.B2.SINE	0.000834707	0.68823	0.072	0.01	1
chr17:26549184-26549252:MIR3.MIR.SINE	0.000834835	-0.749739	0	0.077	1
chr11:101605118-101605230:B2-Mm1t.B2.SINE	0.000840005	-0.613288	0	0.069	1
chr2:59402238-59402382:MIR.MIR.SINE	0.000841125	-0.617863	0	0.073	1
chr2:28963851-28963909:ID-B1.B4.SINE	0.000841496	-0.589778	0	0.073	1
chr7:39596000-39596579:L1-Mur3.L1.LINE	0.000843764	0.872382	0.159	0.047	1
chr1:179723008-179723451:RLTR40.ERVK.LTR	0.000844096	0.822989	0.116	0.022	1
chr6:17198135-17198342:Lx5c.L1.LINE	0.000845	-0.691311	0	0.073	1
chr15:12229967-12230110:RSINE1.B4.SINE	0.000851524	-0.681834	0	0.074	1
chr10:42089937-42090231:RMER5.ERV1.LTR	0.000853613	0.857278	0.087	0.014	1
chr1:92956594-92956796:MTB.ERVL-MaLR.LTR	0.000858743	-0.765585	0.014	0.114	1
chr10:119742715-119743084:ORR1E.ERVL-MaLR.LTR	0.000862329	-0.702102	0	0.076	1
chr12:52147260-52147640:L1-Mur2.L1.LINE	0.000864329	0.662129	0.087	0.011	1
chr13:99857851-99858711:L1MA8.L1.LINE	0.000867916	0.880954	0.232	0.094	1
chr5:119364062-119364596:L1M4.L1.LINE	0.000868368	0.734006	0.188	0.062	1
chr3:37919758-37920060:ORR1E.ERVL-MaLR.LTR	0.000875697	-0.600204	0	0.072	1
chr2:84518743-84518853:LTR103b-Mam.ERV1.LTR	0.000880096	0.715333	0.13	0.029	1
chr2:126557243-126558067:L1MA4.L1.LINE	0.000882068	0.708942	0.072	0.01	1
chr12:101980260-101980698:RMER4B.ERVK.LTR	0.000884141	0.449539	0.058	0.003	1
chr12:111465753-111465952:L1MC4a.L1.LINE	0.000889312	-0.791155	0.043	0.156	1
chr11:87007147-87007265:B1-Mur2.Alu.SINE	0.000889566	0.636578	0.072	0.007	1
chr19:37368496-37368702:ID-B1.B4.SINE	0.00089208	-0.68619	0	0.076	1
chr9:99492966-99493934:L1MD.L1.LINE	0.000893841	0.732412	0.101	0.019	1
chr4:32107284-32110007:L1-Mur3.L1.LINE	0.000896214	0.677922	0.087	0.011	1
chr2:73490510-73490602:PB1D10.Alu.SINE	0.00089887	-0.81921	0.014	0.114	1
chr4:13907246-13907603:MTE2a.ERVL-MaLR.LTR	0.000902113	0.761275	0.188	0.059	1
chr6:30600197-30600482:L1MCa.L1.LINE	0.000904483	-0.584278	0	0.072	1
chrX:104474319-104474644:ORR1E.ERVL-MaLR.LTR	0.000912651	-0.64277	0	0.072	1
chr15:60187499-60187855:ERVB7-2B-LTR-MM.ERVK.LTR	0.000915179	0.677646	0.101	0.018	1
chr14:25624663-25624808:MER5A.hAT-Charlie.DNA	0.000918651	-0.805875	0.014	0.11	1
chr4:128840552-128840657:MIRb.MIR.SINE	0.000920086	-0.666791	0	0.07	1
chr13:70651380-70651789:MTB.ERVL-MaLR.LTR	0.000920088	-0.656129	0	0.074	1
chr12:63102349-63104068:L1-Mur2.L1.LINE	0.00092244	0.86045	0.087	0.014	1
chr10:77477021-77477892:L1M2.L1.LINE	0.000922491	0.797127	0.072	0.01	1
chr1:183167995-183168167:Charlie1b.hAT-Charlie.DNA	0.000931872	0.679604	0.232	0.084	1
chr2:148680385-148680595:MER67C.ERV1.LTR	0.000933339	0.769317	0.116	0.025	1
chr8:83773754-83773891:PB1D7.Alu.SINE	0.000933669	0.726639	0.087	0.015	1
chr4:20006776-20007250:RMER10A.ERVL.LTR	0.000935456	0.810609	0.116	0.029	1
chr18:20054662-20054813:MTEa.ERVL-MaLR.LTR	0.000939198	0.510952	0.072	0.007	1
chr5:140454609-140454828:ORR1D2.ERVL-MaLR.LTR	0.0009415	0.801852	0.159	0.047	1
chr3:86425424-86425750:BGLII.ERVK.LTR	0.000942554	0.660242	0.101	0.018	1
chr15:101319117-101319455:RLTR49.ERVK.LTR	0.000943056	0.76966	0.188	0.059	1
chr5:99515975-99516090:L4-C-Mam.RTE-X.LINE	0.000943177	0.633048	0.087	0.011	1
chr7:109621152-109621335:L2a.L2.LINE	0.000946512	-0.728528	0.029	0.143	1
chr4:18626596-18627034:RMER19C.ERVK.LTR	0.000946906	0.615634	0.087	0.014	1
chr11:120206175-120206966:L1MC4.L1.LINE	0.000948977	-0.676698	0.072	0.223	1
chr4:32351905-32352393:MER119.hAT-Charlie.DNA	0.000949198	-0.938361	0.072	0.203	1
chr5:5184273-5184587:L1M4a1.L1.LINE	0.000949881	0.595425	0.072	0.008	1
chr14:27171744-27171895:Charlie8.hAT-Charlie.DNA	0.000954608	-0.59333	0	0.07	1
chr1:157015104-157015253:ID-B1.B4.SINE	0.000962164	-0.758619	0.029	0.131	1
chr6:12125004-12125322:ORR1E.ERVL-MaLR.LTR	0.000965215	-0.810814	0.014	0.114	1
chr9:53704450-53704515:B1-Mur3.Alu.SINE	0.000965963	0.734075	0.159	0.043	1
chr1:187015671-187016037:MTD.ERVL-MaLR.LTR	0.00097031	-0.887119	0.014	0.112	1
chr10:84447580-84447805:L2c.L2.LINE	0.000979145	0.782808	0.159	0.05	1
chr4:13239631-13239825:L2.L2.LINE	0.000979911	0.562519	0.072	0.007	1
chr15:53848715-53848954:Tigger19a.TcMar-Tigger.DNA	0.000990882	0.805283	0.072	0.008	1
chr14:121986234-121986409:URR1A.hAT-Charlie.DNA	0.000994956	-0.743523	0.058	0.197	1
chr14:105382759-105383195:RLTR10.ERVK.LTR	0.00100127	0.538908	0.072	0.008	1
chr11:11854784-11855072:L1MC.L1.LINE	0.00100269	0.825002	0.087	0.015	1
chr1:15517078-15517648:L1VL1.L1.LINE	0.00100307	0.710741	0.13	0.029	1
chr2:59698048-59698193:MIRb.MIR.SINE	0.00100416	0.821042	0.217	0.086	1
chr17:79379206-79380014:MTD-int.ERVL-MaLR.LTR	0.00100627	0.724482	0.101	0.021	1
chr8:104076685-104076822:MIRc.MIR.SINE	0.00100639	0.443348	0.072	0.004	1
chr1:15517658-15520928:L1VL1.L1.LINE	0.00101181	0.699432	0.145	0.034	1
chr5:46048426-46051286:L1VL2.L1.LINE	0.0010193	0.779749	0.058	0.007	1
chr9:98511921-98512175:ORR1E.ERVL-MaLR.LTR	0.00102722	-0.786989	0.029	0.142	1
chr9:14011169-14011394:URR1A.hAT-Charlie.DNA	0.00102889	-0.629956	0	0.07	1
chr4:48280174-48280252:MIRc.MIR.SINE	0.00103152	-0.627498	0	0.072	1
chr4:47629849-47630238:MLT1I.ERVL-MaLR.LTR	0.00103212	-0.676559	0	0.074	1
chr4:109175611-109176105:MLTR14.ERV1.LTR	0.0010323	0.572468	0.072	0.008	1
chr12:95662598-95662892:RMER15.ERVL.LTR	0.0010341	0.67761	0.087	0.011	1
chr15:76830873-76831210:Lx8b.L1.LINE	0.00103428	0.842657	0.116	0.026	1
chr5:149164701-149164841:RSINE1.B4.SINE	0.00103435	-0.645156	0	0.072	1
chr13:64311408-64311553:L1MA4.L1.LINE	0.00105002	0.586785	0.087	0.012	1
chr10:68970342-68970670:LTR10-RN.ERVK.LTR	0.00105181	0.778358	0.101	0.019	1
chr10:115205930-115206377:BGLII-Mur.ERVK.LTR	0.00105404	0.602495	0.087	0.012	1
chr8:26880092-26880213:MIR3.MIR.SINE	0.00106203	0.694803	0.13	0.032	1
chr4:33059676-33061615:RLTR19-int.ERVK.LTR	0.00106249	-0.643396	0	0.07	1
chr13:103493775-103493861:MIR3.MIR.SINE	0.00106384	0.791489	0.174	0.057	1
chr2:128753558-128753696:ID-B1.B4.SINE	0.0010642	-0.709259	0.014	0.106	1
chr2:144080209-144080259:MLT1I.ERVL-MaLR.LTR	0.00106822	-0.76026	0.014	0.106	1
chr3:81511909-81517840:L1-Mus4.L1.LINE	0.00107224	0.573145	0.058	0.004	1
chr3:102756286-102756373:MIRc.MIR.SINE	0.0010726	0.562199	0.101	0.017	1
chr14:18539950-18542541:MMERVK9E-I-int.ERVK.LTR	0.0010769	0.707191	0.087	0.015	1
chr18:84454196-84455130:Lx10.L1.LINE	0.00108779	0.770092	0.101	0.022	1
chr9:51190768-51191284:RLTR11A.ERVK.LTR	0.00108811	0.788681	0.13	0.034	1
chr19:51359972-51360271:RLTR48A.ERV1.LTR	0.00108913	0.601474	0.058	0.004	1
chr10:24622645-24622843:B3.B2.SINE	0.00109291	0.556346	0.101	0.015	1
chr13:55686326-55686435:B4.B4.SINE	0.00109324	-0.697453	0	0.074	1
chr14:31532085-31532615:RMER4B.ERVK.LTR	0.0010974	-0.652066	0	0.073	1
chr10:60792579-60792616:MIRc.MIR.SINE	0.00109775	-0.635728	0	0.069	1
chr16:49071433-49071666:ORR1E.ERVL-MaLR.LTR	0.0011074	0.639154	0.058	0.006	1
chr11:49237652-49237923:MTD.ERVL-MaLR.LTR	0.0011079	0.599833	0.072	0.007	1
chr2:91517293-91517345:ID4.ID.SINE	0.00110847	0.677416	0.101	0.018	1
chrX:166945303-166945499:L1MD3.L1.LINE	0.00112142	0.779835	0.13	0.034	1
chr16:57502309-57502375:MIR3.MIR.SINE	0.00112738	-0.640081	0	0.072	1
chr6:72758321-72758554:ORR1D2.ERVL-MaLR.LTR	0.00112749	-0.639608	0	0.072	1
chr10:68970658-68970771:LTR10-RN.ERVK.LTR	0.00112973	0.747674	0.087	0.017	1
chr13:40944043-40944233:B4.B4.SINE	0.00113556	0.783032	0.159	0.047	1
chr15:83522327-83522684:RMER6A.ERVK.LTR	0.00113702	-0.671726	0	0.072	1
chr17:50124857-50124998:MIR.MIR.SINE	0.00113934	0.80764	0.174	0.059	1
chr13:15599672-15600060:MTEa.ERVL-MaLR.LTR	0.00114193	0.61027	0.087	0.014	1
chr4:133928910-133929256:ORR1D2.ERVL-MaLR.LTR	0.00114562	-0.879233	0.043	0.159	1
chr6:128793703-128793828:B1-Mus2.Alu.SINE	0.00115095	0.713648	0.072	0.01	1
chr5:114807180-114807379:B3A.B2.SINE	0.00115365	0.596831	0.087	0.014	1
chr16:28941302-28941527:RMER15.ERVL.LTR	0.00116118	0.682596	0.087	0.014	1
chr13:115206712-115206831:L1MEg.L1.LINE	0.00116313	0.616789	0.072	0.008	1
chr16:92234598-92234687:MIRb.MIR.SINE	0.00116814	0.752299	0.072	0.012	1
chr9:83588179-83588597:HAL1.L1.LINE	0.00116875	0.683082	0.087	0.015	1
chr9:100583283-100583424:RSINE1.B4.SINE	0.00116948	0.534958	0.058	0.004	1
chr10:45216646-45216882:MMERVK9E-I-int.ERVK.LTR	0.00117035	0.720666	0.116	0.026	1
chr8:9077080-9077787:L1MC3.L1.LINE	0.00117572	-0.76123	0.014	0.119	1
chr8:61972993-61973538:RLTR25A.ERVK.LTR	0.00117616	-0.584387	0	0.066	1
chr1:39918625-39918927:L1MB8.L1.LINE	0.00117844	-0.516605	0	0.066	1
chr19:56592793-56593136:MTD.ERVL-MaLR.LTR	0.00117912	0.640932	0.116	0.025	1
chr3:109125521-109125679:RSINE1.B4.SINE	0.00118347	0.696579	0.087	0.017	1
chr10:53911030-53912434:MTEb-int.ERVL-MaLR.LTR	0.00118407	0.791479	0.072	0.01	1
chr2:168707957-168708254:Lx8.L1.LINE	0.00118715	-0.652508	0	0.072	1
chr3:87142689-87142759:MIR.MIR.SINE	0.0011877	-0.592452	0	0.07	1
chr16:94743913-94744224:ORR1F.ERVL-MaLR.LTR	0.00118917	-0.619822	0	0.07	1
chr9:21847409-21847531:RSINE1.B4.SINE	0.00119073	-0.737143	0.014	0.112	1
chr10:43438397-43438533:B1-Mur4.Alu.SINE	0.00119287	-0.804425	0.014	0.11	1
chr8:73160727-73160898:B3.B2.SINE	0.0011952	0.745835	0.087	0.015	1
chr9:63124534-63124741:MER92D.ERV1.LTR	0.0011985	-0.738645	0.014	0.112	1
chr4:136070202-136070332:MIRb.MIR.SINE	0.00120153	-0.599061	0	0.07	1
chr19:24017392-24017414:ID-B1.B4.SINE	0.00120845	0.807884	0.116	0.029	1
chr19:7512434-7512949:RMER4B.ERVK.LTR	0.00120932	-0.832047	0.014	0.11	1
chr7:62284759-62285336:L1-Mur2.L1.LINE	0.00121078	0.800613	0.072	0.011	1
chr13:6626661-6626796:MARNA.TcMar-Mariner.DNA	0.00121479	0.519915	0.087	0.011	1
chr3:144761003-144761216:RLTR9A3B.ERVK.LTR	0.00121587	0.644433	0.072	0.01	1
chr4:94788227-94788580:ORR1B1.ERVL-MaLR.LTR	0.00121665	0.526555	0.072	0.007	1
chr18:85697927-85697942:RLTR27.ERVK.LTR	0.00121852	0.785953	0.159	0.048	1
chr4:8206936-8207055:L2a.L2.LINE	0.00122257	0.959677	0.145	0.048	1
chr15:96676379-96676777:MLT1J-int.ERVL-MaLR.LTR	0.00122569	0.699092	0.058	0.007	1
chr6:113658172-113658334:B3A.B2.SINE	0.0012262	-0.528032	0	0.066	1
chr15:60643683-60643875:MIRb.MIR.SINE	0.00122626	0.74213	0.101	0.021	1
chr7:64012127-64012341:MLT1A.ERVL-MaLR.LTR	0.00123091	0.68137	0.087	0.014	1
chr2:90640168-90640606:LTR33.ERVL.LTR	0.0012311	0.676083	0.072	0.01	1
chr13:27996477-27996901:MTD.ERVL-MaLR.LTR	0.00123156	0.767519	0.116	0.029	1
chr7:99263579-99263894:MLT1A.ERVL-MaLR.LTR	0.00123332	-0.537642	0	0.068	1
chr8:33982623-33982844:L1M5.L1.LINE	0.00123874	0.528338	0.072	0.007	1
chr16:60261929-60262457:RMER15.ERVL.LTR	0.00124419	0.673827	0.087	0.014	1
chr11:22763505-22763766:ORR1F.ERVL-MaLR.LTR	0.00124659	-0.553735	0	0.066	1
chr10:31593062-31593228:L2.L2.LINE	0.00124902	0.701137	0.072	0.011	1
chr14:74937040-74937207:MER44D.TcMar-Tigger.DNA	0.0012499	0.768087	0.087	0.015	1
chr10:32874394-32878329:Lx.L1.LINE	0.00125015	0.670881	0.058	0.006	1
chr19:58907979-58908442:RMER6B.ERVK.LTR	0.00125029	-0.71291	0	0.073	1
chr10:38989868-38989969:L2c.L2.LINE	0.00125727	-0.582846	0	0.068	1
chr10:75354237-75354283:HAL1.L1.LINE	0.00125889	0.53596	0.087	0.01	1
chr9:57774286-57774471:B2-Mm2.B2.SINE	0.00126005	-0.585114	0	0.068	1
chr4:121017470-121017590:MIR.MIR.SINE	0.00126164	0.766409	0.145	0.041	1
chr6:147161435-147161638:B3.B2.SINE	0.00126227	-0.632484	0	0.068	1
chr13:24800454-24800665:URR1B.hAT-Charlie.DNA	0.00126314	0.964969	0.246	0.105	1
chr4:134908039-134908168:PB1D10.Alu.SINE	0.00126457	0.566936	0.072	0.01	1
chr7:88932890-88933143:Tigger15a.TcMar-Tigger.DNA	0.00127101	0.856846	0.101	0.023	1
chr15:73816413-73816976:RMER5.ERV1.LTR	0.00127142	0.614215	0.072	0.008	1
chr2:36023555-36023598:L3.CR1.LINE	0.00127223	-0.67208	0.029	0.128	1
chr7:31002227-31002530:ORR1A2.ERVL-MaLR.LTR	0.00127367	0.777327	0.101	0.021	1
chr19:3665815-3665898:RSINE1.B4.SINE	0.00127523	-0.710262	0.043	0.157	1
chr16:57502506-57502561:MIR3.MIR.SINE	0.00127585	-0.630412	0	0.07	1
chr13:6142540-6143167:Lx7.L1.LINE	0.00127593	0.661753	0.087	0.012	1
chr1:84864782-84864881:ID-B1.B4.SINE	0.00127758	-0.608754	0	0.069	1
chr1:71288042-71288316:L2.L2.LINE	0.00127921	0.701358	0.087	0.018	1
chr15:7154740-7154971:L1ME1.L1.LINE	0.00127993	0.643761	0.087	0.012	1
chr11:62024102-62024195:MER20.hAT-Charlie.DNA	0.0012863	-0.607379	0	0.07	1
chr2:29670067-29670211:B1-Mur3.Alu.SINE	0.00129501	0.638509	0.087	0.015	1
chr2:152747683-152748230:RLTR12A.ERVK.LTR	0.00130152	0.619815	0.058	0.007	1
chr12:16831075-16831310:LTR41.ERVL.LTR	0.00130494	-0.5675	0	0.068	1
chr6:49692059-49692486:LTR33.ERVL.LTR	0.00131244	-0.769284	0.014	0.114	1
chr8:120363512-120363726:B3.B2.SINE	0.00131628	-0.779766	0.014	0.109	1
chr7:29424825-29425072:L1MD2.L1.LINE	0.00131823	0.656763	0.058	0.006	1
chr11:16108415-16108820:RLTR9A2.ERVK.LTR	0.00132684	0.554251	0.058	0.004	1
chr13:70261430-70261762:MTE2b.ERVL-MaLR.LTR	0.00132754	-0.728668	0.014	0.114	1
chr6:120090961-120091052:MER58A.hAT-Charlie.DNA	0.00133063	-0.70778	0.014	0.11	1
chr2:132340600-132340738:B1-Mur1.Alu.SINE	0.00133174	0.580068	0.101	0.018	1
chr9:18722193-18722342:RLTR42-int.ERVK.LTR	0.00133354	0.762165	0.159	0.05	1
chr5:148810288-148810640:MTD.ERVL-MaLR.LTR	0.00133669	0.744061	0.101	0.021	1
chr14:55698350-55698778:L2a.L2.LINE	0.00133827	-0.528911	0	0.066	1
chr12:51337016-51337458:L1-Rod.L1.LINE	0.00134257	0.516747	0.072	0.007	1
chr8:64532276-64532923:L1MEf.L1.LINE	0.0013438	0.580237	0.072	0.007	1
chr2:164020058-164020241:B3.B2.SINE	0.00134505	0.775631	0.072	0.012	1
chr3:116921306-116921495:B2-Mm1a.B2.SINE	0.00134623	0.611946	0.087	0.012	1
chrX:9203056-9203498:L2a.L2.LINE	0.00135031	-0.554393	0	0.065	1
chr6:128140824-128140992:MIRb.MIR.SINE	0.00135237	-0.800878	0.014	0.112	1
chr2:93947725-93948024:L1M4.L1.LINE	0.00135333	-0.621798	0	0.066	1
chrX:69896284-69897162:Charlie1a.hAT-Charlie.DNA	0.00135413	0.797115	0.116	0.028	1
chr3:122943623-122943682:RLTR49.ERVK.LTR	0.00135471	0.517833	0.087	0.011	1
chr2:29579838-29579968:MLT1C.ERVL-MaLR.LTR	0.00135915	-0.804351	0.043	0.153	1
chr2:167543820-167543961:MIRb.MIR.SINE	0.00136933	-0.577275	0	0.065	1
chr6:108784788-108784950:MIRb.MIR.SINE	0.00136985	-0.567858	0	0.069	1
chr18:4785672-4785764:L2a.L2.LINE	0.0013715	0.523537	0.072	0.008	1
chr6:34204877-34205886:RMER1B.Other.Other	0.00137465	-0.640989	0	0.068	1
chr2:60138517-60138893:MLT1A0.ERVL-MaLR.LTR	0.00138521	0.868027	0.203	0.084	1
chr11:116004429-116004512:B1-Mur1.Alu.SINE	0.00138598	0.60765	0.058	0.006	1
chr13:100322262-100322705:ERVB5-1-LTR-MM.ERVK.LTR	0.00138691	0.502964	0.072	0.006	1
chr2:60894424-60895905:Lx8.L1.LINE	0.00139149	0.687712	0.058	0.006	1
chr2:48701461-48702521:L1M4a2.L1.LINE	0.00139213	0.73657	0.072	0.012	1
chr11:13903380-13904273:RLTR13C3.ERVK.LTR	0.00139367	0.654713	0.072	0.01	1
chr15:62490948-62491183:MIRc.MIR.SINE	0.001394	0.533111	0.072	0.008	1
chr11:70306139-70306332:LTR73.ERV1.LTR	0.00139407	-0.544525	0	0.066	1
chr5:36882801-36883122:MTE2b.ERVL-MaLR.LTR	0.00139629	-0.543359	0	0.063	1
chr13:12135920-12136808:RLTR13B1.ERVK.LTR	0.00140191	-0.66622	0	0.068	1
chr2:166862721-166862913:B3.B2.SINE	0.00140308	0.502059	0.072	0.007	1
chr11:53343182-53343342:ID-B1.B4.SINE	0.00141746	0.82305	0.058	0.008	1
chr14:59534926-59535119:L1MA4.L1.LINE	0.00141747	0.74309	0.13	0.036	1
chr19:23520705-23520924:L3.CR1.LINE	0.00141924	-0.596402	0	0.068	1
chr13:60848970-60849075:B1-Mur1.Alu.SINE	0.00143008	0.705737	0.072	0.01	1
chr7:122716305-122716440:L2.L2.LINE	0.00143342	0.840102	0.174	0.059	1
chr11:46215491-46215665:MER20.hAT-Charlie.DNA	0.00143487	0.779578	0.217	0.081	1
chr15:84643238-84643389:MLT1C.ERVL-MaLR.LTR	0.00143572	0.633549	0.072	0.008	1
chr13:18063174-18063982:RLTR40.ERVK.LTR	0.00143678	0.776069	0.116	0.023	1
chr10:75354575-75354607:B3A.B2.SINE	0.00144511	0.6165	0.072	0.01	1
chr8:47984644-47985012:L1MB7.L1.LINE	0.00144574	-0.5239	0	0.063	1
chr13:96511270-96511438:MIRc.MIR.SINE	0.00144948	0.709509	0.087	0.015	1
chr15:79400728-79400917:L2b.L2.LINE	0.00145483	-0.566363	0	0.065	1
chr9:57424988-57425618:RMER1B.Other.Other	0.00145503	-0.600481	0.087	0.234	1
chr1:96877604-96878073:RLTR23.ERV1.LTR	0.00145606	0.551641	0.072	0.006	1
chr2:60055556-60055711:B1-Mur4.Alu.SINE	0.00145736	0.490381	0.058	0.006	1
chr5:125363933-125364020:L1MB3.L1.LINE	0.00145832	0.663315	0.087	0.017	1
chr6:115904955-115905313:MTD.ERVL-MaLR.LTR	0.0014684	-0.561227	0	0.066	1
chr19:14600070-14600173:L2b.L2.LINE	0.00147298	-0.607251	0	0.069	1
chr15:25680629-25680974:ORR1D2.ERVL-MaLR.LTR	0.00147355	-0.716098	0.014	0.112	1
chr13:29458914-29459445:HAL1.L1.LINE	0.00147504	0.687824	0.058	0.006	1
chr11:114810469-114810590:B4A.B4.SINE	0.001476	-0.872873	0.072	0.194	1
chr11:86581218-86581371:RSINE1.B4.SINE	0.00147744	0.514066	0.058	0.004	1
chr2:109384024-109384750:Lx8.L1.LINE	0.00147872	0.597039	0.072	0.01	1
chr4:141238501-141239069:Lx7.L1.LINE	0.00148072	0.512345	0.072	0.008	1
chr17:78402200-78402577:MLT1B.ERVL-MaLR.LTR	0.00148566	-0.543075	0	0.066	1
chr10:58497613-58497760:B1-Mus1.Alu.SINE	0.00148953	-0.651637	0	0.069	1
chr15:78841898-78841971:B3A.B2.SINE	0.00149036	0.560574	0.058	0.006	1
chr5:142410075-142410193:RSINE1.B4.SINE	0.00149081	-0.700372	0	0.07	1
chr14:121019315-121019645:MTE2b.ERVL-MaLR.LTR	0.00149128	-0.579985	0	0.065	1
chr11:3462926-3462944:ID-B1.B4.SINE	0.00149159	0.613002	0.087	0.015	1
chr5:141131865-141132065:Charlie19a.hAT-Charlie.DNA	0.00150037	0.690181	0.072	0.008	1
chr2:30052432-30052550:B1-Mur4.Alu.SINE	0.00150177	0.520991	0.072	0.008	1
chr9:96451695-96451843:B1-Mus1.Alu.SINE	0.00150188	0.514403	0.087	0.012	1
chr7:25012356-25012471:MLT1F.ERVL-MaLR.LTR	0.00150204	-0.69778	0	0.072	1
chr2:23021395-23022197:RMER19B.ERVK.LTR	0.00150461	0.475226	0.058	0.004	1
chr13:22001996-22002363:MTEa.ERVL-MaLR.LTR	0.00151091	-0.779964	0.014	0.108	1
chr7:118922426-118922506:ID.ID.SINE	0.00151125	-0.78791	0.014	0.109	1
chr10:127377176-127377787:RLTR13E.ERVK.LTR	0.0015265	0.63305	0.072	0.01	1
chr5:105626119-105626235:LTR16D.ERVL.LTR	0.00153078	-0.806905	0.014	0.112	1
chr16:6736025-6736405:ORR1E.ERVL-MaLR.LTR	0.00153125	0.642168	0.072	0.008	1
chr6:118127181-118127302:L2c.L2.LINE	0.00154173	-0.570029	0	0.068	1
chr3:32400160-32400317:L2c.L2.LINE	0.0015429	-0.774941	0.014	0.103	1
chr8:88792571-88792757:ID-B1.B4.SINE	0.00154478	0.498385	0.072	0.007	1
chr12:57339315-57339636:L1-Mur2.L1.LINE	0.00154537	0.548075	0.058	0.006	1
chr10:110600073-110600280:B3.B2.SINE	0.0015459	-0.881389	0.014	0.105	1
chr2:60146167-60146801:RMER17C.ERVK.LTR	0.00154613	0.547745	0.072	0.01	1
chr11:104315540-104315686:B1-Mus2.Alu.SINE	0.00155292	0.463173	0.072	0.007	1
chr6:108824127-108824416:B4A.B4.SINE	0.00155471	0.506118	0.072	0.007	1
chr3:113121610-113128096:L1Md-F3.L1.LINE	0.00155521	0.671359	0.159	0.044	1
chr11:53892330-53892503:B3.B2.SINE	0.00156775	0.583219	0.072	0.011	1
chr2:60978798-60978975:MER5B.hAT-Charlie.DNA	0.00156811	0.654242	0.246	0.092	1
chr4:86897795-86897910:PB1D7.Alu.SINE	0.00157019	0.621089	0.087	0.012	1
chr10:79808584-79808767:B2-Mm2.B2.SINE	0.00157046	-0.588116	0	0.065	1
chr15:60840379-60840423:X6B-LINE.CR1.LINE	0.00157358	0.803924	0.116	0.03	1
chr3:144058281-144058365:MIRc.MIR.SINE	0.00157498	0.665456	0.116	0.026	1
chr11:3460866-3462926:RLTR14-int.ERV1.LTR	0.00157586	0.57695	0.13	0.03	1
chr18:60909167-60909299:MTC-int.ERVL-MaLR.LTR	0.00158106	0.794553	0.087	0.019	1
chr11:107682388-107682964:L1MD.L1.LINE	0.00158437	0.598598	0.072	0.008	1
chr11:53314836-53315059:MER92C.ERV1.LTR	0.00158456	0.695507	0.246	0.097	1
chr7:132566020-132566175:B1-Mur2.Alu.SINE	0.00158458	0.635042	0.072	0.011	1
chr6:107223270-107223438:RSINE1.B4.SINE	0.00159158	-0.600467	0	0.068	1
chr1:4433157-4433357:B3A.B2.SINE	0.00159357	-0.532917	0	0.066	1
chr16:45369713-45370040:MLT1C.ERVL-MaLR.LTR	0.00159958	0.78948	0.116	0.03	1
chr19:34502931-34503163:MLT1C.ERVL-MaLR.LTR	0.00162067	0.820348	0.101	0.023	1
chr9:39328164-39328791:ERVB5-1-I-MM-int.ERVK.LTR	0.00162187	0.770567	0.101	0.018	1
chr9:85347852-85349331:RMER15-int.ERVL.LTR	0.00162221	0.607334	0.072	0.011	1
chr7:142526110-142526196:ID-B1.B4.SINE	0.00162321	0.700901	0.101	0.021	1
chr14:56785082-56785206:ID-B1.B4.SINE	0.00162496	-0.498532	0	0.062	1
chr5:93026013-93026381:MTD.ERVL-MaLR.LTR	0.00162504	-0.650256	0	0.069	1
chr4:63435640-63435746:MIRc.MIR.SINE	0.0016272	-0.530631	0	0.065	1
chr8:126669060-126669244:B2-Mm2.B2.SINE	0.00162771	-0.570725	0	0.065	1
chr8:114985397-114986055:L1MB7.L1.LINE	0.00164074	-0.526176	0	0.062	1
chr2:160748654-160749084:MTC.ERVL-MaLR.LTR	0.00164445	-0.588159	0	0.065	1
chr1:170495428-170496141:L1MC1.L1.LINE	0.00165043	0.865841	0.101	0.026	1
chr6:145463483-145463865:MTE2b.ERVL-MaLR.LTR	0.00165185	-0.601505	0	0.068	1
chr16:11015910-11016551:RMER17C-int.ERVK.LTR	0.00165602	0.731585	0.145	0.043	1
chr10:60577874-60578075:ID-B1.B4.SINE	0.00165618	0.773212	0.072	0.012	1
chr5:132802180-132802461:ORR1E.ERVL-MaLR.LTR	0.00165817	-0.573264	0	0.063	1
chr2:59741987-59742459:RMER20A.ERVK.LTR	0.00166033	1.04304	0.072	0.012	1
chr4:99959152-99959464:L1MB2.L1.LINE	0.0016637	0.666	0.087	0.017	1
chr18:4439521-4439842:RLTR14.ERV1.LTR	0.00166484	-0.582059	0	0.066	1
chr2:137192562-137192635:PB1D10.Alu.SINE	0.00167212	0.556164	0.072	0.01	1
chr14:67935112-67935436:L2a.L2.LINE	0.00167485	-0.579248	0	0.065	1
chr12:79966816-79967048:B4A.B4.SINE	0.0016901	-0.582291	0	0.065	1
chr2:118306599-118306970:RMER5.ERV1.LTR	0.00169023	0.753624	0.101	0.023	1
chr2:155237322-155237963:RMER21A.ERV1.LTR	0.00169875	-0.592903	0	0.068	1
chr3:104160738-104161167:RMER6A.ERVK.LTR	0.00170484	-0.543623	0	0.065	1
chr10:12841492-12841759:B4A.B4.SINE	0.00170603	-0.606565	0	0.065	1
chr16:16600436-16600936:RMER5.ERV1.LTR	0.00171215	0.727668	0.101	0.021	1
chr13:84611416-84611597:MIRc.MIR.SINE	0.00171625	0.641431	0.116	0.023	1
chr10:8096001-8096367:MER74A.ERVL.LTR	0.00171926	-0.538719	0	0.065	1
chr18:57376297-57376437:ID-B1.B4.SINE	0.00172954	-0.840595	0.014	0.108	1
chr15:101941767-101941868:MIR3.MIR.SINE	0.0017387	0.581128	0.058	0.006	1
chr11:87087327-87087408:PB1.Alu.SINE	0.00174217	0.799485	0.058	0.01	1
chr7:99390588-99390713:L3b.CR1.LINE	0.00175108	-0.682295	0.014	0.109	1
chr7:24802568-24802746:L1-Rod.L1.LINE	0.00175298	0.630532	0.072	0.01	1
chr11:101133063-101133238:MIR.MIR.SINE	0.00175518	-0.574975	0	0.063	1
chr3:60638975-60640253:Lx8.L1.LINE	0.00175558	0.461151	0.072	0.007	1
chr11:76874498-76875149:RMER15-int.ERVL.LTR	0.00176054	-0.643918	0	0.066	1
chr5:105598583-105598934:L1MC1.L1.LINE	0.00176827	-0.594732	0	0.065	1
chr1:64875317-64875978:L2a.L2.LINE	0.00176916	0.76503	0.13	0.037	1
chr16:5909458-5909657:L2b.L2.LINE	0.00177013	-0.53949	0	0.063	1
chr5:135168066-135168141:B1-Mur4.Alu.SINE	0.00177674	0.660341	0.087	0.017	1
chr16:11007672-11007844:ID-B1.B4.SINE	0.0017777	-0.572618	0	0.065	1
chr12:39991600-39991767:MLT1F1.ERVL-MaLR.LTR	0.00178296	0.497224	0.087	0.011	1
chr12:41566493-41566599:L2b.L2.LINE	0.00178766	0.559409	0.101	0.019	1
chr1:44494399-44497308:L1-Mur1.L1.LINE	0.00179339	0.687279	0.072	0.011	1
chr10:108434442-108434659:URR1A.hAT-Charlie.DNA	0.00179586	-0.51565	0	0.062	1
chr7:120902007-120902186:MER2.TcMar-Tigger.DNA	0.00179789	-0.630924	0	0.069	1
chr14:122103266-122103568:MER34A.ERV1.LTR	0.00179838	0.553556	0.087	0.012	1
chr9:99157935-99158059:B1-Mm.Alu.SINE	0.00180063	0.541099	0.072	0.008	1
chr10:7586643-7587076:MYSERV6-int.ERVK.LTR	0.00180161	-0.56868	0	0.063	1
chr10:80539419-80539569:B1-Mm.Alu.SINE	0.00180731	-0.751831	0.014	0.108	1
chr6:134575280-134575620:L1M4.L1.LINE	0.00181037	0.59406	0.101	0.018	1
chr6:4892347-4892865:RLTR41A2.ERV1.LTR	0.00181166	-0.607406	0	0.065	1
chr9:78208511-78208969:Lx7.L1.LINE	0.00181908	0.708653	0.116	0.028	1
chr7:107561534-107561918:MTEb.ERVL-MaLR.LTR	0.00182041	0.685634	0.087	0.012	1
chr7:111136476-111136882:MTE-int.ERVL-MaLR.LTR	0.00182177	0.48137	0.058	0.003	1
chr9:73854595-73854661:B1F1.Alu.SINE	0.00182798	0.889478	0.116	0.033	1
chr18:73898644-73899016:MLT1C.ERVL-MaLR.LTR	0.00183114	0.604023	0.087	0.012	1
chrX:139064295-139064397:MLTR11B.ERVK.LTR	0.00183121	0.816794	0.116	0.03	1
chr18:35098816-35098889:LTR16B1.ERVL.LTR	0.00183555	-0.730185	0.058	0.172	1
chr11:86581544-86581629:B1-Mus1.Alu.SINE	0.00183605	0.572721	0.058	0.006	1
chr2:77537114-77539798:L1VL2.L1.LINE	0.00184649	0.590691	0.058	0.006	1
chr6:42359521-42359585:Tigger19a.TcMar-Tigger.DNA	0.00184658	0.653272	0.058	0.007	1
chr2:169717977-169718454:Lx8.L1.LINE	0.00184806	-0.515451	0	0.062	1
chr2:91972028-91972157:MIRc.MIR.SINE	0.00184945	-0.769983	0.043	0.149	1
chr11:86582758-86582947:URR1B.hAT-Charlie.DNA	0.00185019	0.559472	0.058	0.006	1
chr7:78868910-78869190:MER47B.TcMar-Tigger.DNA	0.0018547	-0.568947	0	0.063	1
chr7:110276567-110276768:ORR1E.ERVL-MaLR.LTR	0.00185629	-0.583059	0	0.065	1
chr18:42617035-42617467:Lx9.L1.LINE	0.00185709	0.565543	0.072	0.01	1
chr6:97347003-97347104:MER53.hAT.DNA	0.0018616	-0.529009	0	0.063	1
chr4:133122185-133122303:MIRc.MIR.SINE	0.00186615	-0.559195	0	0.065	1
chr13:32292117-32292427:B4.B4.SINE	0.0018695	0.59969	0.058	0.007	1
chr9:46216315-46216578:ORR1F.ERVL-MaLR.LTR	0.00187264	0.520688	0.072	0.008	1
chr5:123658017-123658146:MER5A.hAT-Charlie.DNA	0.00187968	0.545554	0.072	0.01	1
chr5:142410262-142410604:Charlie1.hAT-Charlie.DNA	0.00188256	-0.620167	0	0.066	1
chr13:102247063-102247754:L1MA7.L1.LINE	0.00188818	0.80915	0.145	0.041	1
chr7:55775660-55778644:RLTR14-int.ERV1.LTR	0.00189195	0.613057	0.058	0.007	1
chr14:73095529-73095829:L1-Mus3.L1.LINE	0.00189752	0.57974	0.072	0.011	1
chr13:59668324-59668589:MTD.ERVL-MaLR.LTR	0.00189938	0.708002	0.072	0.011	1
chr10:17550124-17550279:MIRc.MIR.SINE	0.0019035	0.770181	0.072	0.014	1
chr2:120652221-120652463:B4A.B4.SINE	0.00190493	0.619195	0.101	0.019	1
chr11:70280186-70280398:MLT1O.ERVL-MaLR.LTR	0.00190898	0.630515	0.116	0.028	1
chr7:92884288-92884397:B1F2.Alu.SINE	0.00191157	0.680238	0.13	0.034	1
chr9:37013259-37013408:L2a.L2.LINE	0.00191496	0.691215	0.13	0.036	1
chr11:106661095-106661166:B4.B4.SINE	0.00191574	0.665895	0.159	0.048	1
chr8:106167918-106168176:MLTR14.ERV1.LTR	0.00191772	0.659821	0.101	0.023	1
chr3:38358461-38358656:ID-B1.B4.SINE	0.00191827	-0.583354	0	0.065	1
chr13:55483123-55483242:MIR.MIR.SINE	0.00191896	-0.598537	0	0.065	1
chr15:60009141-60009477:MTE2a.ERVL-MaLR.LTR	0.00191908	0.723269	0.101	0.022	1
chr2:27772897-27773142:MER77.ERVL.LTR	0.00192026	-0.631835	0	0.066	1
chr14:65102628-65102798:ID-B1.B4.SINE	0.0019228	0.787033	0.058	0.008	1
chr3:84313063-84313245:L1MC5.L1.LINE	0.00192427	-0.573991	0.014	0.109	1
chr7:99067515-99067886:L1MB5.L1.LINE	0.0019257	0.588248	0.072	0.01	1
chr8:104569707-104569760:L2a.L2.LINE	0.00192661	-0.56773	0	0.063	1
chr6:125513298-125513455:MLT1C.ERVL-MaLR.LTR	0.00192674	-0.763607	0.029	0.148	1
chr10:20136035-20136251:B3.B2.SINE	0.00192853	0.630136	0.072	0.01	1
chr18:65729742-65729794:PB1D11.Alu.SINE	0.00192905	-0.518885	0	0.063	1
chr13:43218329-43218596:MLT1D.ERVL-MaLR.LTR	0.0019293	-0.654356	0	0.066	1
chr14:72886522-72886850:MLT1A0.ERVL-MaLR.LTR	0.00194065	0.642327	0.145	0.037	1
chr13:60668060-60668184:MLT1J.ERVL-MaLR.LTR	0.00194394	-0.730939	0	0.068	1
chrX:4899439-4899574:L1Md-F2.L1.LINE	0.00194448	0.593284	0.072	0.008	1
chr7:19741700-19741773:ID4.ID.SINE	0.00195699	-0.774519	0.029	0.134	1
chrX:36840326-36840485:ORR1F.ERVL-MaLR.LTR	0.0019589	-0.653332	0	0.066	1
chrX:161979715-161979759:MIR.MIR.SINE	0.00196353	0.665142	0.058	0.007	1
chr15:98969651-98969987:ORR1D2.ERVL-MaLR.LTR	0.00196362	-0.544309	0	0.062	1
chr18:61632148-61632322:B3A.B2.SINE	0.00197139	-0.53669	0	0.061	1
chr11:115774541-115775056:Lx9.L1.LINE	0.00197311	-0.5149	0	0.059	1
chr1:37633568-37633907:L1MC5a.L1.LINE	0.0019742	-0.520785	0	0.061	1
chr3:68656423-68657039:Lx9.L1.LINE	0.00197752	-0.654922	0	0.068	1
chr7:56066241-56066322:B4.B4.SINE	0.00198077	0.721843	0.101	0.022	1
chr4:57308411-57308656:L3.CR1.LINE	0.00198104	-0.52965	0	0.061	1
chr18:36239634-36240674:MERVL-2A-int.ERVL.LTR	0.00198529	-0.48619	0	0.062	1
chr3:52000313-52000357:AmnSINE1.Deu.SINE	0.00198772	-0.732561	0.014	0.106	1
chr7:95853465-95853790:Tigger7.TcMar-Tigger.DNA	0.00199287	0.794714	0.116	0.03	1
chrX:12323447-12324241:RLTR40.ERVK.LTR	0.00199708	0.667882	0.087	0.015	1
chr6:9845299-9851739:L1-Mus1.L1.LINE	0.00199746	0.561785	0.058	0.006	1
chr13:105148254-105148516:Lx8.L1.LINE	0.00200291	-0.797634	0.014	0.103	1
chr8:123114555-123114751:B2-Mm2.B2.SINE	0.00200643	0.594792	0.058	0.007	1
chr2:170248096-170248699:L3.CR1.LINE	0.00200778	-0.615753	0	0.062	1
chr17:17762851-17763017:RLTR22-Mur.ERVK.LTR	0.00201963	0.449622	0.072	0.006	1
chr1:121048342-121048572:MTC.ERVL-MaLR.LTR	0.00202003	0.596839	0.072	0.011	1
chr6:55028684-55028983:RLTR30.ERV1.LTR	0.00202056	0.753021	0.072	0.014	1
chr15:84209245-84209427:B3.B2.SINE	0.00202516	0.675425	0.072	0.012	1
chr4:141751901-141752321:RMER10A.ERVL.LTR	0.00202886	-0.619058	0	0.066	1
chr11:52338113-52338148:B1F.Alu.SINE	0.00202943	-0.544597	0	0.063	1
chr17:28475712-28475904:B3.B2.SINE	0.00203085	0.558428	0.058	0.007	1
chr19:6241104-6241249:B1-Mur3.Alu.SINE	0.00203492	0.825785	0.145	0.044	1
chr6:118190399-118190654:L1MB5.L1.LINE	0.00204413	0.578937	0.072	0.01	1
chr4:65739632-65739983:ORR1E.ERVL-MaLR.LTR	0.00204499	0.719647	0.159	0.05	1
chr15:64018858-64019064:B3.B2.SINE	0.00205208	-0.575913	0	0.062	1
chr8:68185468-68185659:B4A.B4.SINE	0.00205288	0.489647	0.072	0.008	1
chr11:71733748-71734066:RLTR9A.ERVK.LTR	0.00205886	-0.532557	0	0.061	1
chr12:13357393-13357910:Lx9.L1.LINE	0.00205976	0.430207	0.058	0.004	1
chr7:120901652-120902007:ORR1E.ERVL-MaLR.LTR	0.00206163	-0.766027	0.029	0.143	1
chr1:168307804-168307912:L1MC5.L1.LINE	0.00206241	0.562513	0.058	0.006	1
chr9:97591103-97591235:MIR.MIR.SINE	0.00206347	-0.584364	0	0.066	1
chr8:123628979-123629082:PB1D9.Alu.SINE	0.00206621	-0.543362	0	0.062	1
chr8:121359876-121359990:MTEa.ERVL-MaLR.LTR	0.00206666	-0.545283	0	0.063	1
chr14:79511641-79511916:ORR1E.ERVL-MaLR.LTR	0.00206819	0.753713	0.174	0.061	1
chr8:64763781-64764013:B4.B4.SINE	0.00206879	-0.642721	0	0.066	1
chr15:8526786-8526957:RSINE1.B4.SINE	0.00206923	0.469148	0.072	0.007	1
chr3:51333620-51333757:B1F.Alu.SINE	0.0020695	0.551475	0.101	0.017	1
chr8:46769255-46769648:ORR1E.ERVL-MaLR.LTR	0.00207132	-0.715475	0.029	0.139	1
chr18:11035391-11035473:ID4-.ID.SINE	0.00207853	0.679836	0.116	0.029	1
chr13:18515051-18516343:Charlie1a.hAT-Charlie.DNA	0.00207909	0.834353	0.159	0.052	1
chr15:75401876-75402021:MERVL-int.ERVL.LTR	0.00208074	0.601678	0.087	0.014	1
chr11:100555728-100555821:ORR1E.ERVL-MaLR.LTR	0.00208185	-0.693332	0	0.066	1
chr1:192061975-192062071:B1F2.Alu.SINE	0.00208211	-0.662033	0.014	0.114	1
chr10:17550349-17550538:L3.CR1.LINE	0.00208815	0.60212	0.058	0.008	1
chr6:54270967-54271116:L2c.L2.LINE	0.00208863	-0.527122	0	0.062	1
chr2:115621802-115622120:ORR1E.ERVL-MaLR.LTR	0.00209504	0.638492	0.087	0.017	1
chr14:25725833-25725954:L3.CR1.LINE	0.00209534	-0.76894	0.014	0.102	1
chr7:6955592-6955903:RMER1C.Other.Other	0.00210099	0.67645	0.087	0.018	1
chr7:110956522-110956913:ORR1E.ERVL-MaLR.LTR	0.00210705	-0.586324	0	0.063	1
chr3:152821129-152821367:MARNA.TcMar-Mariner.DNA	0.00210709	0.760057	0.13	0.036	1
chr6:134515397-134515891:RLTR12B.ERVK.LTR	0.00210824	0.824507	0.13	0.037	1
chr3:57515835-57516036:B3.B2.SINE	0.00210965	-0.602186	0	0.063	1
chrX:94169586-94169678:PB1D9.Alu.SINE	0.00211302	0.769041	0.087	0.018	1
chr10:5297426-5297804:Lx4A.L1.LINE	0.00211538	0.438071	0.072	0.007	1
chr11:116102619-116102754:B1F.Alu.SINE	0.0021157	0.644817	0.116	0.028	1
chr9:61682501-61682587:MIR3.MIR.SINE	0.00211601	-0.554959	0	0.062	1
chr7:99671682-99672062:MTD.ERVL-MaLR.LTR	0.00212151	-0.576874	0	0.062	1
chr3:107484508-107484740:L2a.L2.LINE	0.00212168	0.627203	0.087	0.017	1
chr13:23298365-23298656:L1MA8.L1.LINE	0.00212367	-0.648556	0	0.065	1
chr1:99685135-99685481:Lx5c.L1.LINE	0.00213263	0.505351	0.058	0.007	1
chr18:75019298-75019513:L1MB8.L1.LINE	0.00213624	-0.601047	0	0.063	1
chrX:51703329-51703618:Lx8.L1.LINE	0.00213833	0.476034	0.058	0.006	1
chr10:76513074-76513956:MTD-int.ERVL-MaLR.LTR	0.00213956	-0.765092	0.014	0.101	1
chr11:3963561-3963676:B1-Mus2.Alu.SINE	0.00214003	0.732744	0.116	0.033	1
chr18:15721742-15722112:L1MB3.L1.LINE	0.00214283	0.612229	0.101	0.019	1
chr5:4497684-4497802:Lx8.L1.LINE	0.00214375	0.574795	0.072	0.01	1
chr4:14856777-14857426:MLTR18D-MM.ERVK.LTR	0.00214389	0.746647	0.159	0.054	1
chr6:47323303-47323668:ORR1D2.ERVL-MaLR.LTR	0.00214658	0.726321	0.116	0.03	1
chr8:122719900-122719976:MIRb.MIR.SINE	0.00214678	0.73687	0.159	0.052	1
chr9:21134696-21135056:ORR1D1.ERVL-MaLR.LTR	0.00214772	0.866498	0.058	0.01	1
chr7:74459586-74459749:MER20.hAT-Charlie.DNA	0.00214843	-0.566076	0	0.062	1
chr3:22234136-22239710:MMERVK9E-I-int.ERVK.LTR	0.00215015	-0.626598	0.014	0.109	1
chr18:35730279-35731001:RMER1A.Other.Other	0.00215038	-0.711054	0.087	0.221	1
chr1:157197795-157198208:L1MC1.L1.LINE	0.0021623	0.68958	0.072	0.011	1
chr11:55414675-55414821:MER117.hAT-Charlie.DNA	0.00216313	0.463149	0.058	0.006	1
chr19:35924515-35924840:MLT1G.ERVL-MaLR.LTR	0.00216361	-0.544587	0	0.061	1
chr17:26008220-26008364:B1-Mur4.Alu.SINE	0.00216363	-0.502625	0	0.061	1
chr9:102294236-102294370:ID-B1.B4.SINE	0.00216925	0.695269	0.058	0.007	1
chr13:49300591-49300789:ID-B1.B4.SINE	0.00217604	0.495235	0.072	0.008	1
chr15:86201346-86201750:RMER1B.Other.Other	0.00217737	-0.784159	0.014	0.106	1
chr2:35950426-35950794:ORR1F.ERVL-MaLR.LTR	0.00217946	-0.528595	0	0.061	1
chr8:25620637-25620704:L2b.L2.LINE	0.00218805	-0.499548	0	0.061	1
chr6:71224524-71224932:MER76.ERVL.LTR	0.00220197	0.692697	0.101	0.023	1
chr3:27194092-27194337:L3.CR1.LINE	0.00220396	0.714341	0.116	0.029	1
chr4:134495705-134495840:B1-Mus1.Alu.SINE	0.00220616	-0.588528	0	0.062	1
chr16:85295638-85297011:L1VL2.L1.LINE	0.00220682	0.575411	0.087	0.015	1
chr9:100436797-100437188:RCHARR1.hAT-Charlie.DNA	0.0022137	0.533703	0.072	0.01	1
chrX:101264988-101265062:L3.CR1.LINE	0.00221693	-0.574809	0	0.063	1
chr2:52784570-52784992:RMER10A.ERVL.LTR	0.00222302	-0.495266	0	0.059	1
chr7:100950656-100950708:L2.L2.LINE	0.00222581	-0.67324	0.014	0.103	1
chrX:19311365-19311571:LTR33.ERVL.LTR	0.00223985	0.522233	0.072	0.01	1
chr4:19310978-19311679:RMER6D.ERVK.LTR	0.00224267	-0.649588	0	0.065	1
chr10:34096494-34096566:MamGypLTR3a.Gypsy.LTR	0.00224288	0.701177	0.188	0.07	1
chr5:143974600-143974739:B1-Mur4.Alu.SINE	0.00224757	-0.542572	0	0.062	1
chr2:102882636-102882828:MIRb.MIR.SINE	0.0022482	0.781481	0.13	0.039	1
chr7:79855065-79855428:L1ME4b.L1.LINE	0.00224887	0.682971	0.101	0.021	1
chr9:56690003-56690099:MIRc.MIR.SINE	0.00224963	-0.721196	0.014	0.102	1
chr3:95148029-95148190:L2.L2.LINE	0.00225386	-0.627693	0.014	0.11	1
chr10:111422247-111422539:RMER17C.ERVK.LTR	0.00226041	-0.488659	0	0.058	1
chr3:95147805-95148014:B2-Mm2.B2.SINE	0.00227441	-0.578723	0	0.063	1
chr13:49401549-49401882:MTE2b.ERVL-MaLR.LTR	0.00227855	0.540139	0.058	0.007	1
chr13:62978941-62979191:B4.B4.SINE	0.00227873	-0.633011	0	0.063	1
chr3:35729629-35729986:ERVB7-2B-LTR-MM.ERVK.LTR	0.00228037	0.664667	0.087	0.017	1
chr12:86652717-86652814:MIR3.MIR.SINE	0.00229288	0.664316	0.116	0.03	1
chr2:84549152-84549570:MTE2a-int.ERVL-MaLR.LTR	0.00229944	0.439834	0.072	0.007	1
chr4:150272704-150273015:AmnSINE1.Deu.SINE	0.00230079	-0.753177	0.043	0.152	1
chrX:85304749-85305129:RMER13A2.ERVK.LTR	0.00230445	-0.66726	0	0.065	1
chr14:11814735-11815130:MTA-Mm.ERVL-MaLR.LTR	0.00230864	-0.552879	0	0.062	1
chr16:33261174-33261461:B4A.B4.SINE	0.00231518	0.782177	0.087	0.021	1
chr13:107054710-107054955:MLT1O.ERVL-MaLR.LTR	0.00232357	-0.52958	0	0.061	1
chr12:109864156-109865242:L1-Mur3.L1.LINE	0.00232977	0.684623	0.072	0.011	1
chr7:57985046-57985342:MTD.ERVL-MaLR.LTR	0.00233226	0.59803	0.101	0.021	1
chr2:118539704-118539858:MIRc.MIR.SINE	0.00233762	0.600349	0.101	0.019	1
chr7:102315325-102315797:L2.L2.LINE	0.00233831	-0.6062	0	0.063	1
chr19:49718592-49718883:RMER1C.Other.Other	0.00234064	0.553621	0.101	0.019	1
chr6:48708506-48708617:Charlie12.hAT-Charlie.DNA	0.00234272	-0.614222	0	0.062	1
chr6:142700091-142700167:ID4.ID.SINE	0.00234309	-0.543148	0	0.063	1
chr5:143465415-143465654:ID-B1.B4.SINE	0.00235125	0.453539	0.058	0.004	1
chr8:84725953-84726034:B4A.B4.SINE	0.00235278	0.516714	0.072	0.01	1
chr16:70326693-70327726:L1MD2.L1.LINE	0.0023537	0.656668	0.087	0.018	1
chr18:50617137-50617928:Lx4B.L1.LINE	0.00236429	0.520946	0.072	0.01	1
chr8:33805810-33805922:RSINE1.B4.SINE	0.00236514	0.664963	0.087	0.017	1
chr4:148085147-148085312:MIRb.MIR.SINE	0.00237182	-0.551612	0	0.059	1
chr15:10624008-10624175:LTR33A.ERVL.LTR	0.00237268	-0.559059	0	0.061	1
chr6:134606592-134606792:ID-B1.B4.SINE	0.00237884	-0.505031	0	0.059	1
chr10:77203262-77203644:MTC.ERVL-MaLR.LTR	0.0023809	0.709226	0.072	0.014	1
chr3:85961244-85961575:MTEa.ERVL-MaLR.LTR	0.00238203	-0.651551	0.014	0.102	1
chr8:121385393-121385890:L1M2.L1.LINE	0.00238658	0.572741	0.116	0.025	1
chr10:78366765-78367456:RLTR49.ERVK.LTR	0.00238963	0.562416	0.072	0.01	1
chr9:66251536-66251648:MIRc.MIR.SINE	0.00239141	-0.622009	0.014	0.098	1
chr10:24599862-24600169:HAL1M8.L1.LINE	0.00239281	0.726927	0.058	0.008	1
chr10:8022120-8022745:RMER15-int.ERVL.LTR	0.00239455	0.579245	0.058	0.006	1
chr2:85060307-85060512:MIR.MIR.SINE	0.00240669	0.465359	0.058	0.006	1
chr12:32143240-32143437:MLTR18-MM.ERVK.LTR	0.00240889	0.877089	0.116	0.03	1
chr8:36830510-36830719:URR1B.hAT-Charlie.DNA	0.00241024	-0.558321	0	0.062	1
chr13:35515169-35515877:Tigger1.TcMar-Tigger.DNA	0.00241671	0.748484	0.087	0.018	1
chr6:34713261-34713533:B4.B4.SINE	0.0024202	-0.47187	0	0.058	1
chr2:164679962-164680330:ORR1E.ERVL-MaLR.LTR	0.0024269	-0.637276	0	0.065	1
chr14:25639545-25639588:MIRc.MIR.SINE	0.00242883	-0.50257	0	0.061	1
chr11:87074797-87074856:ID4.ID.SINE	0.00243164	0.504942	0.058	0.007	1
chr6:115906033-115906166:B1-Mur4.Alu.SINE	0.00243421	-0.546196	0	0.061	1
chr14:8172110-8172387:L1MB4.L1.LINE	0.00243528	0.502511	0.072	0.011	1
chr6:115480900-115480973:MIRb.MIR.SINE	0.00243762	0.693227	0.072	0.012	1
chr6:112385144-112385339:MER58B.hAT-Charlie.DNA	0.00244036	-0.587408	0	0.062	1
chr5:24637749-24637969:MER21B.ERVL.LTR	0.00244211	-0.57185	0	0.061	1
chr4:62566921-62567196:L1MEc.L1.LINE	0.00244833	0.520929	0.072	0.007	1
chr18:83278205-83278648:L1MB5.L1.LINE	0.00245017	-0.578956	0	0.061	1
chr16:12194424-12196259:Lx6.L1.LINE	0.00245407	0.923982	0.13	0.046	1
chr3:145119880-145120499:MTC-int.ERVL-MaLR.LTR	0.00245625	0.691063	0.087	0.018	1
chr7:130948678-130948752:MIR3.MIR.SINE	0.00246411	0.657399	0.087	0.019	1
chr19:10678575-10678801:MER102b.hAT-Charlie.DNA	0.00246512	0.725472	0.145	0.043	1
chr2:132455803-132456200:MTA-Mm.ERVL-MaLR.LTR	0.00246807	-0.499015	0	0.061	1
chr3:8712720-8712901:MIRb.MIR.SINE	0.00248252	0.61333	0.101	0.022	1
chr3:31260097-31260524:RMER10A.ERVL.LTR	0.00248481	-0.608012	0	0.063	1
chr1:92956796-92957122:IAPEY4-LTR.ERVK.LTR	0.00249024	-0.745798	0.043	0.16	1
chr3:108840825-108840878:RSINE1.B4.SINE	0.00249252	0.688001	0.072	0.012	1
chr15:92292863-92293074:B3.B2.SINE	0.00250068	-0.595936	0	0.061	1
chr7:67616675-67616785:PB1D9.Alu.SINE	0.00250294	0.694612	0.058	0.008	1
chr2:85105480-85105609:B1-Mur2.Alu.SINE	0.00251099	0.58631	0.087	0.015	1
chr9:72180696-72181194:MLT1K.ERVL-MaLR.LTR	0.00251247	0.608907	0.116	0.028	1
chr7:98994114-98994210:RMER15.ERVL.LTR	0.00253108	0.539197	0.101	0.019	1
chr4:57104265-57104592:Lx.L1.LINE	0.00253353	0.398853	0.072	0.007	1
chr2:8916835-8917292:RMER19C.ERVK.LTR	0.00254654	0.659684	0.072	0.014	1
chr8:84725963-84726069:PB1D10.Alu.SINE	0.00255433	0.617555	0.087	0.017	1
chr6:35184852-35184990:RSINE1.B4.SINE	0.00255658	0.567947	0.058	0.007	1
chr7:62392933-62393371:RMER5.ERV1.LTR	0.00255772	0.612378	0.072	0.01	1
chr8:119678526-119678798:ORR1F.ERVL-MaLR.LTR	0.00256898	-0.633919	0.014	0.106	1
chr3:101876386-101876509:MIRb.MIR.SINE	0.00257054	-0.624077	0.014	0.102	1
chr3:135210002-135210392:MTA-Mm.ERVL-MaLR.LTR	0.0025761	-0.602806	0	0.062	1
chr8:35613959-35614891:L1ME1.L1.LINE	0.00257615	0.505032	0.072	0.008	1
chr12:36045978-36046876:Lx8.L1.LINE	0.0025841	-0.590377	0	0.061	1
chr5:144769084-144769286:ID-B1.B4.SINE	0.00259229	0.737137	0.087	0.019	1
chr8:11774721-11774854:PB1D10.Alu.SINE	0.00259299	0.551469	0.072	0.011	1
chr10:95232420-95232504:L3.CR1.LINE	0.00259887	-0.503439	0	0.059	1
chr16:17201834-17202030:B4.B4.SINE	0.00260152	0.472869	0.072	0.01	1
chr9:45089976-45090406:Lx7.L1.LINE	0.00260152	0.641181	0.072	0.012	1
chr5:66534745-66535038:L2.L2.LINE	0.00260785	-0.5324	0	0.059	1
chr6:134144724-134144923:ORR1F.ERVL-MaLR.LTR	0.00261434	-0.571706	0	0.062	1
chr6:134170685-134171023:L2.L2.LINE	0.00261538	0.557712	0.087	0.015	1
chr6:66414578-66414716:L2a.L2.LINE	0.00261583	0.654745	0.087	0.018	1
chr9:32983134-32983929:RLTR33.ERVK.LTR	0.00262085	0.553069	0.058	0.007	1
chr16:92330251-92330645:MTA-Mm.ERVL-MaLR.LTR	0.00262633	0.895366	0.145	0.055	1
chr19:40626140-40626414:L1MA4.L1.LINE	0.00262686	0.737196	0.058	0.008	1
chr17:17763578-17764327:RLTR17B-Mm.ERVK.LTR	0.00263526	0.457917	0.058	0.006	1
chr11:89977871-89978056:ID-B1.B4.SINE	0.00263707	-0.533928	0	0.059	1
chr2:167568205-167568482:MTD.ERVL-MaLR.LTR	0.00263999	-0.687488	0.014	0.095	1
chr4:135898486-135898605:MIRb.MIR.SINE	0.0026419	-0.578216	0	0.061	1
chr11:101605242-101605362:B2-Mm2.B2.SINE	0.00264323	-0.464823	0	0.055	1
chr3:8766856-8766925:MIR3.MIR.SINE	0.00264511	0.722817	0.159	0.055	1
chr3:57883429-57883849:MTD.ERVL-MaLR.LTR	0.00264765	0.636234	0.13	0.033	1
chr7:87275012-87275060:L3.CR1.LINE	0.00264914	-0.678835	0.014	0.101	1
chr2:129148817-129149530:Lx8b.L1.LINE	0.00264948	-0.492267	0	0.057	1
chr6:127306820-127306966:L1MC4a.L1.LINE	0.00265286	-0.609899	0	0.059	1
chr7:78912104-78912323:RLTR26B-MM.ERVK.LTR	0.00265427	0.531703	0.058	0.007	1
chr2:84823661-84823808:B1-Mus1.Alu.SINE	0.00266065	0.521206	0.072	0.011	1
chrX:108728333-108728607:RMER15.ERVL.LTR	0.00266185	-0.731573	0.029	0.126	1
chr10:125370387-125370885:RCHARR1.hAT-Charlie.DNA	0.00266205	0.456603	0.058	0.006	1
chr14:79499304-79499688:MTD.ERVL-MaLR.LTR	0.00266268	0.676148	0.058	0.007	1
chr11:16951635-16951821:B3.B2.SINE	0.00266626	-0.504975	0	0.059	1
chr2:168005759-168005859:MIR3.MIR.SINE	0.0026687	-0.700542	0.029	0.126	1
chr11:101645377-101645452:B1-Mm.Alu.SINE	0.00267008	-0.453747	0	0.057	1
chr12:99741683-99742409:Lx9.L1.LINE	0.00267041	-0.780133	0.029	0.128	1
chr12:27550219-27550523:ORR1E.ERVL-MaLR.LTR	0.00267277	-0.747649	0.043	0.148	1
chr13:109049867-109049965:L2a.L2.LINE	0.00268858	0.515804	0.087	0.012	1
chr14:75864394-75864550:B2-Mm2.B2.SINE	0.00269668	0.671677	0.058	0.008	1
chr4:119631602-119631808:MIRb.MIR.SINE	0.00269955	-0.493944	0	0.058	1
chr17:56718250-56718357:PB1D10.Alu.SINE	0.00270227	0.640156	0.101	0.023	1
chr1:149204873-149205264:MTB.ERVL-MaLR.LTR	0.00270639	-0.482376	0	0.058	1
chr6:38807022-38807175:MIRb.MIR.SINE	0.0027105	0.618934	0.087	0.017	1
chr3:145951456-145951806:ORR1F.ERVL-MaLR.LTR	0.00271517	-0.57467	0	0.058	1
chr3:109031027-109031248:LTR33A-.ERVL.LTR	0.00272624	-0.78761	0.014	0.099	1
chr16:24454626-24454682:MIRc.MIR.SINE	0.00272937	-0.484986	0	0.058	1
chr16:87655056-87655156:MIR3.MIR.SINE	0.00272964	-0.612833	0	0.062	1
chr18:55855193-55855549:MER21B.ERVL.LTR	0.00273514	-0.525389	0	0.059	1
chr11:70306347-70306448:MLTR73.ERV1.LTR	0.00274396	-0.521441	0	0.059	1
chr7:80774231-80774331:MIRb.MIR.SINE	0.00275357	0.72249	0.116	0.032	1
chr4:122962939-122963166:L3.CR1.LINE	0.00275507	0.521327	0.072	0.01	1
chr10:75446061-75446527:HAL1.L1.LINE	0.00275859	-0.957852	0.072	0.196	1
chr1:123990257-123990570:ORR1E.ERVL-MaLR.LTR	0.00275961	0.809564	0.217	0.088	1
chr1:154258070-154258137:MIR3.MIR.SINE	0.00277099	-0.626325	0	0.063	1
chr18:46279868-46279998:B1-Mur1.Alu.SINE	0.00277264	0.684515	0.072	0.014	1
chr1:44395240-44395365:RMER16A3.ERVK.LTR	0.00278162	0.632041	0.058	0.007	1
chr2:44503753-44504029:RLTR35B-MM.ERVL.LTR	0.00278303	0.668244	0.072	0.012	1
chr7:48859351-48859768:L1MD2.L1.LINE	0.00280097	0.677924	0.072	0.011	1
chr16:91413175-91413255:Tigger5b.TcMar-Tigger.DNA	0.00281179	-0.522649	0	0.058	1
chr6:136449775-136450138:MTD.ERVL-MaLR.LTR	0.00281237	0.606968	0.058	0.006	1
chr8:3645804-3646162:MTC.ERVL-MaLR.LTR	0.00281396	0.500306	0.058	0.006	1
chr15:25358079-25358264:B3.B2.SINE	0.00281515	0.665637	0.058	0.006	1
chr1:63992590-63992960:MTEb.ERVL-MaLR.LTR	0.00281775	-0.503304	0	0.059	1
chr19:3645366-3645632:MTB.ERVL-MaLR.LTR	0.0028212	-0.539484	0	0.061	1
chr6:135450646-135450930:ORR1E.ERVL-MaLR.LTR	0.00282545	-0.649741	0	0.062	1
chr11:54413486-54413564:PB1D10.Alu.SINE	0.00282867	0.595862	0.072	0.011	1
chr16:94098080-94098614:Lx8.L1.LINE	0.00283095	-0.634369	0	0.062	1
chr3:109010687-109010822:PB1D7.Alu.SINE	0.0028383	0.579256	0.058	0.007	1
chr15:77598791-77598950:ID-B1.B4.SINE	0.00283963	0.536508	0.072	0.011	1
chr7:50339444-50340225:Lx10.L1.LINE	0.00284247	0.411039	0.058	0.004	1
chr18:57837489-57837572:ID4.ID.SINE	0.00284972	0.623253	0.116	0.03	1
chr2:37530479-37531010:L1MC3.L1.LINE	0.00285185	0.452644	0.072	0.008	1
chr16:30769672-30769795:MIRb.MIR.SINE	0.00285332	0.652049	0.145	0.046	1
chr9:61380479-61380738:L2b.L2.LINE	0.00285374	-0.527174	0	0.059	1
chr13:96677052-96677590:RLTR19-int.ERVK.LTR	0.00285561	0.623891	0.072	0.012	1
chr1:64338690-64338854:MLT1B.ERVL-MaLR.LTR	0.00287284	-0.504707	0	0.057	1
chr2:166154189-166154237:L2a.L2.LINE	0.00287426	-0.534791	0	0.059	1
chr14:78528540-78528655:L1MEc.L1.LINE	0.00288072	-0.514923	0	0.059	1
chr7:64439668-64439948:ORR1E.ERVL-MaLR.LTR	0.00288766	-0.592618	0	0.062	1
chr19:21381086-21381512:RLTR30D2-MM.ERV1.LTR	0.00289182	0.638136	0.058	0.007	1
chr4:120342766-120342961:LTR33A-.ERVL.LTR	0.00289501	-0.475993	0	0.058	1
chr3:122943409-122943616:MTEa.ERVL-MaLR.LTR	0.00289604	0.593727	0.087	0.015	1
chr1:135782933-135783077:MIRc.MIR.SINE	0.0028969	-0.719547	0.043	0.145	1
chr1:11047465-11047623:B3A.B2.SINE	0.00289715	0.539366	0.058	0.007	1
chr1:36709307-36709391:LFSINE-Vert.tRNA.SINE	0.00290383	-0.486559	0	0.058	1
chr13:99696712-99696946:L3.CR1.LINE	0.00291436	-0.629563	0.014	0.098	1
chr15:41615506-41615793:L3.CR1.LINE	0.0029157	0.801687	0.116	0.034	1
chr9:25606618-25607101:MLTR14.ERV1.LTR	0.00292126	0.757244	0.13	0.041	1
chr1:167314627-167315348:Lx10.L1.LINE	0.00292862	0.604962	0.101	0.021	1
chr8:26855263-26855588:MTD.ERVL-MaLR.LTR	0.00293109	0.757472	0.072	0.015	1
chr13:70291581-70292432:Lx8.L1.LINE	0.00293302	0.635183	0.072	0.011	1
chr3:70404966-70405101:RLTR48A.ERV1.LTR	0.00293422	0.602477	0.087	0.014	1
chr19:34860103-34860165:ORR1E.ERVL-MaLR.LTR	0.00293659	0.450987	0.058	0.007	1
chr11:103371624-103371695:MIRb.MIR.SINE	0.00293968	-0.59383	0	0.061	1
chr13:23401715-23401845:B3.B2.SINE	0.00294386	-0.926745	0.043	0.146	1
chr19:10172688-10172889:B3.B2.SINE	0.00294471	0.431133	0.072	0.008	1
chr4:148558145-148558221:ID-B1.B4.SINE	0.00295367	0.639924	0.145	0.046	1
chr4:148558161-148558234:PB1D10.Alu.SINE	0.00295367	0.639924	0.145	0.046	1
chr8:10945601-10945898:ORR1F.ERVL-MaLR.LTR	0.00295463	0.72734	0.145	0.046	1
chr15:78184975-78185320:ORR1F.ERVL-MaLR.LTR	0.00296966	-0.648708	0.014	0.109	1
chr12:54187155-54187500:MTEb.ERVL-MaLR.LTR	0.00297132	0.877605	0.232	0.11	1
chr1:181446782-181446865:B1F1.Alu.SINE	0.00297263	0.737804	0.261	0.127	1
chr5:148739359-148739513:MIRb.MIR.SINE	0.00297865	-0.6799	0.014	0.101	1
chr18:80227094-80227426:MLT1B.ERVL-MaLR.LTR	0.00297966	-0.654488	0.029	0.128	1
chr14:103929399-103929625:Lx7.L1.LINE	0.00298346	-0.494513	0	0.058	1
chr6:87583394-87583693:MTE2a.ERVL-MaLR.LTR	0.00298812	0.470513	0.058	0.007	1
chr3:130795342-130795839:RLTR23.ERV1.LTR	0.00299423	-0.469707	0	0.057	1
chr7:15934407-15934611:ID-B1.B4.SINE	0.002995	0.638806	0.087	0.018	1
chr4:136619369-136619618:B4A.B4.SINE	0.00300645	0.507048	0.058	0.006	1
chr9:65542297-65542706:L1MA4.L1.LINE	0.00301472	0.724441	0.087	0.019	1
chr1:160145582-160145898:Lx8.L1.LINE	0.00301836	0.677826	0.101	0.025	1
chr7:127080205-127080423:ORR1E.ERVL-MaLR.LTR	0.00301996	-0.447102	0	0.055	1
chr2:136453431-136453530:Cheshire.hAT-Charlie.DNA	0.00302087	0.509467	0.072	0.011	1
chr14:76696579-76696703:MIRb.MIR.SINE	0.00302474	0.653346	0.058	0.008	1
chr5:124024936-124025060:L2b.L2.LINE	0.00302868	-0.548891	0	0.059	1
chr11:7497592-7498052:L1MDa.L1.LINE	0.0030296	0.692905	0.159	0.051	1
chr19:5219996-5220206:B3.B2.SINE	0.00303036	0.677583	0.087	0.019	1
chr17:65737328-65737494:RSINE1.B4.SINE	0.00303877	-0.529769	0	0.059	1
chr7:100845751-100845995:MER33.hAT-Charlie.DNA	0.00303967	0.65558	0.101	0.026	1
chr19:37481857-37481934:MLT1L.ERVL-MaLR.LTR	0.00304283	-0.731162	0.058	0.181	1
chr6:88363701-88363941:RMER15.ERVL.LTR	0.00304352	-0.653722	0.014	0.098	1
chr9:111289527-111289858:MTC.ERVL-MaLR.LTR	0.00305023	0.868848	0.203	0.094	1
chr7:145112116-145112179:L4-A-Mam.RTE-X.LINE	0.00305808	-0.548655	0	0.061	1
chr6:60935522-60935865:LTR53.ERVL.LTR	0.00307036	0.615187	0.087	0.018	1
chr12:27200662-27200874:MLT1G3.ERVL-MaLR.LTR	0.00307165	0.543649	0.058	0.007	1
chr15:83521940-83522304:MTE2a.ERVL-MaLR.LTR	0.0030907	-0.522332	0	0.059	1
chr14:114955498-114955982:MER31A.ERV1.LTR	0.0030981	-0.446374	0	0.055	1
chr10:103718847-103719517:RMER17B.ERVK.LTR	0.00310169	0.57886	0.058	0.006	1
chr1:168974652-168975042:L2c.L2.LINE	0.00310174	0.547225	0.058	0.007	1
chr13:70221964-70222062:ORR1E.ERVL-MaLR.LTR	0.00311174	-0.673547	0.029	0.119	1
chr10:13675013-13675112:PB1D7.Alu.SINE	0.00312181	0.52193	0.087	0.014	1
chr6:99481265-99481356:L1MB7.L1.LINE	0.00312668	0.58261	0.174	0.058	1
chr2:71661515-71661843:RMER1C.Other.Other	0.00313601	0.825582	0.13	0.046	1
chr11:114867467-114867540:MER5A.hAT-Charlie.DNA	0.003141	-0.483789	0	0.058	1
chr1:65681951-65682208:RLTR9A2.ERVK.LTR	0.00314112	0.692528	0.087	0.018	1
chr12:73953402-73953976:L1M4b.L1.LINE	0.00314158	-0.535266	0	0.058	1
chrX:140494016-140494299:L4-A-Mam.RTE-X.LINE	0.00314196	-0.585768	0	0.057	1
chr19:50440077-50440200:MER5B.hAT-Charlie.DNA	0.00314779	-0.529027	0	0.059	1
chr1:126593535-126594007:LTR82A.ERVL.LTR	0.00314937	0.838902	0.087	0.022	1
chr3:8660910-8661819:RMER17A2.ERVK.LTR	0.00315065	0.57377	0.072	0.01	1
chr15:97109098-97109759:L1MB8.L1.LINE	0.00315472	0.609615	0.087	0.018	1
chr13:49401368-49401477:PB1D9.Alu.SINE	0.0031566	0.555157	0.072	0.012	1
chr11:32695829-32695924:B3.B2.SINE	0.00316306	0.435566	0.072	0.008	1
chr11:117334477-117334579:Tigger19a.TcMar-Tigger.DNA	0.00316313	-0.586866	0	0.059	1
chr16:13232756-13232840:MIRc.MIR.SINE	0.00316315	0.684752	0.203	0.08	1
chr10:61069427-61069497:MIR3.MIR.SINE	0.00316875	-0.675438	0.014	0.094	1
chr13:24565365-24565598:MIR.MIR.SINE	0.00317994	0.710217	0.058	0.01	1
chr3:95290167-95290584:RMER6B.ERVK.LTR	0.00318835	-0.437368	0	0.055	1
chr5:4497474-4497589:RLTR31D-MM.ERVK.LTR	0.0031907	0.517294	0.072	0.011	1
chr15:59190552-59190838:L2a.L2.LINE	0.00319549	-0.50084	0	0.058	1
chr8:79323352-79323631:HAL1ME.L1.LINE	0.00319575	-0.525322	0	0.058	1
chr2:160748594-160748648:L2.L2.LINE	0.00320063	-0.467637	0	0.057	1
chr18:82588267-82588718:RLTR48C.ERV1.LTR	0.0032014	0.503066	0.087	0.012	1
chr4:127263453-127263564:L3b.CR1.LINE	0.00320512	0.667739	0.217	0.091	1
chr16:18788839-18789113:B4A.B4.SINE	0.00320593	0.650346	0.087	0.017	1
chr5:104215584-104215994:BGLII-B.ERVK.LTR	0.00320639	0.499333	0.072	0.008	1
chr3:89883838-89884211:L1MB3.L1.LINE	0.00320646	0.73096	0.13	0.041	1
chr8:34064333-34064545:L2c.L2.LINE	0.00321853	0.795264	0.058	0.01	1
chr2:174597299-174597520:MTD.ERVL-MaLR.LTR	0.00321968	-0.507455	0	0.057	1
chr12:112083663-112083975:RMER6B.ERVK.LTR	0.00322422	-0.456293	0	0.055	1
chr14:115006854-115006991:RSINE1.B4.SINE	0.00322813	-0.574287	0	0.058	1
chr4:106908343-106908453:L2a.L2.LINE	0.00323932	-0.544132	0	0.059	1
chr8:10953847-10953886:MIR.MIR.SINE	0.00323998	0.547956	0.087	0.017	1
chr6:16514323-16514536:Lx9.L1.LINE	0.00324204	0.738444	0.058	0.011	1
chr14:47276022-47276208:Lx8.L1.LINE	0.00324597	-0.52614	0	0.058	1
chr9:40825760-40825858:PB1D7.Alu.SINE	0.00324651	-0.570909	0	0.061	1
chr13:79037354-79037498:Charlie9.hAT-Charlie.DNA	0.00325046	0.534378	0.058	0.008	1
chr12:54545625-54545956:MLT1C.ERVL-MaLR.LTR	0.00326355	0.662087	0.087	0.018	1
chr3:104670493-104670885:LTR67B.ERVL.LTR	0.00326566	-0.498472	0	0.058	1
chr8:72338423-72338512:B3.B2.SINE	0.0032688	-0.48134	0	0.058	1
chr3:146257502-146257614:LTR28.ERV1.LTR	0.00327171	-0.481353	0	0.058	1
chr9:70392041-70392301:MTD.ERVL-MaLR.LTR	0.0032718	0.573409	0.072	0.012	1
chr8:84657446-84657552:B3.B2.SINE	0.00327993	0.543749	0.072	0.011	1
chr7:126378111-126378243:B1-Mur3.Alu.SINE	0.00328604	-0.531999	0	0.057	1
chr18:69627363-69627511:MER3.hAT-Charlie.DNA	0.00328778	0.577609	0.058	0.008	1
chr18:9577629-9578583:L1VL2.L1.LINE	0.00329204	0.491884	0.072	0.01	1
chr4:97975510-97975749:L4-B-Mam.RTE-X.LINE	0.00329947	0.619908	0.072	0.014	1
chr16:31834546-31834916:L1MC4a.L1.LINE	0.00330582	0.556275	0.087	0.018	1
chr2:70203600-70203793:L4-B-Mam.RTE-X.LINE	0.00331144	0.560233	0.058	0.006	1
chr7:98856180-98856276:L2c.L2.LINE	0.00331199	0.492797	0.072	0.01	1
chr11:78702499-78702615:L3b.CR1.LINE	0.00331245	-0.488575	0	0.057	1
chr13:110690657-110690936:MLT2E.ERVL.LTR	0.00331323	-0.579624	0	0.061	1
chr7:117123363-117123721:MTEb.ERVL-MaLR.LTR	0.00331752	-0.801691	0.029	0.127	1
chr5:52979211-52979369:MIRb.MIR.SINE	0.00332444	0.626052	0.072	0.011	1
chr2:92034412-92034609:L1MC5a.L1.LINE	0.0033288	0.659036	0.058	0.01	1
chrX:129742658-129743986:Lx7.L1.LINE	0.00333085	0.746471	0.116	0.033	1
chr2:169101518-169101722:ID-B1.B4.SINE	0.0033351	-0.513324	0	0.057	1
chr7:67730681-67730771:L3.CR1.LINE	0.00333589	0.703631	0.087	0.019	1
chr17:53527688-53528641:RMER6-int.ERVK.LTR	0.00334001	0.809533	0.072	0.012	1
chr9:32040078-32040296:MLT1J.ERVL-MaLR.LTR	0.00335513	-0.508015	0	0.057	1
chr11:53861621-53861983:MTD.ERVL-MaLR.LTR	0.00336127	0.593091	0.058	0.01	1
chr19:3687407-3687489:PB1D7.Alu.SINE	0.00336779	-0.479879	0	0.055	1
chr11:121661367-121662045:L1MB5.L1.LINE	0.00336802	-0.497904	0	0.057	1
chr2:73146145-73146488:ORR1E.ERVL-MaLR.LTR	0.00337958	-0.737842	0.014	0.095	1
chr1:114781950-114782284:MTE2b.ERVL-MaLR.LTR	0.00338011	0.480889	0.087	0.014	1
chr9:21135346-21135446:B1-Mus2.Alu.SINE	0.00338425	0.507171	0.058	0.008	1
chr15:84712900-84713381:RLTR18B.ERVK.LTR	0.00339	0.586459	0.174	0.057	1
chr14:79269898-79270645:RMER6A.ERVK.LTR	0.00339364	0.607013	0.072	0.012	1
chr5:67410594-67410869:Tigger17c.TcMar-Tigger.DNA	0.00342008	0.748545	0.116	0.034	1
chr1:149127701-149127944:MLT2B1.ERVL.LTR	0.00342389	-0.449676	0	0.057	1
chr14:107066656-107067043:Lx6.L1.LINE	0.00342483	0.620546	0.101	0.022	1
chr7:83438938-83439292:L1-Mus3.L1.LINE	0.00343062	-0.713951	0.014	0.094	1
chr9:110366906-110367022:MIRb.MIR.SINE	0.00343388	-0.523137	0	0.057	1
chr11:43549095-43549231:L2b.L2.LINE	0.00343856	0.522316	0.072	0.008	1
chr6:134016438-134017163:L1-Mur3.L1.LINE	0.0034395	0.757155	0.116	0.036	1
chr11:21122415-21122911:RMER4B.ERVK.LTR	0.00344108	0.651166	0.072	0.014	1
chr9:6412510-6413543:L1-Mus3.L1.LINE	0.0034421	0.627185	0.058	0.008	1
chrX:139064475-139064601:MTEa.ERVL-MaLR.LTR	0.00344655	0.53771	0.072	0.011	1
chr18:46549453-46549824:MTB.ERVL-MaLR.LTR	0.00345014	-0.710998	0.029	0.116	1
chr9:95072102-95072314:ORR1F.ERVL-MaLR.LTR	0.00345726	-0.52641	0	0.058	1
chr1:88998804-88999154:MLT1F2.ERVL-MaLR.LTR	0.00346701	0.717095	0.087	0.019	1
chr8:54070287-54070665:MER110.ERV1.LTR	0.00347139	0.52151	0.087	0.015	1
chr3:147001082-147001238:LTR78B.ERV1.LTR	0.00347256	-0.521974	0	0.058	1
chr9:111070571-111070790:B3.B2.SINE	0.00347463	-0.512431	0	0.057	1
chr1:166968048-166968493:MLT1H2.ERVL-MaLR.LTR	0.00347636	0.713153	0.087	0.019	1
chr12:112006229-112006896:Lx5.L1.LINE	0.00348999	-0.514113	0	0.057	1
chr4:94682164-94682294:L1MB1.L1.LINE	0.0034928	0.570226	0.058	0.008	1
chr2:162973865-162974013:MER45A.hAT-Tip100.DNA	0.00350029	0.528335	0.058	0.008	1
chr7:137405373-137405650:L1MEc.L1.LINE	0.00350302	-0.534992	0	0.058	1
chr17:56718309-56718371:B4A.B4.SINE	0.00351695	0.623527	0.087	0.019	1
chr11:87554353-87554597:LTR33.ERVL.LTR	0.00353319	0.542653	0.101	0.022	1
chr13:94640353-94640667:ORR1A4.ERVL-MaLR.LTR	0.0035384	-0.596467	0	0.061	1
chr2:165405044-165405115:L2b.L2.LINE	0.00357452	-0.449963	0	0.055	1
chrX:52192970-52193117:MIR3.MIR.SINE	0.00357726	-0.42776	0	0.052	1
chr9:83023687-83023900:L1MEc.L1.LINE	0.00358207	0.729857	0.058	0.01	1
chr10:75447449-75447569:RSINE1.B4.SINE	0.00359181	0.490906	0.072	0.011	1
chr16:86277389-86277730:MLT1A0.ERVL-MaLR.LTR	0.00359327	0.558466	0.087	0.018	1
chr10:75354631-75354779:B3A.B2.SINE	0.00360742	0.680593	0.072	0.012	1
chr13:64313018-64313138:B3.B2.SINE	0.00360978	0.748726	0.13	0.041	1
chr10:99373630-99373714:MIRb.MIR.SINE	0.00361058	0.530112	0.087	0.015	1
chr15:96524420-96524593:LTR80B.ERVL.LTR	0.0036119	0.628713	0.174	0.062	1
chr1:36912667-36913291:L1ME1.L1.LINE	0.00361887	0.405311	0.058	0.006	1
chr5:65391940-65392045:B1F.Alu.SINE	0.0036426	-0.552216	0	0.058	1
chr5:99552875-99553037:MIR.MIR.SINE	0.00365858	0.514136	0.072	0.011	1
chr7:132364576-132364754:L2b.L2.LINE	0.00366505	-0.487455	0	0.057	1
chr13:64313157-64313282:B3A.B2.SINE	0.00366571	0.602216	0.072	0.014	1
chr3:8988950-8989256:ORR1E.ERVL-MaLR.LTR	0.00367019	-0.540316	0	0.058	1
chr18:65729794-65729858:ID-B1.B4.SINE	0.00367209	-0.454538	0	0.055	1
chr9:78618942-78619151:B3.B2.SINE	0.00367964	-0.52898	0	0.057	1
chr1:138343508-138343844:MTE2b.ERVL-MaLR.LTR	0.00368866	0.948981	0.145	0.054	1
chr7:142457729-142457798:ID4.ID.SINE	0.00369236	0.67227	0.087	0.017	1
chr17:22225009-22225300:Lx2.L1.LINE	0.00369272	-0.539296	0	0.058	1
chr15:100658180-100658269:L3b.CR1.LINE	0.00369301	-0.478592	0	0.057	1
chr5:32249157-32249403:L1MEd.L1.LINE	0.00369892	-0.455904	0	0.054	1
chr7:123108512-123108696:MIR.MIR.SINE	0.00371346	0.799883	0.145	0.054	1
chr11:32081516-32081829:ORR1D2.ERVL-MaLR.LTR	0.00371473	0.439134	0.072	0.01	1
chr2:91948394-91948531:B1F.Alu.SINE	0.00371673	-0.519448	0	0.057	1
chr3:137303216-137303696:MT2A.ERVL.LTR	0.0037195	0.611106	0.116	0.028	1
chr12:17440713-17441014:MTE2b.ERVL-MaLR.LTR	0.00372305	-0.457983	0	0.055	1
chr19:6953044-6953193:MIRb.MIR.SINE	0.00372741	0.693244	0.072	0.017	1
chr7:116370747-116370841:RSINE1.B4.SINE	0.00373321	-0.543194	0	0.058	1
chr6:29711963-29712085:B1-Mm.Alu.SINE	0.00374633	0.48498	0.058	0.007	1
chr8:61583730-61583875:B4A.B4.SINE	0.00375012	0.524875	0.101	0.022	1
chr5:128863165-128863363:URR1A.hAT-Charlie.DNA	0.00375171	-0.527194	0	0.057	1
chr1:36133537-36133645:RSINE1.B4.SINE	0.00375354	0.484734	0.058	0.007	1
chr19:57609659-57609760:MIRb.MIR.SINE	0.00375377	0.469986	0.072	0.011	1
chr1:128473159-128473884:Lx6.L1.LINE	0.00376067	0.616059	0.145	0.043	1
chr3:104707500-104707911:LTR67B.ERVL.LTR	0.00376197	-0.448866	0	0.055	1
chr7:74524954-74525162:L2a.L2.LINE	0.00376368	-0.4721	0	0.055	1
chr11:114810576-114810698:PB1D9.Alu.SINE	0.00377502	-0.735778	0.058	0.164	1
chr10:67311397-67311575:B3.B2.SINE	0.00377703	-0.631534	0.014	0.103	1
chr19:60793465-60793582:PB1D10.Alu.SINE	0.00378431	0.499053	0.058	0.007	1
chr5:31634874-31634972:MARNA.TcMar-Mariner.DNA	0.00379024	-0.643451	0.014	0.091	1
chr10:80071666-80071733:MER20.hAT-Charlie.DNA	0.00379028	0.675115	0.087	0.018	1
chr10:80052426-80052544:B1-Mur1.Alu.SINE	0.0037957	-0.547637	0	0.058	1
chr19:5952194-5952265:PB1D10.Alu.SINE	0.00379693	-0.743308	0.072	0.189	1
chr4:82426016-82426674:Lx8.L1.LINE	0.00379737	-0.535831	0	0.058	1
chr5:92506361-92506675:LTR16B2.ERVL.LTR	0.0038174	-0.467868	0	0.052	1
chr16:56718104-56718582:MER68.ERVL.LTR	0.00381892	-0.530504	0	0.057	1
chr6:61188766-61189068:B4.B4.SINE	0.00381957	-0.480677	0	0.055	1
chr17:28951561-28951643:ID.ID.SINE	0.00382123	0.439389	0.058	0.004	1
chr9:64459089-64459485:MTB.ERVL-MaLR.LTR	0.00382416	-0.488607	0	0.057	1
chr13:43537745-43537842:PB1D7.Alu.SINE	0.00382635	-0.478427	0	0.054	1
chr1:180231587-180231916:L1MB3.L1.LINE	0.00382833	-0.681298	0	0.058	1
chr3:159012849-159014340:L1VL4.L1.LINE	0.00383293	0.663337	0.058	0.007	1
chr13:85639187-85639696:L1-Mus2.L1.LINE	0.00383536	0.490653	0.058	0.007	1
chr8:90822258-90822551:MTEa.ERVL-MaLR.LTR	0.00384046	-0.672863	0.029	0.124	1
chr15:89940651-89941028:MTE2a.ERVL-MaLR.LTR	0.00386723	0.557889	0.072	0.011	1
chr13:31696012-31696244:L1-Rod.L1.LINE	0.00387692	0.642819	0.101	0.026	1
chr6:119430208-119430658:Lx8.L1.LINE	0.00387717	0.538106	0.087	0.017	1
chr7:81375515-81376394:Lx8.L1.LINE	0.00387798	0.596464	0.116	0.029	1
chr4:134460087-134460870:RMER1C.Other.Other	0.00388281	-0.471021	0	0.054	1
chr19:53424351-53424498:Arthur1.hAT-Tip100.DNA	0.00388392	-0.522938	0	0.058	1
chr8:46421584-46421959:MLT1D.ERVL-MaLR.LTR	0.003886	-0.59289	0	0.058	1
chr14:80329801-80329967:MIR3.MIR.SINE	0.00389237	-0.50566	0	0.054	1
chr14:75172807-75173200:HAL1.L1.LINE	0.00389984	-0.570598	0	0.058	1
chr8:8841547-8841818:B4A.B4.SINE	0.00391018	0.631978	0.072	0.014	1
chr7:132386437-132386936:RLTR18B.ERVK.LTR	0.0039164	0.779953	0.072	0.014	1
chr3:93521324-93521604:MER58B.hAT-Charlie.DNA	0.00391825	0.630111	0.072	0.014	1
chr2:116907306-116907698:MTD.ERVL-MaLR.LTR	0.00392827	0.605182	0.058	0.008	1
chrX:145308813-145309053:Lx4A.L1.LINE	0.00394734	-0.502457	0	0.055	1
chr12:34305557-34305802:L2c.L2.LINE	0.00394742	0.659397	0.13	0.036	1
chr15:66932333-66932482:ID-B1.B4.SINE	0.00394856	-0.611763	0.029	0.127	1
chr6:129113398-129113486:L1-Mur3.L1.LINE	0.00395123	-0.604545	0	0.059	1
chr4:16250275-16252255:L1-Mur2.L1.LINE	0.00395348	0.570827	0.072	0.012	1
chr12:51709256-51709334:ID4-.ID.SINE	0.00395609	0.593044	0.116	0.029	1
chr15:34217138-34217563:MLTR14.ERV1.LTR	0.0039566	-0.655155	0.014	0.091	1
chr1:128357682-128357795:PB1D9.Alu.SINE	0.00395844	0.654284	0.101	0.025	1
chr14:121363357-121363473:PB1D9.Alu.SINE	0.00396773	0.514952	0.072	0.011	1
chr5:110319949-110320336:MTB.ERVL-MaLR.LTR	0.00396861	-0.67651	0.029	0.121	1
chr10:105760828-105760947:MLT1A1.ERVL-MaLR.LTR	0.00397214	0.55187	0.072	0.012	1
chrX:100913156-100913487:ORR1E.ERVL-MaLR.LTR	0.00397798	0.70497	0.072	0.015	1
chr11:96642127-96642341:URR1A.hAT-Charlie.DNA	0.00398011	-0.801699	0.029	0.12	1
chr5:37244643-37244696:MIRc.MIR.SINE	0.00398023	-0.578029	0	0.058	1
chr6:98015676-98015817:MLT1B.ERVL-MaLR.LTR	0.00398489	0.536338	0.058	0.008	1
chr5:110859561-110859709:RSINE1.B4.SINE	0.00399781	0.698925	0.116	0.036	1
chr9:118273023-118273117:L3.CR1.LINE	0.00400074	0.534567	0.058	0.008	1
chr10:24928360-24928493:RSINE1.B4.SINE	0.00400094	-0.539043	0	0.057	1
chr8:95428052-95428186:B1F2.Alu.SINE	0.00400171	-0.698932	0.043	0.141	1
chr19:24994283-24994599:MTEa.ERVL-MaLR.LTR	0.00400482	0.502459	0.072	0.011	1
chr18:37999826-37999989:MIRb.MIR.SINE	0.00400669	-0.542956	0	0.057	1
chr10:95684861-95685147:L1MB3.L1.LINE	0.00400946	-0.457088	0	0.052	1
chrX:70811082-70811443:Lx10.L1.LINE	0.00401218	0.721406	0.072	0.014	1
chr1:195232469-195232611:B1-Mur3.Alu.SINE	0.00401421	0.559603	0.058	0.01	1
chr4:57172997-57173160:MLT1I.ERVL-MaLR.LTR	0.00402564	0.352687	0.058	0.003	1
chr15:96466463-96467174:RMER19B.ERVK.LTR	0.00402809	0.516809	0.058	0.008	1
chr8:33554504-33554703:Lx8b.L1.LINE	0.00402817	0.769786	0.058	0.011	1
chr9:64240895-64241021:L2c.L2.LINE	0.0040286	-0.495296	0	0.055	1
chr2:103655344-103655564:MIR.MIR.SINE	0.00403229	-0.540493	0	0.057	1
chr5:129463256-129463653:MTE2a.ERVL-MaLR.LTR	0.00403642	-0.408407	0.014	0.11	1
chr2:72318520-72319078:ERVL-int.ERVL.LTR	0.00403935	-0.656497	0.014	0.106	1
chr4:127309276-127309527:MLT1C.ERVL-MaLR.LTR	0.00404612	0.561735	0.058	0.01	1
chr4:29525988-29526586:L1MB8.L1.LINE	0.00406118	0.52527	0.058	0.007	1
chr17:92693291-92694839:L1VL4.L1.LINE	0.00406879	0.495544	0.087	0.014	1
chr10:59953220-59953328:PB1D9.Alu.SINE	0.00407161	0.665348	0.058	0.008	1
chr3:109352208-109352341:MIRb.MIR.SINE	0.00407427	-0.63701	0.014	0.095	1
chr6:88905897-88905976:MLT1J.ERVL-MaLR.LTR	0.00408641	-0.437662	0	0.054	1
chr8:86147290-86147446:MT2B2.ERVL.LTR	0.00408799	0.661589	0.101	0.026	1
chr17:5559905-5560299:MTA-Mm.ERVL-MaLR.LTR	0.00409064	-0.510366	0	0.057	1
chr11:77887546-77887660:AmnSINE1.Deu.SINE	0.00409289	-0.508431	0	0.057	1
chr8:34254926-34255077:L2a.L2.LINE	0.00409558	-0.454894	0	0.052	1
chr11:50133998-50134394:Arthur1.hAT-Tip100.DNA	0.0040956	-0.66442	0.043	0.142	1
chr5:131577371-131577637:ORR1E.ERVL-MaLR.LTR	0.00410128	-0.594316	0	0.058	1
chr11:119127592-119127666:ID4.ID.SINE	0.00410178	-0.471311	0	0.055	1
chr11:86126529-86127083:L1MCb.L1.LINE	0.00410515	-0.478011	0	0.054	1
chr10:79850101-79850263:L1MB8.L1.LINE	0.00411183	-0.535576	0	0.057	1
chr7:19921246-19921349:ID-B1.B4.SINE	0.00411338	0.615923	0.101	0.026	1
chr1:138928617-138928768:LTR33.ERVL.LTR	0.0041142	0.724866	0.072	0.015	1
chr12:76906072-76906173:ID-B1.B4.SINE	0.00412127	-0.576159	0	0.058	1
chr13:93517412-93517531:B1F.Alu.SINE	0.00412136	0.507709	0.058	0.007	1
chr2:157418960-157419037:MIRc.MIR.SINE	0.00413182	-0.662624	0.014	0.092	1
chr12:81869858-81870072:L1MD3.L1.LINE	0.00413616	0.54702	0.072	0.014	1
chr16:3929020-3929166:B1-Mus1.Alu.SINE	0.00413686	-0.535182	0	0.057	1
chr8:70234864-70234910:MIR.MIR.SINE	0.00413768	0.57445	0.145	0.041	1
chr5:111111143-111112141:ORR1B2-int.ERVL-MaLR.LTR	0.00413909	-0.559233	0.014	0.086	1
chr5:116305578-116305637:MIRc.MIR.SINE	0.00414025	-0.417611	0	0.052	1
chr8:117536992-117537256:B4A.B4.SINE	0.00414354	0.736445	0.145	0.054	1
chr5:129488090-129488162:L2c.L2.LINE	0.00414432	-0.605211	0	0.058	1
chr10:119052275-119052412:RSINE1.B4.SINE	0.00415321	0.657704	0.087	0.019	1
chr11:114866929-114867056:ID-B1.B4.SINE	0.00416216	-0.579043	0.014	0.092	1
chr9:21444921-21445124:L1M4.L1.LINE	0.00416594	-0.557317	0	0.059	1
chr1:71997180-71997264:LTR16C.ERVL.LTR	0.00417219	0.534967	0.072	0.011	1
chr15:100637766-100637839:B3A.B2.SINE	0.00417638	-0.457332	0	0.054	1
chr9:101252423-101252627:ID-B1.B4.SINE	0.00418258	0.710794	0.087	0.022	1
chr5:134644566-134644809:B4A.B4.SINE	0.00418685	0.741664	0.145	0.051	1
chr19:56265614-56265704:MER121.TcMar.DNA	0.00418861	0.492571	0.087	0.015	1
chr16:75546498-75548420:Lx5b.L1.LINE	0.004189	0.595681	0.058	0.01	1
chr13:23402371-23402711:Lx7.L1.LINE	0.0041936	-0.512384	0	0.055	1
chr8:104117894-104118211:ORR1E.ERVL-MaLR.LTR	0.00420238	-0.635447	0.014	0.091	1
chr11:22658524-22658728:ORR1E.ERVL-MaLR.LTR	0.00420337	0.758652	0.072	0.015	1
chr18:60606202-60606258:L2b.L2.LINE	0.00421435	-0.822401	0.043	0.148	1
chr14:70623620-70623718:MamTip2.hAT-Tip100.DNA	0.00421456	-0.47936	0	0.054	1
chr7:118997695-118998004:ORR1D2.ERVL-MaLR.LTR	0.0042146	-0.509287	0	0.057	1
chr3:140973609-140973943:L1MDb.L1.LINE	0.00422126	0.526068	0.072	0.01	1
chr10:91138311-91138596:ORR1B2.ERVL-MaLR.LTR	0.00422886	-0.797736	0.029	0.127	1
chr15:101319614-101319695:ID4-.ID.SINE	0.00426859	0.579685	0.087	0.018	1
chr17:79035679-79036742:Charlie1.hAT-Charlie.DNA	0.00427072	0.455008	0.058	0.006	1
chr9:118592364-118592542:B3A.B2.SINE	0.00427443	0.47894	0.087	0.015	1
chr6:145188047-145188403:MTEa-int.ERVL-MaLR.LTR	0.00427535	0.478628	0.072	0.01	1
chr7:43894972-43895088:MER20.hAT-Charlie.DNA	0.00427551	-0.732513	0.014	0.095	1
chr9:100456381-100456755:MTC.ERVL-MaLR.LTR	0.00428348	0.440528	0.072	0.01	1
chr3:66429016-66433310:Lx.L1.LINE	0.0042852	0.602589	0.072	0.012	1
chr19:50439880-50440003:MER5A.hAT-Charlie.DNA	0.00429684	-0.508326	0	0.055	1
chr11:3981446-3981804:MTB-Mm-int.ERVL-MaLR.LTR	0.00431063	-0.684004	0.029	0.121	1
chr10:99248012-99248240:URR1B.hAT-Charlie.DNA	0.00432129	0.55878	0.058	0.007	1
chr6:142878994-142879030:L2a.L2.LINE	0.0043328	-0.675615	0.029	0.116	1
chr2:33436192-33436410:L2c.L2.LINE	0.00433339	-0.742229	0.043	0.149	1
chr5:74142231-74142324:MLT1N2.ERVL-MaLR.LTR	0.0043359	0.55696	0.072	0.014	1
chr2:125125855-125126201:ORR1D2.ERVL-MaLR.LTR	0.00434234	0.658109	0.072	0.017	1
chr9:66620452-66620763:LTR101-Mam.ERVL.LTR	0.00434318	0.716499	0.174	0.069	1
chr11:103371166-103371304:MIRb.MIR.SINE	0.00436323	-0.716744	0.043	0.149	1
chr2:67628178-67628667:RLTR34C-MM.ERVK.LTR	0.00436343	0.501742	0.087	0.014	1
chr9:40781425-40781908:MTD.ERVL-MaLR.LTR	0.00437087	-0.68151	0.029	0.119	1
chr11:116102111-116102255:Tigger16a.TcMar-Tigger.DNA	0.00437319	0.65779	0.246	0.121	1
chr13:96853385-96853558:B3.B2.SINE	0.00438716	0.55044	0.101	0.023	1
chr3:79038913-79039017:B1-Mur3.Alu.SINE	0.00438716	0.51149	0.058	0.007	1
chr15:3464710-3464827:MER63B.hAT-Blackjack.DNA	0.00438873	0.478938	0.072	0.01	1
chr16:92428835-92428949:L1MA8.L1.LINE	0.00440766	0.752677	0.13	0.047	1
chr14:20916048-20916476:MLT2B4.ERVL.LTR	0.00441611	0.550142	0.072	0.012	1
chr2:32889396-32889588:B3.B2.SINE	0.00441902	0.425029	0.058	0.006	1
chr5:132334163-132334357:B3.B2.SINE	0.00442422	-0.534526	0	0.057	1
chr14:85370772-85373025:Lx6.L1.LINE	0.00442647	0.942301	0.217	0.108	1
chr5:100799062-100799187:Lx5.L1.LINE	0.0044269	-0.631971	0	0.058	1
chr6:30635551-30635719:MLT1J.ERVL-MaLR.LTR	0.00443245	-0.546898	0	0.055	1
chr6:82083430-82083779:MTD.ERVL-MaLR.LTR	0.0044337	-0.488026	0	0.052	1
chr2:21199120-21199438:L1MEc.L1.LINE	0.00443379	-0.512298	0	0.052	1
chr17:46621116-46621253:RSINE1.B4.SINE	0.00443729	-0.499424	0	0.055	1
chr13:70650526-70651081:L1MC1.L1.LINE	0.00445499	-0.558068	0.014	0.092	1
chr11:45698949-45699397:LTR16A2.ERVL.LTR	0.00445616	-0.778967	0.014	0.09	1
chr16:23185214-23185710:MURVY-LTR.ERV1.LTR	0.00446323	0.544529	0.072	0.011	1
chr6:138801301-138801412:Eulor1.DNA.DNA	0.0044646	0.526526	0.058	0.007	1
chr3:89256526-89256693:B2-Mm2.B2.SINE	0.00446713	0.639181	0.087	0.022	1
chr18:5327396-5327594:B4.B4.SINE	0.00447502	-0.464229	0	0.052	1
chr3:123008168-123009235:Lx2B.L1.LINE	0.00447502	0.593146	0.058	0.008	1
chr12:3740682-3740737:MER5A.hAT-Charlie.DNA	0.00447921	0.494689	0.058	0.007	1
chr10:79805259-79805517:B4.B4.SINE	0.00448146	-0.543377	0	0.054	1
chr2:93121748-93121915:ORR1F.ERVL-MaLR.LTR	0.004483	-0.507219	0	0.055	1
chr9:37592771-37593029:LTR50.ERVL.LTR	0.00448329	-0.534664	0	0.057	1
chr7:122196760-122197170:MTD.ERVL-MaLR.LTR	0.00448801	-0.472354	0	0.052	1
chr9:80097584-80097988:MusHAL1.L1.LINE	0.00449306	0.57844	0.072	0.012	1
chr19:57741336-57741458:MTD.ERVL-MaLR.LTR	0.00450314	0.533991	0.058	0.007	1
chr5:105828908-105829114:ID-B1.B4.SINE	0.00450576	0.497303	0.058	0.008	1
chr5:122154051-122154175:L1MB5.L1.LINE	0.00450985	-0.511629	0	0.052	1
chr10:84647270-84647588:ORR1E.ERVL-MaLR.LTR	0.00451015	-0.506426	0	0.055	1
chr6:5054874-5054946:RSINE1.B4.SINE	0.00451411	-0.434143	0	0.054	1
chr1:181968789-181968980:MTEb.ERVL-MaLR.LTR	0.00451787	-0.636775	0.029	0.112	1
chr5:115977778-115977946:ORR1D2.ERVL-MaLR.LTR	0.0045315	-0.688887	0.043	0.145	1
chr13:52258471-52258813:ORR1E.ERVL-MaLR.LTR	0.00453746	-0.481183	0	0.054	1
chr6:28785470-28785728:MER58B.hAT-Charlie.DNA	0.00454725	0.466943	0.058	0.008	1
chr16:91380058-91380109:RLTR20C1-MM.ERVK.LTR	0.0045583	0.519734	0.058	0.008	1
chr16:67646530-67647190:Lx8.L1.LINE	0.00455889	0.487942	0.058	0.007	1
chr18:70552647-70552816:RMER15.ERVL.LTR	0.00456466	-0.446476	0	0.052	1
chr11:98998869-98999042:B2-Mm2.B2.SINE	0.00457294	0.520762	0.058	0.008	1
chr16:22402965-22403255:ORR1C2.ERVL-MaLR.LTR	0.00460096	0.492072	0.058	0.007	1
chr2:17858312-17858411:L4-A-Mam.RTE-X.LINE	0.00460174	-0.642563	0.014	0.101	1
chr13:38549768-38551637:Lx7.L1.LINE	0.00460262	0.527452	0.058	0.008	1
chr3:51849281-51849737:MLTR14.ERV1.LTR	0.00460645	-0.541885	0	0.057	1
chr13:82359335-82359616:MLT1J-int.ERVL-MaLR.LTR	0.00461152	0.617672	0.116	0.032	1
chr14:101823035-101823154:L2b.L2.LINE	0.00461742	0.624878	0.072	0.014	1
chr4:48721506-48721895:Lx8.L1.LINE	0.00462377	0.534301	0.101	0.023	1
chr3:85970587-85970654:ID-B1.B4.SINE	0.00462395	0.722461	0.087	0.023	1
chr15:83529871-83530067:ID-B1.B4.SINE	0.0046253	-0.614396	0.014	0.086	1
chr4:81240558-81240898:MTE2b.ERVL-MaLR.LTR	0.00463703	0.976699	0.072	0.017	1
chr12:108990190-108990344:B3A.B2.SINE	0.00464014	-0.524944	0	0.057	1
chr6:126940527-126941434:Lx8.L1.LINE	0.00464593	-0.585047	0	0.057	1
chr2:115363235-115363380:L1MEf.L1.LINE	0.00464635	0.4353	0.058	0.007	1
chr8:122961090-122961387:ORR1D1.ERVL-MaLR.LTR	0.00465122	-0.469168	0	0.054	1
chr2:155738195-155738356:RSINE1.B4.SINE	0.00465314	0.388566	0.058	0.006	1
chr12:107277330-107277544:MTEa.ERVL-MaLR.LTR	0.00465783	-0.496298	0	0.054	1
chr18:11035125-11035310:Tigger17c.TcMar-Tigger.DNA	0.00466114	0.49656	0.072	0.011	1
chr2:27328675-27328733:MIR3.MIR.SINE	0.00466375	-0.455335	0	0.054	1
chr17:86668122-86668239:L1-Rod.L1.LINE	0.00466453	0.48136	0.087	0.017	1
chr11:97987964-97988118:MER5A.hAT-Charlie.DNA	0.00466536	-0.668814	0.043	0.142	1
[truncated: 9,332 more rows]

## Sheet: Table S2
Table S2. Differentially accessible TEs between pre-HECs and HECs/HSCs.
	p_val	avg_log2FC	pct.1	pct.2	p_val_adj
chr2:90394490-90395211:L1Md-F3.L1.LINE	2.41222e-09	2.7115	0.652	0.161	0.000162815
chrX:87238420-87238538:L1Md-F2.L1.LINE	2.41364e-09	2.57018	0.406	0	0.000162911
chr17:39842997-39843163:FordPrefect.hAT-Tip100.DNA	4.95278e-09	1.94522	0.971	0.839	0.000334293
chr12:110690755-110690792:ID-B1.B4.SINE	1.28844e-08	-1.67337	0	0.268	0.000869644
chrX:87237592-87238343:L1-Mus3.L1.LINE	2.24984e-08	2.29748	0.362	0	0.00151855
chr18:10052134-10052262:MMERGLN-int.ERV1.LTR	3.77907e-08	2.65951	0.406	0.018	0.00255072
chr12:110690792-110690843:PB1D9.Alu.SINE	7.47708e-08	-1.66015	0	0.25	0.00504673
chr15:79879290-79879880:Charlie25.hAT-Charlie.DNA	1.79876e-07	2.36407	0.319	0	0.0121409
chr1:63437581-63437875:MLTR11B.ERVK.LTR	1.86846e-07	-1.68913	0	0.25	0.0126113
chr19:17904087-17904269:MLTR11B.ERVK.LTR	2.93677e-07	1.99574	0.304	0	0.019822
chr17:39842888-39842997:MTC-int.ERVL-MaLR.LTR	3.16948e-07	1.98804	0.826	0.5	0.0213927
chr12:17569214-17569319:ERVB2-1A-I-MM-int.ERVK.LTR	4.46906e-07	2.46429	0.493	0.089	0.0301644
chr4:81830160-81830413:MLT1I.ERVL-MaLR.LTR	7.18038e-07	2.02148	0.362	0.018	0.0484647
chr12:17569319-17569456:B1-Mm.Alu.SINE	8.48613e-07	2.43512	0.478	0.089	0.057278
chr6:115860097-115860312:MIR.MIR.SINE	9.28386e-07	1.95875	0.275	0	0.0626624
chr11:46994381-46994500:Lx5c.L1.LINE	1.32193e-06	2.35996	0.391	0.036	0.0892253
chr9:41073511-41073641:MIR3.MIR.SINE	1.5106e-06	-1.48001	0	0.214	0.10196
chr9:43858342-43858496:RMER5.ERV1.LTR	2.0282e-06	1.86533	0.261	0	0.136896
chr2:74970822-74971020:Eulor9C.DNA.DNA	2.11756e-06	2.03276	0.246	0	0.142927
chr11:34839169-34839512:RLTR8.ERVK.LTR	2.13305e-06	1.88197	0.333	0.018	0.143972
chr7:110271521-110272237:L1M4b.L1.LINE	2.57534e-06	1.89205	0.536	0.143	0.173825
chr16:44962924-44963004:MIR3.MIR.SINE	2.57636e-06	-1.29426	0	0.196	0.173894
chr6:16513969-16514323:ORR1C2.ERVL-MaLR.LTR	2.69885e-06	1.72998	0.246	0	0.182161
chr2:50132444-50135908:Lx5c.L1.LINE	2.92606e-06	1.7568	0.246	0	0.197497
chr16:57391673-57391797:RSINE1.B4.SINE	3.58712e-06	2.14395	0.696	0.357	0.242116
chr9:23569862-23570573:RMER13A2.ERVK.LTR	4.09513e-06	-1.39871	0	0.196	0.276405
chr11:100555728-100555821:ORR1E.ERVL-MaLR.LTR	4.25075e-06	-1.28662	0	0.179	0.286908
chr13:103493891-103494095:L3.CR1.LINE	4.67556e-06	1.6028	0.406	0.054	0.315581
chr8:116004426-116004802:RMER5.ERV1.LTR	5.082e-06	1.94233	0.478	0.089	0.343015
chr4:37261372-37261687:MurERV4-19-int.ERVK.LTR	5.34425e-06	1.77811	0.551	0.143	0.360715
chr2:85281083-85281224:L1MC5a.L1.LINE	5.58954e-06	1.74714	0.42	0.071	0.377272
chr12:27773790-27774183:MTB.ERVL-MaLR.LTR	6.25537e-06	1.74178	0.246	0	0.422212
chr4:102617731-102618264:L1MEc.L1.LINE	6.50948e-06	1.90856	0.246	0	0.439364
chr3:137775197-137775361:MIR.MIR.SINE	7.13e-06	-1.11021	0	0.179	0.481246
chr1:55074621-55075188:Lx8.L1.LINE	8.05529e-06	-1.30049	0	0.179	0.5437
chr15:61244369-61244896:RMER15.ERVL.LTR	8.62195e-06	1.72303	0.232	0	0.581947
chr17:83074726-83075359:Charlie8.hAT-Charlie.DNA	8.77612e-06	1.71105	0.348	0.036	0.592353
chr9:98333298-98333649:MTD.ERVL-MaLR.LTR	9.35553e-06	-1.74501	0	0.196	0.631461
chr7:141026808-141027001:RLTR19.ERVK.LTR	1.04129e-05	1.64369	0.217	0	0.702829
chr6:88924983-88925260:L1ME3G.L1.LINE	1.07884e-05	1.72227	0.304	0.018	0.728172
chr12:110689384-110689448:B2-Mm2.B2.SINE	1.10262e-05	-1.29795	0	0.179	0.744222
chr4:45013226-45013463:ORR1D1.ERVL-MaLR.LTR	1.17039e-05	-1.04732	0	0.161	0.789963
chr12:102646676-102646795:MIR3.MIR.SINE	1.22451e-05	-1.38942	0	0.179	0.826497
chr12:77085137-77085741:L1M5.L1.LINE	1.3422e-05	-0.934809	0	0.143	0.905928
chr10:21026837-21027178:L2.L2.LINE	1.40057e-05	-1.26664	0.014	0.25	0.945331
chr1:100805335-100805738:RLTR50B.ERVK.LTR	1.41225e-05	1.6541	0.217	0	0.953213
chr19:9987210-9987445:B4.B4.SINE	1.44558e-05	-1.41684	0	0.196	0.975712
chr2:155011288-155011664:MTD.ERVL-MaLR.LTR	1.47981e-05	-1.53215	0	0.196	0.998813
chr6:119418946-119419082:Tigger16b.TcMar-Tigger.DNA	1.51362e-05	1.66147	0.232	0	1
chr1:132246178-132246319:MIR.MIR.SINE	1.60876e-05	-1.29651	0	0.179	1
chr14:72886989-72887588:L1MD3.L1.LINE	1.64266e-05	1.44815	0.449	0.089	1
chr15:78868325-78868736:L1MB5.L1.LINE	1.65318e-05	1.79022	0.348	0.036	1
chr4:9067977-9068131:MIR.MIR.SINE	1.87107e-05	1.53672	0.217	0	1
chr12:110690359-110690598:MTB.ERVL-MaLR.LTR	1.92204e-05	-1.47826	0.029	0.232	1
chr7:122820280-122820989:Lx8b.L1.LINE	1.96559e-05	1.72057	0.232	0	1
chr18:85411391-85411798:RLTR35B-MM.ERVL.LTR	2.00591e-05	1.73866	0.217	0	1
chr11:108246342-108246832:RMER4B.ERVK.LTR	2.07074e-05	-1.23651	0.014	0.196	1
chr12:110689214-110689368:B2-Mm2.B2.SINE	2.11176e-05	-1.48554	0	0.179	1
chr7:73584540-73584734:B3.B2.SINE	2.11776e-05	1.51338	0.203	0	1
chr5:31503220-31503334:PB1D10.Alu.SINE	2.12101e-05	1.73157	0.348	0.054	1
chrX:155208820-155209145:L1MC5.L1.LINE	2.19961e-05	1.45491	0.232	0	1
chr3:5860823-5862537:L1Md-A.L1.LINE	2.24571e-05	1.67072	0.565	0.196	1
chr18:13712688-13712933:RLTR12A.ERVK.LTR	2.30781e-05	1.68527	0.203	0	1
chr9:72170028-72170151:L1MB4.L1.LINE	2.33453e-05	-1.12252	0.014	0.196	1
chr5:44726540-44726854:L2a.L2.LINE	2.50476e-05	1.60362	0.348	0.036	1
chr2:101732734-101733053:MTEb.ERVL-MaLR.LTR	2.66017e-05	-1.10777	0	0.161	1
chr9:122687142-122687859:Lx5.L1.LINE	2.67606e-05	-0.875661	0	0.143	1
chr12:110688607-110688746:B1-Mus1.Alu.SINE	2.72872e-05	-1.5246	0	0.179	1
chr17:36231123-36231260:B1-Mus2.Alu.SINE	2.73466e-05	1.71495	0.58	0.214	1
chr11:108246159-108246337:B4A.B4.SINE	2.74772e-05	-1.05923	0	0.161	1
chrX:4898287-4899367:L1Md-T.L1.LINE	2.76151e-05	2.06288	0.377	0.071	1
chr19:32901759-32901959:MER121.TcMar.DNA	2.81904e-05	1.80367	0.217	0	1
chr2:78103637-78103973:ORR1E.ERVL-MaLR.LTR	3.08624e-05	1.53308	0.203	0	1
chr6:149148589-149149017:ERVB5-1-LTR-MM.ERVK.LTR	3.15419e-05	1.85394	0.29	0.036	1
chr9:72466082-72466326:L1MC.L1.LINE	3.45638e-05	-1.06637	0	0.161	1
chr12:103036823-103038002:L1MEc.L1.LINE	3.87994e-05	-0.967547	0	0.143	1
chr4:34889196-34889954:RLTR17C-Mm.ERVK.LTR	3.93109e-05	1.82194	0.217	0	1
chr18:11202147-11202699:L2a.L2.LINE	4.18412e-05	-1.0683	0	0.161	1
chr2:32062113-32062436:RLTR8.ERVK.LTR	4.55804e-05	-1.1524	0.014	0.196	1
chr1:36149557-36149692:B3.B2.SINE	4.60732e-05	-0.968099	0	0.143	1
chr7:142525550-142526058:L1MEc.L1.LINE	4.64744e-05	1.6204	0.406	0.071	1
chr14:49201324-49201695:MTC.ERVL-MaLR.LTR	4.68522e-05	1.394	0.203	0	1
chr5:110704097-110704483:L1MB7.L1.LINE	4.86104e-05	1.82679	0.348	0.054	1
chr13:37718416-37718744:ORR1B2.ERVL-MaLR.LTR	4.91384e-05	-1.07095	0	0.143	1
chr4:149855962-149856055:B1-Mur2.Alu.SINE	4.92801e-05	-0.680434	0	0.125	1
chr7:126230408-126231439:RMER1C.Other.Other	5.08312e-05	-1.14853	0	0.161	1
chr12:4872335-4872450:L2.L2.LINE	5.14864e-05	-0.721766	0	0.125	1
chr7:105228097-105228222:ID-B1.B4.SINE	5.16651e-05	1.66322	0.261	0.018	1
chr4:130914107-130914174:L3b.CR1.LINE	5.43647e-05	-1.00459	0	0.143	1
chr17:48963720-48963985:ORR1E.ERVL-MaLR.LTR	5.52907e-05	-0.902999	0	0.143	1
chr12:4872457-4872616:L2.L2.LINE	5.907e-05	-0.781407	0	0.125	1
chr6:112327950-112328464:Charlie1.hAT-Charlie.DNA	5.95742e-05	1.35902	0.188	0	1
chr13:97320345-97320655:ORR1C1.ERVL-MaLR.LTR	6.12422e-05	1.43928	0.203	0	1
chr5:20897457-20897831:L1MA6.L1.LINE	6.51722e-05	-1.54149	0	0.161	1
chr12:105869238-105869668:RMER10B.ERVL.LTR	6.55201e-05	-1.01824	0	0.143	1
chr13:20257425-20257793:LTR37A.ERV1.LTR	6.59963e-05	1.55997	0.29	0.018	1
chr5:112280319-112280456:MIR3.MIR.SINE	6.79552e-05	-1.24601	0	0.161	1
chr11:96967099-96967313:URR1A.hAT-Charlie.DNA	6.84603e-05	-0.910548	0	0.143	1
chr5:111815322-111815672:ORR1D2.ERVL-MaLR.LTR	7.09632e-05	-0.838089	0	0.125	1
chr11:14943167-14944045:RLTR13C1.ERVK.LTR	7.12364e-05	1.58383	0.232	0.018	1
chr12:110689850-110689941:URR1B.hAT-Charlie.DNA	7.22372e-05	-1.34419	0	0.161	1
chr5:28315601-28315843:LTR87.ERVL.LTR	7.63017e-05	-1.32407	0	0.161	1
chr4:135898486-135898605:MIRb.MIR.SINE	7.68711e-05	-1.36976	0	0.161	1
chr15:96035097-96035817:L1MA5A.L1.LINE	7.88708e-05	1.537	0.174	0	1
chr3:145817051-145817140:MER21C.ERVL.LTR	7.9585e-05	1.41835	0.203	0	1
chr7:113289320-113289459:L3.CR1.LINE	8.12972e-05	-0.979111	0	0.143	1
chr9:90048188-90048337:ID-B1.B4.SINE	8.13674e-05	1.48546	0.348	0.054	1
chr4:125132505-125132658:B3.B2.SINE	8.23961e-05	-0.97549	0	0.143	1
chr5:75761851-75761948:B4A.B4.SINE	8.26928e-05	-1.48908	0	0.161	1
chr1:55076091-55076317:MTE2b.ERVL-MaLR.LTR	8.34831e-05	-1.08561	0	0.143	1
chr7:46546586-46546998:MTE2a.ERVL-MaLR.LTR	8.64628e-05	-1.51876	0.014	0.214	1
chr15:3435726-3435986:L3.CR1.LINE	8.67366e-05	1.74036	0.261	0.018	1
chr12:73953402-73953976:L1M4b.L1.LINE	8.99377e-05	-1.41752	0	0.161	1
chr14:68345507-68346459:Zaphod.hAT-Tip100.DNA	9.03763e-05	-1.65434	0.014	0.196	1
chr6:12125004-12125322:ORR1E.ERVL-MaLR.LTR	9.03928e-05	-1.05965	0.014	0.196	1
chr2:35196030-35196148:B1F1.Alu.SINE	9.37888e-05	-1.40818	0	0.161	1
chr7:88423987-88424211:L2.L2.LINE	9.5147e-05	-1.23903	0.014	0.179	1
chr12:111916600-111916832:LTR33.ERVL.LTR	9.58001e-05	1.85156	0.261	0.018	1
chr3:84333887-84334233:MLT1A0.ERVL-MaLR.LTR	9.70934e-05	-0.99072	0	0.143	1
chr9:45274232-45274301:AmnSINE2.Deu.SINE	0.000101524	-1.32418	0	0.161	1
chr6:38809605-38810077:RLTR26.ERVK.LTR	0.000101548	-1.46268	0	0.161	1
chr5:5420178-5420423:ORR1F.ERVL-MaLR.LTR	0.000102595	-1.06921	0	0.143	1
chr14:79530369-79530536:MIR3.MIR.SINE	0.000104384	-1.21725	0.014	0.196	1
chr13:8745596-8745929:RMER20B.ERVK.LTR	0.000105587	-1.07334	0	0.125	1
chr4:45013526-45013847:BGLII-B.ERVK.LTR	0.000106024	-0.62978	0	0.107	1
chr4:84975226-84977316:Lx8b.L1.LINE	0.000106295	-1.42344	0	0.143	1
chr6:38900174-38900343:B3A.B2.SINE	0.000109424	-1.22583	0	0.143	1
chr3:105158657-105159115:RMER4B.ERVK.LTR	0.000113724	-1.23306	0.014	0.179	1
chr2:71661869-71662383:Arthur1.hAT-Tip100.DNA	0.000114032	-1.00483	0.029	0.214	1
chr13:40978815-40978965:MER2.TcMar-Tigger.DNA	0.00011474	1.55739	0.362	0.071	1
chr19:27582263-27582365:MIR.MIR.SINE	0.000115458	-1.07629	0	0.143	1
chr1:51245709-51245853:L2a.L2.LINE	0.00011722	1.57867	0.188	0	1
chr10:13076777-13077368:L1MC3.L1.LINE	0.000118417	1.76945	0.319	0.054	1
chr8:14938497-14938865:MTD.ERVL-MaLR.LTR	0.000118696	-1.37538	0	0.161	1
chr9:40806662-40806732:B1F.Alu.SINE	0.000118858	-0.936534	0.029	0.214	1
chr9:79810713-79810906:B3.B2.SINE	0.000121105	-0.914714	0	0.125	1
chr4:37242449-37242766:ORR1B2.ERVL-MaLR.LTR	0.000122193	1.48705	0.246	0.018	1
chr13:22045332-22045718:MTC.ERVL-MaLR.LTR	0.000123462	-1.01296	0	0.143	1
chr1:92331621-92331872:B4.B4.SINE	0.000125132	-1.70037	0	0.161	1
chr16:23218234-23218422:MIR.MIR.SINE	0.000129002	1.41285	0.304	0.054	1
chr4:110022108-110022209:MIRc.MIR.SINE	0.000130147	-0.846117	0	0.125	1
chr11:75106632-75107083:L2a.L2.LINE	0.000131175	-0.584013	0	0.107	1
chr4:129151406-129151824:ERVB5-1-LTR-MM.ERVK.LTR	0.000132152	1.72708	0.217	0.018	1
chr1:182528640-182528915:B4A.B4.SINE	0.000133799	-1.06692	0	0.143	1
chr9:90048351-90048491:B1-Mus2.Alu.SINE	0.000135783	1.39802	0.348	0.054	1
chr13:107568983-107569095:LTR33A.ERVL.LTR	0.000139712	1.32493	0.174	0	1
chr12:110687425-110687466:B3A.B2.SINE	0.000142725	-0.9423	0	0.125	1
chr18:33908409-33908615:MLT1H-int.ERVL-MaLR.LTR	0.000143933	-0.619517	0	0.107	1
chr13:97187059-97187903:L1MC4.L1.LINE	0.000146992	-1.48887	0	0.161	1
chr4:123742897-123743248:ORR1E.ERVL-MaLR.LTR	0.000148488	-0.8193	0	0.125	1
chr18:58714322-58715343:L1Md-F2.L1.LINE	0.000148728	-0.821213	0	0.107	1
chr1:134679585-134679872:MLT1G1.ERVL-MaLR.LTR	0.000149966	-1.20186	0	0.125	1
chr14:21074447-21074631:B3A.B2.SINE	0.00015067	-1.0559	0	0.143	1
chr9:99183235-99183639:ORR1E.ERVL-MaLR.LTR	0.000150999	-1.07621	0	0.143	1
chr2:75399879-75400014:Charlie1b.hAT-Charlie.DNA	0.000152264	1.40627	0.145	0	1
chr6:142805617-142807289:Lx9.L1.LINE	0.000153684	-0.981704	0	0.125	1
chr7:88502883-88503817:RMER17B2.ERVK.LTR	0.000157897	-1.26194	0	0.125	1
chr7:102333514-102334213:RMER6A.ERVK.LTR	0.000158089	-1.42905	0	0.161	1
chrX:70795467-70796011:L1ME2.L1.LINE	0.0001594	1.40692	0.174	0	1
chr3:158140593-158141160:L1MDa.L1.LINE	0.000160213	1.71972	0.174	0	1
chr9:21598323-21598502:B3.B2.SINE	0.000162721	-0.841348	0	0.125	1
chr2:34779775-34780067:B4A.B4.SINE	0.000164053	-0.807703	0	0.125	1
chr7:98086424-98086590:B3A.B2.SINE	0.000165702	-1.20186	0	0.143	1
chr12:110686802-110686915:PB1D10.Alu.SINE	0.000166245	-1.05209	0	0.125	1
chr3:137952494-137952676:B3A.B2.SINE	0.000167723	-0.980705	0	0.125	1
chr1:100207499-100207900:MTB-Mm.ERVL-MaLR.LTR	0.000171756	1.61273	0.217	0.018	1
chr11:121342655-121342899:L1M3.L1.LINE	0.00017458	1.23056	0.174	0	1
chr4:141713670-141714162:RLTR30D2-MM.ERV1.LTR	0.000175077	-1.13626	0	0.143	1
chr15:70738080-70738247:URR1A.hAT-Charlie.DNA	0.000178906	1.29344	0.145	0	1
chr12:110686607-110686745:RSINE1.B4.SINE	0.000182873	-0.990691	0	0.125	1
chr7:127278370-127278568:B3.B2.SINE	0.000185017	-1.06443	0	0.125	1
chr13:23910942-23911611:Lx8b.L1.LINE	0.000185974	-0.907162	0	0.125	1
chr10:80659174-80659304:B1-Mus1.Alu.SINE	0.000188348	-0.865062	0	0.125	1
chr11:65140309-65141462:L1M5.L1.LINE	0.000190524	1.66767	0.275	0.036	1
chr4:83055590-83056158:Lx5.L1.LINE	0.000190695	-1.14328	0	0.125	1
chr2:59698048-59698193:MIRb.MIR.SINE	0.000190921	1.48504	0.217	0.018	1
chr3:104501754-104502037:ORR1E.ERVL-MaLR.LTR	0.00019234	-0.857848	0	0.125	1
chr12:110686923-110687029:PB1D9.Alu.SINE	0.000193022	-0.657696	0	0.107	1
chr13:24791479-24791788:Lx8b.L1.LINE	0.000193874	-1.49634	0	0.143	1
chr11:116101425-116101638:B3.B2.SINE	0.000194338	-1.12998	0	0.125	1
chr5:151726645-151727170:RLTR1B.ERV1.LTR	0.000195867	1.60925	0.261	0.036	1
chrX:106184380-106184610:MLT1L.ERVL-MaLR.LTR	0.00019671	1.29615	0.159	0	1
chr12:70119799-70120056:LTR16A2.ERVL.LTR	0.000197375	-1.10508	0	0.125	1
chr9:8017518-8017599:ID4-.ID.SINE	0.000199338	-0.648168	0	0.107	1
chr6:38432692-38432815:B1-Mus2.Alu.SINE	0.000199713	-0.608728	0	0.107	1
chr13:23534763-23534983:RMER10B.ERVL.LTR	0.000208945	-1.2831	0.014	0.214	1
chr4:83272924-83273831:RMER17B.ERVK.LTR	0.000209894	-1.18022	0.043	0.268	1
chr13:34602617-34603309:MLTR18C-MM.ERVK.LTR	0.000212545	1.74359	0.246	0.018	1
chr12:65136988-65137322:ORR1C1.ERVL-MaLR.LTR	0.00021354	-1.12782	0	0.143	1
chr7:82785364-82785666:RMER20B.ERVK.LTR	0.000217791	-0.965024	0	0.125	1
chrX:42140110-42140349:L1M1.L1.LINE	0.000220994	1.29221	0.174	0	1
chr7:104103777-104104173:Lx7.L1.LINE	0.000230456	-0.954778	0	0.125	1
chr11:86907938-86908462:Lx4A.L1.LINE	0.000232739	-0.829848	0	0.125	1
chr8:73100594-73101189:RLTR1D.ERV1.LTR	0.000232999	1.30073	0.159	0	1
chr4:3626591-3627041:RLTR30D2-MM.ERV1.LTR	0.000234814	-0.985785	0	0.125	1
chr5:46073349-46073453:MLT1J.ERVL-MaLR.LTR	0.000238008	1.23493	0.174	0	1
chr13:75950177-75950702:Charlie7.hAT-Charlie.DNA	0.000239354	1.4105	0.159	0	1
chr1:100207900-100208079:B4A.B4.SINE	0.00024296	1.42485	0.159	0	1
chr8:24403560-24403709:MIR.MIR.SINE	0.000245437	1.2479	0.159	0	1
chr11:80183515-80183583:B2-Mm2.B2.SINE	0.000249269	-0.897879	0.014	0.143	1
chr18:34958589-34958706:LTR10-RN.ERVK.LTR	0.000251321	-0.638741	0	0.107	1
chr4:85640832-85641420:BLACKJACK.hAT-Blackjack.DNA	0.000255999	1.76047	0.217	0.018	1
chr4:93481378-93481471:LTR84a.ERVL.LTR	0.000259979	-1.27474	0	0.143	1
chr9:80057845-80058054:MLT1D.ERVL-MaLR.LTR	0.00026002	-1.26372	0	0.125	1
chr1:13360651-13361008:RLTR12BD-Mm.ERVK.LTR	0.000262679	-0.636293	0	0.107	1
chr7:132304014-132304376:MTEb.ERVL-MaLR.LTR	0.000267409	-0.775064	0	0.107	1
chr9:18722193-18722342:RLTR42-int.ERVK.LTR	0.000267621	1.32179	0.159	0	1
chr9:64789674-64789837:RSINE1.B4.SINE	0.000270904	-0.807168	0.043	0.214	1
chr15:96489608-96489805:B3.B2.SINE	0.000272488	-1.14857	0.014	0.161	1
chr15:36750669-36751489:RMER13A2.ERVK.LTR	0.000279497	-1.59541	0	0.143	1
chr10:84549819-84549966:B1-Mus1.Alu.SINE	0.00028058	-1.19349	0	0.143	1
chr3:66512138-66512969:RMER1C.Other.Other	0.000281049	-1.13188	0	0.125	1
chr4:8284777-8285199:MER88.ERVL.LTR	0.00028262	-0.996506	0.014	0.161	1
chr8:120702127-120702534:MTD.ERVL-MaLR.LTR	0.000284978	-0.984666	0	0.125	1
chr11:53314836-53315059:MER92C.ERV1.LTR	0.000287865	1.42886	0.246	0.018	1
chr1:173981060-173981485:RLTR9B.ERVK.LTR	0.000291947	1.55396	0.159	0	1
chr10:117409293-117409765:RLTR30D2-MM.ERV1.LTR	0.000292642	-0.950249	0.014	0.179	1
chr6:113690266-113690683:RLTR35B-MM.ERVL.LTR	0.000295944	1.52908	0.333	0.071	1
chr5:124444999-124445123:MIRb.MIR.SINE	0.000297557	-0.98142	0	0.125	1
chr7:74372180-74372416:L3b.CR1.LINE	0.000298717	-0.752007	0	0.107	1
chr11:116783075-116783178:B4.B4.SINE	0.000301366	1.66228	0.304	0.054	1
chr1:51266015-51266175:MLT1K.ERVL-MaLR.LTR	0.000301374	1.53575	0.275	0.036	1
chr1:127595446-127595961:RMER5.ERV1.LTR	0.000302518	-0.657379	0	0.107	1
chr4:8206936-8207055:L2a.L2.LINE	0.000304619	1.43388	0.145	0	1
chr5:115489808-115489910:PB1D7.Alu.SINE	0.000305263	-1.13623	0.087	0.321	1
chr12:110689486-110689537:B1-Mur4.Alu.SINE	0.000305751	-1.06792	0	0.125	1
chr7:127952852-127953523:RLTR26-Mus.ERVK.LTR	0.000307637	-1.05645	0	0.125	1
chr3:101058197-101058368:ID-B1.B4.SINE	0.000309027	-1.03325	0	0.125	1
chr2:9965495-9965837:ORR1A2.ERVL-MaLR.LTR	0.000309313	-0.906554	0	0.125	1
chr10:129379963-129380181:RMER12C.ERVK.LTR	0.000313958	1.38614	0.145	0	1
chr17:67955779-67956116:L1MA4.L1.LINE	0.000315937	1.3564	0.159	0	1
chr12:112724183-112724287:MER45A.hAT-Tip100.DNA	0.00032321	-0.776371	0	0.107	1
chr9:3364813-3365440:Lx6.L1.LINE	0.000326728	1.41168	0.13	0	1
chr11:70580130-70580238:PB1.Alu.SINE	0.000327491	-0.890898	0	0.125	1
chr5:140872497-140872867:Lx8.L1.LINE	0.000336765	-1.08387	0	0.125	1
chr10:12578611-12579871:ORR1D1-int.ERVL-MaLR.LTR	0.000338146	-1.2487	0.058	0.286	1
chr1:173809286-173810104:Lx5.L1.LINE	0.000340226	-1.07097	0	0.125	1
chr3:73673369-73673616:ORR1F.ERVL-MaLR.LTR	0.000342379	1.33431	0.145	0	1
chr18:19832258-19832743:RMER20A.ERVK.LTR	0.000345448	1.45361	0.188	0.018	1
chr4:134460087-134460870:RMER1C.Other.Other	0.0003493	-1.51764	0	0.125	1
chr8:87196179-87196623:MamRep1527.LTR.LTR	0.000352246	-0.688737	0	0.107	1
chr16:4414082-4414175:PB1D10.Alu.SINE	0.000352709	-0.688493	0	0.107	1
chr1:59609938-59609983:MIR.MIR.SINE	0.000354558	1.23641	0.159	0	1
chr13:44869310-44869574:L1-Mm.L1.LINE	0.000355594	0.836892	0.507	0.196	1
chr13:24816268-24817485:RMER1A.Other.Other	0.0003568	-1.06029	0	0.125	1
chr8:91358017-91358451:L1MA8.L1.LINE	0.000358363	-0.816424	0	0.107	1
chr3:84848866-84848934:ID4.ID.SINE	0.000358913	-1.01344	0	0.125	1
chr4:10357677-10357923:L2c.L2.LINE	0.000359894	1.22602	0.145	0	1
chr6:100502206-100502292:MIR.MIR.SINE	0.000366544	-1.1415	0	0.125	1
chrX:166514215-166514552:RLTRETN-Mm.ERVK.LTR	0.000379888	-0.999674	0	0.107	1
chr5:149373831-149374275:MER74A.ERVL.LTR	0.000390075	-0.674653	0	0.107	1
chr2:34779637-34779696:B1F2.Alu.SINE	0.00039039	-0.701524	0	0.107	1
chr3:115816507-115816714:RMER17C.ERVK.LTR	0.000400889	-0.855897	0	0.125	1
chr2:136682148-136682421:MLT1H.ERVL-MaLR.LTR	0.00040179	1.4874	0.203	0.018	1
chr3:107818951-107819319:L1MB8.L1.LINE	0.000405607	-1.21766	0.116	0.375	1
chr1:55076344-55076485:B1-Mus1.Alu.SINE	0.000405897	-1.06858	0	0.125	1
chr5:134644566-134644809:B4A.B4.SINE	0.000405906	1.24059	0.145	0	1
chr11:57655074-57655396:Lx8.L1.LINE	0.00040744	-1.08569	0	0.125	1
chr7:75781685-75781825:B1-Mus1.Alu.SINE	0.000407658	-0.788706	0	0.107	1
chr17:83395506-83395797:MTEa.ERVL-MaLR.LTR	0.000409507	-0.998727	0	0.107	1
chr15:84712900-84713381:RLTR18B.ERVK.LTR	0.000411383	1.19776	0.174	0	1
chr15:3905470-3905643:LTR90A.LTR.LTR	0.0004123	1.22081	0.159	0	1
chr12:34299463-34299856:ORR1D2.ERVL-MaLR.LTR	0.00043119	1.47383	0.159	0	1
chr2:34646284-34646479:MTE2b.ERVL-MaLR.LTR	0.000431526	-1.19102	0.029	0.196	1
chr19:32409664-32410784:RMER12B.ERVK.LTR	0.000433836	1.78636	0.304	0.054	1
chr8:111644181-111644664:MLTR25C.ERVK.LTR	0.000434114	-1.00565	0.072	0.268	1
chr7:39596000-39596579:L1-Mur3.L1.LINE	0.000439671	1.38952	0.159	0	1
chr11:118467397-118467916:RLTR34B-MM.ERVK.LTR	0.000441604	-0.823155	0	0.107	1
chr6:70712994-70713385:RMER5.ERV1.LTR	0.000442082	-0.697258	0	0.107	1
chr13:18515051-18516343:Charlie1a.hAT-Charlie.DNA	0.0004433	1.28999	0.159	0	1
chr4:33242623-33242882:MTD.ERVL-MaLR.LTR	0.000446879	-1.22509	0	0.125	1
chr4:14856777-14857426:MLTR18D-MM.ERVK.LTR	0.000446978	1.27883	0.159	0	1
chr5:18035795-18036336:L1MCa.L1.LINE	0.000447893	1.3651	0.449	0.143	1
chr6:97568571-97568648:ID4.ID.SINE	0.000453977	1.11401	0.145	0	1
chr16:45666186-45666535:Lx7.L1.LINE	0.000454091	-1.14622	0.014	0.179	1
chr12:110687060-110687240:B3A.B2.SINE	0.000457025	-0.757631	0.014	0.143	1
chr13:58516508-58516719:MLT1H1.ERVL-MaLR.LTR	0.000457251	-0.859599	0	0.107	1
chr6:47358682-47358939:LTR16A2.ERVL.LTR	0.000458749	-0.497098	0	0.089	1
chr3:68586974-68587133:B3.B2.SINE	0.000463853	-0.683784	0	0.107	1
chr16:91969601-91969795:Eulor5A.DNA.DNA	0.000467325	1.56741	0.348	0.107	1
chr16:85454590-85456518:Tigger1.TcMar-Tigger.DNA	0.000481184	1.29099	0.145	0	1
chr3:132398941-132399096:MLT1B.ERVL-MaLR.LTR	0.000481204	1.36338	0.159	0	1
chr9:77828598-77828779:L1-Rod.L1.LINE	0.000481707	-1.05883	0.014	0.143	1
chr9:70977712-70978170:L1MA6.L1.LINE	0.000481905	1.181	0.159	0	1
chr6:29164298-29164413:PB1D9.Alu.SINE	0.00048465	-1.13648	0	0.107	1
chr7:65845085-65845557:RMER20A.ERVK.LTR	0.000485343	1.30665	0.159	0	1
chr3:145951456-145951806:ORR1F.ERVL-MaLR.LTR	0.000485641	-0.878527	0	0.107	1
chr8:94365227-94365580:ORR1B1.ERVL-MaLR.LTR	0.000486198	-0.79526	0	0.107	1
chr14:21090331-21090686:ORR1D2.ERVL-MaLR.LTR	0.000487264	-1.0871	0	0.125	1
chr15:75633306-75633622:ORR1B2.ERVL-MaLR.LTR	0.000497003	-0.697915	0	0.107	1
chr12:110689131-110689214:MTC.ERVL-MaLR.LTR	0.000499734	-1.1679	0	0.125	1
chr5:122318065-122318250:B3.B2.SINE	0.000500773	-0.716054	0	0.107	1
chr3:138347010-138347101:L1M4b.L1.LINE	0.000505607	1.60831	0.203	0.018	1
chr9:98332964-98333231:LTR40a.ERVL.LTR	0.000509214	-0.909078	0	0.107	1
chr1:9769661-9770066:RMER4B.ERVK.LTR	0.000509727	-1.43272	0	0.143	1
chr2:146197993-146198314:Lx8.L1.LINE	0.000510087	-0.788073	0	0.107	1
chr7:19712491-19712680:B2-Mm1t.B2.SINE	0.000510427	-1.09551	0	0.125	1
chr7:117429105-117429213:MER74B.ERVL.LTR	0.0005132	-0.71215	0.014	0.125	1
chr14:73347771-73347925:B1-Mur3.Alu.SINE	0.000516505	1.10224	0.159	0	1
chr1:62483032-62483258:L2c.L2.LINE	0.00051666	-1.2789	0	0.125	1
chr5:147366073-147366257:B3A.B2.SINE	0.000518864	-1.24391	0	0.125	1
chr7:120205726-120206120:L1MB5.L1.LINE	0.000522564	1.2245	0.145	0	1
chr12:110688775-110688870:PB1D11.Alu.SINE	0.000523881	-0.984066	0	0.125	1
chr2:166793427-166793489:PB1D11.Alu.SINE	0.000526569	-0.813594	0	0.107	1
chr11:76845802-76845867:MIRb.MIR.SINE	0.000529933	-0.722865	0	0.107	1
chr9:90048499-90048568:ID4.ID.SINE	0.000532822	1.32081	0.275	0.036	1
chr5:148739359-148739513:MIRb.MIR.SINE	0.000533864	-1.25564	0.014	0.179	1
chr12:78685944-78686101:MIR.MIR.SINE	0.000533992	1.41338	0.159	0	1
chr12:110686445-110686581:B1-Mur2.Alu.SINE	0.000539064	-0.973656	0	0.107	1
chr7:28726692-28726902:LTR41.ERVL.LTR	0.000543087	-0.723556	0.014	0.143	1
chrX:21596037-21596423:LTR78B.ERV1.LTR	0.000546018	1.26977	0.145	0	1
chr1:51584969-51585331:ORR1F.ERVL-MaLR.LTR	0.000547996	-0.822711	0.101	0.304	1
chr13:102666253-102666460:RMER30.hAT-Charlie.DNA	0.00054859	-0.81751	0	0.107	1
chr14:21941634-21942030:MTD.ERVL-MaLR.LTR	0.000549372	-1.03847	0	0.125	1
chr13:110562786-110562932:L3.CR1.LINE	0.000557672	1.16594	0.159	0	1
chr16:30769672-30769795:MIRb.MIR.SINE	0.000562652	1.07549	0.145	0	1
chr14:45155566-45156066:MT2A.ERVL.LTR	0.00056512	-0.567206	0	0.089	1
chr1:190929509-190929643:L2b.L2.LINE	0.000574263	-0.633959	0	0.089	1
chr6:128856254-128856481:RMER17C-int.ERVK.LTR	0.000582814	1.55556	0.203	0.018	1
chr6:89613596-89613729:MLT1L.ERVL-MaLR.LTR	0.000582867	1.33353	0.145	0	1
chr12:58576207-58576822:L1MEg.L1.LINE	0.00058377	1.76707	0.217	0.018	1
chr10:24635587-24635848:ORR1E.ERVL-MaLR.LTR	0.000585164	-0.577934	0	0.089	1
chr6:145894718-145894995:ORR1E.ERVL-MaLR.LTR	0.000587869	-0.759937	0	0.107	1
chr1:92956796-92957122:IAPEY4-LTR.ERVK.LTR	0.000592743	-1.253	0.043	0.25	1
chr2:10166623-10167011:MER74B.ERVL.LTR	0.000597978	-0.782072	0	0.107	1
chr6:108695769-108695806:MIR3.MIR.SINE	0.00059933	-0.844037	0	0.107	1
chr7:145283385-145283448:MIR.MIR.SINE	0.000600878	-1.16064	0	0.125	1
chr4:40737633-40737739:PB1D9.Alu.SINE	0.000602413	-0.921194	0	0.107	1
chr3:8913807-8913939:ERVL-int.ERVL.LTR	0.000603269	-0.759982	0	0.107	1
chr1:36262231-36262333:PB1D7.Alu.SINE	0.000607298	-0.781946	0	0.107	1
chr11:70815683-70815819:RLTR34C-MM.ERVK.LTR	0.000608975	-0.525969	0	0.089	1
chr1:161180606-161180911:ORR1F.ERVL-MaLR.LTR	0.00061243	-0.506241	0	0.089	1
chr10:7470197-7470524:IAPEY4-LTR.ERVK.LTR	0.000613497	-0.772349	0.014	0.179	1
chr2:32062444-32062614:MTE2b.ERVL-MaLR.LTR	0.000619178	-0.807333	0	0.107	1
chr11:17917397-17917879:RLTR30D2-MM.ERV1.LTR	0.000619986	-0.825467	0	0.107	1
chr9:111070571-111070790:B3.B2.SINE	0.000625012	-0.757566	0	0.107	1
chr3:68761568-68761968:MER92C.ERV1.LTR	0.000630302	1.25222	0.391	0.143	1
chr1:21080482-21080704:B4.B4.SINE	0.000630498	-0.763191	0	0.107	1
chr16:12194424-12196259:Lx6.L1.LINE	0.000633949	1.28408	0.13	0	1
chr15:99284570-99284782:B4A.B4.SINE	0.000640167	-0.942476	0	0.107	1
chr11:97441653-97441767:L3b.CR1.LINE	0.000640376	-0.864696	0	0.107	1
chr5:38505395-38505495:MIRb.MIR.SINE	0.000640817	-1.32509	0.014	0.179	1
chr16:32650926-32651187:ORR1E.ERVL-MaLR.LTR	0.000643315	-1.316	0.058	0.268	1
chr18:11940132-11940214:ID.ID.SINE	0.0006437	1.51073	0.159	0	1
chr11:17005057-17005190:RSINE1.B4.SINE	0.000648287	-1.19021	0.029	0.214	1
chr2:18992532-18993070:RLTR12G.ERVK.LTR	0.000648766	-1.03953	0	0.125	1
chr4:95065199-95065655:ERVB5-2-LTR-MM.ERVK.LTR	0.000649611	1.15909	0.13	0	1
chr11:4123251-4123407:MIR.MIR.SINE	0.000652865	-0.5103	0	0.089	1
chr15:99028951-99029178:B4A.B4.SINE	0.00065343	-0.968407	0.014	0.143	1
chr4:126148093-126148275:MIR.MIR.SINE	0.000654312	1.45987	0.203	0.018	1
chr5:105433598-105433886:MTEa.ERVL-MaLR.LTR	0.000655495	-0.492004	0	0.089	1
chr13:52061869-52062211:ORR1C2.ERVL-MaLR.LTR	0.000656763	-1.29773	0	0.125	1
chr6:128788691-128789232:Lx5c.L1.LINE	0.00065741	-0.729673	0	0.107	1
chr13:40979001-40979074:PB1D7.Alu.SINE	0.000661413	1.26496	0.145	0	1
chr17:45565466-45565594:B1-Mur2.Alu.SINE	0.000665429	-0.778614	0.014	0.143	1
chr7:45082674-45082777:URR1B.hAT-Charlie.DNA	0.000669105	-0.880606	0.014	0.143	1
chr12:85257781-85257981:B3.B2.SINE	0.000672116	-0.801298	0	0.107	1
chr7:139467087-139467180:MTC.ERVL-MaLR.LTR	0.000674979	-0.810493	0	0.107	1
chr16:94743913-94744224:ORR1F.ERVL-MaLR.LTR	0.00068027	-0.886814	0	0.107	1
chr19:45742284-45742420:MIR3.MIR.SINE	0.000681637	-0.729886	0	0.089	1
chr3:89256127-89256395:MLT2D.ERVL.LTR	0.000686624	1.67563	0.188	0.018	1
chr12:66675506-66675813:ORR1B2.ERVL-MaLR.LTR	0.0006888	-1.21335	0.043	0.232	1
chr5:121546813-121547138:RLTR42-int.ERVK.LTR	0.000691539	-0.81229	0	0.107	1
chr16:91086750-91086964:Lx8.L1.LINE	0.000699596	-0.907056	0	0.107	1
chr1:181454074-181454392:ORR1E.ERVL-MaLR.LTR	0.000711056	1.43688	0.159	0	1
chr15:76659924-76660057:B1-Mur2.Alu.SINE	0.000713291	-1.25229	0.116	0.357	1
chr10:98857294-98857701:LTR16A.ERVL.LTR	0.00072326	1.24308	0.275	0.036	1
chr5:122220450-122220643:MER68.ERVL.LTR	0.000727059	-0.779067	0	0.107	1
chr6:120479342-120479408:ID4.ID.SINE	0.000735396	-1.02036	0	0.107	1
chr1:168478765-168479132:ORR1E.ERVL-MaLR.LTR	0.000737338	-0.8301	0	0.107	1
chr17:58658606-58662726:MMERVK9E-I-int.ERVK.LTR	0.000740535	1.25657	0.13	0	1
chr18:62746018-62746251:L1ME4b.L1.LINE	0.000745019	1.28245	0.13	0	1
chr18:12883281-12883404:B1-Mus1.Alu.SINE	0.000746626	-0.55134	0	0.089	1
chr10:40310179-40310544:ORR1B1.ERVL-MaLR.LTR	0.000746783	-1.3244	0	0.143	1
chr4:145019587-145019823:B4A.B4.SINE	0.000746916	-0.746176	0	0.107	1
chr18:75019298-75019513:L1MB8.L1.LINE	0.00074794	-1.00118	0	0.107	1
chr4:154904385-154904627:MYSERV-int.ERVK.LTR	0.000749278	-1.69542	0.029	0.232	1
chr2:19415282-19415831:Lx5.L1.LINE	0.000757139	-0.738149	0	0.107	1
chr14:25472758-25472920:MIRb.MIR.SINE	0.000760491	-1.03627	0.014	0.161	1
chr17:54942950-54943700:RMER17A.ERVK.LTR	0.000764505	1.48095	0.203	0.018	1
chrX:103566306-103566866:L1M3e.L1.LINE	0.000766268	1.66346	0.217	0.036	1
chr6:91712609-91712743:MIR3.MIR.SINE	0.000766387	-0.751957	0	0.107	1
chr7:132344712-132345033:RMER5.ERV1.LTR	0.00076836	1.29356	0.13	0	1
chr12:44751918-44757507:L1Md-F2.L1.LINE	0.000769139	-0.656119	0	0.089	1
chr9:108338677-108338727:B1-Mur1.Alu.SINE	0.000769197	-0.922534	0	0.107	1
chr15:36490067-36490106:L3b.CR1.LINE	0.000769532	1.1135	0.145	0	1
chr17:35174204-35174924:MER21C.ERVL.LTR	0.000771174	-0.519531	0	0.089	1
chr1:143728139-143728359:RMER15-int.ERVL.LTR	0.000774253	1.15887	0.145	0	1
chr3:103378223-103378292:MER57D.ERV1.LTR	0.000775904	-1.14403	0.014	0.161	1
chr7:19335508-19335933:ORR1D1.ERVL-MaLR.LTR	0.000776533	-0.556046	0	0.089	1
chr11:80146007-80146064:MIRb.MIR.SINE	0.000780873	-1.04964	0.014	0.161	1
chr18:75307211-75307291:PB1D9.Alu.SINE	0.000786421	-0.528865	0	0.089	1
chr8:36594178-36594405:L1MA5.L1.LINE	0.000788384	1.42296	0.246	0.036	1
chr2:132389883-132390008:ORR1F.ERVL-MaLR.LTR	0.00078881	-0.721289	0	0.107	1
chr4:107979887-107979964:ID4.ID.SINE	0.000789964	1.20089	0.145	0	1
chr2:70092002-70092279:RLTR35B-MM.ERVL.LTR	0.000792304	-1.13011	0	0.125	1
chr5:123851490-123851676:ORR1E.ERVL-MaLR.LTR	0.000793436	-1.2864	0.029	0.214	1
chr14:98873299-98873440:MIRb.MIR.SINE	0.000794383	-0.938468	0	0.107	1
chr12:55325820-55325938:B1-Mur1.Alu.SINE	0.000796024	1.29462	0.13	0	1
chr16:11015910-11016551:RMER17C-int.ERVK.LTR	0.000796112	1.09613	0.145	0	1
chr10:84984225-84985011:Lx5c.L1.LINE	0.000799051	1.14305	0.145	0	1
chr1:179086961-179087260:L2a.L2.LINE	0.000805681	1.29132	0.13	0	1
chr1:84737142-84737558:RMER15.ERVL.LTR	0.000807755	1.24971	0.13	0	1
chr18:24736399-24736772:ORR1E.ERVL-MaLR.LTR	0.00081015	-1.05614	0	0.107	1
chr4:149701453-149701798:MTC.ERVL-MaLR.LTR	0.000810186	-0.832215	0	0.107	1
chr1:23117540-23117757:LTR40A1.ERVL.LTR	0.000817299	1.26572	0.13	0	1
chr19:37555951-37556508:Lx8.L1.LINE	0.000821917	-1.33028	0	0.125	1
chr2:181243591-181243893:RLTR25B.ERVK.LTR	0.000822665	-0.891931	0	0.107	1
chr6:73187997-73188147:RSINE1.B4.SINE	0.000825851	1.1456	0.145	0	1
chr12:110687651-110687825:B3A.B2.SINE	0.000833132	-0.514818	0	0.089	1
chr6:18271247-18271556:ORR1E.ERVL-MaLR.LTR	0.000833212	1.2828	0.203	0.018	1
chr8:70896924-70897070:B1-Mus2.Alu.SINE	0.000838304	-0.833283	0	0.107	1
chr2:136530263-136530464:L1M5.L1.LINE	0.000841837	1.10265	0.145	0	1
chr16:31192023-31192238:ORR1E.ERVL-MaLR.LTR	0.000852699	-0.556886	0	0.089	1
chr15:81991028-81991164:B1-Mus1.Alu.SINE	0.00085373	1.09489	0.145	0	1
chr19:21886337-21886563:L1MEd.L1.LINE	0.000859514	1.09473	0.13	0	1
chr9:51190768-51191284:RLTR11A.ERVK.LTR	0.000861723	1.16282	0.13	0	1
chr5:111178639-111178881:ORR1E.ERVL-MaLR.LTR	0.000867118	-0.715752	0.043	0.196	1
chr1:150890204-150890405:AmnSINE1.Deu.SINE	0.000868094	1.45374	0.29	0.071	1
chr4:120406664-120406738:MIRc.MIR.SINE	0.000869297	-0.594194	0	0.089	1
chr4:109406510-109406660:MIRb.MIR.SINE	0.000869462	-0.885271	0	0.107	1
chr15:57921526-57921678:Lx9.L1.LINE	0.000876508	-0.864303	0	0.107	1
chr17:30495388-30495518:ORR1F.ERVL-MaLR.LTR	0.000878022	1.14527	0.145	0	1
chr7:80667339-80667398:MIRc.MIR.SINE	0.000878584	-0.753739	0	0.107	1
chr11:71250556-71251443:RMER21A.ERV1.LTR	0.000885405	-0.829128	0	0.107	1
chr9:70671316-70671663:MTEa.ERVL-MaLR.LTR	0.000888726	-1.17305	0	0.125	1
chr4:136424088-136424359:L2a.L2.LINE	0.000889474	-0.628927	0	0.089	1
chr12:69132003-69132329:MLT1A1.ERVL-MaLR.LTR	0.000890632	-0.58473	0	0.089	1
chr3:116751284-116751447:B3.B2.SINE	0.000891621	-0.753562	0.014	0.143	1
chr1:193160727-193160858:B1F.Alu.SINE	0.000896256	-0.586341	0	0.089	1
chr3:21645019-21645335:ORR1E.ERVL-MaLR.LTR	0.000897693	1.54885	0.203	0.018	1
chr14:75147536-75148068:L1-Mus3.L1.LINE	0.000906686	-0.857364	0	0.107	1
chr13:93977195-93977664:MLTR14.ERV1.LTR	0.000906944	-1.06715	0	0.107	1
chr2:6464055-6464260:MLT1J.ERVL-MaLR.LTR	0.000909446	1.41403	0.188	0.018	1
chr12:100110645-100110799:L2a.L2.LINE	0.000913806	-0.695679	0.029	0.161	1
chr2:138215575-138216102:L2b.L2.LINE	0.000915471	1.46225	0.174	0.018	1
chr10:119048949-119049600:RLTR30D2-MM.ERV1.LTR	0.000915552	-0.592504	0	0.089	1
chr7:37264359-37264817:L1MEf.L1.LINE	0.00092003	-0.850123	0	0.107	1
chr6:43525075-43525269:LTR68.ERV1.LTR	0.000920825	1.20226	0.145	0	1
chr3:128040509-128040927:MLT1L.ERVL-MaLR.LTR	0.000922952	1.44107	0.217	0.018	1
chr3:152225001-152225187:B2-Mm2.B2.SINE	0.000926226	-0.881629	0	0.107	1
chr5:20941307-20941612:ORR1D2.ERVL-MaLR.LTR	0.000928284	-1.24269	0.072	0.25	1
chr2:26909490-26909674:B2-Mm2.B2.SINE	0.000930412	-0.820754	0	0.107	1
chr14:79530240-79530317:ID4-.ID.SINE	0.000932348	-0.927577	0.029	0.179	1
chr4:117500000-117500248:Tigger15a.TcMar-Tigger.DNA	0.000943886	1.33669	0.13	0	1
chr8:25238258-25238377:MIR.MIR.SINE	0.000946628	-0.885375	0	0.107	1
chr1:170510616-170510841:MIRc.MIR.SINE	0.000947699	-0.622733	0	0.089	1
chr16:31004199-31004288:L2.L2.LINE	0.000949875	1.27779	0.246	0.036	1
chr3:88409665-88409796:B1-Mus2.Alu.SINE	0.000954594	-0.809692	0	0.107	1
chr9:69138611-69139019:MLT1C.ERVL-MaLR.LTR	0.000958119	-0.574891	0	0.089	1
chr2:84549845-84549971:L2c.L2.LINE	0.000965631	1.14959	0.145	0	1
chr3:8669050-8669181:B1-Mur2.Alu.SINE	0.000971155	1.02446	0.116	0	1
chr12:100530516-100530872:L1MB8.L1.LINE	0.000984254	-0.833005	0	0.107	1
chr19:47224710-47225102:ORR1E.ERVL-MaLR.LTR	0.000986576	-0.797522	0	0.107	1
chr11:51931695-51932047:Lx8.L1.LINE	0.000991517	-0.886306	0.029	0.179	1
chr9:40807076-40807192:ID-B1.B4.SINE	0.000995715	-1.32672	0.043	0.25	1
chr1:55082380-55082543:B3.B2.SINE	0.000998569	-0.822532	0	0.107	1
chr11:5239596-5239709:L3.CR1.LINE	0.000998731	-0.561019	0	0.089	1
chr4:139944932-139945272:MTD.ERVL-MaLR.LTR	0.000999817	-0.571571	0	0.089	1
chr2:155755820-155756001:B3A.B2.SINE	0.00100108	-0.561266	0	0.089	1
chr7:101052150-101052209:L2c.L2.LINE	0.00100444	1.08992	0.232	0.036	1
chr5:125304470-125304633:ORR1C2.ERVL-MaLR.LTR	0.00101731	-1.28298	0	0.125	1
chr12:110687258-110687388:B1-Mus2.Alu.SINE	0.00102468	-1.08222	0	0.107	1
chr10:7492778-7493144:ORR1B1.ERVL-MaLR.LTR	0.00102558	-0.545931	0	0.089	1
chr3:57883429-57883849:MTD.ERVL-MaLR.LTR	0.00103037	1.06701	0.13	0	1
chr7:116149662-116149978:ORR1B2.ERVL-MaLR.LTR	0.0010321	-0.942259	0	0.107	1
chr12:110688974-110689038:B2-Mm2.B2.SINE	0.00103433	-1.12048	0	0.107	1
chr3:30418354-30418499:Lx9.L1.LINE	0.0010359	-0.725619	0	0.089	1
chr19:23520705-23520924:L3.CR1.LINE	0.00104628	-0.672076	0	0.089	1
chr5:28315459-28315601:B1-Mm.Alu.SINE	0.00105389	-0.862122	0	0.107	1
chr2:152049317-152049681:MER92C.ERV1.LTR	0.00105526	-0.959185	0	0.107	1
chr12:111901590-111901720:MIRb.MIR.SINE	0.00105691	-0.565382	0	0.089	1
chr2:3576404-3576726:MTD.ERVL-MaLR.LTR	0.00105712	-1.15216	0.014	0.143	1
chr1:55076890-55076938:B1-Mus1.Alu.SINE	0.00105899	-0.564846	0	0.089	1
chr1:36264605-36264971:ORR1A1.ERVL-MaLR.LTR	0.00105909	-1.08445	0.014	0.179	1
chr7:49462719-49462868:MTEa.ERVL-MaLR.LTR	0.0010604	-0.56749	0	0.089	1
chr17:21009464-21009957:RLTR28.ERVL.LTR	0.00106709	-0.589545	0	0.089	1
chr14:31169600-31169822:L1-Mur2.L1.LINE	0.00106987	-1.23525	0	0.125	1
chr7:58730790-58730885:PB1D11.Alu.SINE	0.00107037	-0.651195	0	0.089	1
chr15:77582001-77582080:ID4.ID.SINE	0.00107329	1.18223	0.13	0	1
chr1:71830481-71830658:L2b.L2.LINE	0.00107644	1.1973	0.145	0	1
chr13:44377329-44377944:RMER4B.ERVK.LTR	0.0010798	1.18498	0.145	0	1
chr9:109046453-109046499:B1-Mur2.Alu.SINE	0.00108555	-0.891536	0	0.107	1
chr1:62229190-62229267:ID4.ID.SINE	0.00108696	-0.594687	0	0.089	1
chr15:93325565-93325715:B1-Mus1.Alu.SINE	0.00108825	-0.54347	0	0.089	1
chr3:102744723-102744875:L2b.L2.LINE	0.00109348	-0.927392	0	0.107	1
chr3:152821129-152821367:MARNA.TcMar-Mariner.DNA	0.00109702	1.16041	0.13	0	1
chr2:104594868-104595053:B3A.B2.SINE	0.00109871	-0.562242	0	0.089	1
chr11:85382114-85382227:PB1.Alu.SINE	0.00110296	-0.601771	0	0.089	1
chr13:102247063-102247754:L1MA7.L1.LINE	0.00110625	1.27482	0.145	0	1
chr2:31239452-31239725:MTEa.ERVL-MaLR.LTR	0.00110823	-0.548787	0	0.089	1
chr11:14926356-14926892:MERVL-2A-int.ERVL.LTR	0.00111028	1.04085	0.13	0	1
chrX:166945303-166945499:L1MD3.L1.LINE	0.0011164	1.18987	0.13	0	1
chr19:44225730-44226222:RLTR19A.ERVK.LTR	0.00111752	-0.694597	0	0.089	1
chr8:26880092-26880213:MIR3.MIR.SINE	0.00111762	1.09434	0.13	0	1
chrX:166755460-166756146:L1M5.L1.LINE	0.00112376	1.17948	0.145	0	1
chr7:81298368-81298490:B1-Mur1.Alu.SINE	0.00112822	1.13171	0.145	0	1
chr2:136682620-136683167:RLTR26.ERVK.LTR	0.00113001	1.04557	0.13	0	1
chr19:8513116-8518868:IAPLTR3-int.ERVK.LTR	0.00113141	-1.18588	0.014	0.161	1
chr10:81519409-81519494:PB1D9.Alu.SINE	0.00113146	-0.841487	0	0.107	1
chr15:11558542-11559083:Lx10.L1.LINE	0.00113198	1.24235	0.13	0	1
chr10:75447831-75448124:Lx10.L1.LINE	0.00113607	1.2529	0.13	0	1
chr12:83072924-83073037:MIRc.MIR.SINE	0.0011393	-0.832237	0	0.089	1
chr8:25445290-25445577:B4.B4.SINE	0.00114093	-0.854503	0	0.107	1
chr5:123851417-123851488:MLT1B.ERVL-MaLR.LTR	0.00115651	-0.566367	0	0.089	1
chr2:115362892-115363231:L1MEf.L1.LINE	0.00115666	1.03328	0.13	0	1
chr14:31532085-31532615:RMER4B.ERVK.LTR	0.00116217	-0.590649	0	0.089	1
chrX:50962255-50962358:L1MC1.L1.LINE	0.00116311	1.06049	0.13	0	1
chr9:106437864-106438002:MIRb.MIR.SINE	0.0011686	-1.04657	0	0.107	1
chr18:4872982-4873320:ORR1D2.ERVL-MaLR.LTR	0.00117146	-0.85317	0	0.107	1
chr8:70488760-70488910:B1F1.Alu.SINE	0.00117582	-0.580129	0	0.089	1
chr11:3460866-3462926:RLTR14-int.ERV1.LTR	0.00117734	1.0316	0.13	0	1
chr17:58638973-58639615:RLTR5-Mm.ERV1.LTR	0.00118194	-0.745766	0	0.089	1
chr9:72180696-72181194:MLT1K.ERVL-MaLR.LTR	0.0011837	1.02209	0.116	0	1
chr4:41272490-41272562:B1F.Alu.SINE	0.00118933	-0.605029	0	0.089	1
chr10:75136996-75137335:ORR1B2.ERVL-MaLR.LTR	0.00119163	-0.750238	0.014	0.125	1
chr2:137419794-137419884:Charlie24.hAT-Charlie.DNA	0.00119617	1.25769	0.188	0.018	1
chr6:30691223-30691739:HAL1.L1.LINE	0.00119628	1.43427	0.188	0.018	1
chr4:63398694-63399206:L1MB5.L1.LINE	0.00119686	-1.34551	0	0.125	1
chr9:37013259-37013408:L2a.L2.LINE	0.00119763	1.02897	0.13	0	1
chr1:92956594-92956796:MTB.ERVL-MaLR.LTR	0.00119796	-1.47516	0.014	0.179	1
chr5:72796098-72796245:B3A.B2.SINE	0.00120042	-0.632252	0	0.089	1
chr1:43225535-43225805:L1MB3.L1.LINE	0.00120321	1.27583	0.188	0.018	1
chr18:11940214-11940291:B1F2.Alu.SINE	0.00120443	1.38686	0.203	0.018	1
chr3:9340040-9340160:B1F.Alu.SINE	0.00120948	-0.733118	0	0.089	1
chr6:112327805-112327950:RSINE1.B4.SINE	0.00121675	1.03673	0.116	0	1
chr12:110737268-110737411:MER50.ERV1.LTR	0.00122204	-0.614416	0	0.089	1
chr7:58686614-58686982:MTD.ERVL-MaLR.LTR	0.00122522	-0.609422	0	0.089	1
chr10:23780840-23781168:ORR1A4.ERVL-MaLR.LTR	0.00123222	-0.646418	0	0.089	1
chr18:10532171-10532300:ID-B1.B4.SINE	0.00123726	-1.23695	0	0.107	1
chr18:10532216-10532304:PB1D10.Alu.SINE	0.00123726	-1.23695	0	0.107	1
chrX:106044098-106044439:L1ME1.L1.LINE	0.00124051	1.47319	0.275	0.054	1
chr5:129006254-129006422:B3.B2.SINE	0.00124525	-0.983068	0	0.107	1
chr13:95647447-95647740:Lx7.L1.LINE	0.00124909	1.00346	0.116	0	1
chr12:110691929-110692058:B1-Mur4.Alu.SINE	0.00125005	-0.584822	0	0.089	1
chr17:83847711-83848039:ORR1A4.ERVL-MaLR.LTR	0.00125815	-0.639858	0	0.089	1
chr2:131140395-131140452:MamTip2.hAT-Tip100.DNA	0.00127005	1.17671	0.116	0	1
chr1:83714311-83714437:RSINE1.B4.SINE	0.00127048	1.05501	0.145	0	1
chr3:122122565-122122681:AmnSINE1.Deu.SINE	0.00127123	1.01899	0.13	0	1
chr8:125314564-125314788:X8-LINE.CR1.LINE	0.00127901	1.31223	0.174	0.018	1
chr18:6000001-6001218:Lx2A.L1.LINE	0.00128353	-0.610286	0	0.089	1
chr5:135702879-135703047:MER58A.hAT-Charlie.DNA	0.00128635	-0.707589	0	0.089	1
chr8:118518256-118518412:MER46C.TcMar-Tigger.DNA	0.0012868	-0.918472	0	0.107	1
chr15:76239432-76239929:MLTR11A.ERVK.LTR	0.00128688	-0.613248	0	0.089	1
chr18:24749065-24749280:ORR1E.ERVL-MaLR.LTR	0.00129373	-0.622448	0	0.089	1
chr17:45974535-45974617:MER33.hAT-Charlie.DNA	0.00129886	-0.592341	0	0.089	1
chr10:91223295-91223536:B4A.B4.SINE	0.00129899	1.02992	0.116	0	1
chr14:63861080-63861225:B1-Mus1.Alu.SINE	0.00130045	-1.03641	0	0.107	1
chr1:55075743-55075949:Lx3C.L1.LINE	0.00130203	-1.03047	0	0.107	1
chr2:148719630-148720128:ORR1E-int.ERVL-MaLR.LTR	0.00130465	-0.63079	0	0.089	1
chr11:6627610-6628284:RMER6A.ERVK.LTR	0.00130556	-0.586059	0	0.089	1
chr17:21703042-21703687:Lx5c.L1.LINE	0.00130806	-0.847806	0	0.107	1
chr4:138304192-138304326:MT2B.ERVL.LTR	0.00130837	-0.912069	0.014	0.143	1
chr2:25211643-25211726:B3.B2.SINE	0.00131434	-0.367608	0	0.071	1
chr16:87746831-87747034:B3.B2.SINE	0.0013199	-1.02019	0	0.107	1
chr12:110690650-110690704:ID-B1.B4.SINE	0.0013207	-1.12178	0.029	0.179	1
chr1:87961369-87961450:RMER13A1.ERVK.LTR	0.00132427	-0.981888	0	0.107	1
chr4:137955124-137955257:Charlie1a.hAT-Charlie.DNA	0.00132486	-0.907361	0.014	0.143	1
chr14:11702686-11702940:L1MD.L1.LINE	0.00132666	1.12481	0.145	0	1
chr10:67637369-67637486:B1-Mur4.Alu.SINE	0.00132774	-0.808077	0	0.089	1
chr12:29950925-29951140:ID-B1.B4.SINE	0.00132789	1.23107	0.145	0	1
chr1:133896236-133896348:PB1D10.Alu.SINE	0.0013316	-0.97341	0	0.107	1
chr4:154904193-154904385:RMER4A.ERVK.LTR	0.00133731	-1.23926	0	0.125	1
chr3:116892890-116893214:MTD.ERVL-MaLR.LTR	0.00134145	-1.04129	0	0.107	1
chr12:54495811-54496639:L1ME1.L1.LINE	0.00134181	1.31094	0.13	0	1
chr5:75830306-75830468:L2a.L2.LINE	0.00134378	-1.20784	0.014	0.161	1
chr7:100950656-100950708:L2.L2.LINE	0.00134573	-0.815537	0.014	0.143	1
chr15:38982853-38983586:RLTR33.ERVK.LTR	0.00135098	1.45033	0.159	0.018	1
chr3:79852686-79852968:MLT1F.ERVL-MaLR.LTR	0.00135755	-0.807832	0	0.107	1
chr6:50252587-50253107:MLTR11B.ERVK.LTR	0.00136444	-1.01577	0	0.107	1
chr14:54528054-54528170:PB1D10.Alu.SINE	0.00136533	-0.917445	0	0.089	1
chr7:43553146-43553491:L1M3.L1.LINE	0.0013671	-0.623831	0	0.089	1
chr12:86819376-86819690:ORR1C1.ERVL-MaLR.LTR	0.00137226	-0.610208	0	0.089	1
chr11:97641730-97642158:L2.L2.LINE	0.00137702	-0.646524	0	0.089	1
chr9:14501090-14501191:B4.B4.SINE	0.00137703	-0.774596	0	0.089	1
chr4:88439768-88439913:MIRc.MIR.SINE	0.0013801	-0.646471	0	0.089	1
chr8:83656954-83657051:L2.L2.LINE	0.00138186	-0.597981	0	0.089	1
chr10:78321603-78323082:Lx5c.L1.LINE	0.00138255	-0.610305	0	0.089	1
chr14:54610084-54610266:B2-Mm2.B2.SINE	0.00138415	-0.729433	0	0.089	1
chr17:50993291-50993715:RLTR14-int.ERV1.LTR	0.00138433	-0.915968	0.014	0.143	1
chr2:174061189-174061299:L2b.L2.LINE	0.00139064	1.15154	0.13	0	1
chr2:4917147-4917557:MTC.ERVL-MaLR.LTR	0.00139482	-1.11529	0	0.107	1
chr4:129234768-129234896:MIRc.MIR.SINE	0.00139499	-0.694414	0	0.089	1
chr10:116310214-116310482:B4A.B4.SINE	0.00139583	1.02405	0.116	0	1
chr8:122313107-122313192:B4.B4.SINE	0.00139696	-0.87054	0.014	0.125	1
chr3:8713753-8713818:ID-B1.B4.SINE	0.00141851	1.01304	0.145	0	1
chr3:36330763-36331327:RMER1C.Other.Other	0.00142129	-0.714615	0	0.089	1
chr1:36262363-36262609:HAL1.L1.LINE	0.00142198	-0.68957	0	0.089	1
chr12:104419024-104419168:RSINE1.B4.SINE	0.00142336	-0.952049	0	0.107	1
chr2:16598023-16598402:RLTR14.ERV1.LTR	0.00142352	1.21845	0.13	0	1
chr4:119878275-119878578:ORR1E.ERVL-MaLR.LTR	0.00142817	-0.564739	0	0.089	1
chr18:54839080-54839376:ORR1F.ERVL-MaLR.LTR	0.0014346	-1.32647	0	0.125	1
chr16:13232226-13232420:L1M3.L1.LINE	0.00143556	1.13857	0.145	0	1
chr8:125522279-125522574:L1MB3.L1.LINE	0.00144291	1.33479	0.13	0	1
chr5:88398491-88399347:RMER1B.Other.Other	0.00144294	-0.615205	0	0.089	1
chr18:4778982-4779110:LTR37-int.ERV1.LTR	0.00144448	-0.598791	0	0.089	1
chr7:45182010-45182156:B1-Mus2.Alu.SINE	0.00144777	-1.1942	0	0.107	1
chr14:78670035-78670220:URR1B.hAT-Charlie.DNA	0.00145131	-0.642914	0	0.089	1
chr3:95293835-95294002:MLT1I.ERVL-MaLR.LTR	0.00145328	-0.776298	0	0.089	1
chr13:64311079-64311252:B2-Mm2.B2.SINE	0.00145476	1.06145	0.116	0	1
chr9:45251139-45251388:MLT1A.ERVL-MaLR.LTR	0.0014577	-0.585307	0	0.089	1
chr4:139977336-139977401:L2b.L2.LINE	0.0014678	1.04139	0.116	0	1
chr1:36683955-36684071:PB1.Alu.SINE	0.00147048	-0.603606	0	0.089	1
chr11:87453400-87453761:ERVB7-2-LTR-MM.ERVK.LTR	0.00147968	1.37693	0.188	0.018	1
chr5:148820464-148820613:MER5B.hAT-Charlie.DNA	0.00148155	-0.862434	0	0.089	1
chr10:61451217-61451356:B1-Mus1.Alu.SINE	0.00148712	-0.560472	0	0.089	1
chr10:61451356-61451456:B1F.Alu.SINE	0.00148712	-0.560472	0	0.089	1
chrX:164981125-164981269:MER20.hAT-Charlie.DNA	0.00148951	-0.466377	0	0.071	1
chr5:88723943-88724118:B2-Mm2.B2.SINE	0.00149186	-0.814707	0	0.089	1
chr5:72851910-72852056:L2.L2.LINE	0.00149271	-1.20716	0.014	0.161	1
chr4:132945465-132945559:PB1.Alu.SINE	0.00149384	-0.610329	0	0.089	1
chr10:21067382-21067533:RSINE1.B4.SINE	0.00149401	-1.07747	0	0.107	1
chr5:119364062-119364596:L1M4.L1.LINE	0.00149522	1.14202	0.188	0.018	1
chr3:101562920-101562983:MIR3.MIR.SINE	0.00149807	-1.2345	0.014	0.143	1
chr1:79762903-79763448:RMER15.ERVL.LTR	0.00150349	-0.706649	0	0.089	1
chr13:40979315-40979631:ORR1E.ERVL-MaLR.LTR	0.00150972	1.04366	0.116	0	1
chr3:79592124-79592298:URR1A.hAT-Charlie.DNA	0.00151256	-0.724713	0	0.089	1
chr6:48951562-48952183:Lx10.L1.LINE	0.00152241	-1.60469	0	0.125	1
chr1:127230705-127230832:L1MB8.L1.LINE	0.00152478	-0.952913	0.014	0.161	1
chr8:77284528-77284835:ORR1E.ERVL-MaLR.LTR	0.00152614	-0.602048	0	0.089	1
chr1:137657090-137657612:Charlie13a.hAT-Charlie.DNA	0.00152701	1.3207	0.13	0	1
chr7:34721680-34721788:B1F.Alu.SINE	0.00152829	1.18165	0.13	0	1
chr9:63970902-63970981:MER5A.hAT-Charlie.DNA	0.00152909	1.03851	0.13	0	1
chr11:119419502-119419748:MTEb.ERVL-MaLR.LTR	0.00153625	-0.872085	0.014	0.161	1
chr4:16573793-16577294:Lx6.L1.LINE	0.00153647	1.33628	0.145	0	1
chr17:23841060-23841238:L1MB5.L1.LINE	0.00153659	-0.921292	0	0.107	1
chr12:108631014-108631375:L1MEc.L1.LINE	0.00154399	-1.37379	0.014	0.143	1
chr13:35821915-35822032:MER34A.ERV1.LTR	0.00155284	-0.866325	0	0.089	1
chr15:77893868-77893949:RSINE1.B4.SINE	0.0015554	-0.604759	0	0.089	1
chr9:39327878-39328163:ERVB5-1-LTR-MM.ERVK.LTR	0.00155992	1.33767	0.145	0	1
chr10:93436008-93436103:MIRc.MIR.SINE	0.00157286	1.01652	0.13	0	1
chr1:55076707-55076885:B2-Mm1a.B2.SINE	0.00157715	-0.659733	0	0.089	1
chr19:36236683-36237256:RLTR25A.ERVK.LTR	0.00157971	1.25254	0.116	0	1
chrX:112680546-112680609:MTC.ERVL-MaLR.LTR	0.00158774	-0.590888	0	0.089	1
chr5:142932734-142932885:B1-Mus1.Alu.SINE	0.00158782	-0.693632	0	0.089	1
chr5:142932604-142932731:B1F.Alu.SINE	0.00158782	-0.756808	0	0.089	1
chr3:17872099-17872540:RLTR18B.ERVK.LTR	0.00158895	1.12234	0.116	0	1
chr1:59609541-59609754:B3.B2.SINE	0.00160018	0.971975	0.116	0	1
chr13:100016425-100016469:ID4.ID.SINE	0.00160119	-0.410889	0	0.071	1
chr9:65575617-65575717:L2a.L2.LINE	0.00163147	1.09684	0.13	0	1
chr12:8387172-8387319:MIRb.MIR.SINE	0.00163271	1.01888	0.116	0	1
chrX:145433703-145434109:MLTR11B.ERVK.LTR	0.00163468	-1.19476	0	0.107	1
chr2:28597108-28597304:B3.B2.SINE	0.0016428	-0.996822	0	0.107	1
chr14:31868691-31868788:MER117.hAT-Charlie.DNA	0.00164449	1.21735	0.217	0.036	1
chr13:59426554-59427254:L1M4c.L1.LINE	0.00164913	1.26337	0.188	0.018	1
chr10:94690327-94690743:RMER10A.ERVL.LTR	0.00165628	-1.04673	0	0.107	1
chr16:87127537-87128174:Lx8.L1.LINE	0.00165848	1.0693	0.116	0	1
chr8:103165543-103166044:L2b.L2.LINE	0.00166488	1.44428	0.203	0.036	1
chr11:107335434-107335533:L3.CR1.LINE	0.00167435	0.958024	0.13	0	1
chr5:112241815-112242222:MT2B1.ERVL.LTR	0.00168175	-0.885062	0	0.107	1
chr11:116905680-116906001:ERVB7-1-LTR-MM.ERVK.LTR	0.00168328	-0.64928	0	0.089	1
chr17:90787216-90787687:RLTR41A2.ERV1.LTR	0.00169004	1.38265	0.203	0.018	1
chr6:58856853-58857319:L2b.L2.LINE	0.00169092	1.09372	0.13	0	1
chr5:93239731-93240200:RLTR18B.ERVK.LTR	0.00169147	-1.11933	0.029	0.179	1
chr18:79244677-79244962:L1M2.L1.LINE	0.00169775	1.1093	0.116	0	1
chr16:11005944-11006101:MIR.MIR.SINE	0.00169902	-0.670641	0	0.089	1
chr17:75067477-75067618:Tigger16a.TcMar-Tigger.DNA	0.00170021	1.12045	0.116	0	1
chr7:81375515-81376394:Lx8.L1.LINE	0.00170291	1.07033	0.116	0	1
chr3:60346367-60346915:RMER15.ERVL.LTR	0.00170428	1.20313	0.13	0	1
chr1:178321378-178321488:B1F.Alu.SINE	0.00170745	-0.857881	0	0.089	1
chr6:134016438-134017163:L1-Mur3.L1.LINE	0.00170955	1.12851	0.116	0	1
chr8:57503805-57504565:RMER13A.ERVK.LTR	0.00173517	-1.26862	0.014	0.143	1
chr2:155624749-155624930:B3A.B2.SINE	0.00173666	-0.806847	0	0.089	1
chr9:72438182-72438265:B3A.B2.SINE	0.00173821	-0.672523	0	0.089	1
chr11:4400579-4400851:ORR1G.ERVL-MaLR.LTR	0.00174218	-1.13564	0	0.107	1
chr4:145279374-145279443:ID4.ID.SINE	0.00175631	0.992701	0.101	0	1
chr3:51724649-51724756:PB1D10.Alu.SINE	0.00176933	-0.699347	0	0.089	1
chr16:30769893-30770039:L1M5.L1.LINE	0.00177008	0.988136	0.13	0	1
chr11:32345616-32345767:L1MB3.L1.LINE	0.00177612	1.40827	0.275	0.089	1
chr15:21629822-21630180:RMER16C.ERVK.LTR	0.0017774	1.27537	0.116	0	1
chr19:34503554-34503962:MTD.ERVL-MaLR.LTR	0.0017912	1.0034	0.116	0	1
chr5:114315288-114315541:MLT1K.ERVL-MaLR.LTR	0.00179174	-1.18356	0.029	0.179	1
chr4:55488681-55489000:LTR16B.ERVL.LTR	0.00179248	-0.86537	0	0.089	1
chr16:38651942-38652073:RMER6B.ERVK.LTR	0.00179581	1.19823	0.203	0.018	1
chr4:46829856-46830225:MTEb.ERVL-MaLR.LTR	0.0017976	-0.817202	0	0.089	1
chr6:134144724-134144923:ORR1F.ERVL-MaLR.LTR	0.00179849	-1.37739	0	0.125	1
chr16:21913175-21913374:B3.B2.SINE	0.00180269	-0.738001	0	0.089	1
chr1:170590687-170591278:RMER15.ERVL.LTR	0.00182357	-0.663683	0	0.089	1
chr13:9547628-9547966:RLTRETN-Mm.ERVK.LTR	0.00182906	-0.871355	0	0.107	1
chr5:104022633-104022827:B3.B2.SINE	0.00183617	-0.416318	0	0.071	1
chr13:21919993-21920129:ID-B1.B4.SINE	0.00184371	-0.86923	0	0.089	1
chr11:71251443-71251783:RMER21A.ERV1.LTR	0.00184386	-0.830247	0	0.089	1
chr2:12539444-12539915:L1-Mus4.L1.LINE	0.00184523	-1.38568	0	0.125	1
chr7:102223408-102223638:MIRb.MIR.SINE	0.00184625	-0.992573	0	0.107	1
chr8:71613514-71613569:RSINE1.B4.SINE	0.00184809	-1.0192	0	0.107	1
chr1:77445187-77445397:ID-B1.B4.SINE	0.00185102	0.98094	0.116	0	1
chr18:53745635-53745778:B1-Mm.Alu.SINE	0.00185585	-0.706382	0	0.089	1
chr17:70992295-70992464:B2-Mm1t.B2.SINE	0.00186911	-0.678891	0	0.089	1
chr3:95950333-95950684:L1-Mus1.L1.LINE	0.00187094	-0.841994	0.043	0.179	1
chr1:55075454-55075584:B1-Mm.Alu.SINE	0.00187278	-0.771654	0	0.089	1
chr1:55075483-55075591:ID-B1.B4.SINE	0.00187278	-0.771654	0	0.089	1
chr7:130293726-130293964:L1M5.L1.LINE	0.00187592	0.949554	0.13	0	1
chr1:193688505-193688604:Cheshire.hAT-Charlie.DNA	0.00187627	1.05119	0.116	0	1
chr11:107859603-107859673:L2b.L2.LINE	0.00187646	-0.426562	0	0.071	1
chr8:69790432-69790544:B3.B2.SINE	0.00187897	-0.410158	0	0.071	1
chr18:12348847-12348935:MER124.DNA.DNA	0.00188706	1.14233	0.188	0.018	1
chr15:6770692-6770828:B1F2.Alu.SINE	0.00188882	1.29164	0.159	0.018	1
chr18:33431303-33431687:MTD.ERVL-MaLR.LTR	0.00189056	-0.683473	0.101	0.286	1
chr1:88661724-88662091:MTEa.ERVL-MaLR.LTR	0.00189298	1.00613	0.116	0	1
chr10:18549845-18550763:RMER17B.ERVK.LTR	0.00189506	-0.62543	0	0.089	1
chr3:83481688-83482058:Lx4B.L1.LINE	0.00189516	-0.89589	0	0.089	1
chr19:43648447-43648531:L2b.L2.LINE	0.00191174	-1.13657	0	0.107	1
chr3:87828870-87829357:RLTR12BD-Mm.ERVK.LTR	0.00191615	-0.711073	0	0.089	1
chr12:110688891-110688951:ID4-.ID.SINE	0.0019167	-1.01769	0	0.107	1
chr2:163642951-163643240:RLTR4-Mm.ERV1.LTR	0.00192142	-1.15646	0.014	0.143	1
chr19:31136466-31137557:RLTR21.ERVK.LTR	0.00192294	1.00253	0.087	0	1
chr14:79511641-79511916:ORR1E.ERVL-MaLR.LTR	0.00192899	1.26801	0.174	0.018	1
chr3:89999130-89999264:B1-Mus2.Alu.SINE	0.00193109	-0.975276	0	0.107	1
chr1:83713083-83713416:Tigger7.TcMar-Tigger.DNA	0.00194726	1.18248	0.203	0.018	1
chr1:182369429-182369504:ID4.ID.SINE	0.00195568	-0.414256	0	0.071	1
chr2:144231085-144231400:MTEa.ERVL-MaLR.LTR	0.00195914	-0.930597	0	0.107	1
chr2:31165139-31165210:L1MEd.L1.LINE	0.0019626	1.13397	0.13	0	1
chr11:62555123-62555249:B1-Mur1.Alu.SINE	0.0019843	-0.748108	0	0.089	1
chr6:143620627-143620983:ORR1E.ERVL-MaLR.LTR	0.00198661	-0.734761	0	0.089	1
chr13:93217342-93217669:RLTR9A3.ERVK.LTR	0.00198717	1.05598	0.101	0	1
chr9:44268326-44268457:MIRc.MIR.SINE	0.00198783	-1.11304	0	0.107	1
chr15:78868811-78869342:MT2A.ERVL.LTR	0.00199726	1.271	0.13	0	1
chr2:172369542-172369742:ID-B1.B4.SINE	0.00200494	-0.814554	0	0.089	1
chr4:26742320-26742742:LTR86C.ERVL.LTR	0.00200521	1.21751	0.116	0	1
chr15:81507248-81507337:B1-Mm.Alu.SINE	0.00202353	-0.671514	0	0.089	1
chr12:86652717-86652814:MIR3.MIR.SINE	0.00202589	0.95752	0.116	0	1
chr13:56698107-56698333:MIR.MIR.SINE	0.00202988	0.989975	0.116	0	1
chrX:13035104-13035280:RLTR42-int.ERVK.LTR	0.0020325	1.05562	0.13	0	1
chr7:96524565-96524775:MIRb.MIR.SINE	0.0020333	1.43466	0.116	0	1
chr16:19977225-19977601:Lx8.L1.LINE	0.00203657	-0.403743	0	0.071	1
chr5:135553136-135554225:MYSERV16-I-int.ERVK.LTR	0.00204047	-0.424452	0	0.071	1
chr18:11844255-11844323:MIRc.MIR.SINE	0.00204315	-0.707697	0	0.089	1
chr8:3648676-3648847:B4A.B4.SINE	0.00204454	-0.720503	0	0.089	1
chr5:36564508-36564817:MTEb.ERVL-MaLR.LTR	0.00204461	-0.634823	0	0.089	1
chr9:78101006-78101307:ORR1D2.ERVL-MaLR.LTR	0.00204468	-0.837277	0	0.089	1
chr5:110859327-110859420:PB1.Alu.SINE	0.00206053	1.08637	0.217	0.036	1
chr6:90825348-90825544:L2.L2.LINE	0.00206074	-1.04941	0	0.107	1
chr10:20828304-20828697:L2.L2.LINE	0.00206533	-0.858917	0	0.089	1
chr3:104643745-104644078:ORR1E.ERVL-MaLR.LTR	0.002066	-0.974973	0.014	0.143	1
chr7:80672462-80672846:L1MB2.L1.LINE	0.00208702	1.67496	0.246	0.054	1
chr15:17135699-17136000:MTE-int.ERVL-MaLR.LTR	0.00208753	1.5375	0.203	0.036	1
chr10:18491853-18492278:MLT1C.ERVL-MaLR.LTR	0.00209374	-0.425818	0	0.071	1
chr15:67101177-67101260:MER2.TcMar-Tigger.DNA	0.00209626	-0.685269	0	0.089	1
chr7:80774231-80774331:MIRb.MIR.SINE	0.00209687	1.05719	0.116	0	1
chr4:149340277-149340369:ID-B1.B4.SINE	0.00210295	-0.414672	0	0.071	1
chr10:127738744-127739115:RMER16C.ERVK.LTR	0.00210717	1.00547	0.116	0	1
chr5:46032237-46032553:ORR1D2.ERVL-MaLR.LTR	0.00210838	-0.91136	0	0.089	1
chr3:95054895-95055378:MLTR18D-MM.ERVK.LTR	0.00211424	-0.829809	0.014	0.143	1
chr4:108915117-108915242:L2b.L2.LINE	0.00212092	0.983556	0.116	0	1
chr7:89238105-89238485:MTE2a.ERVL-MaLR.LTR	0.00213391	1.21238	0.13	0	1
chr2:155668642-155668782:B3.B2.SINE	0.00213981	-0.748108	0	0.089	1
chr1:45269314-45269863:MLT1J-int.ERVL-MaLR.LTR	0.00214919	1.3713	0.116	0	1
chr18:33908023-33908270:L2.L2.LINE	0.00215395	-0.421792	0	0.071	1
chr9:90048673-90049007:RLTR14.ERV1.LTR	0.00215919	1.02319	0.275	0.054	1
chr13:3832453-3832770:MTD.ERVL-MaLR.LTR	0.00216257	-0.734534	0	0.089	1
chr2:26909674-26909705:B2-Mm2.B2.SINE	0.00216346	-0.713601	0	0.089	1
chr14:56567748-56567829:L2.L2.LINE	0.00216645	-0.712751	0	0.089	1
chr11:102562791-102563191:MTD.ERVL-MaLR.LTR	0.00216918	0.973016	0.116	0	1
chr2:16980258-16980396:L2a.L2.LINE	0.00217057	0.931892	0.116	0	1
chr18:49982230-49982469:MTD.ERVL-MaLR.LTR	0.00217437	-0.904557	0	0.107	1
chr15:59598728-59598824:B1F.Alu.SINE	0.00217505	-0.455521	0	0.071	1
chr14:8557505-8557742:L1-Rod.L1.LINE	0.00217621	1.10581	0.116	0	1
chr2:120972956-120973268:MTC.ERVL-MaLR.LTR	0.00217624	-0.924732	0	0.089	1
chr3:79237602-79237932:ORR1A4.ERVL-MaLR.LTR	0.0021768	-0.655869	0	0.089	1
chr5:141273135-141273502:MLTR11B.ERVK.LTR	0.00218384	0.988342	0.101	0	1
chr16:37894207-37894382:B3.B2.SINE	0.00218954	1.23302	0.246	0.054	1
chr5:76789563-76789626:ID4.ID.SINE	0.00219027	1.11563	0.116	0	1
chr14:52195710-52195919:B3.B2.SINE	0.00221092	-0.738245	0	0.089	1
chr9:57390773-57391325:RMER15.ERVL.LTR	0.00221279	0.981386	0.13	0	1
chr18:12882976-12883276:RLTR46A.ERVK.LTR	0.00221297	-0.454613	0	0.071	1
chr15:101319117-101319455:RLTR49.ERVK.LTR	0.00221896	1.19296	0.188	0.018	1
chr2:84518743-84518853:LTR103b-Mam.ERV1.LTR	0.00222209	1.01767	0.13	0	1
chr13:13612905-13613499:Lx8b.L1.LINE	0.00222459	-0.438951	0	0.071	1
chr2:139771356-139773258:L1-Mur3.L1.LINE	0.00222467	1.19939	0.203	0.036	1
chr9:66682781-66683134:ORR1D2.ERVL-MaLR.LTR	0.0022365	-0.770149	0	0.089	1
chr10:75364560-75364696:MIR3.MIR.SINE	0.00223723	1.35359	0.261	0.054	1
chr5:106709805-106710188:RMER10B.ERVL.LTR	0.0022373	-1.04724	0.014	0.143	1
chr11:103964186-103964345:MTD.ERVL-MaLR.LTR	0.0022396	-0.715161	0	0.071	1
chr18:4613804-4613967:B1-Mur1.Alu.SINE	0.00224388	1.05606	0.101	0	1
chr17:24708757-24708936:B2-Mm2.B2.SINE	0.00225157	-0.850973	0.014	0.143	1
chr5:122956119-122956452:MLT1F1.ERVL-MaLR.LTR	0.00225536	-0.89534	0	0.089	1
chr8:109691718-109691868:RSINE1.B4.SINE	0.00225799	-0.6365	0	0.089	1
chr17:86978425-86978793:ORR1A4.ERVL-MaLR.LTR	0.00225873	-0.935556	0	0.107	1
chr8:124271410-124271607:ID-B1.B4.SINE	0.00227097	-0.824414	0.014	0.143	1
chr7:102967353-102967781:RMER16A2.ERVK.LTR	0.00227298	1.42513	0.203	0.018	1
chr3:48658700-48658893:MIRb.MIR.SINE	0.00227666	1.34225	0.13	0	1
chr9:103149187-103149489:ORR1E.ERVL-MaLR.LTR	0.00227851	-0.774015	0	0.089	1
chr1:170853908-170854494:RMER17A.ERVK.LTR	0.00228912	-0.405048	0	0.071	1
chr11:120218843-120219039:MLT1C.ERVL-MaLR.LTR	0.00229629	-1.12269	0.029	0.179	1
chr2:103831810-103832305:RMER16-Mm.ERVK.LTR	0.0023131	-0.695414	0	0.089	1
chr3:100821165-100821326:L2c.L2.LINE	0.0023156	1.13965	0.174	0.018	1
chr19:40649837-40650626:L1MC3.L1.LINE	0.00231816	-0.763387	0.043	0.196	1
chr1:181260922-181261087:B4A.B4.SINE	0.00231995	-0.717935	0	0.089	1
chr1:36709307-36709391:LFSINE-Vert.tRNA.SINE	0.00232502	-0.435864	0	0.071	1
chr5:38509438-38509658:ORR1F.ERVL-MaLR.LTR	0.00232597	-1.38687	0	0.107	1
chr12:68115869-68116235:RLTR9A4.ERVK.LTR	0.00232836	-0.780639	0	0.089	1
chr15:93481149-93481298:B4A.B4.SINE	0.00232915	0.921197	0.101	0	1
chr16:75767702-75767878:MTE2b.ERVL-MaLR.LTR	0.00233602	-1.08257	0	0.107	1
chr11:106803152-106803527:MTC.ERVL-MaLR.LTR	0.00234431	-0.692473	0	0.089	1
chr13:42633952-42634210:ORR1D2.ERVL-MaLR.LTR	0.00234711	1.17552	0.174	0.018	1
chr5:124633425-124633534:B1-Mus1.Alu.SINE	0.00235158	-0.723781	0	0.089	1
chr16:37975062-37975348:L2.L2.LINE	0.00235267	-0.683106	0	0.089	1
chr1:157046664-157046898:ID-B1.B4.SINE	0.00235349	1.16977	0.159	0.018	1
chr13:44553260-44553782:MER34A.ERV1.LTR	0.00235926	-1.19806	0.029	0.179	1
chr3:122942019-122942295:L1MB3.L1.LINE	0.00236135	1.03434	0.101	0	1
chr3:144058281-144058365:MIRc.MIR.SINE	0.00236282	1.02579	0.116	0	1
chr1:87960742-87961356:RMER13A1.ERVK.LTR	0.00236741	-1.08659	0	0.107	1
chr18:24206787-24206941:MIRc.MIR.SINE	0.00236774	-0.747136	0	0.089	1
chr1:180277966-180278160:L1ME2.L1.LINE	0.00237076	1.09454	0.116	0	1
chr3:135565346-135565697:ORR1E.ERVL-MaLR.LTR	0.00237277	-0.862072	0	0.089	1
chr12:73088517-73088639:L2a.L2.LINE	0.0023731	-0.719263	0	0.089	1
chr18:32405322-32405586:ORR1F.ERVL-MaLR.LTR	0.00237453	-0.664182	0	0.089	1
chr4:117969819-117969949:RSINE1.B4.SINE	0.00237747	-0.460087	0	0.071	1
chr7:132335331-132335685:L2.L2.LINE	0.00237982	-0.853504	0	0.089	1
chr4:58712914-58713222:ORR1D2.ERVL-MaLR.LTR	0.00238445	-0.667767	0	0.089	1
chr6:93808150-93808946:Lx8b.L1.LINE	0.00238518	0.969902	0.116	0	1
chr7:135950053-135950199:ORR1E.ERVL-MaLR.LTR	0.002388	1.01317	0.116	0	1
chr1:51584868-51584969:LTR82B.ERVL.LTR	0.00239077	-0.816912	0.029	0.161	1
chr7:113165540-113165661:MIRb.MIR.SINE	0.00239338	1.10801	0.101	0	1
chr18:67998498-67999404:L1-Mur3.L1.LINE	0.00239585	1.29727	0.246	0.054	1
chr6:136979264-136979597:ORR1E.ERVL-MaLR.LTR	0.00242164	-1.11754	0.014	0.143	1
chr2:165287041-165287398:MTE2a.ERVL-MaLR.LTR	0.00242383	-0.648022	0	0.089	1
chr7:16731936-16732282:RLTR14.ERV1.LTR	0.00243745	1.11733	0.116	0	1
chr15:5108882-5109026:B1F2.Alu.SINE	0.00243959	-0.443569	0	0.071	1
chr5:123572149-123572295:B1-Mus1.Alu.SINE	0.00244199	-0.828938	0	0.089	1
chr6:99481265-99481356:L1MB7.L1.LINE	0.00244271	1.26539	0.174	0.018	1
chr13:104816302-104816373:L2a.L2.LINE	0.00244577	-0.945889	0	0.107	1
chr10:84447580-84447805:L2c.L2.LINE	0.00244647	1.11895	0.159	0.018	1
chr4:117496982-117497035:RLTR20C1-MM.ERVK.LTR	0.002448	1.11637	0.116	0	1
chr16:38756528-38756578:L1MB1.L1.LINE	0.00245351	0.953414	0.116	0	1
chr7:34132021-34132164:B3.B2.SINE	0.00245424	-0.447895	0	0.071	1
chr8:54471880-54473345:L2a.L2.LINE	0.0024635	1.31692	0.174	0.018	1
chr6:142031183-142031672:Charlie2b.hAT-Charlie.DNA	0.0024656	1.08902	0.101	0	1
chr4:138980791-138981023:ORR1F.ERVL-MaLR.LTR	0.00247277	-0.787437	0	0.089	1
chr16:91354833-91355078:ID-B1.B4.SINE	0.00247577	-0.695267	0	0.089	1
chrX:139063995-139064330:MT2A.ERVL.LTR	0.00247914	1.39244	0.188	0.018	1
chr11:69088898-69088957:MIR.MIR.SINE	0.00248306	-0.717038	0	0.089	1
chr13:8959808-8959953:B1-Mur4.Alu.SINE	0.0024862	-0.683499	0	0.089	1
chr6:83316885-83316943:L1MB3.L1.LINE	0.00248908	-0.474402	0	0.071	1
chr4:40735850-40735962:PB1D10.Alu.SINE	0.00249446	-0.783921	0	0.089	1
chr7:90460986-90461632:RLTR26-Mus.ERVK.LTR	0.00250327	-0.679047	0	0.089	1
chr10:8973884-8974215:ORR1D2.ERVL-MaLR.LTR	0.0025125	-0.792477	0	0.089	1
chr19:46357317-46357481:MER5B.hAT-Charlie.DNA	0.00251507	-0.417848	0	0.071	1
chr4:149807059-149807114:L1ME1.L1.LINE	0.00251847	-0.435062	0	0.071	1
chr8:122961090-122961387:ORR1D1.ERVL-MaLR.LTR	0.00252699	-0.683139	0	0.089	1
chr2:34645927-34646009:B4.B4.SINE	0.002531	-0.873949	0	0.089	1
chr11:43767370-43767449:ID4-.ID.SINE	0.00253866	-0.874301	0	0.089	1
chr11:74625597-74625775:L2a.L2.LINE	0.00254106	-0.527611	0	0.071	1
chr2:4346567-4346641:ID4.ID.SINE	0.00254178	-0.760125	0	0.089	1
chr1:72716643-72716729:PB1D9.Alu.SINE	0.00254265	-0.667455	0	0.089	1
chr14:16481241-16481694:MLT1D.ERVL-MaLR.LTR	0.00254837	-0.421752	0	0.071	1
chr9:50970862-50971636:L1-Mus3.L1.LINE	0.00255112	-0.898898	0	0.089	1
chr6:118127181-118127302:L2c.L2.LINE	0.00255495	-0.487685	0	0.071	1
chr4:26353671-26354065:BGLII-B.ERVK.LTR	0.00255545	-0.547477	0	0.071	1
chr3:125250942-125251601:RMER19A.ERVK.LTR	0.00256194	-0.775373	0	0.089	1
chr15:70737112-70738022:Lx8.L1.LINE	0.00256836	1.22462	0.145	0.018	1
chr1:79762327-79762539:MER90.ERV1.LTR	0.00257177	-0.416113	0	0.071	1
chr5:33350787-33352056:Lx8.L1.LINE	0.00257467	-0.818389	0	0.089	1
chr8:106589112-106589263:B1-Mur2.Alu.SINE	0.00258018	0.925584	0.13	0	1
chr9:99352967-99353061:MLT1A1.ERVL-MaLR.LTR	0.00258866	-0.460531	0	0.071	1
chr9:99353065-99353185:ORR1E.ERVL-MaLR.LTR	0.00258866	-0.460531	0	0.071	1
chr4:34561062-34561267:B3.B2.SINE	0.00259245	-0.847068	0	0.089	1
chr14:73512124-73512782:RMER1A.Other.Other	0.0025927	-0.647329	0	0.071	1
chr3:53032552-53032741:MLT1A0.ERVL-MaLR.LTR	0.00259733	-0.49165	0	0.071	1
chr1:87637580-87637872:MLT1M.ERVL-MaLR.LTR	0.00260805	-1.33114	0.014	0.143	1
chr6:126940527-126941434:Lx8.L1.LINE	0.00262454	-0.84967	0	0.089	1
chr19:55299264-55299359:PB1D10.Alu.SINE	0.00262938	-0.680957	0	0.089	1
chr12:117826155-117827551:RMER12B.ERVK.LTR	0.00263486	1.07131	0.116	0	1
chr7:79397570-79397980:MLTR11B.ERVK.LTR	0.00263617	-0.852578	0	0.089	1
chr11:52368637-52368717:B3.B2.SINE	0.00263927	-0.885753	0	0.089	1
chr9:115383973-115384034:MIRc.MIR.SINE	0.00264136	0.933351	0.116	0	1
chr13:99539483-99539659:ORR1E.ERVL-MaLR.LTR	0.00264271	1.06532	0.116	0	1
chr2:140360312-140360459:L1M2.L1.LINE	0.00264415	1.15462	0.159	0.018	1
chr1:58409457-58409592:B2-Mm2.B2.SINE	0.00266357	-0.460243	0	0.071	1
chr7:30301065-30301226:B3A.B2.SINE	0.00266972	-0.736361	0	0.089	1
chr3:144604066-144604472:MLT2C2.ERVL.LTR	0.00267664	1.23937	0.275	0.054	1
chr10:27287819-27288175:MTEa.ERVL-MaLR.LTR	0.00268038	1.04635	0.101	0	1
chr14:70798177-70798780:L2.L2.LINE	0.00270248	-0.695765	0	0.089	1
chr13:55405316-55405384:MIRc.MIR.SINE	0.00270282	-0.667723	0	0.089	1
chr3:123256403-123256898:RLTR17.ERVK.LTR	0.00270414	-0.979118	0.029	0.161	1
chr4:145211206-145211461:MTEb.ERVL-MaLR.LTR	0.00271017	-0.827512	0	0.089	1
chr6:58672918-58673083:ID-B1.B4.SINE	0.00271875	1.06914	0.159	0.018	1
chr6:58672944-58673084:B1-Mur1.Alu.SINE	0.00271875	1.06914	0.159	0.018	1
chr14:26758530-26758918:RLTR50A.ERVK.LTR	0.00271914	-0.889827	0	0.089	1
chr12:70870342-70870662:L1MA8.L1.LINE	0.00272205	-0.454267	0	0.071	1
chr4:134548220-134548366:MIRc.MIR.SINE	0.00272902	-1.1947	0.029	0.161	1
chr12:110687466-110687651:B2-Mm2.B2.SINE	0.00272948	-0.83201	0	0.089	1
chr3:105036928-105037018:B3A.B2.SINE	0.00273868	-0.775651	0	0.089	1
chr3:105037038-105037145:B3A.B2.SINE	0.00273868	-0.775651	0	0.089	1
chr2:148719394-148719622:ORR1E.ERVL-MaLR.LTR	0.00274193	-0.845388	0.014	0.125	1
chr1:120947313-120947501:ID-B1.B4.SINE	0.00274427	0.924933	0.116	0	1
chr12:100212218-100212701:RLTR28.ERVL.LTR	0.00274756	-1.06236	0.014	0.143	1
chr13:59425981-59426528:L1M4c.L1.LINE	0.00274882	1.2148	0.159	0.018	1
chr13:23298365-23298656:L1MA8.L1.LINE	0.00275099	-0.756523	0	0.089	1
chr13:32993686-32993829:RMER17B.ERVK.LTR	0.00276533	-0.782794	0	0.089	1
chr8:122313122-122313196:ID4-.ID.SINE	0.00276862	-0.752165	0.014	0.107	1
chr3:145652857-145653003:MER5A.hAT-Charlie.DNA	0.00276987	-0.671035	0	0.089	1
chr6:135450646-135450930:ORR1E.ERVL-MaLR.LTR	0.00277037	-0.447744	0	0.071	1
chr9:123058729-123058940:L1M4.L1.LINE	0.00277446	-0.777837	0	0.089	1
chr11:109585337-109585743:RCHARR1.hAT-Charlie.DNA	0.00278219	-0.682521	0	0.089	1
chr15:82156790-82157206:MTD.ERVL-MaLR.LTR	0.00278598	-1.5365	0.029	0.161	1
chr3:152339942-152340087:B1F.Alu.SINE	0.0027878	-0.77826	0	0.089	1
chr15:78184975-78185320:ORR1F.ERVL-MaLR.LTR	0.00278796	-0.979741	0.014	0.161	1
chr4:133959460-133960333:RMER13B.ERVK.LTR	0.00278808	-0.446666	0	0.071	1
chr10:86452564-86452682:MER91B.hAT-Tip100.DNA	0.00279538	-0.477084	0	0.071	1
chr16:5352476-5352726:MTEa.ERVL-MaLR.LTR	0.00279632	-0.817357	0	0.089	1
chr9:111059524-111059875:ORR1F.ERVL-MaLR.LTR	0.0028115	-0.593994	0.014	0.125	1
chr2:118573513-118573957:LTR33.ERVL.LTR	0.00281626	-0.458198	0	0.071	1
chr4:46791193-46791512:ORR1F.ERVL-MaLR.LTR	0.00281803	-0.421447	0	0.071	1
chr1:33758648-33758940:ORR1C1.ERVL-MaLR.LTR	0.00282261	-0.670082	0	0.089	1
chr6:145124499-145124639:ID-B1.B4.SINE	0.00282464	-0.444854	0	0.071	1
chr13:23464689-23464803:ID-B1.B4.SINE	0.00283796	-0.866558	0	0.089	1
chr7:110860340-110860505:MIRb.MIR.SINE	0.002838	-0.550437	0.029	0.143	1
chr16:89938716-89938802:MTE2a.ERVL-MaLR.LTR	0.00283852	0.980277	0.116	0	1
chr8:70873023-70873055:B4.B4.SINE	0.00283988	1.00722	0.087	0	1
chr13:64412716-64413022:ERVL-B4-int.ERVL.LTR	0.00284739	1.20495	0.188	0.018	1
chr1:55091555-55091807:MTD.ERVL-MaLR.LTR	0.00285032	-0.810155	0.014	0.143	1
chr13:82359335-82359616:MLT1J-int.ERVL-MaLR.LTR	0.00285647	0.909323	0.116	0	1
chr11:80183309-80183497:B2-Mm1t.B2.SINE	0.00285709	-0.49472	0	0.071	1
chr7:27491273-27491414:ID-B1.B4.SINE	0.0028581	-0.875708	0	0.089	1
chr9:117399821-117400259:MLTR11B.ERVK.LTR	0.00287923	-0.437159	0	0.071	1
chr9:56503274-56503383:Charlie4a.hAT-Charlie.DNA	0.00287998	-0.469533	0	0.071	1
chr2:160884922-160885082:B3.B2.SINE	0.00288136	-0.462086	0	0.071	1
chr17:64492108-64492800:RLTR26-Mus.ERVK.LTR	0.00288408	0.968033	0.101	0	1
chr10:112140061-112140134:B1-Mus2.Alu.SINE	0.00288556	-0.657891	0	0.089	1
chr4:135239244-135239580:ORR1D2.ERVL-MaLR.LTR	0.00289817	-0.850903	0	0.089	1
chr9:41149810-41149918:PB1D11.Alu.SINE	0.00289954	-0.644387	0	0.089	1
chr4:34889959-34890035:B3A.B2.SINE	0.00290492	0.879312	0.101	0	1
chr3:52390724-52391073:ORR1C2.ERVL-MaLR.LTR	0.0029052	-0.583725	0	0.071	1
chrX:70795116-70795468:L1ME3B.L1.LINE	0.00290658	1.42336	0.159	0.018	1
chrX:18187191-18187465:MTE2b.ERVL-MaLR.LTR	0.00290869	1.02373	0.101	0	1
chr6:126378945-126379094:L3b.CR1.LINE	0.00291191	1.08282	0.101	0	1
chr18:68498747-68498855:PB1D10.Alu.SINE	0.00291373	0.916805	0.116	0	1
chr12:69977261-69977399:B1F.Alu.SINE	0.00292132	-0.775428	0	0.089	1
chr3:28776013-28776801:MTD-int.ERVL-MaLR.LTR	0.00292334	-0.626962	0	0.071	1
chr11:5206523-5207341:ORR1E-int.ERVL-MaLR.LTR	0.00293082	-0.463531	0	0.071	1
chr18:58714257-58714317:L1M2.L1.LINE	0.00293137	-0.69256	0	0.071	1
chr17:47395447-47395521:PB1D9.Alu.SINE	0.0029325	-0.451037	0	0.071	1
chr16:84836361-84836488:B1-Mur1.Alu.SINE	0.00294173	-0.47531	0	0.071	1
chr9:106352972-106353340:MTD.ERVL-MaLR.LTR	0.0029443	-0.956894	0	0.089	1
chr5:24859979-24860360:MTC.ERVL-MaLR.LTR	0.00295642	-0.577757	0	0.071	1
chr16:91935229-91935392:B2-Mm2.B2.SINE	0.00296087	-0.457988	0	0.071	1
chr7:45749365-45749459:L2a.L2.LINE	0.00296221	-0.458868	0	0.071	1
chr5:141043582-141044073:Lx8.L1.LINE	0.00296425	-0.849007	0	0.089	1
chr5:136908649-136908794:B1F.Alu.SINE	0.00297995	-0.766103	0	0.089	1
chr17:48586028-48586401:RMER10A.ERVL.LTR	0.00298902	-1.04188	0.014	0.161	1
chr12:33311239-33311595:L1MB5.L1.LINE	0.00299065	-0.478948	0	0.071	1
chr14:32168541-32168730:B3.B2.SINE	0.00299122	-1.19038	0	0.107	1
chr4:33895015-33895577:Lx7.L1.LINE	0.0029966	-0.784332	0	0.089	1
chr1:58409717-58409824:RSINE1.B4.SINE	0.00299928	-0.537013	0	0.071	1
chr5:149164939-149165232:B4A.B4.SINE	0.00300009	1.31273	0.174	0.018	1
chr7:113164994-113165050:B4A.B4.SINE	0.00301186	0.899885	0.13	0	1
chr1:165724346-165724491:ID-B1.B4.SINE	0.00301854	1.15023	0.101	0	1
chr13:52484286-52484512:MLT1J-int.ERVL-MaLR.LTR	0.00301944	1.04376	0.116	0	1
chr14:74849234-74849397:MTEa.ERVL-MaLR.LTR	0.00302163	0.986707	0.174	0.018	1
chr2:135577255-135577442:L1MC5a.L1.LINE	0.00303644	0.955238	0.101	0	1
chr10:95677241-95677357:PB1D7.Alu.SINE	0.00304272	-0.423676	0	0.071	1
chr4:33073157-33073235:B2-Mm2.B2.SINE	0.0030473	-0.471411	0	0.071	1
chr5:124960446-124960512:L2a.L2.LINE	0.00305397	0.929137	0.116	0	1
chr15:60643683-60643875:MIRb.MIR.SINE	0.00305728	0.941273	0.101	0	1
chr3:67471735-67472029:ORR1B1.ERVL-MaLR.LTR	0.00306137	-0.458476	0	0.071	1
chr3:88664194-88664386:MLTR11A.ERVK.LTR	0.00306726	-0.432289	0	0.071	1
chr12:112451124-112451371:ORR1C1.ERVL-MaLR.LTR	0.00307347	-0.417052	0	0.071	1
chr6:149238356-149239038:RMER20B.ERVK.LTR	0.00307348	1.16539	0.101	0	1
chr13:70277190-70277352:MTB-Mm.ERVL-MaLR.LTR	0.00307476	0.897025	0.116	0	1
chr4:126741366-126741457:L2.L2.LINE	0.0030796	-0.518307	0	0.071	1
chr6:72362758-72362775:ID-B1.B4.SINE	0.00310766	-0.830838	0.014	0.125	1
chr6:72362775-72362940:B3.B2.SINE	0.00310766	-0.830838	0.014	0.125	1
chr10:77103149-77104068:L1M4c.L1.LINE	0.00311042	-0.473398	0	0.071	1
chr10:84550027-84550175:RSINE1.B4.SINE	0.00311993	-1.4329	0.029	0.196	1
chr18:80224163-80224536:ORR1B1.ERVL-MaLR.LTR	0.00312794	-0.463404	0	0.071	1
chr14:59598399-59598648:B4A.B4.SINE	0.00313758	-0.836314	0.014	0.125	1
chr5:143663294-143663699:L1MDa.L1.LINE	0.00314424	0.966185	0.101	0	1
chr5:96221901-96222192:MLT1H.ERVL-MaLR.LTR	0.00314503	-0.953723	0.014	0.125	1
chr12:41838476-41838587:L2c.L2.LINE	0.00314916	1.07626	0.116	0	1
chr16:92821893-92822003:AmnSINE2.Deu.SINE	0.0031587	-1.11097	0.014	0.161	1
chr9:46027632-46028166:L1MB7.L1.LINE	0.00317089	-1.288	0	0.107	1
chr13:31703560-31704115:RLTR34B-MM.ERVK.LTR	0.0031714	0.920526	0.101	0	1
chr10:81519233-81519380:B1-Mur3.Alu.SINE	0.0031715	-0.758608	0	0.089	1
chr11:95259914-95259944:MIRc.MIR.SINE	0.00317651	-0.786655	0	0.089	1
chr11:95259953-95260110:B2-Mm2.B2.SINE	0.00317651	-0.786655	0	0.089	1
chr2:181496060-181496251:B2-Mm1t.B2.SINE	0.00318081	-0.504208	0	0.071	1
chr17:26864576-26864669:L2a.L2.LINE	0.00318239	1.10179	0.101	0	1
chr13:24338241-24338607:MTEa.ERVL-MaLR.LTR	0.00318352	-0.743391	0	0.089	1
chr15:53140894-53141004:RSINE1.B4.SINE	0.00319015	-0.472908	0	0.071	1
chr8:70760147-70760257:B1-Mur3.Alu.SINE	0.00319477	-0.534174	0	0.071	1
chr2:14644718-14645112:MTA-Mm.ERVL-MaLR.LTR	0.00319798	-0.475939	0	0.071	1
chr15:97580535-97580657:RLTR9A3B.ERVK.LTR	0.00319894	0.996703	0.116	0	1
chr11:106762539-106762613:ID2.ID.SINE	0.00320484	-0.840431	0.043	0.161	1
chr9:21029118-21029210:PB1D9.Alu.SINE	0.00320737	-0.871346	0	0.089	1
chr9:21029134-21029225:ID-B1.B4.SINE	0.00320737	-0.871346	0	0.089	1
chr3:115693594-115693802:ID-B1.B4.SINE	0.00321298	-0.651938	0	0.089	1
chr10:79580919-79581106:B3.B2.SINE	0.00321461	-0.486386	0	0.071	1
chr14:24833810-24834439:L1-Mus3.L1.LINE	0.00321896	1.07585	0.087	0	1
chr3:154215297-154215589:ORR1F.ERVL-MaLR.LTR	0.00322141	-0.541366	0	0.071	1
chr10:80831519-80831563:PB1D11.Alu.SINE	0.00323377	-0.780953	0	0.089	1
chr2:60138893-60139421:L2.L2.LINE	0.00323523	1.26177	0.391	0.161	1
chr7:120476614-120476815:L1MD2.L1.LINE	0.00324469	1.07601	0.116	0	1
chr11:4217787-4217925:B1-Mur4.Alu.SINE	0.00325277	-0.459416	0	0.071	1
chr16:14178096-14178282:L1MEf.L1.LINE	0.00326145	1.07681	0.159	0.018	1
chr1:132264667-132264874:L2c.L2.LINE	0.00326969	-0.54373	0	0.071	1
chrX:69896284-69897162:Charlie1a.hAT-Charlie.DNA	0.00327316	1.12792	0.116	0	1
chr12:104418906-104419011:PB1D10.Alu.SINE	0.00327941	-0.839498	0	0.089	1
chr18:11035391-11035473:ID4-.ID.SINE	0.00328565	0.93642	0.116	0	1
chr11:43616703-43617590:RMER17B2.ERVK.LTR	0.00328667	-0.586988	0	0.071	1
chr9:40582124-40582278:ORR1B2.ERVL-MaLR.LTR	0.00329072	-0.439326	0	0.071	1
chr18:14773910-14774066:LTR41.ERVL.LTR	0.00329088	-0.614126	0	0.071	1
chr14:25519567-25520030:L2.L2.LINE	0.00329191	-0.870686	0	0.089	1
chr15:34057999-34058269:HAL1b.L1.LINE	0.00329245	1.03977	0.116	0	1
chr4:46791642-46792012:ORR1E.ERVL-MaLR.LTR	0.00329409	-0.483572	0	0.071	1
chr16:10193744-10193880:RMER17B2.ERVK.LTR	0.00329774	-0.849793	0	0.089	1
chr15:93484219-93484433:ID-B1.B4.SINE	0.00330157	-0.452978	0	0.071	1
chr3:89196931-89197284:MTD.ERVL-MaLR.LTR	0.00330157	-0.452978	0	0.071	1
chr6:39446480-39446630:B2-Mm2.B2.SINE	0.0033051	-0.736097	0	0.089	1
chr1:134086977-134087036:MIR3.MIR.SINE	0.00330652	-0.913137	0	0.089	1
chr12:72086564-72086704:B1-Mus2.Alu.SINE	0.00330744	1.0122	0.101	0	1
chr8:129002168-129005781:Lx2.L1.LINE	0.0033145	-0.557927	0	0.071	1
chr9:7594844-7595230:MTD.ERVL-MaLR.LTR	0.00331859	-0.814977	0	0.089	1
chr18:38484020-38484351:MLT1B.ERVL-MaLR.LTR	0.00332133	-0.810912	0	0.089	1
chr10:89452780-89453065:L1-Rod.L1.LINE	0.00332308	-0.83296	0	0.089	1
chr11:120947842-120948355:RLTR11D.ERVK.LTR	0.00332396	-0.918535	0	0.089	1
chr9:62497315-62497562:MLT1L.ERVL-MaLR.LTR	0.00332431	1.22099	0.174	0.018	1
chr3:98075141-98075216:RLTR17B-Mm.ERVK.LTR	0.00332808	0.84888	0.101	0	1
chr10:12841492-12841759:B4A.B4.SINE	0.00332859	-0.78582	0	0.089	1
chr14:52015216-52015285:L2a.L2.LINE	0.00333326	-0.462734	0	0.071	1
chr4:138303932-138304175:RMER17C.ERVK.LTR	0.00333861	-0.951945	0.014	0.125	1
chr13:53775885-53775954:AmnSINE1.Deu.SINE	0.0033601	-0.915987	0	0.089	1
chr19:29680395-29680654:ORR1D2.ERVL-MaLR.LTR	0.00336307	0.92018	0.101	0	1
chr3:105765985-105766660:Lx9.L1.LINE	0.00337429	-0.518832	0	0.071	1
chr18:66467041-66467725:Lx6.L1.LINE	0.00337778	-0.704076	0	0.089	1
chr8:74980139-74980319:RMER5.ERV1.LTR	0.00339183	-0.511815	0	0.071	1
chr13:97064661-97064935:RMER10B.ERVL.LTR	0.00339653	-0.549946	0	0.071	1
chr6:128845954-128846142:B2-Mm1a.B2.SINE	0.00339746	-0.714645	0	0.089	1
chr9:103358057-103358212:B3.B2.SINE	0.00340783	-0.477389	0	0.071	1
chr4:59204713-59204931:URR1B.hAT-Charlie.DNA	0.00341313	-0.49552	0	0.071	1
chr11:80183580-80183643:URR1A.hAT-Charlie.DNA	0.00341725	-0.661776	0.029	0.143	1
chr8:70353935-70354037:PB1D7.Alu.SINE	0.00341821	-0.964476	0	0.089	1
chr8:70353957-70354113:ID-B1.B4.SINE	0.00341821	-0.964476	0	0.089	1
chr12:13145295-13145420:MIRc.MIR.SINE	0.00341878	0.881978	0.116	0	1
chr1:133407438-133407745:L1MB3.L1.LINE	0.00342991	1.21225	0.101	0	1
chr7:112042828-112043100:L1MDa.L1.LINE	0.00343077	-0.939031	0	0.089	1
chr13:9612894-9613180:B4A.B4.SINE	0.00343923	1.06248	0.101	0	1
chr11:99266153-99266269:PB1D10.Alu.SINE	0.0034471	1.19951	0.159	0.018	1
chr5:135702708-135702853:L1MC4a.L1.LINE	0.0034519	-0.734952	0.014	0.143	1
chr7:98849135-98849250:MIR3.MIR.SINE	0.00345321	-0.480319	0	0.071	1
chr9:21221458-21221632:B3.B2.SINE	0.00346758	-1.15145	0.014	0.143	1
chr10:62886102-62886207:PB1D9.Alu.SINE	0.00347073	-0.452295	0	0.071	1
chr5:142429056-142429215:RSINE1.B4.SINE	0.00347128	0.971456	0.101	0	1
chr10:84983324-84984209:Lx5c.L1.LINE	0.00348449	1.01744	0.116	0	1
chr1:64052463-64052520:ID-B1.B4.SINE	0.00349004	-0.701025	0	0.089	1
chr19:40630542-40631003:L1MDa.L1.LINE	0.00349584	-0.583237	0.014	0.107	1
chr8:91966844-91967001:ORR1F.ERVL-MaLR.LTR	0.00350893	-0.812756	0	0.089	1
chr2:166491903-166492208:ORR1E.ERVL-MaLR.LTR	0.00351296	-0.447268	0	0.071	1
chr10:86250660-86250942:B4.B4.SINE	0.00351518	0.926099	0.087	0	1
chr1:135633849-135634225:ORR1B1.ERVL-MaLR.LTR	0.00351722	-0.63219	0.014	0.107	1
chr2:152410252-152410383:B1-Mur2.Alu.SINE	0.00352262	-0.446146	0	0.071	1
chr3:153831665-153832100:RMER1B.Other.Other	0.00352941	-0.779561	0	0.089	1
chr8:70752641-70752723:RSINE1.B4.SINE	0.0035401	1.0196	0.188	0.018	1
chr14:47285213-47285500:ORR1C1.ERVL-MaLR.LTR	0.00354066	-0.52767	0	0.071	1
chr2:61111118-61111463:L1MB8.L1.LINE	0.00355178	-0.558361	0	0.071	1
chr6:72641744-72641929:ID-B1.B4.SINE	0.00355288	1.119	0.116	0	1
chr11:57963171-57963214:ID-B1.B4.SINE	0.00356878	-0.750411	0	0.089	1
chr11:57963175-57963220:B1F2.Alu.SINE	0.00356878	-0.750411	0	0.089	1
chr17:50124857-50124998:MIR.MIR.SINE	0.00357666	1.12997	0.174	0.036	1
chr1:161594463-161595024:RMER15.ERVL.LTR	0.00358491	-1.24802	0	0.107	1
chr5:144869786-144869923:RSINE1.B4.SINE	0.0035997	0.880422	0.116	0	1
chr1:178368555-178368683:RSINE1.B4.SINE	0.00360005	-0.468732	0	0.071	1
chr10:110353306-110354031:Lx5.L1.LINE	0.00360545	1.19515	0.174	0.018	1
chr6:29270960-29271010:X5B-LINE.CR1.LINE	0.00362172	-0.478085	0	0.071	1
chr1:179650505-179650640:ORR1D1.ERVL-MaLR.LTR	0.00362402	-0.47388	0	0.071	1
chr7:90456253-90456365:B3.B2.SINE	0.00362507	-0.881061	0	0.089	1
chr7:30088523-30089740:Lx5.L1.LINE	0.00362662	-0.49454	0	0.071	1
chr4:134982305-134982665:ORR1A2.ERVL-MaLR.LTR	0.00362771	-0.790129	0	0.089	1
chr9:117356868-117357013:L1ME2.L1.LINE	0.00363131	0.933378	0.101	0	1
chr3:133758725-133758987:RMER1C.Other.Other	0.00363193	-0.470568	0	0.071	1
chrX:105711429-105711743:MTD.ERVL-MaLR.LTR	0.00363887	-0.73741	0	0.089	1
chr11:7497592-7498052:L1MDa.L1.LINE	0.00364575	1.1328	0.159	0.018	1
chr11:85235549-85235650:B1-Mur3.Alu.SINE	0.00364725	-0.795945	0	0.089	1
chr17:29082388-29082638:MLT1J2.ERVL-MaLR.LTR	0.00365617	-0.50021	0	0.071	1
chr2:24733217-24733566:ORR1E.ERVL-MaLR.LTR	0.00365704	-0.49396	0	0.071	1
chr10:89415425-89415706:Lx8.L1.LINE	0.00365779	-0.836401	0	0.089	1
chr13:12461638-12461831:ID-B1.B4.SINE	0.00365809	-1.21935	0.029	0.161	1
chr9:118831580-118831770:Tigger18a.TcMar-Tigger.DNA	0.00366123	0.912596	0.116	0	1
chr2:178197564-178197720:Lx8b.L1.LINE	0.00366702	-0.924048	0	0.089	1
chr13:97320964-97321215:RMER15.ERVL.LTR	0.00366758	1.12767	0.101	0	1
chr1:4602926-4603138:B4.B4.SINE	0.00367722	0.835139	0.116	0	1
chr1:59671188-59671271:B1-Mur4.Alu.SINE	0.00368298	-0.475459	0	0.071	1
chr13:100593870-100594225:IAPLTR1-Mm.ERVK.LTR	0.00368367	-0.551558	0	0.071	1
chr5:102055019-102055243:MLTR11B.ERVK.LTR	0.00368918	-0.450786	0	0.071	1
chr19:8719168-8719347:B2-Mm2.B2.SINE	0.00369557	-0.473226	0	0.071	1
chr8:111853555-111853677:B3.B2.SINE	0.00369794	-0.836723	0	0.089	1
chr12:73547747-73548061:MTD.ERVL-MaLR.LTR	0.00370506	-1.01703	0	0.089	1
chr9:114639262-114639452:B3A.B2.SINE	0.00370743	-1.04176	0	0.089	1
chr7:135721728-135721927:LTR52.ERVL.LTR	0.00370985	-1.21165	0	0.089	1
chr5:125442522-125442787:B4.B4.SINE	0.00371695	-0.433136	0	0.071	1
chr3:98758221-98758809:RLTR17C-Mm.ERVK.LTR	0.00372353	1.19164	0.101	0	1
chr5:75279612-75279875:ORR1D2.ERVL-MaLR.LTR	0.00372929	-0.901564	0	0.089	1
chr16:95831074-95831409:MTEa.ERVL-MaLR.LTR	0.00372985	0.897816	0.116	0	1
chr1:48109645-48110337:Lx9.L1.LINE	0.00373099	1.18433	0.174	0.018	1
chr12:55300949-55301329:RMER10A.ERVL.LTR	0.00373148	-0.749914	0	0.089	1
chr11:106706118-106706310:B3A.B2.SINE	0.00374392	-0.608897	0	0.071	1
chr7:114281739-114281874:B3A.B2.SINE	0.0037473	-0.766568	0	0.089	1
chr2:72318520-72319078:ERVL-int.ERVL.LTR	0.00374794	-0.760518	0.014	0.143	1
chr8:125777499-125778137:RLTR26B-MM.ERVK.LTR	0.00374982	-0.757073	0	0.089	1
chr9:31145537-31145844:ORR1F.ERVL-MaLR.LTR	0.00375342	-0.610262	0.014	0.107	1
chr4:109052251-109052554:RMER12.ERVK.LTR	0.00376086	0.874557	0.101	0	1
chr12:110685090-110685619:Lx8.L1.LINE	0.0037765	-1.00485	0.029	0.179	1
chr6:30027000-30027139:ID-B1.B4.SINE	0.00377684	0.8868	0.116	0	1
chr5:147945304-147945385:MER45C.hAT-Tip100.DNA	0.00378118	-0.815727	0	0.089	1
chr17:46774346-46774492:B3A.B2.SINE	0.00378929	-1.28171	0	0.089	1
chr16:11016585-11016802:RMER10A.ERVL.LTR	0.00379228	0.882211	0.101	0	1
chr7:114360611-114360986:ORR1D2.ERVL-MaLR.LTR	0.00379791	-0.472684	0	0.071	1
chr11:63951989-63952277:MT2A.ERVL.LTR	0.00379949	-0.897038	0	0.089	1
chr15:10818109-10818345:LTR16A.ERVL.LTR	0.00379971	1.32672	0.217	0.054	1
chr3:84884263-84884457:MTE2b.ERVL-MaLR.LTR	0.00380067	-0.910827	0	0.089	1
chr9:21424401-21424483:PB1D7.Alu.SINE	0.00380803	-0.510198	0	0.071	1
chr9:36769261-36769463:B2-Mm2.B2.SINE	0.00381038	-0.472908	0	0.071	1
chr12:95662598-95662892:RMER15.ERVL.LTR	0.00381706	0.855258	0.087	0	1
chr5:144126244-144126408:B4.B4.SINE	0.00382287	-0.662321	0.014	0.107	1
chr5:150703836-150707956:MERVL-int.ERVL.LTR	0.00382519	-0.84471	0	0.089	1
chr18:24294191-24295079:L1MDa.L1.LINE	0.00383514	0.991007	0.159	0.018	1
chr9:65575478-65575553:MIR.MIR.SINE	0.00383589	1.17315	0.159	0.018	1
chr2:32260784-32260955:B3.B2.SINE	0.00384124	-0.511628	0	0.071	1
chr7:75922925-75923444:Lx8.L1.LINE	0.00384413	1.0847	0.101	0	1
chr2:167878432-167878611:MLT1L.ERVL-MaLR.LTR	0.00384462	-0.792596	0	0.089	1
chr1:162741116-162741266:B1-Mm.Alu.SINE	0.00384485	-0.45922	0	0.071	1
chr11:3462944-3463033:B1-Mur4.Alu.SINE	0.00384635	0.91098	0.101	0	1
chr3:57516397-57516481:PB1D10.Alu.SINE	0.00385173	0.85422	0.101	0	1
chr2:56304967-56305950:Lx3C.L1.LINE	0.00386363	-1.40964	0	0.107	1
chr15:43985076-43985347:RLTR23.ERV1.LTR	0.00386376	1.02309	0.101	0	1
chr3:95024247-95024849:RMER19B.ERVK.LTR	0.00386834	-0.593083	0	0.071	1
chr16:92487707-92487825:B3.B2.SINE	0.0038692	-0.479579	0	0.071	1
chr9:110328232-110328562:RLTR8.ERVK.LTR	0.00388197	-0.885954	0.014	0.143	1
chrX:112680162-112680546:MTC.ERVL-MaLR.LTR	0.00388225	-0.492822	0	0.071	1
chr6:134620273-134620540:MER21C.ERVL.LTR	0.00388379	1.12249	0.159	0.018	1
chr3:84654816-84654979:B4.B4.SINE	0.00389531	-0.487108	0	0.071	1
chr2:60138517-60138893:MLT1A0.ERVL-MaLR.LTR	0.00389923	1.27275	0.203	0.054	1
chr1:123990257-123990570:ORR1E.ERVL-MaLR.LTR	0.00390172	1.39681	0.217	0.036	1
chr11:62467008-62467203:B3.B2.SINE	0.00390213	-0.790832	0	0.089	1
chr16:21728204-21728532:RMER5.ERV1.LTR	0.00390788	-0.503735	0	0.071	1
chr6:135188717-135188793:B4A.B4.SINE	0.00391486	-0.591304	0	0.071	1
chr17:30681742-30681914:B3.B2.SINE	0.00392371	-0.509602	0	0.071	1
chr15:98710370-98710465:PB1D10.Alu.SINE	0.00392496	-0.481951	0	0.071	1
chr7:92978957-92979097:MIR.MIR.SINE	0.00392751	-0.490069	0	0.071	1
chr16:72722603-72722717:B1F2.Alu.SINE	0.00393659	0.878205	0.101	0	1
chr7:143907175-143907280:RMER4B.ERVK.LTR	0.00393859	-0.541171	0	0.071	1
chr12:8659992-8660169:L1MA5.L1.LINE	0.00394071	-0.703092	0	0.089	1
chr4:150964936-150965015:B3A.B2.SINE	0.00395115	-0.68502	0.014	0.125	1
chr9:20740782-20740882:Tigger7.TcMar-Tigger.DNA	0.00396425	-0.975381	0	0.089	1
chr5:113118891-113118968:MLT1I.ERVL-MaLR.LTR	0.00398873	-0.728688	0.029	0.143	1
chr11:20247566-20247724:B3.B2.SINE	0.00398973	-0.753247	0	0.089	1
chr2:156975072-156975359:RMER1C.Other.Other	0.00401129	-0.532261	0.014	0.107	1
chr2:132738398-132738595:URR1A.hAT-Charlie.DNA	0.00401401	0.971846	0.101	0	1
chr11:93821590-93821938:ORR1F.ERVL-MaLR.LTR	0.00403073	-1.60378	0.043	0.196	1
chr8:26352289-26352472:MIR3.MIR.SINE	0.00403414	-0.49907	0	0.071	1
chr14:69978985-69979531:MER74B.ERVL.LTR	0.00403817	-0.908183	0	0.089	1
chr10:81000649-81000968:MTEb.ERVL-MaLR.LTR	0.0040452	-0.496797	0	0.071	1
chr18:85697927-85697942:RLTR27.ERVK.LTR	0.00404773	1.27029	0.159	0.018	1
chr2:172344925-172345055:L1M5.L1.LINE	0.00405167	1.02294	0.101	0	1
chr13:23582799-23583202:RMER10B.ERVL.LTR	0.00405437	-0.750351	0	0.071	1
chr10:77225145-77225338:B2-Mm2.B2.SINE	0.00405943	-0.85332	0	0.089	1
chr2:137246812-137246940:MER117.hAT-Charlie.DNA	0.00405951	1.05014	0.087	0	1
chr8:87856573-87857082:MER21B.ERVL.LTR	0.00406084	-0.562838	0	0.071	1
chr7:94275091-94275526:ERVB5-1-LTR-MM.ERVK.LTR	0.0040611	1.28477	0.145	0.018	1
chr4:81881667-81884566:L1VL2.L1.LINE	0.00406312	1.03896	0.087	0	1
chr4:120925485-120925662:B3.B2.SINE	0.00406611	0.875382	0.101	0	1
chr2:118740257-118740939:Charlie1a.hAT-Charlie.DNA	0.00406707	-0.551346	0	0.071	1
chr3:101419510-101419586:MIRb.MIR.SINE	0.00407047	-0.668696	0	0.071	1
chr11:104289494-104289599:MIR3.MIR.SINE	0.0040711	-0.59895	0.043	0.161	1
chr4:119275522-119275625:B1F2.Alu.SINE	0.00407468	0.987372	0.101	0	1
chr4:136733345-136733476:L2.L2.LINE	0.00409434	-0.582202	0	0.071	1
chr17:74524490-74524569:LTR104-Mam.Gypsy.LTR	0.00409679	0.824135	0.087	0	1
chr5:62703775-62704638:Lx10.L1.LINE	0.00409814	0.886244	0.101	0	1
chr3:144561564-144561807:MTE2b.ERVL-MaLR.LTR	0.00409819	-0.415323	0.014	0.107	1
chrX:136505873-136506211:L1-Mus2.L1.LINE	0.00410045	-0.502716	0	0.071	1
chr11:6436576-6436691:B3A.B2.SINE	0.00410418	-0.496649	0	0.071	1
chr11:6695133-6695319:L1M4b.L1.LINE	0.00411472	-0.854452	0.014	0.125	1
chr15:76342849-76342996:B2-Mm2.B2.SINE	0.00412037	-0.578822	0	0.071	1
chr11:120308105-120308266:B3A.B2.SINE	0.00412902	-0.839607	0	0.089	1
chr4:46040941-46041033:MIR3.MIR.SINE	0.00413436	-0.94382	0.014	0.125	1
chr7:79315165-79315472:MamRep137.TcMar-Tigger.DNA	0.00414034	-0.509282	0	0.071	1
chr15:62392852-62392992:LTR33B.ERVL.LTR	0.00414898	1.07938	0.188	0.036	1
chrX:12909458-12910355:L1MDa.L1.LINE	0.00415296	0.998335	0.116	0	1
chr7:98805385-98805744:RLTR14.ERV1.LTR	0.00415723	0.995481	0.101	0	1
chr9:15289366-15289731:MTD.ERVL-MaLR.LTR	0.00416459	-0.932087	0.029	0.161	1
chr11:80718931-80719128:MLT1J1.ERVL-MaLR.LTR	0.00416736	-0.477921	0	0.071	1
chr12:80046701-80046843:MIRc.MIR.SINE	0.00417058	-0.612149	0	0.071	1
chr7:24364791-24364903:L2a.L2.LINE	0.00417367	-0.499294	0	0.071	1
chr18:60896887-60897308:MLT1C.ERVL-MaLR.LTR	0.00417395	-0.541124	0	0.071	1
chr5:131679431-131679778:ORR1A4.ERVL-MaLR.LTR	0.00418322	-0.500965	0	0.071	1
chr1:55082218-55082359:B2-Mm2.B2.SINE	0.00418792	-0.593887	0	0.071	1
chr5:65561213-65561868:RLTR26-Mus.ERVK.LTR	0.00418825	-0.623451	0	0.071	1
chr9:70843366-70843569:B3.B2.SINE	0.00420558	-0.475038	0	0.071	1
chr8:4312209-4312458:ORR1D2.ERVL-MaLR.LTR	0.00421027	-0.740085	0.014	0.125	1
chr10:31993014-31993380:MurERV4-int.ERVK.LTR	0.00421903	0.906792	0.101	0	1
chr10:68673493-68673955:MLT1E2.ERVL-MaLR.LTR	0.00421916	-0.905268	0.029	0.161	1
chr19:10323132-10323604:MER20B.hAT-Charlie.DNA	0.00421921	0.998584	0.101	0	1
chr17:36308939-36309171:LTR41.ERVL.LTR	0.00422042	-0.501761	0	0.071	1
chr18:80702795-80703013:ID-B1.B4.SINE	0.00422309	-0.492818	0	0.071	1
chr17:32949349-32949627:B4.B4.SINE	0.00422326	0.969387	0.101	0	1
chr5:45384348-45384792:RMER6B.ERVK.LTR	0.00422597	-0.935868	0	0.089	1
chr9:111081740-111081943:MTC.ERVL-MaLR.LTR	0.00422789	-0.532128	0	0.071	1
chr4:129242828-129242926:L2b.L2.LINE	0.00422844	-0.473947	0	0.071	1
chr19:11045470-11046065:Lx5c.L1.LINE	0.00424262	-1.13563	0.014	0.125	1
chr15:75633755-75634362:RLTR14-int.ERV1.LTR	0.00424557	-1.00424	0	0.089	1
chr5:24909441-24909605:B3.B2.SINE	0.00424828	-0.764137	0	0.071	1
chrX:150574720-150578765:Lx7.L1.LINE	0.00425167	-0.954295	0	0.089	1
chr8:44378079-44378897:L1MA9.L1.LINE	0.00425211	1.18602	0.159	0.018	1
chr4:12769213-12769635:L1-Rod.L1.LINE	0.00425214	-0.499609	0	0.071	1
chr7:79950092-79950520:Kanga1d.TcMar-Tc2.DNA	0.00425224	0.848933	0.087	0	1
chr11:101985997-101986087:ID-B1.B4.SINE	0.00427091	-0.482835	0	0.071	1
chr9:102852266-102852784:Lx9.L1.LINE	0.00427096	-0.918658	0	0.089	1
chr3:109216379-109216693:ORR1E.ERVL-MaLR.LTR	0.00428245	-0.49171	0	0.071	1
chr11:69614235-69614379:B1-Mus2.Alu.SINE	0.00430214	-0.512258	0	0.071	1
chr4:155760069-155760185:B1-Mur3.Alu.SINE	0.00430352	-0.810623	0.029	0.143	1
chr17:46247428-46247645:L2c.L2.LINE	0.00431403	-0.656641	0	0.071	1
chr9:110403339-110403530:B2-Mm2.B2.SINE	0.00432344	-0.48952	0	0.071	1
chr8:82385961-82386086:ORR1F.ERVL-MaLR.LTR	0.0043299	-0.609678	0	0.071	1
chr8:117597046-117597411:MTD.ERVL-MaLR.LTR	0.00434092	-1.15971	0	0.089	1
chr2:153562212-153562603:MTD.ERVL-MaLR.LTR	0.00434593	-0.589893	0	0.071	1
chr6:115037215-115037363:RSINE1.B4.SINE	0.00434716	-1.05095	0	0.089	1
chr4:135898329-135898461:MamGypLTR1a.Gypsy.LTR	0.00435274	-0.893463	0	0.089	1
chr6:25101876-25102164:ORR1E.ERVL-MaLR.LTR	0.00435722	-0.803365	0	0.089	1
chr1:191882974-191883062:MamRep1879.hAT-Tip100.DNA	0.00435895	-0.682885	0	0.071	1
chr8:120293879-120293935:MIRc.MIR.SINE	0.00436119	-0.911547	0	0.089	1
chr5:112242752-112243139:RMER15.ERVL.LTR	0.00436378	-0.765071	0	0.071	1
chr6:134601170-134601408:B4A.B4.SINE	0.00437183	1.187	0.101	0	1
chr5:129879444-129879497:ORR1A3.ERVL-MaLR.LTR	0.00437766	-0.461824	0	0.071	1
chr14:63218398-63218570:L1M5.L1.LINE	0.0043831	0.853053	0.101	0	1
chr7:43672333-43672435:B1-Mur3.Alu.SINE	0.00438718	-0.530013	0	0.071	1
chr1:60960919-60961059:B1-Mus1.Alu.SINE	0.00440174	-0.629391	0.014	0.107	1
chr10:75070188-75070367:ID-B1.B4.SINE	0.00440979	-0.495322	0	0.071	1
chr10:75070273-75070384:PB1D10.Alu.SINE	0.00440979	-0.495322	0	0.071	1
chr5:146750383-146750639:MER68.ERVL.LTR	0.00441162	1.19159	0.087	0	1
chr3:144561856-144562292:L1MA8.L1.LINE	0.0044126	-0.624881	0	0.071	1
chr5:130688335-130688952:Lx8.L1.LINE	0.0044135	-1.02611	0.014	0.125	1
chr4:149340585-149340691:L2.L2.LINE	0.00441951	-0.526074	0	0.071	1
chr1:40380302-40380397:Lx8b.L1.LINE	0.00442752	-0.555214	0	0.071	1
chr3:136940844-136941026:MamTip2.hAT-Tip100.DNA	0.00443478	-0.702651	0.014	0.125	1
chr9:110440688-110440957:B4A.B4.SINE	0.00443525	-0.473455	0	0.071	1
chr2:35507119-35507336:MIRb.MIR.SINE	0.00445089	-0.966802	0	0.089	1
chr8:111508506-111508775:MLT1E3.ERVL-MaLR.LTR	0.00445248	0.9641	0.116	0	1
chr2:155237169-155237209:B4.B4.SINE	0.00445569	-0.56501	0	0.071	1
chr10:75451673-75451815:B3.B2.SINE	0.00445599	1.09774	0.159	0.018	1
chr17:56718250-56718357:PB1D10.Alu.SINE	0.0044629	0.855517	0.101	0	1
chr16:23164594-23164753:L1MEf.L1.LINE	0.00446951	0.92003	0.101	0	1
chr5:105623693-105623938:B4.B4.SINE	0.00447212	1.03344	0.101	0	1
chr12:98269682-98269753:MIRb.MIR.SINE	0.00447842	-0.496233	0	0.071	1
chr8:86013636-86013706:L2c.L2.LINE	0.00447887	0.854956	0.101	0	1
chr7:101107553-101107630:ID4.ID.SINE	0.0044811	-0.476959	0	0.071	1
chr4:152040433-152040620:B3.B2.SINE	0.00448119	-0.503136	0	0.071	1
chr13:21812409-21813150:RLTR4-Mm.ERV1.LTR	0.00448438	-0.491026	0	0.071	1
chr15:73036673-73036867:L1MB8.L1.LINE	0.00448915	1.11798	0.217	0.036	1
chr4:55141529-55141718:ID-B1.B4.SINE	0.00449483	0.92972	0.101	0	1
chr5:113220392-113220474:L3b.CR1.LINE	0.00449665	-0.532543	0	0.071	1
chr4:132513675-132513831:MamRep605.LTR.LTR	0.0045014	-0.81653	0	0.089	1
chr9:75369118-75369650:RMER16-Mm.ERVK.LTR	0.00450761	-0.591388	0	0.071	1
chr3:135631243-135631429:MIRb.MIR.SINE	0.00451137	-0.480501	0	0.071	1
chr4:49479313-49480719:MMERVK9C-I-int.ERVK.LTR	0.00451687	-1.12021	0	0.089	1
chr8:78630306-78630482:ORR1E.ERVL-MaLR.LTR	0.00452019	-0.751239	0.014	0.107	1
chr8:91357911-91357953:L1M.L1.LINE	0.00453103	-0.588193	0	0.071	1
chr13:63007520-63008026:L1-Mus3.L1.LINE	0.0045376	-0.578817	0	0.071	1
chr5:135703125-135703281:MTE2a.ERVL-MaLR.LTR	0.0045386	-0.630164	0	0.071	1
chr5:149615600-149615766:B3A.B2.SINE	0.00454412	-0.511302	0	0.071	1
chr3:96562620-96562703:PB1D7.Alu.SINE	0.00456691	-0.505974	0	0.071	1
chr2:80566675-80566826:B1-Mm.Alu.SINE	0.00457819	0.89334	0.087	0	1
chr18:80000869-80001158:MER52-int.ERV1.LTR	0.00457847	-0.485435	0	0.071	1
chrX:150485631-150489379:MMVL30-int.ERV1.LTR	0.00458251	-0.857697	0	0.071	1
chr1:119649121-119649163:B1-Mus2.Alu.SINE	0.00458824	-0.89095	0	0.089	1
chr12:90869272-90869315:MIR3.MIR.SINE	0.00458863	1.05377	0.101	0	1
chr8:84841594-84841657:ID.ID.SINE	0.0045904	-0.955013	0	0.089	1
chr6:67213055-67214952:ORR1A2-int.ERVL-MaLR.LTR	0.00460856	-0.807694	0	0.071	1
chr8:31821640-31821692:L2c.L2.LINE	0.00461039	0.89155	0.101	0	1
chr5:142394955-142395167:B3.B2.SINE	0.00464299	-0.497635	0	0.071	1
chr11:106762447-106762551:ID-B1.B4.SINE	0.00464447	-0.830864	0.043	0.161	1
chr6:53032853-53032946:B3.B2.SINE	0.00464644	-0.493505	0	0.071	1
chr17:47523178-47523333:MIRb.MIR.SINE	0.00465404	0.92217	0.101	0	1
chr2:30657889-30657923:MIR.MIR.SINE	0.00465806	-0.617227	0.014	0.107	1
chr6:28409891-28410323:MTE2a.ERVL-MaLR.LTR	0.00466258	1.0614	0.087	0	1
chr2:155107200-155107686:RLTR45.ERVK.LTR	0.00466865	-0.709946	0	0.071	1
chr10:75364894-75365012:L2b.L2.LINE	0.00467852	1.16514	0.174	0.018	1
chr19:50828259-50828598:MTE2a.ERVL-MaLR.LTR	0.00469075	0.808148	0.101	0	1
chr8:121385393-121385890:L1M2.L1.LINE	0.00469711	0.800722	0.116	0	1
chr11:78126410-78127188:Lx8.L1.LINE	0.00469992	-0.483552	0	0.071	1
chr5:125385173-125385359:B2-Mm2.B2.SINE	0.00470375	-0.868739	0	0.089	1
chr5:129725841-129726042:B3.B2.SINE	0.00470475	-0.834599	0.014	0.125	1
chr3:135636363-135636510:B1-Mus2.Alu.SINE	0.00470479	-0.503657	0	0.071	1
chr8:46899276-46899544:ORR1E.ERVL-MaLR.LTR	0.00471467	1.08166	0.217	0.036	1
chr18:84454196-84455130:Lx10.L1.LINE	0.00472613	0.941861	0.101	0	1
chr3:95311218-95311412:B2-Mm2.B2.SINE	0.00472948	-0.710154	0	0.071	1
chr18:6723082-6725670:L1-Mur1.L1.LINE	0.00473278	1.34839	0.188	0.054	1
chr13:103334973-103335082:MIR3.MIR.SINE	0.00473461	-0.495219	0	0.071	1
chr8:21917637-21917992:RLTR8.ERVK.LTR	0.00475836	0.856235	0.087	0	1
chr8:72422218-72422415:B3A.B2.SINE	0.00476861	-0.530444	0	0.071	1
chr5:12976052-12976470:MTC.ERVL-MaLR.LTR	0.004782	-1.10106	0	0.089	1
chr9:78588471-78588547:ID4.ID.SINE	0.00478881	-0.526289	0	0.071	1
chr8:117340888-117341206:MTE2a.ERVL-MaLR.LTR	0.00479196	-0.513845	0	0.071	1
chr14:32134063-32134257:B4A.B4.SINE	0.00480619	-0.535272	0	0.071	1
chr13:41703462-41703593:RLTR20C1-MM.ERVK.LTR	0.00481408	0.921784	0.087	0	1
chr3:96270315-96270517:MTA-Mm.ERVL-MaLR.LTR	0.00483598	-0.496839	0	0.071	1
chr19:36182966-36183211:MLT1J.ERVL-MaLR.LTR	0.00484136	-0.539858	0	0.071	1
chr1:187293534-187293602:MIR.MIR.SINE	0.00484997	0.84314	0.087	0	1
chr2:162998479-162998614:RMER12.ERVK.LTR	0.00485248	-0.516938	0	0.071	1
chr10:18935721-18937331:L1-Mur3.L1.LINE	0.00485565	0.953596	0.087	0	1
chr4:15995622-15995967:ORR1D1.ERVL-MaLR.LTR	0.00485927	-0.618159	0	0.071	1
chr3:70404748-70404970:RLTR48A.ERV1.LTR	0.00486686	1.03115	0.116	0	1
chr2:35464267-35464670:MTC.ERVL-MaLR.LTR	0.00487356	-0.564062	0	0.071	1
chr4:136618588-136619369:RMER17A.ERVK.LTR	0.0048748	1.41547	0.159	0.018	1
chr8:120216998-120217110:L2b.L2.LINE	0.00487718	-0.588146	0.014	0.107	1
chr3:68160812-68161201:L2a.L2.LINE	0.00487854	-0.710752	0.087	0.25	1
chr17:81185247-81185623:MTD.ERVL-MaLR.LTR	0.00488005	-0.280828	0	0.054	1
chr16:50027394-50027781:MTB.ERVL-MaLR.LTR	0.00489045	0.865144	0.101	0	1
chr10:117775810-117776204:MTC.ERVL-MaLR.LTR	0.00490243	-0.5201	0	0.071	1
chr11:54976067-54976280:ID-B1.B4.SINE	0.00490556	-0.525289	0	0.071	1
chr9:44528510-44528610:L3.CR1.LINE	0.00491183	-0.605135	0	0.071	1
chr7:81375343-81375490:B1-Mus2.Alu.SINE	0.00491279	0.884292	0.101	0	1
chr7:135949888-135949992:B4.B4.SINE	0.0049278	0.812381	0.101	0	1
chr5:134064067-134064131:MLTR14.ERV1.LTR	0.00493457	-0.55593	0	0.071	1
chr15:8663678-8663988:L3.CR1.LINE	0.00493548	-0.552254	0	0.071	1
chr7:127088731-127089137:RLTR1B-int.ERV1.LTR	0.00493733	-0.77283	0	0.089	1
chr9:44768015-44768206:B2-Mm1a.B2.SINE	0.00494359	-0.50189	0	0.071	1
chr4:87149831-87150274:RLTR40.ERVK.LTR	0.00494822	-0.277747	0	0.054	1
chr2:146099322-146099432:PB1D9.Alu.SINE	0.00494929	-0.524896	0.029	0.125	1
chr1:55076553-55076666:B1-Mus2.Alu.SINE	0.00495645	-0.567682	0	0.071	1
chr16:45576678-45577490:Lx8.L1.LINE	0.00496226	-0.464835	0	0.071	1
chr6:92764609-92765070:RMER21B.ERV1.LTR	0.004963	0.83359	0.101	0	1
chr2:77268331-77268490:MLT1A0.ERVL-MaLR.LTR	0.0049639	0.897237	0.087	0	1
chr15:89240052-89240127:L1-Mur3.L1.LINE	0.0049679	-0.947356	0	0.089	1
chr10:39811466-39811690:MTD.ERVL-MaLR.LTR	0.00497117	-0.517733	0	0.071	1
chr10:39811686-39811855:B3.B2.SINE	0.00497117	-0.517733	0	0.071	1
chr9:115708425-115708898:MER89.ERV1.LTR	0.00497168	-1.18152	0.043	0.196	1
chr5:85714675-85717712:L1-Mur2.L1.LINE	0.00497257	-0.493895	0	0.071	1
chr4:11235694-11235846:ID-B1.B4.SINE	0.00498305	1.22053	0.232	0.054	1
chr11:87808276-87808523:MTEa.ERVL-MaLR.LTR	0.0049989	-0.527746	0	0.071	1
chr4:121040644-121040837:MIR.MIR.SINE	0.00499953	-0.480422	0	0.071	1
chr2:118539704-118539858:MIRc.MIR.SINE	0.00500375	0.827635	0.101	0	1
chr6:107263880-107264192:ORR1E.ERVL-MaLR.LTR	0.00501063	-0.676001	0	0.071	1
chr10:40515272-40515658:LTR33.ERVL.LTR	0.00501633	-0.931206	0.014	0.107	1
chr8:60404989-60405133:MER58B.hAT-Charlie.DNA	0.00502485	0.949895	0.116	0	1
chr7:110855340-110855773:L2a.L2.LINE	0.0050308	-0.505541	0	0.071	1
chr6:108293557-108293952:L1MB2.L1.LINE	0.0050399	0.831252	0.101	0	1
chr10:119052696-119052711:LTR81A.Gypsy.LTR	0.00504283	0.791362	0.116	0	1
chr4:105225748-105225806:L2c.L2.LINE	0.00505011	-0.921681	0.014	0.125	1
chr19:29419488-29419951:L1MB7.L1.LINE	0.00505506	-0.606563	0	0.071	1
chr18:69792252-69792760:L1MD3.L1.LINE	0.00505841	-0.900313	0	0.089	1
chr5:142936779-142936922:B4A.B4.SINE	0.00505875	-0.481417	0	0.071	1
chr9:109908410-109908549:B3A.B2.SINE	0.0050612	-0.652731	0	0.071	1
chr2:31417050-31417215:ORR1D2.ERVL-MaLR.LTR	0.00506904	-0.706402	0	0.071	1
chr1:35726775-35727036:RMER4B.ERVK.LTR	0.00507275	-0.685775	0	0.071	1
chr1:36314655-36315226:RLTR20D.ERVK.LTR	0.00507804	-0.64502	0	0.071	1
chr9:98980052-98980198:L2a.L2.LINE	0.0050793	-0.535795	0	0.071	1
chr1:118295504-118295900:MTC.ERVL-MaLR.LTR	0.00507987	0.772018	0.087	0	1
chr2:30600366-30600462:ID-B1.B4.SINE	0.00508727	-1.00924	0.014	0.125	1
chr2:164913693-164913908:B3A.B2.SINE	0.00509687	-0.620103	0	0.071	1
chr10:9880087-9881915:Lx.L1.LINE	0.00509749	-0.791507	0.029	0.143	1
chr3:101323167-101323392:URR1B.hAT-Charlie.DNA	0.00509837	-1.04347	0	0.089	1
chr13:9832020-9838665:L1Md-T.L1.LINE	0.00510032	1.49751	0.377	0.161	1
chr4:40971918-40971994:B3.B2.SINE	0.0051033	-0.775059	0	0.089	1
chr18:67014313-67014499:B2-Mm2.B2.SINE	0.00510348	-0.632779	0	0.071	1
chr12:70136648-70136738:L2b.L2.LINE	0.00510365	-0.684276	0.014	0.107	1
chr19:5972654-5972772:B4A.B4.SINE	0.00510979	-0.508979	0	0.071	1
chr19:5972674-5972788:PB1D7.Alu.SINE	0.00510979	-0.508979	0	0.071	1
chr9:86583981-86584332:MLT1B.ERVL-MaLR.LTR	0.00511639	-0.480917	0	0.071	1
chr13:23401715-23401845:B3.B2.SINE	0.00511828	-0.943606	0.043	0.179	1
chr7:122716477-122716631:MER5A1.hAT-Charlie.DNA	0.00512058	1.15843	0.188	0.036	1
chr3:159496105-159496217:MIRc.MIR.SINE	0.00513557	-0.593816	0	0.071	1
chr10:80880313-80880431:B1-Mur4.Alu.SINE	0.00513739	-0.503567	0	0.071	1
chr10:117417290-117417384:B1-Mus2.Alu.SINE	0.00514352	-0.585792	0	0.071	1
chr12:42820987-42821356:RLTR19-int.ERVK.LTR	0.00514454	0.992291	0.072	0	1
chr17:80718713-80719160:Charlie1a.hAT-Charlie.DNA	0.00514928	1.22706	0.145	0.018	1
chr18:11658269-11658380:B1-Mur1.Alu.SINE	0.00514945	-1.02882	0	0.089	1
chr11:119661969-119662155:MTB.ERVL-MaLR.LTR	0.00515971	-0.49293	0	0.071	1
chr5:100799062-100799187:Lx5.L1.LINE	0.00516767	-0.556433	0	0.071	1
chr3:36330703-36330786:RMER1C.Other.Other	0.00516814	-0.553971	0	0.071	1
chr9:103440724-103441598:MER21C.ERVL.LTR	0.00517769	0.962013	0.101	0	1
chr13:89942907-89943966:Lx7.L1.LINE	0.00518694	-0.875311	0	0.071	1
chr9:95164225-95165488:L1M4.L1.LINE	0.00519214	1.22032	0.159	0.018	1
chr15:76660057-76660089:ID-B1.B4.SINE	0.0051929	-0.935203	0.145	0.339	1
chr9:118678789-118679154:MTD.ERVL-MaLR.LTR	0.00520385	-0.945005	0	0.089	1
chr5:41904522-41905300:ORR1E-int.ERVL-MaLR.LTR	0.00520474	1.02269	0.101	0	1
chr2:20899567-20899623:L2a.L2.LINE	0.00520989	-0.794419	0.014	0.107	1
chr15:66561445-66561655:L1-Mus2.L1.LINE	0.00521103	-0.947139	0	0.089	1
chr8:13645007-13645176:L1MB8.L1.LINE	0.00521534	-0.922375	0	0.089	1
chr12:8395398-8395484:X6A-LINE.CR1.LINE	0.00521553	0.786084	0.116	0	1
chr3:131921236-131921434:B3.B2.SINE	0.00522519	-0.538385	0	0.071	1
chr7:102317768-102317979:ORR1D2.ERVL-MaLR.LTR	0.00522548	-0.486207	0	0.071	1
chr2:33896666-33898927:MYSERV-int.ERVK.LTR	0.0052266	-0.295129	0	0.054	1
chr17:6186789-6186913:MIRc.MIR.SINE	0.00523176	-0.500501	0	0.071	1
chrX:37145091-37145273:B3.B2.SINE	0.00523243	-0.75134	0	0.089	1
chr12:36816004-36816242:Lx9.L1.LINE	0.00524461	1.0035	0.101	0	1
chr12:36816248-36816418:FordPrefect.hAT-Tip100.DNA	0.00524461	1.0035	0.101	0	1
chr5:100674321-100674437:B3.B2.SINE	0.00524991	1.13952	0.232	0.054	1
chr16:92867302-92867555:MLT1L.ERVL-MaLR.LTR	0.00525084	-0.527457	0	0.071	1
chr18:34410766-34410953:B3.B2.SINE	0.00526455	-1.14793	0	0.089	1
chr15:12438686-12439031:MTD.ERVL-MaLR.LTR	0.00526548	-1.24409	0.029	0.179	1
chr3:8713749-8713811:B1-Mur2.Alu.SINE	0.00526572	0.78456	0.116	0	1
chr5:54180130-54180401:MLT1H1.ERVL-MaLR.LTR	0.00526925	1.00215	0.101	0	1
chr12:110707043-110707189:RSINE1.B4.SINE	0.00527098	-0.999774	0.014	0.143	1
chr8:124722647-124722668:PB1D7.Alu.SINE	0.00527949	-0.589365	0	0.071	1
chr9:6517889-6518031:L1M2.L1.LINE	0.00528071	1.24944	0.217	0.054	1
chr6:134575280-134575620:L1M4.L1.LINE	0.00528292	0.847837	0.101	0	1
chr8:57961512-57961572:L1-Mus3.L1.LINE	0.00529231	0.825986	0.087	0	1
chr11:64329176-64329333:L1MA6.L1.LINE	0.00529384	-0.766189	0.014	0.125	1
chr10:41573642-41573778:MTEa.ERVL-MaLR.LTR	0.00530338	-0.478465	0	0.071	1
chr2:60963602-60963723:MIR3.MIR.SINE	0.00530496	0.808679	0.101	0	1
chr18:43374599-43374959:LTR33.ERVL.LTR	0.00532727	-0.51147	0	0.071	1
chr10:85183001-85183673:L2a.L2.LINE	0.00533047	-0.788408	0.014	0.125	1
chr6:31024053-31024512:L1-Rod.L1.LINE	0.0053374	1.06142	0.174	0.036	1
chr7:99432374-99432415:L3.CR1.LINE	0.0053419	-0.542601	0	0.071	1
chr2:117048253-117048805:LTR67B.ERVL.LTR	0.00534518	-0.907338	0.029	0.125	1
chr10:36235861-36236191:L4-A-Mam.RTE-X.LINE	0.00534835	1.01807	0.101	0	1
chr15:78868748-78868811:B1F.Alu.SINE	0.00534842	0.835854	0.101	0	1
chr11:49101282-49101667:RLTR12G.ERVK.LTR	0.00535391	-0.592289	0	0.071	1
chrX:141303966-141304539:L1MEc.L1.LINE	0.005354	1.0155	0.101	0	1
chr11:95835040-95835122:ID4.ID.SINE	0.0053577	0.90684	0.304	0.089	1
chr9:123359755-123360236:Lx5c.L1.LINE	0.00536272	1.40645	0.203	0.054	1
chr1:71288042-71288316:L2.L2.LINE	0.0053668	0.836143	0.087	0	1
chr16:91045655-91045766:B3.B2.SINE	0.00537783	-0.472622	0.014	0.107	1
chr10:80831079-80831281:B3A.B2.SINE	0.00539534	-0.857563	0	0.089	1
chr2:91236485-91236557:ID2.ID.SINE	0.00539627	-0.493883	0	0.071	1
chr19:3906117-3906258:B1-Mus2.Alu.SINE	0.00539754	-1.07399	0.014	0.125	1
chr18:66519516-66519713:B3.B2.SINE	0.00540056	-0.493123	0	0.071	1
chr9:111117623-111117771:ID-B1.B4.SINE	0.00540948	-0.748997	0	0.071	1
chr1:183299134-183299589:RLTR33.ERVK.LTR	0.00543287	-1.06903	0.072	0.25	1
chr5:105623506-105623620:MIRb.MIR.SINE	0.00544453	0.974506	0.159	0.018	1
chr5:125385364-125385415:B1-Mus2.Alu.SINE	0.00544932	-0.657904	0	0.071	1
chr5:125385516-125385536:B1-Mus1.Alu.SINE	0.00544932	-0.657904	0	0.071	1
chr5:125385536-125385711:B2-Mm2.B2.SINE	0.00544932	-0.722629	0	0.071	1
chrX:94866435-94867085:RMER17B.ERVK.LTR	0.00546253	-0.525268	0	0.071	1
chr6:41722679-41728437:Lx2B.L1.LINE	0.00546713	-1.24768	0	0.089	1
chr18:14773553-14773872:Charlie1a.hAT-Charlie.DNA	0.00547215	-0.310012	0	0.054	1
chr10:128778718-128778824:PB1D7.Alu.SINE	0.00547215	-0.393069	0	0.054	1
chr18:12061484-12061618:B1F.Alu.SINE	0.00547647	-0.596422	0	0.071	1
chr2:103842399-103842501:MTEa.ERVL-MaLR.LTR	0.00547978	-0.538827	0	0.071	1
chr11:115151800-115152336:RLTR20A3-MM.ERVK.LTR	0.00548877	-0.634116	0.014	0.107	1
chr17:24708575-24708747:B2-Mm2.B2.SINE	0.00549443	-0.534277	0	0.071	1
chr2:27502765-27503425:RLTR5-Mm.ERV1.LTR	0.00549539	-0.539774	0	0.071	1
chr10:8070480-8071045:MER89.ERV1.LTR	0.00550163	-0.818557	0.087	0.232	1
chr8:71396408-71396510:PB1D10.Alu.SINE	0.0055223	-0.593192	0	0.071	1
chr3:109125521-109125679:RSINE1.B4.SINE	0.00552302	0.842156	0.087	0	1
chr19:40746607-40746793:MTEa.ERVL-MaLR.LTR	0.00553502	-0.579926	0	0.071	1
chr5:130065715-130065876:B3A.B2.SINE	0.00554059	-0.537433	0	0.071	1
chr13:37658183-37658342:RLTR20A4.ERVK.LTR	0.0055494	-0.496253	0	0.071	1
chr7:44857896-44858010:ID-B1.B4.SINE	0.00557135	-0.597814	0	0.071	1
chr2:91835141-91835468:ORR1D2.ERVL-MaLR.LTR	0.00557316	-0.725432	0	0.071	1
chr4:97138061-97138204:MLTR11A.ERVK.LTR	0.0055759	1.0395	0.116	0	1
chr14:17911170-17911531:ORR1D2.ERVL-MaLR.LTR	0.00557797	-0.960378	0.014	0.143	1
chr7:83242237-83242346:MLT1L.ERVL-MaLR.LTR	0.0055806	0.927961	0.101	0	1
chr19:28992297-28992477:B2-Mm2.B2.SINE	0.00559004	-0.941096	0	0.089	1
chr3:107484508-107484740:L2a.L2.LINE	0.00559735	0.78126	0.087	0	1
chr5:112242245-112242292:MT2B1.ERVL.LTR	0.00560572	-0.794696	0	0.089	1
chr14:31930263-31930752:MLT1G1.ERVL-MaLR.LTR	0.00561224	1.36832	0.145	0.018	1
chr18:21605288-21605499:MER58A.hAT-Charlie.DNA	0.00561348	1.03421	0.101	0	1
chr5:99965668-99965741:PB1.Alu.SINE	0.00561376	-1.02595	0.014	0.125	1
chr15:10647687-10648195:LTR78B.ERV1.LTR	0.00561406	-0.759953	0	0.089	1
chr19:5724904-5724992:MIRc.MIR.SINE	0.00562821	-1.07945	0.029	0.179	1
chr10:127893679-127894089:MLTR11B.ERVK.LTR	0.00563978	-0.621416	0	0.071	1
chr15:37418682-37418960:Lx8.L1.LINE	0.00565313	-0.547846	0	0.071	1
chr18:35500729-35501218:RMER4B.ERVK.LTR	0.00565314	1.12685	0.13	0.018	1
chr7:128528958-128529132:B3A.B2.SINE	0.00565411	-0.554161	0	0.071	1
chr9:101252423-101252627:ID-B1.B4.SINE	0.00566286	0.898574	0.087	0	1
chr11:70586805-70587284:RMER15.ERVL.LTR	0.00567985	-0.652069	0	0.071	1
chr11:116490939-116491327:MLTR14.ERV1.LTR	0.00568822	-0.666447	0.014	0.107	1
chr10:69924554-69924786:Lx8.L1.LINE	0.0056891	-0.545913	0	0.071	1
chr11:69078805-69079164:ORR1B1.ERVL-MaLR.LTR	0.00569488	-0.56416	0	0.071	1
chr16:65631474-65632023:Lx5.L1.LINE	0.00570839	-0.56042	0	0.071	1
chr13:34715459-34715812:RMER15-int.ERVL.LTR	0.00571133	-0.306043	0	0.054	1
chr3:89256526-89256693:B2-Mm2.B2.SINE	0.00571191	0.84855	0.087	0	1
chr19:17256341-17256639:MLTR11A.ERVK.LTR	0.005722	-0.533051	0	0.071	1
chr16:90345438-90349546:IAPEY4-I-int.ERVK.LTR	0.00573874	-0.622411	0	0.071	1
chr18:77773394-77773532:RSINE1.B4.SINE	0.00574199	-0.688316	0	0.071	1
chr5:31568227-31568338:Tigger14a.TcMar-Tigger.DNA	0.00574558	0.770412	0.087	0	1
chr15:72971887-72972086:ORR1D2.ERVL-MaLR.LTR	0.00574857	-0.995975	0.072	0.25	1
chr19:17904002-17904106:MLTR11B.ERVK.LTR	0.00575031	1.0441	0.087	0	1
chr11:50179071-50179161:B1-Mus2.Alu.SINE	0.00575488	0.842706	0.087	0	1
chr9:15529428-15529594:RSINE1.B4.SINE	0.00575815	1.12542	0.159	0.018	1
chr9:71770690-71770877:MER5B.hAT-Charlie.DNA	0.00576853	-1.00508	0	0.089	1
chr2:34645738-34645916:B3A.B2.SINE	0.0057837	-0.754872	0	0.071	1
chr7:124302780-124303238:MLTR11A.ERVK.LTR	0.00578462	1.16468	0.087	0	1
chr15:81507337-81507870:Lx2A1.L1.LINE	0.00578559	-0.577174	0	0.071	1
chr16:95889317-95890939:L1VL2.L1.LINE	0.00579124	0.838614	0.116	0	1
chr3:151722768-151723218:ERVB5-2-LTR-MM.ERVK.LTR	0.00579776	1.1744	0.145	0.018	1
chr7:34132197-34132291:PB1D7.Alu.SINE	0.00579885	-0.305766	0	0.054	1
chr5:129879306-129879402:B1-Mus1.Alu.SINE	0.00580326	-0.518107	0	0.071	1
chr7:34171919-34173629:MYSERV16-I-int.ERVK.LTR	0.00580719	-0.283772	0	0.054	1
chr1:8745157-8745493:RMER17A.ERVK.LTR	0.00580945	0.856349	0.101	0	1
chr7:67210769-67210912:B1-Mur3.Alu.SINE	0.00581143	-0.690321	0	0.071	1
chr10:79878143-79878294:RSINE1.B4.SINE	0.00582099	-0.618931	0	0.071	1
chr5:106790850-106791429:RMER17B.ERVK.LTR	0.00582656	-0.754659	0	0.071	1
chr11:72957439-72957828:MLT1J2.ERVL-MaLR.LTR	0.0058413	-0.510354	0	0.071	1
chr3:53491826-53491999:B3.B2.SINE	0.00585037	1.03188	0.087	0	1
chrX:166514144-166514215:B3.B2.SINE	0.00585178	-0.59763	0	0.071	1
chr13:43514946-43515116:ORR1E.ERVL-MaLR.LTR	0.00585693	-1.06462	0	0.089	1
chr6:127094754-127094847:B3.B2.SINE	0.00585929	-0.677003	0	0.071	1
chr15:89241133-89241326:B3.B2.SINE	0.00585995	-0.837146	0	0.071	1
chr4:132073558-132073674:MIR3.MIR.SINE	0.00586437	-0.952292	0	0.089	1
chr9:14501075-14501178:PB1D10.Alu.SINE	0.00587155	-0.62332	0	0.071	1
chr11:87554353-87554597:LTR33.ERVL.LTR	0.00587291	0.791275	0.101	0	1
chr1:67971998-67972522:Lx9.L1.LINE	0.00587918	1.16126	0.101	0	1
chr2:85007843-85008030:B2-Mm2.B2.SINE	0.00588362	-0.568934	0	0.071	1
chr1:30874188-30874309:B4.B4.SINE	0.00588614	0.796182	0.101	0	1
chr1:30874201-30874340:PB1D9.Alu.SINE	0.00588614	0.796182	0.101	0	1
chr5:114371431-114371494:MER20.hAT-Charlie.DNA	0.0059136	-0.989234	0	0.089	1
chr2:39003495-39003597:B1-Mus1.Alu.SINE	0.00591911	-0.302846	0	0.054	1
chr7:135715471-135715595:L2b.L2.LINE	0.00591911	-0.302846	0	0.054	1
chr13:60695215-60695446:MLT1K.ERVL-MaLR.LTR	0.00593297	-0.711749	0.014	0.125	1
chr1:38131123-38131499:MTD.ERVL-MaLR.LTR	0.00594234	-0.662408	0	0.071	1
chr11:54140142-54140318:B2-Mm1t.B2.SINE	0.00594332	-0.967055	0.058	0.196	1
chr1:74238718-74238816:ID-B1.B4.SINE	0.00594618	-0.667438	0	0.071	1
chr10:80374257-80374375:B3.B2.SINE	0.00594882	-0.928192	0.014	0.125	1
chr2:128179817-128179969:MIRb.MIR.SINE	0.0059523	0.803604	0.101	0	1
chr16:17744238-17744754:RMER1B.Other.Other	0.00597603	-0.560588	0	0.071	1
chr10:43689154-43689264:MIRb.MIR.SINE	0.00597871	0.903763	0.101	0	1
chr9:21510978-21511089:RSINE1.B4.SINE	0.00598187	-0.963401	0	0.089	1
chr2:173083838-173084019:ORR1D1.ERVL-MaLR.LTR	0.00599261	1.31554	0.159	0.036	1
chr9:61746473-61746975:MLTR14.ERV1.LTR	0.00599324	-0.525712	0	0.071	1
chr1:133571122-133571418:MLT1F1.ERVL-MaLR.LTR	0.0059945	1.32927	0.188	0.036	1
chr12:64975638-64975781:RSINE1.B4.SINE	0.0060221	-0.628623	0.014	0.107	1
chr12:112517108-112517257:RMER15-int.ERVL.LTR	0.00602724	1.12682	0.145	0.018	1
chr11:43728943-43729012:B4A.B4.SINE	0.00603838	-0.519739	0	0.071	1
chr3:116864625-116864739:Charlie1a.hAT-Charlie.DNA	0.00605258	0.889303	0.101	0	1
chr3:33793604-33794159:RLTR12A.ERVK.LTR	0.00605972	1.07195	0.145	0.018	1
chr5:65748992-65749263:ORR1B2.ERVL-MaLR.LTR	0.00605995	-1.03645	0	0.089	1
chr4:86672271-86672415:B1F.Alu.SINE	0.00606699	-0.717854	0	0.071	1
chr6:53759496-53759924:Eulor8.TcMar.DNA	0.00607544	-0.572663	0	0.071	1
chr10:77926253-77926464:B3A.B2.SINE	0.00607788	-0.672112	0	0.071	1
chr2:93026436-93026759:L2a.L2.LINE	0.00608155	-0.54634	0	0.071	1
chr13:83619096-83619520:Lx10.L1.LINE	0.00608185	0.888612	0.101	0	1
chr1:77972503-77972668:MER5A1.hAT-Charlie.DNA	0.00609131	-0.539029	0	0.071	1
chr8:105291950-105292104:B2-Mm2.B2.SINE	0.00609797	-0.521828	0	0.071	1
chr15:5135815-5136119:MLT1A0.ERVL-MaLR.LTR	0.00610164	0.988703	0.101	0	1
chr13:58516389-58516463:B3.B2.SINE	0.0061031	-0.755316	0	0.071	1
chr6:51871494-51871586:RSINE1.B4.SINE	0.00610435	-0.525251	0	0.071	1
chr3:9663279-9663374:RLTR20A4.ERVK.LTR	0.00611365	-0.561822	0	0.071	1
chr10:42501630-42501728:PB1D10.Alu.SINE	0.00614	-0.749499	0.029	0.143	1
chr7:114915402-114915785:L1MC4.L1.LINE	0.00614299	1.15067	0.145	0.018	1
chr14:48197466-48198001:Lx8.L1.LINE	0.00614451	-0.576132	0.029	0.143	1
chr12:117867949-117868127:B3.B2.SINE	0.00615011	1.04671	0.159	0.018	1
chr10:60257334-60257649:B4A.B4.SINE	0.0061512	-0.570321	0	0.071	1
chr2:158767388-158767566:B3.B2.SINE	0.00617244	0.766532	0.101	0	1
chr4:41134669-41134773:B1F2.Alu.SINE	0.00618361	-0.728868	0	0.071	1
chr1:153785720-153785936:MTEb.ERVL-MaLR.LTR	0.00619133	-0.520632	0	0.071	1
chr12:29090119-29090196:AmnSINE1.Deu.SINE	0.00621261	0.783661	0.101	0	1
chr13:108304475-108304838:MLTR11A.ERVK.LTR	0.00621468	-0.526027	0.014	0.107	1
chr9:36769086-36769241:RSINE1.B4.SINE	0.00621537	-0.534848	0	0.071	1
chr14:85370772-85373025:Lx6.L1.LINE	0.00621674	1.5262	0.217	0.054	1
chr1:8745050-8745157:MLTR11A.ERVK.LTR	0.00622659	0.865087	0.087	0	1
chrX:50962393-50962528:LTR16A2.ERVL.LTR	0.0062273	0.937529	0.087	0	1
chr10:4456384-4456519:ID-B1.B4.SINE	0.00623816	-0.308945	0	0.054	1
chr17:46621116-46621253:RSINE1.B4.SINE	0.00623816	-0.308945	0	0.054	1
chr6:129048060-129048691:RMER17A-int.ERVK.LTR	0.00625169	-0.614634	0.014	0.107	1
chr9:58560501-58560772:ORR1D1.ERVL-MaLR.LTR	0.00625968	-0.845018	0.014	0.107	1
chr17:35021820-35022182:RLTR18B.ERVK.LTR	0.0062678	1.104	0.275	0.071	1
chr6:56798446-56798555:ID-B1.B4.SINE	0.00626909	-0.517974	0	0.071	1
chr17:15430964-15431039:PB1D9.Alu.SINE	0.00627586	-0.614135	0	0.071	1
chr7:63834924-63836625:Lx5.L1.LINE	0.00627862	0.885727	0.101	0	1
chr2:166862537-166862652:B1-Mur1.Alu.SINE	0.00627929	0.787229	0.101	0	1
chr19:42744053-42744267:B3.B2.SINE	0.00628497	-0.773179	0	0.071	1
chr5:45001423-45001562:MER124.DNA.DNA	0.00629378	0.74727	0.101	0	1
chr18:88933330-88935110:Lx3-Mus.L1.LINE	0.00629713	-0.643719	0	0.071	1
chr18:47218818-47219277:RCHARR1.hAT-Charlie.DNA	0.00629811	0.817859	0.087	0	1
chr6:34239973-34240224:ORR1F.ERVL-MaLR.LTR	0.00630424	0.719964	0.087	0	1
chr4:125066422-125066512:PB1D7.Alu.SINE	0.00630716	-0.532968	0.014	0.107	1
chr11:97793256-97793444:B2-Mm2.B2.SINE	0.00631217	-0.79284	0	0.071	1
chr4:126379190-126380664:L1-Mur1.L1.LINE	0.00631688	0.9151	0.101	0	1
chr5:139803477-139803660:B4A.B4.SINE	0.00631937	-0.515209	0	0.071	1
chr7:110271366-110271521:L1-Mus2.L1.LINE	0.0063368	0.813574	0.101	0	1
chr4:96351084-96351218:B1-Mur1.Alu.SINE	0.0063389	0.865379	0.087	0	1
chr7:67614227-67614595:L1M5.L1.LINE	0.00634222	1.3889	0.232	0.054	1
chr12:73955020-73955392:L1M4b.L1.LINE	0.00636462	0.797083	0.087	0	1
chr9:25400692-25401242:RLTR26.ERVK.LTR	0.00637134	-0.95703	0.029	0.161	1
chr6:119396131-119396195:ID4.ID.SINE	0.00640072	-0.565514	0	0.071	1
chr1:163380074-163380265:MamGypLTR1c.Gypsy.LTR	0.00641196	1.07222	0.101	0	1
chr13:29663944-29664342:L1ME1.L1.LINE	0.00645698	-0.538948	0	0.071	1
chr5:142425678-142425824:B1F.Alu.SINE	0.00646135	0.803975	0.101	0	1
chr6:94298897-94299024:B1F1.Alu.SINE	0.00646288	1.08671	0.232	0.036	1
chr5:120097834-120097909:RSINE1.B4.SINE	0.00647682	-0.294601	0	0.054	1
chr8:78819951-78820137:MIR3.MIR.SINE	0.00647682	-0.377338	0	0.054	1
chr1:132341554-132341708:B1-Mur4.Alu.SINE	0.00648268	-0.642638	0	0.071	1
chr16:31834546-31834916:L1MC4a.L1.LINE	0.00648615	0.739857	0.087	0	1
chr6:47633560-47633756:B3.B2.SINE	0.00650431	-0.551684	0	0.071	1
chrX:101733641-101733752:PB1.Alu.SINE	0.00653666	-0.875212	0.014	0.125	1
chr6:38901543-38901894:MTEa.ERVL-MaLR.LTR	0.00655299	-0.60496	0	0.071	1
chr8:25743040-25743161:B3A.B2.SINE	0.00655468	-0.589389	0.014	0.107	1
chr10:93070872-93071326:L1MC2.L1.LINE	0.00655538	-0.858834	0.014	0.125	1
chr14:10509266-10509592:ORR1E.ERVL-MaLR.LTR	0.00655696	-0.897786	0.029	0.161	1
chr15:84925766-84925930:B3A.B2.SINE	0.00656539	-0.579149	0	0.071	1
chr18:8235833-8236450:RLTR26-Mus.ERVK.LTR	0.00657173	0.932016	0.101	0	1
chr4:109120713-109120837:PB1D9.Alu.SINE	0.00657935	-0.791516	0	0.089	1
chr8:106232746-106233099:ORR1D2.ERVL-MaLR.LTR	0.00658639	-0.613205	0	0.071	1
chr7:98799621-98799865:RLTR23.ERV1.LTR	0.00658663	0.830606	0.087	0	1
chr11:5650437-5650567:B3.B2.SINE	0.0065869	-0.940903	0	0.089	1
chrX:142664953-142665333:ORR1E.ERVL-MaLR.LTR	0.00659117	1.06826	0.174	0.036	1
chr18:70474985-70475252:MLT1A0.ERVL-MaLR.LTR	0.00659744	0.784861	0.087	0	1
chr11:87462741-87462858:PB1D9.Alu.SINE	0.00660956	-1.04099	0.043	0.214	1
chr5:113375905-113376080:ORR1E.ERVL-MaLR.LTR	0.00661104	-0.714926	0	0.071	1
chr18:80960311-80960457:B1F1.Alu.SINE	0.00661678	-0.293872	0	0.054	1
chr8:83655502-83655578:ID4-.ID.SINE	0.00661678	-0.383459	0	0.054	1
chrX:17300351-17300664:MTD.ERVL-MaLR.LTR	0.00662092	-0.879172	0	0.089	1
chr6:140622760-140622920:B3.B2.SINE	0.00664194	-0.508538	0	0.071	1
chr14:60738550-60738846:L1MB2.L1.LINE	0.00664587	1.20307	0.174	0.036	1
chr9:110171130-110171267:B2-Mm2.B2.SINE	0.00665155	-0.445782	0	0.054	1
chr16:76110857-76112038:MTE-int.ERVL-MaLR.LTR	0.00665479	-0.532103	0	0.071	1
chr19:5236069-5237693:Lx2.L1.LINE	0.00665498	-0.624157	0	0.071	1
chr5:125385711-125385841:B1-Mus1.Alu.SINE	0.00666196	-0.755526	0	0.071	1
chr18:36670824-36671008:B2-Mm2.B2.SINE	0.00666432	-0.454309	0	0.054	1
chr2:180705437-180705707:B4A.B4.SINE	0.00667021	-0.596922	0.014	0.107	1
chr8:118274745-118275135:ORR1E.ERVL-MaLR.LTR	0.00667752	-0.556351	0	0.071	1
chr8:70701622-70701705:PB1D10.Alu.SINE	0.00668348	-0.817767	0.014	0.125	1
chr9:105674767-105676041:L1M4.L1.LINE	0.00668747	-1.03188	0	0.089	1
chr16:94098080-94098614:Lx8.L1.LINE	0.00668978	-0.558741	0	0.071	1
chr19:37523924-37524005:ID-B1.B4.SINE	0.00669092	0.76137	0.101	0	1
chr19:37523935-37524037:PB1D10.Alu.SINE	0.00669092	0.76137	0.101	0	1
chr6:87728327-87728504:MTD.ERVL-MaLR.LTR	0.00669467	-0.925256	0.014	0.143	1
chr14:31945928-31946482:L2a.L2.LINE	0.00670345	0.892118	0.101	0	1
chr8:25620637-25620704:L2b.L2.LINE	0.00671992	-0.525734	0	0.071	1
chr4:141925916-141926175:L1M2.L1.LINE	0.00672378	0.967391	0.101	0	1
chr9:64120036-64120189:MLT1A1.ERVL-MaLR.LTR	0.00672405	-0.862786	0	0.089	1
chr11:3462926-3462944:ID-B1.B4.SINE	0.0067324	0.772468	0.087	0	1
chr2:84246388-84246865:Lx9.L1.LINE	0.00673272	0.734704	0.087	0	1
chr17:83527656-83527964:RMER10A.ERVL.LTR	0.00673349	-0.953632	0.072	0.214	1
chr2:103662528-103662725:B3A.B2.SINE	0.00673423	-0.59201	0	0.071	1
chr19:40249758-40249839:ID4.ID.SINE	0.0067353	0.974392	0.145	0.018	1
chr3:51333620-51333757:B1F.Alu.SINE	0.00673892	0.752105	0.101	0	1
chr19:50828624-50828909:MTE2a-int.ERVL-MaLR.LTR	0.00675922	0.794357	0.101	0	1
chr2:29670067-29670211:B1-Mur3.Alu.SINE	0.0067698	0.805077	0.087	0	1
chr6:149188136-149188196:MIR.MIR.SINE	0.00676988	0.80133	0.101	0	1
chr19:40630156-40630512:L1M4a1.L1.LINE	0.00677726	-0.30626	0	0.054	1
chr18:60761238-60762018:RMER1A.Other.Other	0.00680387	-0.819906	0.014	0.125	1
chr5:65326893-65327011:B1-Mus1.Alu.SINE	0.00680474	-0.729517	0	0.071	1
chr9:111571735-111572095:ORR1E.ERVL-MaLR.LTR	0.0068115	-0.531988	0.014	0.107	1
chr15:12229967-12230110:RSINE1.B4.SINE	0.00682739	-1.12602	0	0.089	1
chr5:101786290-101786592:L1M4c.L1.LINE	0.0068317	-0.997976	0.014	0.125	1
chr10:39898746-39898833:MIRb.MIR.SINE	0.00683475	0.870867	0.087	0	1
chr17:84161891-84162205:L1MC1.L1.LINE	0.00685273	-0.551135	0	0.071	1
chr3:79483038-79484266:Lx8b.L1.LINE	0.0068533	-0.29031	0	0.054	1
chr4:48721506-48721895:Lx8.L1.LINE	0.00685984	0.771679	0.101	0	1
chr5:105700947-105701023:L3.CR1.LINE	0.00686081	-0.582192	0	0.071	1
chr15:82040826-82040886:MER20.hAT-Charlie.DNA	0.0068625	-0.551132	0	0.071	1
chr10:111834468-111834660:RMER30.hAT-Charlie.DNA	0.00686383	-0.71996	0.029	0.143	1
chr6:137140936-137141081:B4A.B4.SINE	0.00686407	-0.340205	0	0.054	1
chrX:142826387-142826954:L2a.L2.LINE	0.00686515	-0.555288	0	0.071	1
chr5:64839133-64839501:RMER6B.ERVK.LTR	0.0068722	0.791325	0.101	0	1
chr10:70292042-70292172:MIRc.MIR.SINE	0.00689533	-0.792951	0	0.071	1
chr15:66825679-66825901:URR1A.hAT-Charlie.DNA	0.00689869	-0.648667	0	0.071	1
chr2:167510519-167510617:B4.B4.SINE	0.0069153	-0.389942	0	0.054	1
chr3:123139446-123139671:HAL1.L1.LINE	0.0069156	0.807375	0.087	0	1
chr3:65997733-65998091:RLTR26.ERVK.LTR	0.00693648	-0.810583	0.014	0.125	1
chr10:61314035-61314178:B1F1.Alu.SINE	0.00694459	0.819307	0.087	0	1
chr11:19890774-19891085:Lx4B.L1.LINE	0.00694837	-0.660943	0	0.071	1
chr11:22928585-22928928:MTD.ERVL-MaLR.LTR	0.00695502	-0.578851	0	0.071	1
chr9:83720885-83721023:MLT1L.ERVL-MaLR.LTR	0.00695605	0.797307	0.087	0	1
chr16:96307293-96308987:Lx4B.L1.LINE	0.0069651	-0.308541	0	0.054	1
chr5:125407139-125407814:Lx5.L1.LINE	0.0069651	-0.403552	0	0.054	1
chr8:46210257-46210390:MIRb.MIR.SINE	0.0069771	-0.670332	0	0.071	1
chr8:88633287-88633440:RSINE1.B4.SINE	0.00697738	-0.696792	0	0.071	1
chr8:77485283-77485404:MER5A.hAT-Charlie.DNA	0.0069875	-0.540829	0	0.071	1
chr13:100491020-100491642:L1-Mus3.L1.LINE	0.00698847	-1.19833	0	0.089	1
chr6:128651111-128651616:ERVB4-2-LTR-MM.ERVK.LTR	0.00699108	-0.502013	0	0.071	1
chrX:134020790-134021263:L1M4.L1.LINE	0.00699182	0.867671	0.101	0	1
chr8:121201471-121201560:PB1D11.Alu.SINE	0.00699366	0.827816	0.101	0	1
chr16:89938802-89938906:MT2A.ERVL.LTR	0.00700972	0.749154	0.087	0	1
chr7:19737204-19737317:PB1D9.Alu.SINE	0.0070104	-0.600213	0	0.071	1
chr2:155237322-155237963:RMER21A.ERV1.LTR	0.00701136	-0.304435	0	0.054	1
chr11:18924701-18924812:L2.L2.LINE	0.0070173	-0.789896	0	0.071	1
chr9:31747866-31749094:Lx10.L1.LINE	0.00701849	1.12131	0.087	0	1
chr15:46103062-46103317:RMER15.ERVL.LTR	0.00702272	1.01619	0.174	0.036	1
chr14:34660439-34660522:L2b.L2.LINE	0.00702366	-0.940737	0.014	0.125	1
chr14:122103266-122103568:MER34A.ERV1.LTR	0.00702522	0.763305	0.087	0	1
chr4:9456492-9456589:MER20.hAT-Charlie.DNA	0.00703822	-0.66448	0	0.071	1
chr4:150188262-150188505:B4A.B4.SINE	0.00704119	-0.849024	0	0.071	1
chr13:53316980-53317366:MTD.ERVL-MaLR.LTR	0.00705874	-0.558108	0	0.071	1
chr8:25012921-25013011:PB1D9.Alu.SINE	0.00705924	-0.654903	0	0.071	1
chr4:119173171-119173365:L2c.L2.LINE	0.0070643	-0.65566	0	0.071	1
chr17:88551483-88551541:B2-Mm2.B2.SINE	0.00707146	-0.576321	0	0.071	1
chr10:50584651-50585066:RMER16A2.ERVK.LTR	0.00707317	1.24234	0.13	0.018	1
chr18:36783860-36783934:MIRc.MIR.SINE	0.007077	-0.827279	0	0.071	1
chr5:146867417-146867613:MLT1A0.ERVL-MaLR.LTR	0.00708324	-0.739654	0.014	0.143	1
chr15:97337754-97338164:RMER17C.ERVK.LTR	0.00708552	-0.577533	0	0.071	1
chr17:36992189-36992822:MER34-int.ERV1.LTR	0.00709954	-0.555086	0.014	0.107	1
chr10:81413713-81413797:L2a.L2.LINE	0.00711013	-0.538357	0	0.071	1
chr14:33765871-33766128:L1ME3.L1.LINE	0.00711639	0.775204	0.072	0	1
chr19:43064232-43064511:MER57D.ERV1.LTR	0.00711734	-0.523587	0.014	0.107	1
chrX:134060020-134060141:B1F1.Alu.SINE	0.00712388	-0.568345	0	0.071	1
chr7:131371618-131371696:PB1.Alu.SINE	0.00712465	-0.579479	0	0.071	1
chr18:46216156-46216820:RMER21A.ERV1.LTR	0.0071308	-0.583102	0	0.071	1
chr11:62761839-62762107:ORR1E.ERVL-MaLR.LTR	0.0071352	-1.07235	0.014	0.125	1
chr7:72496699-72496741:L3b.CR1.LINE	0.00713683	0.900683	0.087	0	1
chr19:41807543-41808338:MERVK26-int.ERVK.LTR	0.00714208	-0.809013	0	0.071	1
chr2:167341178-167341348:B3A.B2.SINE	0.00714406	-0.547741	0	0.071	1
chr4:4793133-4793212:MMERVK9C-I-int.ERVK.LTR	0.00715576	-0.329372	0	0.054	1
chr10:62851270-62851469:L1M5.L1.LINE	0.00716063	0.737844	0.101	0	1
chr3:52000313-52000357:AmnSINE1.Deu.SINE	0.00716539	-0.533913	0.014	0.107	1
chr8:34448483-34448810:MTE2b.ERVL-MaLR.LTR	0.00717802	-0.279951	0	0.054	1
chr15:82046373-82046436:ID-B1.B4.SINE	0.00717817	-0.316176	0	0.054	1
chr5:139196905-139196973:ID4.ID.SINE	0.00718395	-0.656547	0	0.071	1
chr15:44832963-44833129:B3.B2.SINE	0.00718845	-0.577461	0	0.071	1
chr7:13010194-13010296:B2-Mm2.B2.SINE	0.00719857	-0.606202	0.029	0.143	1
chr15:69551249-69551404:MIRb.MIR.SINE	0.00720617	0.968397	0.13	0.018	1
chr1:78602088-78602500:RLTR41.ERV1.LTR	0.00720751	-0.304795	0	0.054	1
chr7:117462994-117463218:B4A.B4.SINE	0.00720751	-0.304795	0	0.054	1
chr3:28164543-28164868:ORR1A2.ERVL-MaLR.LTR	0.00721915	-0.307542	0	0.054	1
chr15:86585848-86586168:ORR1E.ERVL-MaLR.LTR	0.00722989	-1.0092	0	0.089	1
chr11:80209772-80209845:ID4-.ID.SINE	0.00723188	-0.810593	0	0.071	1
chr5:142899909-142900053:B1-Mus2.Alu.SINE	0.00723571	-0.603484	0	0.071	1
chr1:179587520-179587743:L1MB4.L1.LINE	0.00724229	-0.651595	0	0.071	1
chr6:145793417-145793498:MamTip2.hAT-Tip100.DNA	0.00724712	-0.793425	0	0.071	1
chr6:135596710-135597125:MTE2b.ERVL-MaLR.LTR	0.00725987	-0.567376	0	0.071	1
chr4:8285195-8285650:RMER13A1.ERVK.LTR	0.00726798	-0.746135	0.014	0.107	1
chr11:80145752-80145902:MLT1C.ERVL-MaLR.LTR	0.00727311	-0.709768	0	0.071	1
chr7:4865130-4865296:B2-Mm2.B2.SINE	0.00727377	-0.80718	0.014	0.107	1
chr1:90084390-90085178:RMER6A.ERVK.LTR	0.00727819	-0.609707	0	0.071	1
chr4:150965027-150965107:B3.B2.SINE	0.00728763	-0.788033	0.014	0.107	1
chr15:78325781-78325899:L2b.L2.LINE	0.00728794	-0.552562	0	0.071	1
chr10:108132001-108132118:L2b.L2.LINE	0.00729093	0.948688	0.101	0	1
chr1:156289162-156289576:RLTR45.ERVK.LTR	0.0073003	-0.559205	0	0.071	1
chr5:76868787-76869253:RLTR11D.ERVK.LTR	0.00730431	-1.12238	0.029	0.179	1
chr13:63609810-63609888:X6A-LINE.CR1.LINE	0.00730755	-0.625353	0	0.071	1
chr7:28380822-28380899:PB1D11.Alu.SINE	0.00731148	0.900253	0.087	0	1
chr15:90022179-90022276:RLTR14-RN.ERV1.LTR	0.00731388	1.10565	0.13	0.018	1
chr5:134583702-134583817:PB1D9.Alu.SINE	0.007314	-0.304518	0	0.054	1
chr10:7182911-7183089:B3A.B2.SINE	0.007314	-0.646856	0	0.054	1
chr4:130200419-130201259:RLTR26D-MM.ERVK.LTR	0.00731479	-0.668365	0	0.071	1
chr5:139345393-139345509:MIR.MIR.SINE	0.00731582	0.963221	0.087	0	1
chr11:70306139-70306332:LTR73.ERV1.LTR	0.00732924	-0.576581	0	0.071	1
chr18:76465345-76465561:ORR1F.ERVL-MaLR.LTR	0.00735428	-0.759682	0	0.071	1
chr1:191211251-191211386:B1-Mus2.Alu.SINE	0.00735438	0.904165	0.101	0	1
chr18:34098615-34098957:ORR1E.ERVL-MaLR.LTR	0.00736349	-0.304626	0	0.054	1
chr12:91317454-91319988:Lx7.L1.LINE	0.00737766	-0.691377	0	0.071	1
chr17:35000212-35000512:RLTR4-Mm.ERV1.LTR	0.00739088	-0.981103	0.029	0.143	1
chr9:76003146-76003354:ORR1F.ERVL-MaLR.LTR	0.00739481	0.917973	0.087	0	1
chr7:98994220-98994328:Lx8.L1.LINE	0.00740976	0.831803	0.087	0	1
chr2:14673648-14676132:Lx7.L1.LINE	0.00741273	-0.562647	0	0.071	1
chr8:35104760-35105120:ORR1B1.ERVL-MaLR.LTR	0.00741278	-0.689164	0	0.071	1
chr8:124864026-124864183:B3.B2.SINE	0.00741439	-0.610174	0.014	0.107	1
chr3:89061799-89061925:B1-Mur1.Alu.SINE	0.00742091	-0.540297	0	0.071	1
chr13:7451693-7452053:RLTR41.ERV1.LTR	0.00742529	0.802976	0.087	0	1
chr5:113226544-113226697:LTR16D.ERVL.LTR	0.00743085	1.10153	0.217	0.054	1
chr8:78908169-78908328:B4A.B4.SINE	0.00743206	-0.322572	0	0.054	1
chr13:45109312-45109822:RMER5.ERV1.LTR	0.0074334	-0.547807	0	0.071	1
chr5:119321806-119322193:ORR1F.ERVL-MaLR.LTR	0.00743705	-0.676202	0.029	0.143	1
chr16:64364332-64364869:L1MA4A.L1.LINE	0.00744414	1.17672	0.087	0	1
chr5:136864264-136864422:B4A.B4.SINE	0.00745504	1.07808	0.261	0.071	1
chr5:31218554-31218632:B1-Mus2.Alu.SINE	0.00746218	-0.654486	0	0.071	1
chrX:112617911-112619741:L1Md-F2.L1.LINE	0.00746972	-0.630408	0	0.071	1
chr4:38953557-38959480:Lx.L1.LINE	0.00746979	-0.320245	0	0.054	1
chr6:16514323-16514536:Lx9.L1.LINE	0.00747214	0.877704	0.058	0	1
chr11:97987964-97988118:MER5A.hAT-Charlie.DNA	0.00747221	-1.24161	0.043	0.196	1
chr17:56718309-56718371:B4A.B4.SINE	0.00747349	0.790084	0.087	0	1
chr16:90396960-90397251:MLTR14.ERV1.LTR	0.00748177	-0.822855	0	0.071	1
chr18:56431330-56431578:L1M3.L1.LINE	0.00748419	-0.517713	0.014	0.107	1
chr15:82805622-82805807:B3.B2.SINE	0.00748605	-0.577964	0	0.071	1
chr17:15473103-15474014:MTD-int.ERVL-MaLR.LTR	0.00748898	-0.52088	0	0.054	1
chr1:170819786-170820471:RLTR26B-MM.ERVK.LTR	0.00749391	-0.7037	0	0.071	1
chr1:82372119-82372231:MER58B.hAT-Charlie.DNA	0.00752259	0.761106	0.101	0	1
chr2:153225988-153226379:MLTR11B.ERVK.LTR	0.00754162	-0.899365	0	0.071	1
chr2:10886149-10886336:MTB-Mm.ERVL-MaLR.LTR	0.00754456	0.874639	0.101	0	1
chr15:101319614-101319695:ID4-.ID.SINE	0.00755015	0.804223	0.087	0	1
chr5:18200174-18201657:Lx7.L1.LINE	0.00755643	-0.654269	0	0.071	1
chr1:71996819-71997103:B4A.B4.SINE	0.00755984	0.972836	0.217	0.036	1
chr5:115653398-115653591:B2-Mm2.B2.SINE	0.00755994	0.805863	0.101	0	1
chr18:60652526-60652681:MIR3.MIR.SINE	0.0075608	0.797581	0.087	0	1
chr5:30073940-30076786:L1-Mus3.L1.LINE	0.0075617	-0.379831	0	0.054	1
chr7:97081015-97081122:MIRb.MIR.SINE	0.00756508	-0.717979	0	0.071	1
chr17:8864708-8864885:ERVL-B4-int.ERVL.LTR	0.00756705	0.862646	0.101	0	1
chr6:114916506-114916647:RSINE1.B4.SINE	0.00757391	-0.586487	0	0.071	1
chr5:140151218-140151640:MT2A.ERVL.LTR	0.00758167	1.04848	0.188	0.036	1
chr16:95446464-95446575:B1F.Alu.SINE	0.00758587	-0.566254	0	0.071	1
chr11:48857743-48857847:B1-Mus2.Alu.SINE	0.00759347	-0.329198	0	0.054	1
chr11:48857775-48857922:MT2B.ERVL.LTR	0.00759347	-0.329198	0	0.054	1
chr16:35874401-35874668:LTR84b.ERVL.LTR	0.00760009	0.761856	0.087	0	1
chr16:5352178-5352309:MTEa.ERVL-MaLR.LTR	0.00760014	-0.659554	0	0.071	1
chrX:138578592-138579045:RMER16A3.ERVK.LTR	0.00760145	1.17655	0.072	0	1
chr4:129406349-129406520:L1MC4.L1.LINE	0.00760818	-1.08591	0	0.089	1
chr1:59266953-59268860:L1-Mus2.L1.LINE	0.00761082	0.818027	0.087	0	1
chr7:6955592-6955903:RMER1C.Other.Other	0.0076129	0.817388	0.087	0	1
chr3:116507325-116507533:ID-B1.B4.SINE	0.00762059	-0.573602	0	0.071	1
chr6:87119268-87119744:RLTR44C.ERVK.LTR	0.00762996	-0.684306	0	0.071	1
chr1:155361736-155361930:B2-Mm2.B2.SINE	0.00763248	-0.319745	0	0.054	1
chr7:80919363-80919669:L1MB7.L1.LINE	0.00763612	-0.646828	0	0.071	1
chr11:87443760-87443947:B2-Mm1a.B2.SINE	0.00763739	-0.894216	0.029	0.161	1
chr1:88998804-88999154:MLT1F2.ERVL-MaLR.LTR	0.00764349	0.929416	0.087	0	1
chr15:86205372-86205568:B3.B2.SINE	0.00764362	-0.540482	0	0.071	1
chr1:39031655-39031923:L1MD1.L1.LINE	0.00764818	-0.325185	0	0.054	1
chr15:45948801-45949474:RMER6C.ERVK.LTR	0.00764818	-0.485177	0	0.054	1
chr10:67079609-67079806:B2-Mm1a.B2.SINE	0.0076505	0.745296	0.101	0	1
chr9:21760965-21761135:B3.B2.SINE	0.00765439	-0.699665	0.014	0.089	1
chr15:8279677-8279794:MMVL30-int.ERV1.LTR	0.0076561	-0.300431	0	0.054	1
chr3:95523535-95523808:B4.B4.SINE	0.00765696	-0.294261	0	0.054	1
chr13:47935462-47935977:RMER15.ERVL.LTR	0.00765842	-0.412072	0	0.054	1
chr2:34750149-34750261:PB1D9.Alu.SINE	0.00767184	-0.654195	0	0.071	1
chr1:64295270-64295614:L1M4b.L1.LINE	0.0076755	-0.604237	0	0.071	1
chr11:69666419-69666525:B1-Mur4.Alu.SINE	0.00767683	-0.795768	0	0.071	1
chr12:110690597-110690692:PB1D9.Alu.SINE	0.00767742	-0.766212	0.029	0.125	1
chr1:153585680-153585778:ORR1G.ERVL-MaLR.LTR	0.00768086	0.769034	0.087	0	1
chr6:48555080-48555302:RLTR42.ERVK.LTR	0.00769648	1.26129	0.188	0.036	1
chr11:101589202-101589336:RSINE1.B4.SINE	0.00770121	-0.337833	0	0.054	1
chr11:101589341-101589487:B1-Mus1.Alu.SINE	0.00770121	-0.337833	0	0.054	1
chr4:117346140-117346254:L2b.L2.LINE	0.00770121	-0.337833	0	0.054	1
chr6:67168692-67168774:MLTR14.ERV1.LTR	0.00770121	-0.337833	0	0.054	1
chr5:137720981-137721300:ERVB7-1-LTR-MM.ERVK.LTR	0.00771729	-0.673532	0	0.071	1
chr17:27080173-27080190:ID4.ID.SINE	0.00772019	-0.351271	0	0.054	1
chr17:27080190-27080256:ID.ID.SINE	0.00772019	-0.351271	0	0.054	1
chrX:169106233-169106292:L2a.L2.LINE	0.00772334	-0.579861	0	0.071	1
chr6:94378390-94378777:MTC.ERVL-MaLR.LTR	0.00772365	-1.15616	0.014	0.107	1
chr3:100821032-100821116:L2c.L2.LINE	0.00772728	0.968097	0.159	0.018	1
chr1:10224729-10226410:Lx3-Mus.L1.LINE	0.00773045	-0.557591	0	0.071	1
chr15:58034613-58034749:MIRc.MIR.SINE	0.00773173	-0.752493	0	0.071	1
chr8:33855732-33856029:L1MB4.L1.LINE	0.00773564	-0.330108	0	0.054	1
chr4:151880419-151880600:B3.B2.SINE	0.00773879	-0.714615	0	0.071	1
chr8:70537874-70538098:L1MB5.L1.LINE	0.00773907	-0.669283	0	0.071	1
chr14:30761304-30761537:L2a.L2.LINE	0.00773952	-0.765819	0	0.071	1
chr11:51403708-51404129:MLTR11B.ERVK.LTR	0.00774441	-0.663751	0	0.071	1
chr11:44821728-44821845:RSINE1.B4.SINE	0.00775189	-0.531135	0	0.071	1
chr8:70752239-70752364:ID-B1.B4.SINE	0.00776128	1.09509	0.188	0.036	1
chr16:96144848-96145030:B2-Mm1a.B2.SINE	0.00776408	-0.342922	0	0.054	1
chr8:84703334-84703416:PB1D7.Alu.SINE	0.0077721	-0.655076	0	0.071	1
chr12:112450912-112451124:B3.B2.SINE	0.00777521	-0.732004	0	0.071	1
chr4:147559066-147559530:Lx8.L1.LINE	0.00778524	1.15652	0.116	0.018	1
chr18:61397742-61397878:MIRc.MIR.SINE	0.00779561	-0.31511	0	0.054	1
chr1:88661425-88661712:MLT1D.ERVL-MaLR.LTR	0.00779661	0.833466	0.087	0	1
chr2:57137488-57137581:PB1D9.Alu.SINE	0.00781244	0.821206	0.087	0	1
chr5:135168066-135168141:B1-Mur4.Alu.SINE	0.00781976	0.819524	0.087	0	1
chr14:67608074-67608239:RSINE1.B4.SINE	0.00784602	-0.579602	0	0.071	1
chr15:9523611-9523880:B4A.B4.SINE	0.00785558	0.79439	0.087	0	1
chr12:16021298-16021838:Lx8.L1.LINE	0.00785701	-0.78297	0.029	0.125	1
chr5:146567182-146567381:B3.B2.SINE	0.00786101	-0.582977	0	0.071	1
chr1:80313127-80315217:Lx5.L1.LINE	0.00786272	-0.623581	0	0.071	1
chr10:45236495-45237047:L1-Mur3.L1.LINE	0.00786317	0.795248	0.087	0	1
chr19:49718592-49718883:RMER1C.Other.Other	0.00787142	0.750355	0.101	0	1
chr11:108104511-108104904:MTD.ERVL-MaLR.LTR	0.00787857	-0.661983	0	0.071	1
chr2:121509501-121509672:B4A.B4.SINE	0.00789809	-0.655324	0	0.071	1
chr4:43186287-43186483:RMER4A.ERVK.LTR	0.00791165	1.10357	0.087	0	1
chr14:60799998-60800129:B1F2.Alu.SINE	0.00791398	-0.569711	0	0.071	1
chr12:112826441-112826548:B1-Mur4.Alu.SINE	0.0079376	-0.421946	0	0.054	1
chr7:127480388-127480657:L2c.L2.LINE	0.0079376	-0.468582	0	0.054	1
chr11:59196445-59196611:MTE-int.ERVL-MaLR.LTR	0.00794196	1.09256	0.159	0.018	1
chr13:111075732-111076071:Lx4A.L1.LINE	0.00794544	-1.11729	0	0.089	1
chr6:112471627-112471787:MIR.MIR.SINE	0.00796399	0.864853	0.087	0	1
chr5:73162418-73163180:RMER6A.ERVK.LTR	0.00797392	1.01101	0.087	0	1
chr11:110450655-110450981:BLACKJACK.hAT-Blackjack.DNA	0.00798587	0.719692	0.087	0	1
chr4:59582257-59582401:B1-Mur1.Alu.SINE	0.00798806	-0.309597	0	0.054	1
chr5:111159500-111159777:MLT1E1A.ERVL-MaLR.LTR	0.00798964	0.871244	0.087	0	1
chr6:129284385-129284474:MIRc.MIR.SINE	0.00799047	-0.609253	0	0.071	1
chr7:128528777-128528920:RSINE1.B4.SINE	0.0079924	-0.570254	0	0.071	1
chr14:53751183-53751334:MLT1E.ERVL-MaLR.LTR	0.00799373	-0.66482	0.014	0.125	1
chr11:76889475-76889878:RLTR35B-MM.ERVL.LTR	0.00799419	-0.561298	0.014	0.107	1
chr16:23218833-23219001:B3.B2.SINE	0.0080116	1.05558	0.13	0.018	1
chr6:83169632-83169784:B2-Mm2.B2.SINE	0.00801559	-0.351126	0	0.054	1
chr7:29853760-29854032:MT2B1.ERVL.LTR	0.00802138	-0.54906	0	0.071	1
chr1:9414016-9420236:Lx3-Mus.L1.LINE	0.00803105	-1.05436	0	0.071	1
chr5:34547530-34547719:B3.B2.SINE	0.00803822	-0.318664	0	0.054	1
chr17:30423446-30423610:L2.L2.LINE	0.00804421	0.905832	0.101	0	1
chr6:140706913-140707143:B4.B4.SINE	0.00804821	-0.52774	0.014	0.089	1
chr11:55039220-55039328:B1-Mus2.Alu.SINE	0.00807603	0.727389	0.087	0	1
chr13:24965386-24965751:ERVB7-2-LTR-MM.ERVK.LTR	0.00807657	-0.763344	0	0.071	1
chr12:86714215-86714356:Lx8.L1.LINE	0.00808705	-0.946957	0.029	0.161	1
chr8:70610529-70610672:RSINE1.B4.SINE	0.00808995	0.825093	0.101	0	1
chrX:136992698-136992811:MIRb.MIR.SINE	0.00809479	-0.768348	0	0.071	1
chr11:116074876-116075021:B1-Mur1.Alu.SINE	0.00810407	-0.541086	0	0.071	1
chr9:90226859-90227028:B3A.B2.SINE	0.00811669	-0.567835	0	0.071	1
chr6:30035273-30035471:ID-B1.B4.SINE	0.00812585	-0.315193	0	0.054	1
chr14:118690860-118691036:B2-Mm2.B2.SINE	0.00812604	-0.524973	0.029	0.125	1
chr16:29817070-29817272:L2a.L2.LINE	0.00814689	-0.326052	0	0.054	1
chr9:121286370-121286491:ID-B1.B4.SINE	0.00815414	-0.553436	0	0.071	1
chr12:117507684-117507972:ORR1E.ERVL-MaLR.LTR	0.00815811	-0.628312	0	0.071	1
chr4:44104960-44105163:Tigger1.TcMar-Tigger.DNA	0.00816153	-0.31454	0	0.054	1
chr8:123628979-123629082:PB1D9.Alu.SINE	0.00816442	-0.641028	0	0.071	1
chr17:21702208-21703042:RMER17A2.ERVK.LTR	0.00817498	-1.23103	0.014	0.125	1
chr9:109985380-109985476:B1-Mur2.Alu.SINE	0.0081757	-0.320832	0	0.054	1
chr1:119649179-119649279:B1-Mur1.Alu.SINE	0.00817699	-0.644765	0	0.071	1
chr2:120977008-120977079:MIRc.MIR.SINE	0.00818346	-0.715416	0	0.071	1
chr11:64047057-64047132:L2a.L2.LINE	0.00819448	-0.557513	0	0.071	1
chr5:105146524-105146937:RLTR9E.ERVK.LTR	0.00820045	0.903196	0.072	0	1
chr18:80178301-80178485:ORR1C2.ERVL-MaLR.LTR	0.00820053	-0.791881	0	0.071	1
chr5:92997128-92997206:L2b.L2.LINE	0.00820103	0.829331	0.087	0	1
chr18:11418768-11419080:MTD.ERVL-MaLR.LTR	0.00820669	-0.503376	0	0.054	1
chr13:40978690-40978771:ID4-.ID.SINE	0.00820729	1.11071	0.188	0.036	1
chr12:104990760-104990874:MIR.MIR.SINE	0.00820799	-0.723742	0.014	0.107	1
chr2:75019430-75019767:LTR52.ERVL.LTR	0.00820827	1.12991	0.377	0.161	1
chr5:121330118-121330536:IAPLTR2a.ERVK.LTR	0.00821153	-0.578755	0	0.071	1
chr2:144368618-144368687:PB1D10.Alu.SINE	0.00821967	-0.968376	0.029	0.161	1
chr3:94677065-94684702:MMERGLN-int.ERV1.LTR	0.00826854	-1.2989	0	0.089	1
chr1:131995185-131995358:B3.B2.SINE	0.00826984	-0.342539	0	0.054	1
chr6:137156519-137156809:ORR1E.ERVL-MaLR.LTR	0.00827293	-0.666911	0	0.071	1
chr14:34312270-34312396:URR1A.hAT-Charlie.DNA	0.00828236	-0.317193	0	0.054	1
chr4:86810515-86810729:RCHARR1.hAT-Charlie.DNA	0.00829411	-0.320557	0	0.054	1
chr5:45448800-45449026:MTD.ERVL-MaLR.LTR	0.00831792	-0.377485	0	0.054	1
chr6:135198540-135198641:MIRc.MIR.SINE	0.00831792	-0.530073	0	0.054	1
chr12:102262056-102262267:MLT1C.ERVL-MaLR.LTR	0.00833221	0.774531	0.072	0	1
chr17:4645406-4645773:MTE2b.ERVL-MaLR.LTR	0.00833259	0.738635	0.101	0	1
chr7:24300329-24300470:RSINE1.B4.SINE	0.00833292	-0.588611	0	0.071	1
chr6:55016991-55017052:ID4-.ID.SINE	0.00833321	-0.572102	0	0.071	1
chr11:48826871-48826951:PB1D11.Alu.SINE	0.00833775	-0.307928	0	0.054	1
chr15:3233453-3233883:MLTR18-MM.ERVK.LTR	0.0083515	-0.322043	0	0.054	1
chr2:165250883-165251052:MIR3.MIR.SINE	0.0083515	-0.438529	0	0.054	1
chr10:81292469-81292620:MT2B.ERVL.LTR	0.00836298	-0.903868	0.029	0.161	1
chr6:115544996-115545183:ID-B1.B4.SINE	0.00836856	-0.565787	0	0.071	1
chr8:84974473-84974673:B3.B2.SINE	0.00838676	-0.692956	0	0.071	1
chr9:60478438-60478688:B4A.B4.SINE	0.00839846	-0.604041	0	0.071	1
chr6:145553048-145553203:L1M4b.L1.LINE	0.00840068	-0.317561	0	0.054	1
chr15:10375021-10375267:Lx10.L1.LINE	0.00840118	0.881521	0.072	0	1
chr14:54843882-54843970:L1M4.L1.LINE	0.00840794	-0.326537	0	0.054	1
chr7:127995888-127996391:RLTR30E-MM.ERV1.LTR	0.00840794	-0.326537	0	0.054	1
chr16:29865560-29865716:MIRc.MIR.SINE	0.00842594	0.863884	0.101	0	1
chr2:112262914-112263069:B3.B2.SINE	0.00842803	-1.17729	0	0.089	1
chr5:111556193-111556336:RLTR31D-MM.ERVK.LTR	0.00843518	0.970361	0.087	0	1
chr4:148326353-148326613:MTE2a.ERVL-MaLR.LTR	0.00844443	-0.582	0	0.071	1
chr11:53809577-53809918:LTR33.ERVL.LTR	0.00845017	-0.590955	0	0.071	1
chr14:40963168-40963264:MT2B.ERVL.LTR	0.00846085	-0.59858	0	0.071	1
chr14:40963181-40963307:B1-Mur3.Alu.SINE	0.00846085	-0.59858	0	0.071	1
chr2:14823446-14823561:B1F.Alu.SINE	0.00848594	-0.426587	0	0.054	1
chr2:178055820-178056067:RMER6BA.ERVK.LTR	0.00848628	0.822134	0.087	0	1
chr16:91546302-91546380:ID-B1.B4.SINE	0.00850293	-0.447414	0	0.054	1
chr10:8073552-8073910:L1MC5a.L1.LINE	0.00850476	-0.711182	0	0.071	1
chr7:34784945-34785222:L1MB8.L1.LINE	0.00850481	0.950151	0.087	0	1
chr19:14080668-14080822:B3.B2.SINE	0.00850871	-0.792761	0	0.071	1
chr4:118517744-118519025:L2.L2.LINE	0.00851174	-0.411431	0	0.054	1
chr17:56406847-56407698:RMER17A2.ERVK.LTR	0.00851479	-0.761638	0	0.071	1
chr7:132611076-132611212:RSINE1.B4.SINE	0.0085178	-0.549242	0	0.071	1
chr12:59041174-59041327:L1-Mus3.L1.LINE	0.00851795	-0.804184	0	0.071	1
chr16:91277026-91277541:RLTR28.ERVL.LTR	0.00851901	-0.67302	0	0.071	1
chr7:67617241-67617433:ID-B1.B4.SINE	0.00853294	1.05466	0.087	0	1
chr14:79500693-79500999:L2.L2.LINE	0.00853651	-0.737594	0.029	0.143	1
chr1:119934671-119935095:RMER15.ERVL.LTR	0.00854143	0.947982	0.072	0	1
chr3:69163174-69163317:ERVL-int.ERVL.LTR	0.0085498	-0.768015	0	0.071	1
chr7:31089703-31090048:ORR1D2.ERVL-MaLR.LTR	0.00855786	-0.789294	0.043	0.161	1
chr10:128747281-128747424:B1-Mus1.Alu.SINE	0.00856513	-0.79434	0	0.071	1
chrX:155193560-155193788:MER34A.ERV1.LTR	0.00857803	1.00255	0.087	0	1
chr6:6132033-6132399:ORR1E.ERVL-MaLR.LTR	0.00858255	-0.623469	0	0.071	1
chr15:76298901-76299596:RMER6A.ERVK.LTR	0.00858764	-0.431073	0	0.054	1
chr5:102055309-102055509:MTD.ERVL-MaLR.LTR	0.00859279	-0.569666	0	0.071	1
chr4:3660456-3660891:L1-Mus2.L1.LINE	0.00860498	-0.718163	0.014	0.107	1
chr9:78038809-78039018:RSINE1.B4.SINE	0.00862211	-0.582611	0	0.071	1
chr8:41043955-41044223:L1MB1.L1.LINE	0.00863234	-1.06494	0	0.089	1
chr6:117909221-117909373:B1-Mm.Alu.SINE	0.0086487	-0.606955	0	0.071	1
chr17:18342018-18343736:ERVB4-1-I-MM-int.ERVK.LTR	0.008649	-0.329597	0	0.054	1
chr7:57985046-57985342:MTD.ERVL-MaLR.LTR	0.00866283	0.770246	0.101	0	1
chr15:67077729-67078176:RLTR23.ERV1.LTR	0.0086778	-0.536018	0	0.071	1
chr14:40895728-40895976:L2a.L2.LINE	0.0086898	-0.93805	0	0.071	1
chr9:22230711-22230852:B2-Mm2.B2.SINE	0.00869298	-0.7462	0	0.071	1
chr17:21367709-21370586:MMERVK9C-I-int.ERVK.LTR	0.00869389	-0.869829	0	0.071	1
chr13:64310591-64310742:B1-Mur3.Alu.SINE	0.00869438	0.805361	0.072	0	1
chr11:103027547-103027852:Lx9.L1.LINE	0.00869915	-0.977517	0	0.089	1
chr7:28373178-28373344:B1-Mur1.Alu.SINE	0.00869958	0.827355	0.319	0.107	1
chr8:112296920-112297415:RMER19C.ERVK.LTR	0.00871249	-0.673031	0	0.071	1
chr6:34877714-34877790:MIRc.MIR.SINE	0.00872903	0.695699	0.101	0	1
chr11:56064613-56064804:ID-B1.B4.SINE	0.00875072	-0.505909	0	0.054	1
chr11:85924733-85924876:ID-B1.B4.SINE	0.00875131	-0.641381	0	0.071	1
chr2:70147056-70147443:MTD.ERVL-MaLR.LTR	0.00877355	-0.670107	0	0.071	1
chr1:125256030-125256203:MTEa.ERVL-MaLR.LTR	0.00878594	-0.307397	0	0.054	1
chr18:34379789-34379964:MTD.ERVL-MaLR.LTR	0.00878594	-0.307397	0	0.054	1
chr9:109046343-109046431:B1-Mur2.Alu.SINE	0.00878769	-0.70927	0	0.071	1
chr5:132923453-132923556:LTR33.ERVL.LTR	0.00880092	0.809521	0.072	0	1
chr2:170851628-170851879:MamRep1527.LTR.LTR	0.00882402	0.79884	0.087	0	1
chr7:45117850-45118213:MLTR11A.ERVK.LTR	0.00883039	-0.425048	0	0.054	1
chr6:134298167-134298584:MLT1G.ERVL-MaLR.LTR	0.0088373	1.0741	0.087	0	1
chr10:56106611-56106784:MTD.ERVL-MaLR.LTR	0.00884029	-0.889643	0.029	0.143	1
chr11:75747587-75747773:ID-B1.B4.SINE	0.00884685	-0.30103	0	0.054	1
chr13:110403744-110404205:LTR33A.ERVL.LTR	0.00884702	1.07819	0.145	0.018	1
chr5:33682482-33683452:RMER19A.ERVK.LTR	0.00885171	-1.01334	0.029	0.143	1
chr9:111059341-111059433:L1-Rod.L1.LINE	0.00885175	-0.685807	0.014	0.107	1
chr9:21806074-21806222:RSINE1.B4.SINE	0.00885464	-0.843829	0	0.071	1
chr12:4720039-4720372:BGLII-B.ERVK.LTR	0.00885987	-0.390864	0	0.054	1
chr6:56921362-56921936:RMER4B.ERVK.LTR	0.00886479	-0.312948	0	0.054	1
chr7:103942645-103942886:Lx3A.L1.LINE	0.00886614	-0.607682	0	0.071	1
chr5:88791659-88791816:B3A.B2.SINE	0.00887219	-0.449108	0.014	0.089	1
chr5:63755343-63755673:ORR1D2.ERVL-MaLR.LTR	0.00887653	-0.336933	0	0.054	1
chr19:10759513-10759743:L2a.L2.LINE	0.00888202	-0.765454	0	0.071	1
chr16:60261929-60262457:RMER15.ERVL.LTR	0.00888233	0.847933	0.087	0	1
chr1:13593371-13593522:ORR1D2.ERVL-MaLR.LTR	0.00888836	-0.733754	0.014	0.107	1
chr8:123319767-123319940:B2-Mm1a.B2.SINE	0.00889442	-1.17588	0.029	0.143	1
chr11:77766343-77766402:MIR3.MIR.SINE	0.00890717	-0.429409	0	0.054	1
chr9:61380479-61380738:L2b.L2.LINE	0.00890717	-0.349687	0	0.054	1
chr12:112618195-112618236:MIRc.MIR.SINE	0.00890854	-0.72816	0.014	0.107	1
chr15:40131111-40131187:L1MB7.L1.LINE	0.00890872	-0.341637	0	0.054	1
chr5:146824549-146824742:MTEa.ERVL-MaLR.LTR	0.00892523	-0.69481	0	0.071	1
chr5:63966393-63966539:B1-Mus1.Alu.SINE	0.00892677	-0.43659	0	0.054	1
chr2:5378818-5379041:MER2.TcMar-Tigger.DNA	0.00893265	-0.820164	0	0.071	1
chr11:72052778-72053162:ORR1F.ERVL-MaLR.LTR	0.00893321	-0.55745	0.014	0.107	1
chr8:33805810-33805922:RSINE1.B4.SINE	0.00894127	0.838586	0.087	0	1
chr18:12808558-12808628:L1M3de.L1.LINE	0.00894274	-0.322006	0	0.054	1
chr8:117282123-117282223:B3A.B2.SINE	0.00894274	-0.322006	0	0.054	1
chr13:23964282-23964642:ORR1E.ERVL-MaLR.LTR	0.00897339	-0.383147	0	0.054	1
chr16:34738714-34739032:ORR1B1.ERVL-MaLR.LTR	0.00897872	-0.451837	0	0.054	1
chr16:92880735-92880908:ORR1E.ERVL-MaLR.LTR	0.00898484	-1.02714	0	0.089	1
chr6:100164007-100164269:L2b.L2.LINE	0.00898676	-0.718519	0	0.071	1
chr2:157537139-157537377:L2.L2.LINE	0.00898949	-0.314937	0	0.054	1
chr15:76640235-76640381:B1-Mus2.Alu.SINE	0.00899124	0.733142	0.087	0	1
chr10:12876270-12876625:RLTR15.ERVK.LTR	0.00899727	0.874654	0.072	0	1
chr5:148944039-148944520:RLTR18B.ERVK.LTR	0.00900647	-0.954836	0.014	0.125	1
chr13:98427862-98428203:RLTRETN-Mm.ERVK.LTR	0.00901376	-0.67789	0	0.071	1
chr9:53174720-53175140:Lx8.L1.LINE	0.00901998	-0.925265	0.014	0.107	1
chr11:76894534-76894597:PB1D10.Alu.SINE	0.0090258	0.727486	0.087	0	1
chr11:76894609-76894831:B4A.B4.SINE	0.0090258	0.727486	0.087	0	1
chr5:91960129-91960391:Charlie1a.hAT-Charlie.DNA	0.0090322	0.708398	0.072	0	1
chr10:122984328-122984482:RMER16-Mm.ERVK.LTR	0.00903422	0.803175	0.087	0	1
chr10:40522113-40522602:L1MEi.L1.LINE	0.00903559	0.787554	0.087	0	1
chr14:87301299-87301664:RLTR8.ERVK.LTR	0.00903593	-0.443652	0	0.054	1
chr8:36112742-36113092:ORR1E.ERVL-MaLR.LTR	0.00909996	1.16241	0.174	0.036	1
chr7:100188252-100188553:LTR16A1.ERVL.LTR	0.00910001	-0.358951	0	0.054	1
chr8:128653040-128653434:RLTR10.ERVK.LTR	0.00910113	-0.328524	0	0.054	1
chr6:112835346-112836006:L1MC2.L1.LINE	0.00910326	-0.625987	0	0.071	1
[truncated: 14,841 more rows]

## Sheet: Table S3
Table S3. Cell type-specific open TEs.
	p_val	avg_log2FC	pct.1	pct.2	p_val_adj	cluster	gene
chr16:13311306-13311940:Lx8.L1.LINE	6.2204e-16	1.38976	0.284	0.05	4.19852e-11	VEC	chr16:13311306-13311940:Lx8.L1.LINE
chr7:99401543-99401610:MIR.MIR.SINE	6.10555e-14	1.21815	0.228	0.033	4.121e-09	VEC	chr7:99401543-99401610:MIR.MIR.SINE
chr7:83511759-83512066:ORR1F.ERVL-MaLR.LTR	1.12817e-13	1.20699	0.182	0.013	7.61469e-09	VEC	chr7:83511759-83512066:ORR1F.ERVL-MaLR.LTR
chr3:138877732-138878135:MTB-Mm.ERVL-MaLR.LTR	4.61756e-13	1.19077	0.234	0.038	3.11667e-08	VEC	chr3:138877732-138878135:MTB-Mm.ERVL-MaLR.LTR
chr14:32005615-32006006:MTD.ERVL-MaLR.LTR	8.12042e-13	1.07545	0.274	0.058	5.48096e-08	VEC	chr14:32005615-32006006:MTD.ERVL-MaLR.LTR
chr12:73620256-73620564:L2b.L2.LINE	2.39062e-12	1.0892	0.234	0.038	1.61357e-07	VEC	chr12:73620256-73620564:L2b.L2.LINE
chr10:13230128-13230432:B4A.B4.SINE	7.36509e-12	0.952179	0.144	0.004	4.97114e-07	VEC	chr10:13230128-13230432:B4A.B4.SINE
chr1:119884920-119885188:ORR1E.ERVL-MaLR.LTR	1.40942e-11	1.03163	0.192	0.025	9.51303e-07	VEC	chr1:119884920-119885188:ORR1E.ERVL-MaLR.LTR
chr11:4466366-4466847:MLTR14.ERV1.LTR	1.78904e-11	1.15335	0.203	0.033	1.20753e-06	VEC	chr11:4466366-4466847:MLTR14.ERV1.LTR
chr17:68106429-68106804:MTEb.ERVL-MaLR.LTR	1.89384e-11	0.971744	0.131	0.004	1.27827e-06	VEC	chr17:68106429-68106804:MTEb.ERVL-MaLR.LTR
chr17:53573144-53573486:RLTR19-int.ERVK.LTR	3.69426e-11	1.03873	0.139	0.008	2.49348e-06	VEC	chr17:53573144-53573486:RLTR19-int.ERVK.LTR
chr11:68602454-68602940:MLT1E2.ERVL-MaLR.LTR	4.81899e-11	1.07894	0.197	0.029	3.25263e-06	VEC	chr11:68602454-68602940:MLT1E2.ERVL-MaLR.LTR
chr5:147826757-147827128:L2a.L2.LINE	4.99377e-11	1.01356	0.133	0.008	3.3706e-06	VEC	chr5:147826757-147827128:L2a.L2.LINE
chr1:73929421-73929611:MER58A.hAT-Charlie.DNA	5.32324e-11	0.940469	0.128	0.004	3.59297e-06	VEC	chr1:73929421-73929611:MER58A.hAT-Charlie.DNA
chr2:60883859-60884292:MLT1M.ERVL-MaLR.LTR	6.51008e-11	0.981419	0.228	0.046	4.39404e-06	VEC	chr2:60883859-60884292:MLT1M.ERVL-MaLR.LTR
chr16:31472494-31472590:MER5A.hAT-Charlie.DNA	7.04497e-11	0.987067	0.131	0.008	4.75508e-06	VEC	chr16:31472494-31472590:MER5A.hAT-Charlie.DNA
chr3:137322301-137322520:MIR.MIR.SINE	1.46906e-10	0.932524	0.328	0.108	9.91555e-06	VEC	chr3:137322301-137322520:MIR.MIR.SINE
chr14:55857673-55857923:ORR1F.ERVL-MaLR.LTR	1.53542e-10	1.02153	0.193	0.033	1.03635e-05	VEC	chr14:55857673-55857923:ORR1F.ERVL-MaLR.LTR
chr9:21104278-21104564:B4.B4.SINE	1.79157e-10	0.806957	0.102	0	1.20924e-05	VEC	chr9:21104278-21104564:B4.B4.SINE
chr2:163082783-163082843:L2b.L2.LINE	1.82137e-10	0.914778	0.225	0.042	1.22935e-05	VEC	chr2:163082783-163082843:L2b.L2.LINE
chr7:89537508-89537881:L2.L2.LINE	2.61429e-10	1.05758	0.162	0.021	1.76454e-05	VEC	chr7:89537508-89537881:L2.L2.LINE
chr8:83656954-83657051:L2.L2.LINE	2.95309e-10	0.988641	0.231	0.054	1.99322e-05	VEC	chr8:83656954-83657051:L2.L2.LINE
chr16:32312244-32312691:RLTR41.ERV1.LTR	4.41844e-10	1.01662	0.116	0.004	2.98227e-05	VEC	chr16:32312244-32312691:RLTR41.ERV1.LTR
chr1:91961207-91961285:Charlie1.hAT-Charlie.DNA	7.84536e-10	0.697217	0.097	0	5.2953e-05	VEC	chr1:91961207-91961285:Charlie1.hAT-Charlie.DNA
chr15:59053278-59053455:ID-B1.B4.SINE	8.98103e-10	0.955961	0.174	0.025	6.06184e-05	VEC	chr15:59053278-59053455:ID-B1.B4.SINE
chr18:4859371-4859608:B4A.B4.SINE	1.29752e-09	1.04311	0.185	0.033	8.75775e-05	VEC	chr18:4859371-4859608:B4A.B4.SINE
chr11:57850947-57851201:LTR16A1.ERVL.LTR	1.41558e-09	1.0554	0.144	0.017	9.55462e-05	VEC	chr11:57850947-57851201:LTR16A1.ERVL.LTR
chr3:95121498-95121895:LTR10-RN.ERVK.LTR	1.86423e-09	0.765746	0.446	0.204	0.000125828	VEC	chr3:95121498-95121895:LTR10-RN.ERVK.LTR
chr16:18727901-18728197:ORR1E.ERVL-MaLR.LTR	2.37815e-09	0.967357	0.225	0.058	0.000160515	VEC	chr16:18727901-18728197:ORR1E.ERVL-MaLR.LTR
chr9:70977167-70977308:B1-Mur1.Alu.SINE	2.41688e-09	0.968663	0.141	0.017	0.00016313	VEC	chr9:70977167-70977308:B1-Mur1.Alu.SINE
chr7:82921978-82922272:MER67A.ERV1.LTR	2.52055e-09	0.891464	0.175	0.029	0.000170127	VEC	chr7:82921978-82922272:MER67A.ERV1.LTR
chr6:129527524-129527724:HAL1.L1.LINE	3.20675e-09	0.865493	0.13	0.013	0.000216443	VEC	chr6:129527524-129527724:HAL1.L1.LINE
chr1:165653425-165653739:L2b.L2.LINE	3.8598e-09	0.75762	0.225	0.05	0.000260521	VEC	chr1:165653425-165653739:L2b.L2.LINE
chr19:46635898-46636011:RSINE1.B4.SINE	3.98628e-09	0.956121	0.18	0.033	0.000269058	VEC	chr19:46635898-46636011:RSINE1.B4.SINE
chr11:114866929-114867056:ID-B1.B4.SINE	4.29166e-09	0.791921	0.11	0.004	0.00028967	VEC	chr11:114866929-114867056:ID-B1.B4.SINE
chr17:46879958-46880211:ORR1F.ERVL-MaLR.LTR	5.70206e-09	0.770381	0.311	0.108	0.000384866	VEC	chr17:46879958-46880211:ORR1F.ERVL-MaLR.LTR
chr5:21144555-21144820:MLT1N2.ERVL-MaLR.LTR	6.31682e-09	0.706355	0.403	0.179	0.00042636	VEC	chr5:21144555-21144820:MLT1N2.ERVL-MaLR.LTR
chr12:27550219-27550523:ORR1E.ERVL-MaLR.LTR	6.42813e-09	0.869516	0.169	0.029	0.000433873	VEC	chr12:27550219-27550523:ORR1E.ERVL-MaLR.LTR
chr10:6539876-6540270:LTR10-RN.ERVK.LTR	6.43535e-09	0.926888	0.154	0.025	0.00043436	VEC	chr10:6539876-6540270:LTR10-RN.ERVK.LTR
chr6:145628849-145629058:URR1A.hAT-Charlie.DNA	6.86197e-09	0.869058	0.185	0.038	0.000463155	VEC	chr6:145628849-145629058:URR1A.hAT-Charlie.DNA
chr9:42428151-42428423:L2a.L2.LINE	8.48047e-09	0.908214	0.162	0.029	0.000572398	VEC	chr9:42428151-42428423:L2a.L2.LINE
chr12:99741683-99742409:Lx9.L1.LINE	1.02578e-08	0.856666	0.149	0.021	0.000692358	VEC	chr12:99741683-99742409:Lx9.L1.LINE
chr9:105498183-105498455:B4.B4.SINE	1.17226e-08	0.785087	0.12	0.008	0.000791231	VEC	chr9:105498183-105498455:B4.B4.SINE
chr10:39174906-39175203:MTE2a.ERVL-MaLR.LTR	1.41409e-08	0.877483	0.195	0.042	0.000954455	VEC	chr10:39174906-39175203:MTE2a.ERVL-MaLR.LTR
chr2:93097763-93097939:Tigger17c.TcMar-Tigger.DNA	1.42353e-08	0.826734	0.095	0.004	0.000960825	VEC	chr2:93097763-93097939:Tigger17c.TcMar-Tigger.DNA
chr1:39877968-39878399:L1MA9.L1.LINE	1.50177e-08	0.88696	0.21	0.05	0.00101363	VEC	chr1:39877968-39878399:L1MA9.L1.LINE
chr8:64763781-64764013:B4.B4.SINE	1.55111e-08	0.737327	0.079	0	0.00104694	VEC	chr8:64763781-64764013:B4.B4.SINE
chr11:52094473-52094587:PB1D7.Alu.SINE	1.59509e-08	0.812107	0.139	0.017	0.00107662	VEC	chr11:52094473-52094587:PB1D7.Alu.SINE
chr7:123338433-123338897:MLT1D.ERVL-MaLR.LTR	1.67936e-08	0.825612	0.279	0.092	0.0011335	VEC	chr7:123338433-123338897:MLT1D.ERVL-MaLR.LTR
chr6:120090961-120091052:MER58A.hAT-Charlie.DNA	1.75165e-08	0.804277	0.128	0.013	0.00118229	VEC	chr6:120090961-120091052:MER58A.hAT-Charlie.DNA
chr14:25725833-25725954:L3.CR1.LINE	1.86787e-08	0.906291	0.118	0.013	0.00126074	VEC	chr14:25725833-25725954:L3.CR1.LINE
chr4:19310978-19311679:RMER6D.ERVK.LTR	2.43652e-08	0.744968	0.077	0	0.00164456	VEC	chr4:19310978-19311679:RMER6D.ERVK.LTR
chr4:46257349-46257487:L2c.L2.LINE	2.47659e-08	0.820372	0.107	0.008	0.0016716	VEC	chr4:46257349-46257487:L2c.L2.LINE
chr6:49692059-49692486:LTR33.ERVL.LTR	2.84665e-08	0.924599	0.134	0.021	0.00192137	VEC	chr6:49692059-49692486:LTR33.ERVL.LTR
chr5:110476980-110477077:MIR.MIR.SINE	3.19238e-08	0.814881	0.138	0.021	0.00215473	VEC	chr5:110476980-110477077:MIR.MIR.SINE
chr13:52016934-52017126:ORR1E.ERVL-MaLR.LTR	3.30628e-08	0.765178	0.093	0.004	0.00223161	VEC	chr13:52016934-52017126:ORR1E.ERVL-MaLR.LTR
chr15:59089861-59090069:LTR33.ERVL.LTR	3.33861e-08	0.874624	0.292	0.112	0.00225343	VEC	chr15:59089861-59090069:LTR33.ERVL.LTR
chr14:7851444-7851832:MLTR14.ERV1.LTR	3.45591e-08	0.834214	0.239	0.067	0.0023326	VEC	chr14:7851444-7851832:MLTR14.ERV1.LTR
chr17:84639878-84640343:RLTR23.ERV1.LTR	3.47773e-08	0.769446	0.128	0.013	0.00234733	VEC	chr17:84639878-84640343:RLTR23.ERV1.LTR
chr2:29579838-29579968:MLT1C.ERVL-MaLR.LTR	3.67057e-08	0.899101	0.174	0.038	0.00247749	VEC	chr2:29579838-29579968:MLT1C.ERVL-MaLR.LTR
chr9:75645382-75645545:ORR1E.ERVL-MaLR.LTR	3.85915e-08	0.901067	0.118	0.017	0.00260477	VEC	chr9:75645382-75645545:ORR1E.ERVL-MaLR.LTR
chr8:25304905-25305315:LTR81C.Gypsy.LTR	3.86789e-08	0.95357	0.169	0.038	0.00261067	VEC	chr8:25304905-25305315:LTR81C.Gypsy.LTR
chr14:120583880-120584107:ORR1E.ERVL-MaLR.LTR	4.08827e-08	0.813579	0.133	0.017	0.00275942	VEC	chr14:120583880-120584107:ORR1E.ERVL-MaLR.LTR
chr13:98803054-98803181:RSINE1.B4.SINE	4.20544e-08	0.733477	0.128	0.013	0.00283851	VEC	chr13:98803054-98803181:RSINE1.B4.SINE
chr3:32400160-32400317:L2c.L2.LINE	4.79633e-08	0.869399	0.121	0.017	0.00323733	VEC	chr3:32400160-32400317:L2c.L2.LINE
chr2:61062106-61062233:Tigger16b.TcMar-Tigger.DNA	5.45115e-08	0.859748	0.125	0.017	0.00367931	VEC	chr2:61062106-61062233:Tigger16b.TcMar-Tigger.DNA
chr6:97347003-97347104:MER53.hAT.DNA	5.4956e-08	0.610173	0.075	0	0.00370931	VEC	chr6:97347003-97347104:MER53.hAT.DNA
chr4:95154400-95154626:MIR.MIR.SINE	5.7281e-08	0.908159	0.118	0.017	0.00386624	VEC	chr4:95154400-95154626:MIR.MIR.SINE
chr4:150920921-150921362:RMER20C-Mm.ERVK.LTR	6.36424e-08	0.944124	0.187	0.046	0.00429561	VEC	chr4:150920921-150921362:RMER20C-Mm.ERVK.LTR
chr14:25624663-25624808:MER5A.hAT-Charlie.DNA	7.55364e-08	0.791234	0.126	0.017	0.0050984	VEC	chr14:25624663-25624808:MER5A.hAT-Charlie.DNA
chr6:54270967-54271116:L2c.L2.LINE	7.771e-08	0.608053	0.074	0	0.00524511	VEC	chr6:54270967-54271116:L2c.L2.LINE
chr15:72970140-72970717:Lx8.L1.LINE	8.27947e-08	0.833262	0.239	0.075	0.00558831	VEC	chr15:72970140-72970717:Lx8.L1.LINE
chr19:37481857-37481934:MLT1L.ERVL-MaLR.LTR	9.48175e-08	0.942732	0.2	0.058	0.0063998	VEC	chr19:37481857-37481934:MLT1L.ERVL-MaLR.LTR
chr15:77837169-77837384:L1MC4a.L1.LINE	1.08519e-07	0.921818	0.216	0.071	0.0073246	VEC	chr15:77837169-77837384:L1MC4a.L1.LINE
chr14:25639545-25639588:MIRc.MIR.SINE	1.09808e-07	0.580435	0.072	0	0.00741162	VEC	chr14:25639545-25639588:MIRc.MIR.SINE
chr5:143974025-143974576:RMER12B.ERVK.LTR	1.11129e-07	0.822162	0.131	0.021	0.00750079	VEC	chr5:143974025-143974576:RMER12B.ERVK.LTR
chr4:56840831-56840964:RSINE1.B4.SINE	1.13589e-07	0.790341	0.134	0.021	0.00766677	VEC	chr4:56840831-56840964:RSINE1.B4.SINE
chr5:124715329-124715465:B1-Mur3.Alu.SINE	1.28936e-07	0.842728	0.2	0.054	0.00870269	VEC	chr5:124715329-124715465:B1-Mur3.Alu.SINE
chr6:88363701-88363941:RMER15.ERVL.LTR	1.29017e-07	0.767568	0.113	0.013	0.00870815	VEC	chr6:88363701-88363941:RMER15.ERVL.LTR
chr8:72131700-72131962:B4A.B4.SINE	1.3002e-07	0.816088	0.148	0.029	0.00877586	VEC	chr8:72131700-72131962:B4A.B4.SINE
chr9:32948991-32949338:ORR1E.ERVL-MaLR.LTR	1.30931e-07	0.910682	0.207	0.062	0.00883733	VEC	chr9:32948991-32949338:ORR1E.ERVL-MaLR.LTR
chr18:35098816-35098889:LTR16B1.ERVL.LTR	1.42031e-07	0.845273	0.198	0.054	0.00958652	VEC	chr18:35098816-35098889:LTR16B1.ERVL.LTR
chr10:119742715-119743084:ORR1E.ERVL-MaLR.LTR	1.44759e-07	0.742126	0.089	0.004	0.00977064	VEC	chr10:119742715-119743084:ORR1E.ERVL-MaLR.LTR
chr14:121986121-121986185:ID4.ID.SINE	1.45931e-07	0.851454	0.211	0.062	0.00984974	VEC	chr14:121986121-121986185:ID4.ID.SINE
chr3:68858053-68858396:ORR1E.ERVL-MaLR.LTR	1.4727e-07	0.735166	0.098	0.008	0.00994012	VEC	chr3:68858053-68858396:ORR1E.ERVL-MaLR.LTR
chr12:52794131-52794417:MTD.ERVL-MaLR.LTR	1.50288e-07	0.711484	0.087	0.004	0.0101438	VEC	chr12:52794131-52794417:MTD.ERVL-MaLR.LTR
chr7:25012356-25012471:MLT1F.ERVL-MaLR.LTR	1.51904e-07	0.75056	0.085	0.004	0.0102529	VEC	chr7:25012356-25012471:MLT1F.ERVL-MaLR.LTR
chr18:55855193-55855549:MER21B.ERVL.LTR	1.56836e-07	0.606105	0.07	0	0.0105858	VEC	chr18:55855193-55855549:MER21B.ERVL.LTR
chr2:167589510-167589793:L2a.L2.LINE	1.59778e-07	0.840264	0.189	0.05	0.0107843	VEC	chr2:167589510-167589793:L2a.L2.LINE
chr5:132334163-132334357:B3.B2.SINE	1.93788e-07	0.61637	0.067	0	0.0130799	VEC	chr5:132334163-132334357:B3.B2.SINE
chr4:70329336-70330033:L1M2.L1.LINE	2.0267e-07	0.769313	0.107	0.008	0.0136794	VEC	chr4:70329336-70330033:L1M2.L1.LINE
chr7:120901652-120902007:ORR1E.ERVL-MaLR.LTR	2.09579e-07	0.745244	0.162	0.033	0.0141457	VEC	chr7:120901652-120902007:ORR1E.ERVL-MaLR.LTR
chr4:148676586-148676647:MIRb.MIR.SINE	2.1149e-07	0.672817	0.089	0.004	0.0142747	VEC	chr4:148676586-148676647:MIRb.MIR.SINE
chr2:168005955-168006018:MIRc.MIR.SINE	2.11757e-07	0.639636	0.089	0.004	0.0142927	VEC	chr2:168005955-168006018:MIRc.MIR.SINE
chr10:121891627-121892017:MLT2B4.ERVL.LTR	2.18753e-07	0.763246	0.111	0.013	0.014765	VEC	chr10:121891627-121892017:MLT2B4.ERVL.LTR
chr4:94741940-94742033:L3.CR1.LINE	2.28663e-07	0.625903	0.144	0.025	0.0154338	VEC	chr4:94741940-94742033:L3.CR1.LINE
chr12:40826011-40826233:LTR80A.ERVL.LTR	2.47379e-07	0.697647	0.118	0.013	0.0166971	VEC	chr12:40826011-40826233:LTR80A.ERVL.LTR
chr15:66932333-66932482:ID-B1.B4.SINE	2.50023e-07	0.807674	0.144	0.029	0.0168755	VEC	chr15:66932333-66932482:ID-B1.B4.SINE
chr9:37368893-37369293:MLT1B.ERVL-MaLR.LTR	2.55875e-07	0.759497	0.118	0.017	0.0172705	VEC	chr9:37368893-37369293:MLT1B.ERVL-MaLR.LTR
chr1:186683804-186683903:RLTR13C3.ERVK.LTR	2.65721e-07	0.787627	0.115	0.017	0.0179351	VEC	chr1:186683804-186683903:RLTR13C3.ERVK.LTR
chr11:103371166-103371304:MIRb.MIR.SINE	2.89711e-07	0.778407	0.167	0.042	0.0195544	VEC	chr11:103371166-103371304:MIRb.MIR.SINE
chr7:132364576-132364754:L2b.L2.LINE	2.91924e-07	0.563403	0.067	0	0.0197037	VEC	chr7:132364576-132364754:L2b.L2.LINE
chr15:38268766-38269014:MLT1C.ERVL-MaLR.LTR	2.98578e-07	0.697855	0.138	0.021	0.0201528	VEC	chr15:38268766-38269014:MLT1C.ERVL-MaLR.LTR
chr11:114810469-114810590:B4A.B4.SINE	3.33402e-07	0.700781	0.22	0.071	0.0225033	VEC	chr11:114810469-114810590:B4A.B4.SINE
chr10:43438399-43438553:B4A.B4.SINE	3.34753e-07	0.785623	0.136	0.025	0.0225945	VEC	chr10:43438399-43438553:B4A.B4.SINE
chr2:160748594-160748648:L2.L2.LINE	3.38698e-07	0.541037	0.067	0	0.0228608	VEC	chr2:160748594-160748648:L2.L2.LINE
chr3:153394270-153394575:ORR1E.ERVL-MaLR.LTR	3.39012e-07	0.767552	0.098	0.008	0.0228819	VEC	chr3:153394270-153394575:ORR1E.ERVL-MaLR.LTR
chr15:66932831-66933016:B2-Mm1a.B2.SINE	3.44526e-07	0.640923	0.087	0.004	0.0232541	VEC	chr15:66932831-66933016:B2-Mm1a.B2.SINE
chr2:168005759-168005859:MIR3.MIR.SINE	3.47296e-07	0.827594	0.146	0.033	0.0234411	VEC	chr2:168005759-168005859:MIR3.MIR.SINE
chr19:50439880-50440003:MER5A.hAT-Charlie.DNA	3.5922e-07	0.586915	0.066	0	0.0242459	VEC	chr19:50439880-50440003:MER5A.hAT-Charlie.DNA
chr2:158137914-158137990:MIRc.MIR.SINE	3.7077e-07	0.615339	0.064	0	0.0250255	VEC	chr2:158137914-158137990:MIRc.MIR.SINE
chr14:121986234-121986409:URR1A.hAT-Charlie.DNA	3.73169e-07	0.797414	0.215	0.067	0.0251874	VEC	chr14:121986234-121986409:URR1A.hAT-Charlie.DNA
chr15:88867759-88868129:ORR1F.ERVL-MaLR.LTR	4.31316e-07	0.670182	0.256	0.092	0.0291121	VEC	chr15:88867759-88868129:ORR1F.ERVL-MaLR.LTR
chr3:145797799-145797989:ORR1E.ERVL-MaLR.LTR	4.51668e-07	0.555491	0.064	0	0.0304858	VEC	chr3:145797799-145797989:ORR1E.ERVL-MaLR.LTR
chr11:108013394-108013453:MER58C.hAT-Charlie.DNA	4.90134e-07	0.553673	0.064	0	0.0330821	VEC	chr11:108013394-108013453:MER58C.hAT-Charlie.DNA
chr10:39175203-39175264:B1-Mur4.Alu.SINE	5.04818e-07	0.724347	0.152	0.029	0.0340732	VEC	chr10:39175203-39175264:B1-Mur4.Alu.SINE
chr10:91138311-91138596:ORR1B2.ERVL-MaLR.LTR	5.19607e-07	0.948936	0.144	0.038	0.0350714	VEC	chr10:91138311-91138596:ORR1B2.ERVL-MaLR.LTR
chr19:46635691-46635881:L1MEd.L1.LINE	5.27238e-07	0.765254	0.133	0.025	0.0355865	VEC	chr19:46635691-46635881:L1MEd.L1.LINE
chr6:85868598-85868740:MIRb.MIR.SINE	5.33751e-07	0.824161	0.162	0.042	0.036026	VEC	chr6:85868598-85868740:MIRb.MIR.SINE
chr9:98511921-98512175:ORR1E.ERVL-MaLR.LTR	5.4116e-07	0.745863	0.164	0.038	0.0365262	VEC	chr9:98511921-98512175:ORR1E.ERVL-MaLR.LTR
chr8:118679608-118679783:MIRb.MIR.SINE	5.46512e-07	0.692283	0.115	0.017	0.0368874	VEC	chr8:118679608-118679783:MIRb.MIR.SINE
chr2:27328675-27328733:MIR3.MIR.SINE	5.55151e-07	0.527133	0.064	0	0.0374705	VEC	chr2:27328675-27328733:MIR3.MIR.SINE
chr18:38008822-38009521:RMER1A.Other.Other	5.82365e-07	0.776211	0.098	0.013	0.0393073	VEC	chr18:38008822-38009521:RMER1A.Other.Other
chr7:83438938-83439292:L1-Mus3.L1.LINE	5.8282e-07	0.791581	0.108	0.017	0.039338	VEC	chr7:83438938-83439292:L1-Mus3.L1.LINE
chr10:39175262-39175577:ORR1A4.ERVL-MaLR.LTR	5.97509e-07	0.706591	0.123	0.017	0.0403294	VEC	chr10:39175262-39175577:ORR1A4.ERVL-MaLR.LTR
chr14:21581368-21581526:MamSINE1.tRNA.SINE	6.24736e-07	0.640532	0.062	0	0.0421672	VEC	chr14:21581368-21581526:MamSINE1.tRNA.SINE
chr7:19466903-19467127:L2b.L2.LINE	6.38666e-07	0.710231	0.143	0.029	0.0431074	VEC	chr7:19466903-19467127:L2b.L2.LINE
chr11:108013331-108013396:MER58A.hAT-Charlie.DNA	6.4406e-07	0.558563	0.062	0	0.0434715	VEC	chr11:108013331-108013396:MER58A.hAT-Charlie.DNA
chr18:46549453-46549824:MTB.ERVL-MaLR.LTR	6.59447e-07	0.784302	0.131	0.025	0.04451	VEC	chr18:46549453-46549824:MTB.ERVL-MaLR.LTR
chr7:109621152-109621335:L2a.L2.LINE	6.62335e-07	0.821822	0.159	0.038	0.044705	VEC	chr7:109621152-109621335:L2a.L2.LINE
chr6:97346772-97346911:RSINE1.B4.SINE	6.70712e-07	0.692878	0.092	0.008	0.0452704	VEC	chr6:97346772-97346911:RSINE1.B4.SINE
chr5:149164939-149165232:B4A.B4.SINE	7.07345e-07	0.64583	0.323	0.142	0.047743	VEC	chr5:149164939-149165232:B4A.B4.SINE
chr19:50439872-50439975:MER5A.hAT-Charlie.DNA	7.26579e-07	0.544322	0.062	0	0.0490412	VEC	chr19:50439872-50439975:MER5A.hAT-Charlie.DNA
chr4:131541766-131542190:MTD.ERVL-MaLR.LTR	7.72826e-07	0.552406	0.062	0	0.0521626	VEC	chr4:131541766-131542190:MTD.ERVL-MaLR.LTR
chr9:32657328-32657489:MIR3.MIR.SINE	7.90277e-07	0.751134	0.092	0.008	0.0533405	VEC	chr9:32657328-32657489:MIR3.MIR.SINE
chr9:117373402-117373746:MLT1E.ERVL-MaLR.LTR	8.02149e-07	0.753009	0.249	0.092	0.0541418	VEC	chr9:117373402-117373746:MLT1E.ERVL-MaLR.LTR
chr2:34646284-34646479:MTE2b.ERVL-MaLR.LTR	8.29794e-07	0.781964	0.198	0.062	0.0560078	VEC	chr2:34646284-34646479:MTE2b.ERVL-MaLR.LTR
chr8:120363905-120364108:MLT1D.ERVL-MaLR.LTR	8.31547e-07	0.808676	0.241	0.092	0.0561261	VEC	chr8:120363905-120364108:MLT1D.ERVL-MaLR.LTR
chr2:27772897-27773142:MER77.ERVL.LTR	8.35011e-07	0.682904	0.077	0.004	0.0563599	VEC	chr2:27772897-27773142:MER77.ERVL.LTR
chr4:140662724-140662890:MIR3.MIR.SINE	8.68208e-07	0.674083	0.1	0.013	0.0586006	VEC	chr4:140662724-140662890:MIR3.MIR.SINE
chr2:35015818-35016036:Lx8.L1.LINE	8.76033e-07	0.665814	0.1	0.008	0.0591287	VEC	chr2:35015818-35016036:Lx8.L1.LINE
chr9:58047044-58047385:MTE2b.ERVL-MaLR.LTR	8.85757e-07	0.744909	0.231	0.079	0.059785	VEC	chr9:58047044-58047385:MTE2b.ERVL-MaLR.LTR
chr13:70649972-70650350:L2a.L2.LINE	9.45689e-07	0.715399	0.293	0.125	0.0638302	VEC	chr13:70649972-70650350:L2a.L2.LINE
chr6:128140824-128140992:MIRb.MIR.SINE	1.05664e-06	0.796399	0.128	0.025	0.071319	VEC	chr6:128140824-128140992:MIRb.MIR.SINE
chr18:60606202-60606258:L2b.L2.LINE	1.07054e-06	0.667876	0.167	0.042	0.0722573	VEC	chr18:60606202-60606258:L2b.L2.LINE
chr6:145463483-145463865:MTE2b.ERVL-MaLR.LTR	1.09756e-06	0.633539	0.079	0.004	0.0740812	VEC	chr6:145463483-145463865:MTE2b.ERVL-MaLR.LTR
chr5:132923453-132923556:LTR33.ERVL.LTR	1.11918e-06	0.719052	0.174	0.046	0.07554	VEC	chr5:132923453-132923556:LTR33.ERVL.LTR
chr6:72690749-72691338:L2a.L2.LINE	1.18693e-06	0.825665	0.18	0.054	0.0801128	VEC	chr6:72690749-72691338:L2a.L2.LINE
chr5:132333792-132333976:MIR.MIR.SINE	1.26536e-06	0.767664	0.097	0.013	0.0854065	VEC	chr5:132333792-132333976:MIR.MIR.SINE
chr11:45698949-45699397:LTR16A2.ERVL.LTR	1.27724e-06	0.815588	0.105	0.017	0.0862083	VEC	chr11:45698949-45699397:LTR16A2.ERVL.LTR
chrX:52192970-52193117:MIR3.MIR.SINE	1.34547e-06	0.495912	0.062	0	0.0908139	VEC	chrX:52192970-52193117:MIR3.MIR.SINE
chr1:4433157-4433357:B3A.B2.SINE	1.36243e-06	0.571949	0.077	0.004	0.0919584	VEC	chr1:4433157-4433357:B3A.B2.SINE
chr4:6411995-6412212:URR1A.hAT-Charlie.DNA	1.3673e-06	0.769538	0.136	0.029	0.092287	VEC	chr4:6411995-6412212:URR1A.hAT-Charlie.DNA
chr4:63435640-63435746:MIRc.MIR.SINE	1.36846e-06	0.58076	0.075	0.004	0.0923655	VEC	chr4:63435640-63435746:MIRc.MIR.SINE
chr11:120206175-120206966:L1MC4.L1.LINE	1.3802e-06	0.683689	0.243	0.088	0.0931578	VEC	chr11:120206175-120206966:L1MC4.L1.LINE
chr15:27981917-27982005:L2a.L2.LINE	1.38701e-06	0.698994	0.11	0.017	0.0936178	VEC	chr15:27981917-27982005:L2a.L2.LINE
chr14:121019315-121019645:MTE2b.ERVL-MaLR.LTR	1.3903e-06	0.638242	0.075	0.004	0.0938395	VEC	chr14:121019315-121019645:MTE2b.ERVL-MaLR.LTR
chr9:56690003-56690099:MIRc.MIR.SINE	1.39399e-06	0.74632	0.115	0.021	0.0940884	VEC	chr9:56690003-56690099:MIRc.MIR.SINE
chr5:142410262-142410604:Charlie1.hAT-Charlie.DNA	1.41153e-06	0.650305	0.077	0.004	0.0952723	VEC	chr5:142410262-142410604:Charlie1.hAT-Charlie.DNA
chr10:122693942-122694098:ORR1F.ERVL-MaLR.LTR	1.43949e-06	0.810963	0.123	0.025	0.0971597	VEC	chr10:122693942-122694098:ORR1F.ERVL-MaLR.LTR
chr3:36789993-36790224:MTEb.ERVL-MaLR.LTR	1.44137e-06	0.819841	0.134	0.029	0.0972866	VEC	chr3:36789993-36790224:MTEb.ERVL-MaLR.LTR
chr10:40777177-40777408:RLTR18B.ERVK.LTR	1.45838e-06	0.803497	0.184	0.058	0.0984348	VEC	chr10:40777177-40777408:RLTR18B.ERVK.LTR
chr11:45699434-45699796:MTE2b.ERVL-MaLR.LTR	1.50264e-06	0.83407	0.128	0.029	0.101422	VEC	chr11:45699434-45699796:MTE2b.ERVL-MaLR.LTR
chr6:34717104-34717515:MLT1C.ERVL-MaLR.LTR	1.51527e-06	0.795883	0.151	0.038	0.102274	VEC	chr6:34717104-34717515:MLT1C.ERVL-MaLR.LTR
chr8:95428052-95428186:B1F2.Alu.SINE	1.56653e-06	0.764891	0.162	0.046	0.105735	VEC	chr8:95428052-95428186:B1F2.Alu.SINE
chr8:36830510-36830719:URR1B.hAT-Charlie.DNA	1.58623e-06	0.616865	0.074	0.004	0.107064	VEC	chr8:36830510-36830719:URR1B.hAT-Charlie.DNA
chr3:41285067-41285173:AmnSINE1.Deu.SINE	1.628e-06	0.814626	0.223	0.088	0.109884	VEC	chr3:41285067-41285173:AmnSINE1.Deu.SINE
chr10:43438397-43438533:B1-Mur4.Alu.SINE	1.72828e-06	0.740713	0.126	0.025	0.116652	VEC	chr10:43438397-43438533:B1-Mur4.Alu.SINE
chr3:121998667-121999046:MTD.ERVL-MaLR.LTR	1.74139e-06	0.715762	0.139	0.029	0.117537	VEC	chr3:121998667-121999046:MTD.ERVL-MaLR.LTR
chr3:82373681-82373835:RSINE1.B4.SINE	1.75173e-06	0.598123	0.11	0.013	0.118235	VEC	chr3:82373681-82373835:RSINE1.B4.SINE
chr13:110555588-110555741:MLT1J.ERVL-MaLR.LTR	1.78655e-06	0.770811	0.179	0.054	0.120585	VEC	chr13:110555588-110555741:MLT1J.ERVL-MaLR.LTR
chr4:32347199-32347675:L1ME1.L1.LINE	1.89937e-06	0.590806	0.116	0.017	0.1282	VEC	chr4:32347199-32347675:L1ME1.L1.LINE
chr2:20962021-20962330:L2.L2.LINE	1.95491e-06	0.682817	0.098	0.013	0.131949	VEC	chr2:20962021-20962330:L2.L2.LINE
chr11:105153540-105153744:MIRb.MIR.SINE	1.96051e-06	0.783957	0.138	0.029	0.132326	VEC	chr11:105153540-105153744:MIRb.MIR.SINE
chr6:93215380-93215729:ORR1E.ERVL-MaLR.LTR	1.96142e-06	0.728676	0.118	0.021	0.132388	VEC	chr6:93215380-93215729:ORR1E.ERVL-MaLR.LTR
chr18:55096155-55096360:L4-A-Mam.RTE-X.LINE	2.04408e-06	0.845437	0.193	0.067	0.137967	VEC	chr18:55096155-55096360:L4-A-Mam.RTE-X.LINE
chr10:67104721-67105012:ORR1F.ERVL-MaLR.LTR	2.07335e-06	0.679753	0.098	0.013	0.139943	VEC	chr10:67104721-67105012:ORR1F.ERVL-MaLR.LTR
chr4:32932079-32932448:MTD.ERVL-MaLR.LTR	2.11455e-06	0.794113	0.131	0.029	0.142723	VEC	chr4:32932079-32932448:MTD.ERVL-MaLR.LTR
chr7:16755806-16755863:L2.L2.LINE	2.13394e-06	0.699564	0.09	0.013	0.144033	VEC	chr7:16755806-16755863:L2.L2.LINE
chr19:44126939-44127272:ORR1E.ERVL-MaLR.LTR	2.1642e-06	0.531451	0.057	0	0.146075	VEC	chr19:44126939-44127272:ORR1E.ERVL-MaLR.LTR
chr10:40777390-40777873:RLTR18B.ERVK.LTR	2.18586e-06	0.759661	0.154	0.042	0.147537	VEC	chr10:40777390-40777873:RLTR18B.ERVK.LTR
chr12:69752407-69752480:ID4.ID.SINE	2.21783e-06	0.654892	0.108	0.017	0.149694	VEC	chr12:69752407-69752480:ID4.ID.SINE
chr7:99671682-99672062:MTD.ERVL-MaLR.LTR	2.27714e-06	0.633193	0.072	0.004	0.153698	VEC	chr7:99671682-99672062:MTD.ERVL-MaLR.LTR
chr9:60765530-60765629:MIRb.MIR.SINE	2.30337e-06	0.518997	0.056	0	0.155468	VEC	chr9:60765530-60765629:MIRb.MIR.SINE
chr15:34223679-34224159:RLTR23.ERV1.LTR	2.35843e-06	0.481681	0.057	0	0.159184	VEC	chr15:34223679-34224159:RLTR23.ERV1.LTR
chr10:95232805-95232902:L3.CR1.LINE	2.35985e-06	0.758248	0.164	0.046	0.15928	VEC	chr10:95232805-95232902:L3.CR1.LINE
chr7:100700210-100700316:L2b.L2.LINE	2.44092e-06	0.471137	0.057	0	0.164752	VEC	chr7:100700210-100700316:L2b.L2.LINE
chr12:8443530-8443580:MIR.MIR.SINE	2.4622e-06	0.647126	0.115	0.017	0.166189	VEC	chr12:8443530-8443580:MIR.MIR.SINE
chr6:134047386-134047694:MTEb.ERVL-MaLR.LTR	2.51006e-06	0.771764	0.167	0.046	0.169419	VEC	chr6:134047386-134047694:MTEb.ERVL-MaLR.LTR
chr18:68942626-68942692:MIRb.MIR.SINE	2.53244e-06	0.619881	0.092	0.008	0.170929	VEC	chr18:68942626-68942692:MIRb.MIR.SINE
chr8:85220829-85221853:RMER21A.ERV1.LTR	2.53259e-06	0.367849	0.397	0.196	0.17094	VEC	chr8:85220829-85221853:RMER21A.ERV1.LTR
chr11:82973591-82974255:RLTR26B-MM.ERVK.LTR	2.57716e-06	0.784852	0.159	0.046	0.173948	VEC	chr11:82973591-82974255:RLTR26B-MM.ERVK.LTR
chr4:124434847-124434987:MIR3.MIR.SINE	2.5844e-06	0.649566	0.09	0.008	0.174437	VEC	chr4:124434847-124434987:MIR3.MIR.SINE
chr5:36882801-36883122:MTE2b.ERVL-MaLR.LTR	2.65778e-06	0.596485	0.074	0.004	0.17939	VEC	chr5:36882801-36883122:MTE2b.ERVL-MaLR.LTR
chr2:78239370-78239483:MIRc.MIR.SINE	2.78525e-06	0.527134	0.056	0	0.187993	VEC	chr2:78239370-78239483:MIRc.MIR.SINE
chr17:83365836-83365890:L2a.L2.LINE	2.8324e-06	0.634061	0.084	0.008	0.191176	VEC	chr17:83365836-83365890:L2a.L2.LINE
chr2:160748654-160749084:MTC.ERVL-MaLR.LTR	2.83355e-06	0.618373	0.075	0.004	0.191254	VEC	chr2:160748654-160749084:MTC.ERVL-MaLR.LTR
chr14:69944671-69944960:ORR1E.ERVL-MaLR.LTR	2.83901e-06	0.640048	0.085	0.008	0.191622	VEC	chr14:69944671-69944960:ORR1E.ERVL-MaLR.LTR
chr4:126108803-126108970:MIRb.MIR.SINE	2.92472e-06	0.683585	0.121	0.021	0.197407	VEC	chr4:126108803-126108970:MIRb.MIR.SINE
chr4:149894753-149894882:B1F.Alu.SINE	2.93255e-06	0.48435	0.056	0	0.197935	VEC	chr4:149894753-149894882:B1F.Alu.SINE
chr7:83511346-83511641:B4A.B4.SINE	2.95867e-06	0.476497	0.056	0	0.199699	VEC	chr7:83511346-83511641:B4A.B4.SINE
chr5:24637749-24637969:MER21B.ERVL.LTR	2.96005e-06	0.629102	0.07	0.004	0.199791	VEC	chr5:24637749-24637969:MER21B.ERVL.LTR
chr14:55698350-55698778:L2a.L2.LINE	2.997e-06	0.547269	0.077	0.004	0.202286	VEC	chr14:55698350-55698778:L2a.L2.LINE
chr2:152821493-152821646:MIRc.MIR.SINE	3.14083e-06	0.55939	0.075	0.004	0.211994	VEC	chr2:152821493-152821646:MIRc.MIR.SINE
chr3:104160738-104161167:RMER6A.ERVK.LTR	3.21829e-06	0.564247	0.075	0.004	0.217222	VEC	chr3:104160738-104161167:RMER6A.ERVK.LTR
chr3:87142571-87142677:RLTR48B.ERV1.LTR	3.29236e-06	0.690286	0.116	0.021	0.222221	VEC	chr3:87142571-87142677:RLTR48B.ERV1.LTR
chr8:111444189-111444445:MER21C.ERVL.LTR	3.38819e-06	0.530006	0.054	0	0.22869	VEC	chr8:111444189-111444445:MER21C.ERVL.LTR
chr1:181505516-181505728:LTR40a.ERVL.LTR	3.40147e-06	0.797441	0.169	0.054	0.229586	VEC	chr1:181505516-181505728:LTR40a.ERVL.LTR
chr10:79539153-79539279:B1F.Alu.SINE	3.44058e-06	0.693855	0.123	0.025	0.232225	VEC	chr10:79539153-79539279:B1F.Alu.SINE
chr2:38548863-38549209:MLT1A1.ERVL-MaLR.LTR	3.44818e-06	0.691438	0.172	0.05	0.232738	VEC	chr2:38548863-38549209:MLT1A1.ERVL-MaLR.LTR
chr5:112035990-112036303:ORR1E.ERVL-MaLR.LTR	3.47621e-06	0.494935	0.054	0	0.23463	VEC	chr5:112035990-112036303:ORR1E.ERVL-MaLR.LTR
chr5:112144751-112145093:ORR1E.ERVL-MaLR.LTR	3.4976e-06	0.506479	0.056	0	0.236074	VEC	chr5:112144751-112145093:ORR1E.ERVL-MaLR.LTR
chr2:35950426-35950794:ORR1F.ERVL-MaLR.LTR	3.57994e-06	0.578824	0.07	0.004	0.241632	VEC	chr2:35950426-35950794:ORR1F.ERVL-MaLR.LTR
chr16:30870186-30870522:LTR50.ERVL.LTR	3.58642e-06	0.768703	0.174	0.054	0.242069	VEC	chr16:30870186-30870522:LTR50.ERVL.LTR
chr13:110690657-110690936:MLT2E.ERVL.LTR	3.68254e-06	0.614358	0.07	0.004	0.248557	VEC	chr13:110690657-110690936:MLT2E.ERVL.LTR
chr2:34559903-34560242:ORR1E.ERVL-MaLR.LTR	3.77192e-06	0.746326	0.08	0.008	0.25459	VEC	chr2:34559903-34560242:ORR1E.ERVL-MaLR.LTR
chr6:134065982-134066420:MLT2B2.ERVL.LTR	3.90069e-06	0.703176	0.103	0.017	0.263281	VEC	chr6:134065982-134066420:MLT2B2.ERVL.LTR
chr4:149894750-149894866:ID-B1.B4.SINE	4.05738e-06	0.468199	0.054	0	0.273857	VEC	chr4:149894750-149894866:ID-B1.B4.SINE
chr1:191133270-191133394:PB1.Alu.SINE	4.07291e-06	0.631119	0.095	0.013	0.274905	VEC	chr1:191133270-191133394:PB1.Alu.SINE
chr5:110319949-110320336:MTB.ERVL-MaLR.LTR	4.07557e-06	0.638844	0.138	0.029	0.275085	VEC	chr5:110319949-110320336:MTB.ERVL-MaLR.LTR
chr5:74253406-74253537:B4A.B4.SINE	4.18919e-06	0.478859	0.054	0	0.282754	VEC	chr5:74253406-74253537:B4A.B4.SINE
chr14:120532371-120532547:LTR33.ERVL.LTR	4.19329e-06	0.702453	0.093	0.013	0.28303	VEC	chr14:120532371-120532547:LTR33.ERVL.LTR
chr14:99059158-99059347:ORR1E.ERVL-MaLR.LTR	4.22975e-06	0.739017	0.139	0.038	0.285491	VEC	chr14:99059158-99059347:ORR1E.ERVL-MaLR.LTR
chr8:121176368-121176519:MLT1J.ERVL-MaLR.LTR	4.62065e-06	0.622038	0.202	0.067	0.311876	VEC	chr8:121176368-121176519:MLT1J.ERVL-MaLR.LTR
chr15:77014498-77014890:MLTR14.ERV1.LTR	4.62573e-06	0.602881	0.103	0.017	0.312219	VEC	chr15:77014498-77014890:MLTR14.ERV1.LTR
chr3:85961244-85961575:MTEa.ERVL-MaLR.LTR	4.78614e-06	0.661952	0.116	0.021	0.323045	VEC	chr3:85961244-85961575:MTEa.ERVL-MaLR.LTR
chr5:119321806-119322193:ORR1F.ERVL-MaLR.LTR	4.80118e-06	0.839255	0.172	0.058	0.324061	VEC	chr5:119321806-119322193:ORR1F.ERVL-MaLR.LTR
chr10:93285728-93285812:L2c.L2.LINE	4.86684e-06	0.707225	0.126	0.029	0.328492	VEC	chr10:93285728-93285812:L2c.L2.LINE
chr7:118997695-118998004:ORR1D2.ERVL-MaLR.LTR	4.95332e-06	0.563475	0.067	0.004	0.334329	VEC	chr7:118997695-118998004:ORR1D2.ERVL-MaLR.LTR
chr11:51938522-51939009:MLT1F.ERVL-MaLR.LTR	5.08074e-06	0.560827	0.185	0.058	0.34293	VEC	chr11:51938522-51939009:MLT1F.ERVL-MaLR.LTR
chr1:120293848-120294181:ORR1E.ERVL-MaLR.LTR	5.19585e-06	0.697077	0.18	0.058	0.350699	VEC	chr1:120293848-120294181:ORR1E.ERVL-MaLR.LTR
chr9:115681273-115681423:MTEb.ERVL-MaLR.LTR	5.58329e-06	0.739365	0.1	0.017	0.37685	VEC	chr9:115681273-115681423:MTEb.ERVL-MaLR.LTR
chr5:115524641-115524852:L2b.L2.LINE	5.70867e-06	0.655221	0.108	0.017	0.385313	VEC	chr5:115524641-115524852:L2b.L2.LINE
chr10:95610698-95610967:B4.B4.SINE	5.71148e-06	0.534119	0.097	0.013	0.385502	VEC	chr10:95610698-95610967:B4.B4.SINE
chr19:3645366-3645632:MTB.ERVL-MaLR.LTR	5.83121e-06	0.561447	0.072	0.004	0.393584	VEC	chr19:3645366-3645632:MTB.ERVL-MaLR.LTR
chr14:77921666-77921995:B4A.B4.SINE	5.96199e-06	0.682571	0.12	0.025	0.40241	VEC	chr14:77921666-77921995:B4A.B4.SINE
chr13:55686326-55686435:B4.B4.SINE	6.08091e-06	0.679409	0.087	0.013	0.410437	VEC	chr13:55686326-55686435:B4.B4.SINE
chr10:67581798-67581932:B1-Mus2.Alu.SINE	6.10746e-06	0.627878	0.093	0.013	0.412229	VEC	chr10:67581798-67581932:B1-Mus2.Alu.SINE
chr17:66406885-66407291:LTR40c.ERVL.LTR	6.20367e-06	0.619867	0.07	0.004	0.418723	VEC	chr17:66406885-66407291:LTR40c.ERVL.LTR
chr10:84387559-84387725:L2c.L2.LINE	6.34636e-06	0.714199	0.098	0.017	0.428354	VEC	chr10:84387559-84387725:L2c.L2.LINE
chr11:3886747-3886914:Lx10.L1.LINE	6.57305e-06	0.436662	0.054	0	0.443655	VEC	chr11:3886747-3886914:Lx10.L1.LINE
chr4:128837944-128838081:MIR.MIR.SINE	6.7482e-06	0.537267	0.07	0.004	0.455476	VEC	chr4:128837944-128838081:MIR.MIR.SINE
chr1:40052215-40052557:ORR1D2.ERVL-MaLR.LTR	6.80331e-06	0.662095	0.093	0.013	0.459196	VEC	chr1:40052215-40052557:ORR1D2.ERVL-MaLR.LTR
chr7:65798982-65799163:L2a.L2.LINE	6.89891e-06	0.629017	0.093	0.013	0.465649	VEC	chr7:65798982-65799163:L2a.L2.LINE
chr1:65399065-65399914:MERVL-2A-int.ERVL.LTR	6.96551e-06	0.567361	0.087	0.008	0.470144	VEC	chr1:65399065-65399914:MERVL-2A-int.ERVL.LTR
chr3:147001082-147001238:LTR78B.ERV1.LTR	6.99602e-06	0.56149	0.069	0.004	0.472203	VEC	chr3:147001082-147001238:LTR78B.ERV1.LTR
chr10:84444475-84444747:ORR1E.ERVL-MaLR.LTR	7.09535e-06	0.639152	0.105	0.017	0.478908	VEC	chr10:84444475-84444747:ORR1E.ERVL-MaLR.LTR
chr4:141347557-141347889:L2b.L2.LINE	7.18025e-06	0.555516	0.069	0.004	0.484638	VEC	chr4:141347557-141347889:L2b.L2.LINE
chr18:33908409-33908615:MLT1H-int.ERVL-MaLR.LTR	7.21368e-06	0.68382	0.139	0.038	0.486895	VEC	chr18:33908409-33908615:MLT1H-int.ERVL-MaLR.LTR
chr10:83080108-83080238:RSINE1.B4.SINE	7.27838e-06	0.643857	0.093	0.013	0.491262	VEC	chr10:83080108-83080238:RSINE1.B4.SINE
chr7:86871238-86871794:Lx3-Mus.L1.LINE	7.40013e-06	0.479496	0.051	0	0.499479	VEC	chr7:86871238-86871794:Lx3-Mus.L1.LINE
chr12:69524740-69524979:L2b.L2.LINE	7.45209e-06	0.735519	0.136	0.038	0.502987	VEC	chr12:69524740-69524979:L2b.L2.LINE
chr6:143104442-143104692:ORR1F.ERVL-MaLR.LTR	7.52515e-06	0.553102	0.107	0.017	0.507917	VEC	chr6:143104442-143104692:ORR1F.ERVL-MaLR.LTR
chr7:126096656-126096767:ORR1D2.ERVL-MaLR.LTR	7.73352e-06	0.628473	0.105	0.017	0.521982	VEC	chr7:126096656-126096767:ORR1D2.ERVL-MaLR.LTR
chr9:42778398-42778968:RLTR1D.ERV1.LTR	7.75067e-06	0.530429	0.089	0.008	0.523139	VEC	chr9:42778398-42778968:RLTR1D.ERV1.LTR
chr10:68759317-68759529:ORR1E.ERVL-MaLR.LTR	7.772e-06	0.696368	0.087	0.013	0.524579	VEC	chr10:68759317-68759529:ORR1E.ERVL-MaLR.LTR
chr6:30600197-30600482:L1MCa.L1.LINE	7.95857e-06	0.566028	0.082	0.008	0.537172	VEC	chr6:30600197-30600482:L1MCa.L1.LINE
chr4:134595096-134595448:ORR1D2.ERVL-MaLR.LTR	8.03801e-06	0.692836	0.09	0.013	0.542534	VEC	chr4:134595096-134595448:ORR1D2.ERVL-MaLR.LTR
chr19:55491058-55491350:B4A.B4.SINE	8.07304e-06	0.729147	0.134	0.038	0.544898	VEC	chr19:55491058-55491350:B4A.B4.SINE
chr13:55069871-55069942:B4.B4.SINE	8.21149e-06	0.748446	0.17	0.054	0.554242	VEC	chr13:55069871-55069942:B4.B4.SINE
chr7:126663622-126663879:L1MC2.L1.LINE	8.27829e-06	0.642228	0.161	0.046	0.558751	VEC	chr7:126663622-126663879:L1MC2.L1.LINE
chr7:123413804-123414162:MTE2b.ERVL-MaLR.LTR	8.35016e-06	0.627591	0.103	0.017	0.563602	VEC	chr7:123413804-123414162:MTE2b.ERVL-MaLR.LTR
chr7:48925505-48925707:MIR.MIR.SINE	8.45459e-06	0.671951	0.087	0.013	0.570651	VEC	chr7:48925505-48925707:MIR.MIR.SINE
chr2:52804425-52804598:LFSINE-Vert.tRNA.SINE	8.85409e-06	0.629589	0.092	0.013	0.597615	VEC	chr2:52804425-52804598:LFSINE-Vert.tRNA.SINE
chr13:17646310-17647190:RMER19B.ERVK.LTR	8.87336e-06	0.668203	0.062	0.004	0.598916	VEC	chr13:17646310-17647190:RMER19B.ERVK.LTR
chr4:134633753-134634139:UCON29.PiggyBac.DNA	8.97183e-06	0.471951	0.051	0	0.605563	VEC	chr4:134633753-134634139:UCON29.PiggyBac.DNA
chr1:187015671-187016037:MTD.ERVL-MaLR.LTR	8.98708e-06	0.633502	0.128	0.029	0.606592	VEC	chr1:187015671-187016037:MTD.ERVL-MaLR.LTR
chr8:23539505-23539926:MT2A.ERVL.LTR	9.02527e-06	0.6464	0.08	0.008	0.60917	VEC	chr8:23539505-23539926:MT2A.ERVL.LTR
chr2:93121748-93121915:ORR1F.ERVL-MaLR.LTR	9.05889e-06	0.55625	0.064	0.004	0.611439	VEC	chr2:93121748-93121915:ORR1F.ERVL-MaLR.LTR
chr5:105626119-105626235:LTR16D.ERVL.LTR	9.45791e-06	0.616329	0.128	0.029	0.638371	VEC	chr5:105626119-105626235:LTR16D.ERVL.LTR
chr14:59182671-59183045:ORR1E.ERVL-MaLR.LTR	9.46805e-06	0.687839	0.097	0.017	0.639056	VEC	chr14:59182671-59183045:ORR1E.ERVL-MaLR.LTR
chr11:119127592-119127666:ID4.ID.SINE	9.67013e-06	0.518987	0.066	0.004	0.652695	VEC	chr11:119127592-119127666:ID4.ID.SINE
chr7:99263579-99263894:MLT1A.ERVL-MaLR.LTR	9.86609e-06	0.551892	0.077	0.008	0.665922	VEC	chr7:99263579-99263894:MLT1A.ERVL-MaLR.LTR
chr17:5559905-5560299:MTA-Mm.ERVL-MaLR.LTR	9.94021e-06	0.546851	0.066	0.004	0.670924	VEC	chr17:5559905-5560299:MTA-Mm.ERVL-MaLR.LTR
chr9:118837288-118837421:MER5B.hAT-Charlie.DNA	1.02349e-05	0.416651	0.051	0	0.690815	VEC	chr9:118837288-118837421:MER5B.hAT-Charlie.DNA
chr19:56394236-56394544:MTD.ERVL-MaLR.LTR	1.0236e-05	0.755137	0.213	0.079	0.69089	VEC	chr19:56394236-56394544:MTD.ERVL-MaLR.LTR
chr15:79400587-79400700:MIR.MIR.SINE	1.07669e-05	0.706876	0.108	0.021	0.726721	VEC	chr15:79400587-79400700:MIR.MIR.SINE
chr3:52000313-52000357:AmnSINE1.Deu.SINE	1.07903e-05	0.718712	0.125	0.033	0.728302	VEC	chr3:52000313-52000357:AmnSINE1.Deu.SINE
chr3:153080496-153080836:ORR1D2.ERVL-MaLR.LTR	1.09035e-05	0.67592	0.13	0.029	0.73594	VEC	chr3:153080496-153080836:ORR1D2.ERVL-MaLR.LTR
chr19:37368496-37368702:ID-B1.B4.SINE	1.11239e-05	0.616052	0.085	0.013	0.750821	VEC	chr19:37368496-37368702:ID-B1.B4.SINE
chr15:100658180-100658269:L3b.CR1.LINE	1.13504e-05	0.51424	0.066	0.004	0.76611	VEC	chr15:100658180-100658269:L3b.CR1.LINE
chr11:114810576-114810698:PB1D9.Alu.SINE	1.13863e-05	0.49973	0.184	0.058	0.76853	VEC	chr11:114810576-114810698:PB1D9.Alu.SINE
chr10:84647270-84647588:ORR1E.ERVL-MaLR.LTR	1.14851e-05	0.54847	0.064	0.004	0.775199	VEC	chr10:84647270-84647588:ORR1E.ERVL-MaLR.LTR
chr7:144613810-144613876:PB1D11.Alu.SINE	1.16495e-05	0.561127	0.064	0.004	0.786297	VEC	chr7:144613810-144613876:PB1D11.Alu.SINE
chr2:29122283-29122886:Lx8.L1.LINE	1.16913e-05	0.764875	0.189	0.071	0.789116	VEC	chr2:29122283-29122886:Lx8.L1.LINE
chr16:23332076-23332530:L1M4c.L1.LINE	1.1765e-05	0.679186	0.144	0.038	0.794087	VEC	chr16:23332076-23332530:L1M4c.L1.LINE
chr12:111465753-111465952:L1MC4a.L1.LINE	1.18342e-05	0.663462	0.17	0.054	0.798763	VEC	chr12:111465753-111465952:L1MC4a.L1.LINE
chr1:165653754-165653994:MLT1C.ERVL-MaLR.LTR	1.18488e-05	0.681304	0.159	0.05	0.799745	VEC	chr1:165653754-165653994:MLT1C.ERVL-MaLR.LTR
chr3:130795342-130795839:RLTR23.ERV1.LTR	1.20067e-05	0.511824	0.066	0.004	0.810403	VEC	chr3:130795342-130795839:RLTR23.ERV1.LTR
chr6:144903184-144903496:ORR1E.ERVL-MaLR.LTR	1.22543e-05	0.603509	0.098	0.017	0.827116	VEC	chr6:144903184-144903496:ORR1E.ERVL-MaLR.LTR
chr13:22001996-22002363:MTEa.ERVL-MaLR.LTR	1.24564e-05	0.702347	0.123	0.029	0.840754	VEC	chr13:22001996-22002363:MTEa.ERVL-MaLR.LTR
chr6:30665366-30665610:L2c.L2.LINE	1.24598e-05	0.595313	0.089	0.013	0.840989	VEC	chr6:30665366-30665610:L2c.L2.LINE
chr6:113658172-113658334:B3A.B2.SINE	1.26345e-05	0.548486	0.075	0.008	0.85278	VEC	chr6:113658172-113658334:B3A.B2.SINE
chr19:40405957-40406134:L2.L2.LINE	1.28929e-05	0.660699	0.146	0.038	0.870219	VEC	chr19:40405957-40406134:L2.L2.LINE
chr9:97591103-97591235:MIR.MIR.SINE	1.29662e-05	0.565563	0.075	0.008	0.875169	VEC	chr9:97591103-97591235:MIR.MIR.SINE
chr17:83363073-83363372:ORR1D2.ERVL-MaLR.LTR	1.34792e-05	0.64893	0.107	0.021	0.909789	VEC	chr17:83363073-83363372:ORR1D2.ERVL-MaLR.LTR
chr12:112006229-112006896:Lx5.L1.LINE	1.36176e-05	0.548276	0.067	0.004	0.919135	VEC	chr12:112006229-112006896:Lx5.L1.LINE
chr10:60823848-60823881:L2b.L2.LINE	1.36974e-05	0.684532	0.11	0.025	0.924522	VEC	chr10:60823848-60823881:L2b.L2.LINE
chr19:29238675-29239101:MLT1C.ERVL-MaLR.LTR	1.40902e-05	0.629415	0.107	0.021	0.951035	VEC	chr19:29238675-29239101:MLT1C.ERVL-MaLR.LTR
chr6:54202917-54203022:MER5A.hAT-Charlie.DNA	1.40944e-05	0.586862	0.061	0.004	0.951316	VEC	chr6:54202917-54203022:MER5A.hAT-Charlie.DNA
chrX:145308813-145309053:Lx4A.L1.LINE	1.41327e-05	0.543977	0.064	0.004	0.953898	VEC	chrX:145308813-145309053:Lx4A.L1.LINE
chr6:142698608-142698799:RSINE1.B4.SINE	1.42486e-05	0.705278	0.151	0.046	0.961726	VEC	chr6:142698608-142698799:RSINE1.B4.SINE
chr18:13923344-13923547:URR1A.hAT-Charlie.DNA	1.42785e-05	0.692488	0.108	0.025	0.963743	VEC	chr18:13923344-13923547:URR1A.hAT-Charlie.DNA
chr1:191896787-191897062:MTEb.ERVL-MaLR.LTR	1.44023e-05	0.78638	0.202	0.079	0.972098	VEC	chr1:191896787-191897062:MTEb.ERVL-MaLR.LTR
chr2:166024277-166024366:B1F.Alu.SINE	1.44665e-05	0.620127	0.087	0.013	0.976431	VEC	chr2:166024277-166024366:B1F.Alu.SINE
chr4:3685244-3685530:ORR1F.ERVL-MaLR.LTR	1.45453e-05	0.680024	0.128	0.033	0.981748	VEC	chr4:3685244-3685530:ORR1F.ERVL-MaLR.LTR
chr7:125482506-125482784:MER21C.ERVL.LTR	1.48257e-05	0.618996	0.085	0.013	1	VEC	chr7:125482506-125482784:MER21C.ERVL.LTR
chr3:21428037-21428372:MTD.ERVL-MaLR.LTR	1.50603e-05	0.623854	0.156	0.042	1	VEC	chr3:21428037-21428372:MTD.ERVL-MaLR.LTR
chr19:5952315-5952410:L3.CR1.LINE	1.57929e-05	0.534228	0.293	0.138	1	VEC	chr19:5952315-5952410:L3.CR1.LINE
chr19:50440077-50440200:MER5B.hAT-Charlie.DNA	1.61902e-05	0.507662	0.069	0.004	1	VEC	chr19:50440077-50440200:MER5B.hAT-Charlie.DNA
chr9:121058521-121058691:MTEa.ERVL-MaLR.LTR	1.63233e-05	0.603783	0.097	0.017	1	VEC	chr9:121058521-121058691:MTEa.ERVL-MaLR.LTR
chr13:43537745-43537842:PB1D7.Alu.SINE	1.63276e-05	0.528085	0.064	0.004	1	VEC	chr13:43537745-43537842:PB1D7.Alu.SINE
chr9:110361346-110361503:RSINE1.B4.SINE	1.64417e-05	0.589738	0.061	0.004	1	VEC	chr9:110361346-110361503:RSINE1.B4.SINE
chr7:99390588-99390713:L3b.CR1.LINE	1.69846e-05	0.637003	0.121	0.029	1	VEC	chr7:99390588-99390713:L3b.CR1.LINE
chr8:120137504-120137956:RMER10A.ERVL.LTR	1.70276e-05	0.66792	0.09	0.013	1	VEC	chr8:120137504-120137956:RMER10A.ERVL.LTR
chr18:84056172-84056380:MLT1C.ERVL-MaLR.LTR	1.74872e-05	0.516606	0.116	0.021	1	VEC	chr18:84056172-84056380:MLT1C.ERVL-MaLR.LTR
chr13:102692719-102692908:ID-B1.B4.SINE	1.76575e-05	0.54853	0.08	0.008	1	VEC	chr13:102692719-102692908:ID-B1.B4.SINE
chr11:74713123-74713517:MTB-Mm.ERVL-MaLR.LTR	1.78025e-05	0.568504	0.098	0.017	1	VEC	chr11:74713123-74713517:MTB-Mm.ERVL-MaLR.LTR
chr15:79399959-79400107:ID-B1.B4.SINE	1.80226e-05	0.544015	0.11	0.021	1	VEC	chr15:79399959-79400107:ID-B1.B4.SINE
chr10:62306647-62307188:Lx4B.L1.LINE	1.84865e-05	0.648519	0.198	0.079	1	VEC	chr10:62306647-62307188:Lx4B.L1.LINE
chr6:4892347-4892865:RLTR41A2.ERV1.LTR	1.90319e-05	0.611395	0.074	0.008	1	VEC	chr6:4892347-4892865:RLTR41A2.ERV1.LTR
chr4:62833999-62834241:MLTR11B.ERVK.LTR	1.91405e-05	0.456136	0.126	0.025	1	VEC	chr4:62833999-62834241:MLTR11B.ERVK.LTR
chr9:119477650-119477823:L2.L2.LINE	2.03888e-05	0.595933	0.075	0.008	1	VEC	chr9:119477650-119477823:L2.L2.LINE
chr11:96648553-96648841:ORR1E.ERVL-MaLR.LTR	2.05753e-05	0.644721	0.103	0.021	1	VEC	chr11:96648553-96648841:ORR1E.ERVL-MaLR.LTR
chr2:169870657-169870872:MTEb.ERVL-MaLR.LTR	2.10371e-05	0.533504	0.061	0.004	1	VEC	chr2:169870657-169870872:MTEb.ERVL-MaLR.LTR
chr14:70020166-70020339:MIRc.MIR.SINE	2.1423e-05	0.714209	0.108	0.025	1	VEC	chr14:70020166-70020339:MIRc.MIR.SINE
chr19:58907979-58908442:RMER6B.ERVK.LTR	2.16518e-05	0.62569	0.084	0.013	1	VEC	chr19:58907979-58908442:RMER6B.ERVK.LTR
chr17:64938430-64939698:Lx9.L1.LINE	2.16818e-05	0.64299	0.097	0.017	1	VEC	chr17:64938430-64939698:Lx9.L1.LINE
chr4:62738098-62738199:RSINE1.B4.SINE	2.18072e-05	0.49886	0.08	0.008	1	VEC	chr4:62738098-62738199:RSINE1.B4.SINE
chr12:112329238-112329574:MTEb.ERVL-MaLR.LTR	2.19999e-05	0.557605	0.21	0.079	1	VEC	chr12:112329238-112329574:MTEb.ERVL-MaLR.LTR
chr9:57424988-57425618:RMER1B.Other.Other	2.22748e-05	0.521252	0.256	0.104	1	VEC	chr9:57424988-57425618:RMER1B.Other.Other
chr9:21444921-21445124:L1M4.L1.LINE	2.30355e-05	0.566167	0.07	0.008	1	VEC	chr9:21444921-21445124:L1M4.L1.LINE
chr3:148726693-148726767:LFSINE-Vert.tRNA.SINE	2.30378e-05	0.578992	0.075	0.008	1	VEC	chr3:148726693-148726767:LFSINE-Vert.tRNA.SINE
chr12:39799653-39799947:ORR1B2.ERVL-MaLR.LTR	2.34131e-05	0.571296	0.061	0.004	1	VEC	chr12:39799653-39799947:ORR1B2.ERVL-MaLR.LTR
chr6:5054874-5054946:RSINE1.B4.SINE	2.40132e-05	0.461888	0.064	0.004	1	VEC	chr6:5054874-5054946:RSINE1.B4.SINE
chr3:52390724-52391073:ORR1C2.ERVL-MaLR.LTR	2.41335e-05	0.748794	0.108	0.029	1	VEC	chr3:52390724-52391073:ORR1C2.ERVL-MaLR.LTR
chr12:8443152-8443340:MIRb.MIR.SINE	2.44632e-05	0.688167	0.148	0.046	1	VEC	chr12:8443152-8443340:MIRb.MIR.SINE
chr17:5846252-5846595:Lx9.L1.LINE	2.44953e-05	0.624812	0.072	0.008	1	VEC	chr17:5846252-5846595:Lx9.L1.LINE
chr15:58166180-58166416:MTE2b.ERVL-MaLR.LTR	2.45596e-05	0.568232	0.084	0.013	1	VEC	chr15:58166180-58166416:MTE2b.ERVL-MaLR.LTR
chr4:148313686-148313822:MIRb.MIR.SINE	2.5061e-05	0.642536	0.166	0.054	1	VEC	chr4:148313686-148313822:MIRb.MIR.SINE
chr6:87215234-87215560:ORR1E.ERVL-MaLR.LTR	2.54052e-05	0.614702	0.087	0.013	1	VEC	chr6:87215234-87215560:ORR1E.ERVL-MaLR.LTR
chr13:94640353-94640667:ORR1A4.ERVL-MaLR.LTR	2.56247e-05	0.607453	0.069	0.008	1	VEC	chr13:94640353-94640667:ORR1A4.ERVL-MaLR.LTR
chr4:132748112-132748207:MIRb.MIR.SINE	2.57552e-05	0.635781	0.085	0.017	1	VEC	chr4:132748112-132748207:MIRb.MIR.SINE
chr2:167568205-167568482:MTD.ERVL-MaLR.LTR	2.60703e-05	0.673823	0.105	0.025	1	VEC	chr2:167568205-167568482:MTD.ERVL-MaLR.LTR
chr7:92949573-92950037:RLTR41A2.ERV1.LTR	2.63831e-05	0.465376	0.069	0.004	1	VEC	chr7:92949573-92950037:RLTR41A2.ERV1.LTR
chr19:42631905-42631934:MER5A.hAT-Charlie.DNA	2.70035e-05	0.495286	0.064	0.004	1	VEC	chr19:42631905-42631934:MER5A.hAT-Charlie.DNA
chr2:33176578-33176708:MIR3.MIR.SINE	2.70287e-05	0.506544	0.09	0.013	1	VEC	chr2:33176578-33176708:MIR3.MIR.SINE
chr7:125796366-125796489:L2b.L2.LINE	2.70336e-05	0.685099	0.133	0.038	1	VEC	chr7:125796366-125796489:L2b.L2.LINE
chr11:43556867-43557095:MIRc.MIR.SINE	2.73121e-05	0.540754	0.09	0.013	1	VEC	chr11:43556867-43557095:MIRc.MIR.SINE
chr16:30742436-30742746:L2b.L2.LINE	2.80806e-05	0.635969	0.133	0.038	1	VEC	chr16:30742436-30742746:L2b.L2.LINE
chr4:132904801-132904893:Charlie4z.hAT-Charlie.DNA	2.89747e-05	0.629962	0.089	0.017	1	VEC	chr4:132904801-132904893:Charlie4z.hAT-Charlie.DNA
chr9:98482297-98482574:ORR1F.ERVL-MaLR.LTR	2.94676e-05	0.503979	0.087	0.013	1	VEC	chr9:98482297-98482574:ORR1F.ERVL-MaLR.LTR
chr18:4439955-4440233:MLT1J1.ERVL-MaLR.LTR	2.97729e-05	0.704925	0.21	0.088	1	VEC	chr18:4439955-4440233:MLT1J1.ERVL-MaLR.LTR
chr4:57946515-57946879:MTD.ERVL-MaLR.LTR	2.98418e-05	0.608756	0.097	0.017	1	VEC	chr4:57946515-57946879:MTD.ERVL-MaLR.LTR
chr6:142878994-142879030:L2a.L2.LINE	2.99278e-05	0.619952	0.128	0.033	1	VEC	chr6:142878994-142879030:L2a.L2.LINE
chr13:70651380-70651789:MTB.ERVL-MaLR.LTR	3.02258e-05	0.519779	0.084	0.013	1	VEC	chr13:70651380-70651789:MTB.ERVL-MaLR.LTR
chr15:37717201-37717352:LTR79.ERVL.LTR	3.0983e-05	0.65155	0.105	0.025	1	VEC	chr15:37717201-37717352:LTR79.ERVL.LTR
chr2:154819371-154819587:ORR1E.ERVL-MaLR.LTR	3.11121e-05	0.640063	0.1	0.021	1	VEC	chr2:154819371-154819587:ORR1E.ERVL-MaLR.LTR
chr17:78402200-78402577:MLT1B.ERVL-MaLR.LTR	3.11886e-05	0.518852	0.075	0.008	1	VEC	chr17:78402200-78402577:MLT1B.ERVL-MaLR.LTR
chr15:77014370-77014509:RSINE1.B4.SINE	3.11903e-05	0.569426	0.084	0.013	1	VEC	chr15:77014370-77014509:RSINE1.B4.SINE
chr7:142328600-142328672:B4.B4.SINE	3.12606e-05	0.527647	0.072	0.008	1	VEC	chr7:142328600-142328672:B4.B4.SINE
chr8:10962145-10962236:L3.CR1.LINE	3.17706e-05	0.533521	0.09	0.017	1	VEC	chr8:10962145-10962236:L3.CR1.LINE
chr10:91006003-91006108:RSINE1.B4.SINE	3.19895e-05	0.51794	0.085	0.013	1	VEC	chr10:91006003-91006108:RSINE1.B4.SINE
chr8:34953335-34953778:RMER15.ERVL.LTR	3.24183e-05	0.634306	0.151	0.05	1	VEC	chr8:34953335-34953778:RMER15.ERVL.LTR
chr3:127258076-127258235:RSINE1.B4.SINE	3.29086e-05	0.498933	0.067	0.004	1	VEC	chr3:127258076-127258235:RSINE1.B4.SINE
chr19:24213505-24213665:MER5A.hAT-Charlie.DNA	3.29604e-05	0.523307	0.172	0.058	1	VEC	chr19:24213505-24213665:MER5A.hAT-Charlie.DNA
chr1:178661571-178661886:L2a.L2.LINE	3.30333e-05	0.652029	0.105	0.025	1	VEC	chr1:178661571-178661886:L2a.L2.LINE
chr5:92800375-92800559:ORR1F.ERVL-MaLR.LTR	3.39045e-05	0.649141	0.133	0.038	1	VEC	chr5:92800375-92800559:ORR1F.ERVL-MaLR.LTR
chr13:97186531-97186918:MER21B.ERVL.LTR	3.46318e-05	0.694911	0.113	0.029	1	VEC	chr13:97186531-97186918:MER21B.ERVL.LTR
chr4:47176936-47177171:L2c.L2.LINE	3.51346e-05	0.564767	0.093	0.017	1	VEC	chr4:47176936-47177171:L2c.L2.LINE
chr6:116009182-116009468:B4.B4.SINE	3.53725e-05	0.65479	0.177	0.067	1	VEC	chr6:116009182-116009468:B4.B4.SINE
chr3:95290167-95290584:RMER6B.ERVK.LTR	3.55497e-05	0.449778	0.064	0.004	1	VEC	chr3:95290167-95290584:RMER6B.ERVK.LTR
chr13:42884102-42884491:MLT1D.ERVL-MaLR.LTR	3.69129e-05	0.552271	0.1	0.017	1	VEC	chr13:42884102-42884491:MLT1D.ERVL-MaLR.LTR
chr17:86872787-86873195:L1M2.L1.LINE	3.71989e-05	0.445503	0.064	0.004	1	VEC	chr17:86872787-86873195:L1M2.L1.LINE
chr11:79825322-79825467:LTR78B.ERV1.LTR	3.79276e-05	0.563953	0.093	0.017	1	VEC	chr11:79825322-79825467:LTR78B.ERV1.LTR
chr9:75645025-75645382:MTB.ERVL-MaLR.LTR	3.8314e-05	0.503765	0.056	0.004	1	VEC	chr9:75645025-75645382:MTB.ERVL-MaLR.LTR
chr10:8377879-8378113:URR1A.hAT-Charlie.DNA	3.85087e-05	0.460743	0.059	0.004	1	VEC	chr10:8377879-8378113:URR1A.hAT-Charlie.DNA
chr9:60326939-60327317:MTD.ERVL-MaLR.LTR	3.85693e-05	0.610242	0.089	0.017	1	VEC	chr9:60326939-60327317:MTD.ERVL-MaLR.LTR
chr14:26858427-26858640:MTD.ERVL-MaLR.LTR	3.88384e-05	0.551684	0.102	0.021	1	VEC	chr14:26858427-26858640:MTD.ERVL-MaLR.LTR
chr2:174815989-174816060:L2a.L2.LINE	3.88741e-05	0.553958	0.069	0.008	1	VEC	chr2:174815989-174816060:L2a.L2.LINE
chr3:146449007-146449292:MTE2b.ERVL-MaLR.LTR	3.88742e-05	0.694533	0.136	0.042	1	VEC	chr3:146449007-146449292:MTE2b.ERVL-MaLR.LTR
chr5:105683880-105684210:MTEb.ERVL-MaLR.LTR	3.91921e-05	0.5297	0.084	0.013	1	VEC	chr5:105683880-105684210:MTEb.ERVL-MaLR.LTR
chr16:87655056-87655156:MIR3.MIR.SINE	3.99251e-05	0.578409	0.07	0.008	1	VEC	chr16:87655056-87655156:MIR3.MIR.SINE
chr10:42464362-42464499:L2c.L2.LINE	4.01102e-05	0.533331	0.211	0.083	1	VEC	chr10:42464362-42464499:L2c.L2.LINE
chr5:115317747-115317907:L2c.L2.LINE	4.11264e-05	0.671404	0.1	0.025	1	VEC	chr5:115317747-115317907:L2c.L2.LINE
chr16:5909458-5909657:L2b.L2.LINE	4.14087e-05	0.529608	0.072	0.008	1	VEC	chr16:5909458-5909657:L2b.L2.LINE
chr7:114043581-114043711:RSINE1.B4.SINE	4.19384e-05	0.796813	0.156	0.062	1	VEC	chr7:114043581-114043711:RSINE1.B4.SINE
chr1:119492136-119492815:RLTR26B-MM.ERVK.LTR	4.22175e-05	0.62605	0.126	0.033	1	VEC	chr1:119492136-119492815:RLTR26B-MM.ERVK.LTR
chr13:38083409-38083539:B1F1.Alu.SINE	4.29714e-05	0.644754	0.097	0.021	1	VEC	chr13:38083409-38083539:B1F1.Alu.SINE
chr15:59190552-59190838:L2a.L2.LINE	4.34788e-05	0.427074	0.067	0.004	1	VEC	chr15:59190552-59190838:L2a.L2.LINE
chr18:47172689-47173169:MLTR11B.ERVK.LTR	4.41623e-05	0.502678	0.057	0.004	1	VEC	chr18:47172689-47173169:MLTR11B.ERVK.LTR
chr6:134048407-134048566:RSINE1.B4.SINE	4.51783e-05	0.54839	0.087	0.013	1	VEC	chr6:134048407-134048566:RSINE1.B4.SINE
chr11:75269394-75269559:RSINE1.B4.SINE	4.52784e-05	0.58075	0.074	0.013	1	VEC	chr11:75269394-75269559:RSINE1.B4.SINE
chr18:58193718-58193817:L2.L2.LINE	4.60561e-05	0.54169	0.08	0.013	1	VEC	chr18:58193718-58193817:L2.L2.LINE
chr1:16177326-16177660:RCHARR1.hAT-Charlie.DNA	4.62664e-05	0.583104	0.11	0.025	1	VEC	chr1:16177326-16177660:RCHARR1.hAT-Charlie.DNA
chr4:45514417-45514484:L1ME4a.L1.LINE	4.8335e-05	0.631906	0.085	0.017	1	VEC	chr4:45514417-45514484:L1ME4a.L1.LINE
chr7:120902007-120902186:MER2.TcMar-Tigger.DNA	4.89852e-05	0.574573	0.077	0.013	1	VEC	chr7:120902007-120902186:MER2.TcMar-Tigger.DNA
chr11:120207216-120207407:MLT1C.ERVL-MaLR.LTR	5.05173e-05	0.509517	0.082	0.013	1	VEC	chr11:120207216-120207407:MLT1C.ERVL-MaLR.LTR
chr4:153416069-153416420:MTD.ERVL-MaLR.LTR	5.09131e-05	0.565257	0.103	0.021	1	VEC	chr4:153416069-153416420:MTD.ERVL-MaLR.LTR
chr2:160010916-160011057:MIRc.MIR.SINE	5.10002e-05	0.515605	0.057	0.004	1	VEC	chr2:160010916-160011057:MIRc.MIR.SINE
chr7:116370747-116370841:RSINE1.B4.SINE	5.13374e-05	0.5533	0.066	0.008	1	VEC	chr7:116370747-116370841:RSINE1.B4.SINE
chr12:99336734-99337104:L1MC3.L1.LINE	5.13443e-05	0.627803	0.1	0.021	1	VEC	chr12:99336734-99337104:L1MC3.L1.LINE
chr7:112313135-112313375:MER58B.hAT-Charlie.DNA	5.25094e-05	0.643362	0.123	0.033	1	VEC	chr7:112313135-112313375:MER58B.hAT-Charlie.DNA
chr12:85602808-85603007:MIR.MIR.SINE	5.32403e-05	0.584447	0.09	0.017	1	VEC	chr12:85602808-85603007:MIR.MIR.SINE
chr6:34610659-34610775:MER94.hAT-Blackjack.DNA	5.33309e-05	0.682246	0.151	0.054	1	VEC	chr6:34610659-34610775:MER94.hAT-Blackjack.DNA
chr1:43530768-43531088:MTEb.ERVL-MaLR.LTR	5.33965e-05	0.553578	0.1	0.021	1	VEC	chr1:43530768-43531088:MTEb.ERVL-MaLR.LTR
chr11:62051067-62051274:MTE2b.ERVL-MaLR.LTR	5.38447e-05	0.451739	0.061	0.004	1	VEC	chr11:62051067-62051274:MTE2b.ERVL-MaLR.LTR
chr7:98899972-98900217:Plat-L3.CR1.LINE	5.39647e-05	0.551354	0.079	0.013	1	VEC	chr7:98899972-98900217:Plat-L3.CR1.LINE
chr12:111028958-111029044:L2.L2.LINE	5.40365e-05	0.554254	0.092	0.017	1	VEC	chr12:111028958-111029044:L2.L2.LINE
chr2:166197261-166197356:Kanga1a.TcMar-Tc2.DNA	5.43847e-05	0.512235	0.105	0.021	1	VEC	chr2:166197261-166197356:Kanga1a.TcMar-Tc2.DNA
chr10:95232420-95232504:L3.CR1.LINE	5.48308e-05	0.507828	0.069	0.008	1	VEC	chr10:95232420-95232504:L3.CR1.LINE
chr14:11858290-11858510:MIRc.MIR.SINE	5.50458e-05	0.471848	0.054	0.004	1	VEC	chr14:11858290-11858510:MIRc.MIR.SINE
chr1:43529967-43530403:RCHARR1.hAT-Charlie.DNA	5.56387e-05	0.593292	0.095	0.021	1	VEC	chr1:43529967-43530403:RCHARR1.hAT-Charlie.DNA
chr5:142410075-142410193:RSINE1.B4.SINE	5.63651e-05	0.584294	0.08	0.013	1	VEC	chr5:142410075-142410193:RSINE1.B4.SINE
chr14:76913747-76913889:L2a.L2.LINE	5.66541e-05	0.450525	0.057	0.004	1	VEC	chr14:76913747-76913889:L2a.L2.LINE
chr2:36090286-36090478:MIRb.MIR.SINE	5.68672e-05	0.451503	0.056	0.004	1	VEC	chr2:36090286-36090478:MIRb.MIR.SINE
chr2:73490510-73490602:PB1D10.Alu.SINE	5.80389e-05	0.543536	0.128	0.033	1	VEC	chr2:73490510-73490602:PB1D10.Alu.SINE
chr5:143974600-143974739:B1-Mur4.Alu.SINE	5.83389e-05	0.518081	0.07	0.008	1	VEC	chr5:143974600-143974739:B1-Mur4.Alu.SINE
chr2:33855947-33856375:L1MEc.L1.LINE	5.90134e-05	0.569274	0.077	0.013	1	VEC	chr2:33855947-33856375:L1MEc.L1.LINE
chr2:33436192-33436410:L2c.L2.LINE	5.96215e-05	0.633415	0.164	0.058	1	VEC	chr2:33436192-33436410:L2c.L2.LINE
chr1:59943855-59944140:ORR1E.ERVL-MaLR.LTR	6.06894e-05	0.54387	0.069	0.008	1	VEC	chr1:59943855-59944140:ORR1E.ERVL-MaLR.LTR
chr9:13853760-13854027:MLT1G3.ERVL-MaLR.LTR	6.08723e-05	0.655937	0.149	0.05	1	VEC	chr9:13853760-13854027:MLT1G3.ERVL-MaLR.LTR
chr14:30425243-30425534:LTR16B.ERVL.LTR	6.09842e-05	0.533136	0.059	0.004	1	VEC	chr14:30425243-30425534:LTR16B.ERVL.LTR
chr11:86126529-86127083:L1MCb.L1.LINE	6.10457e-05	0.468274	0.062	0.004	1	VEC	chr11:86126529-86127083:L1MCb.L1.LINE
chr6:34729920-34730177:L2c.L2.LINE	6.13311e-05	0.564595	0.079	0.013	1	VEC	chr6:34729920-34730177:L2c.L2.LINE
chr13:46256101-46256439:ORR1E.ERVL-MaLR.LTR	6.22799e-05	0.52264	0.08	0.013	1	VEC	chr13:46256101-46256439:ORR1E.ERVL-MaLR.LTR
chr1:184744040-184744266:B4A.B4.SINE	6.30384e-05	0.561178	0.066	0.008	1	VEC	chr1:184744040-184744266:B4A.B4.SINE
chr18:4955655-4955998:MTE2b.ERVL-MaLR.LTR	6.32392e-05	0.61045	0.102	0.025	1	VEC	chr18:4955655-4955998:MTE2b.ERVL-MaLR.LTR
chr4:135143436-135143580:RSINE1.B4.SINE	6.34189e-05	0.48628	0.057	0.004	1	VEC	chr4:135143436-135143580:RSINE1.B4.SINE
chr14:55698052-55698242:L2a.L2.LINE	6.51209e-05	0.613795	0.08	0.013	1	VEC	chr14:55698052-55698242:L2a.L2.LINE
chr1:127322511-127322741:B4A.B4.SINE	6.53554e-05	0.683764	0.097	0.025	1	VEC	chr1:127322511-127322741:B4A.B4.SINE
chr7:35522454-35522615:RSINE1.B4.SINE	6.67196e-05	0.53892	0.08	0.013	1	VEC	chr7:35522454-35522615:RSINE1.B4.SINE
chr1:64970962-64971084:B1F.Alu.SINE	6.82232e-05	0.498072	0.064	0.008	1	VEC	chr1:64970962-64971084:B1F.Alu.SINE
chr3:87142689-87142759:MIR.MIR.SINE	6.90922e-05	0.527603	0.079	0.013	1	VEC	chr3:87142689-87142759:MIR.MIR.SINE
chr17:67514984-67515109:MIRc.MIR.SINE	6.94001e-05	0.577278	0.205	0.083	1	VEC	chr17:67514984-67515109:MIRc.MIR.SINE
chr8:118603293-118603636:ORR1E.ERVL-MaLR.LTR	7.00837e-05	0.438727	0.085	0.013	1	VEC	chr8:118603293-118603636:ORR1E.ERVL-MaLR.LTR
chr11:59665090-59665176:MIR3.MIR.SINE	7.03487e-05	0.635476	0.134	0.042	1	VEC	chr11:59665090-59665176:MIR3.MIR.SINE
chr15:81035885-81035933:ORR1G.ERVL-MaLR.LTR	7.30972e-05	0.62459	0.113	0.033	1	VEC	chr15:81035885-81035933:ORR1G.ERVL-MaLR.LTR
chr1:181454074-181454392:ORR1E.ERVL-MaLR.LTR	7.45686e-05	0.599054	0.218	0.088	1	VEC	chr1:181454074-181454392:ORR1E.ERVL-MaLR.LTR
chr6:31415273-31415563:ORR1D2.ERVL-MaLR.LTR	7.49977e-05	0.578071	0.072	0.013	1	VEC	chr6:31415273-31415563:ORR1D2.ERVL-MaLR.LTR
chr11:50134735-50134859:RSINE1.B4.SINE	7.51989e-05	0.581525	0.064	0.008	1	VEC	chr11:50134735-50134859:RSINE1.B4.SINE
chr3:68586974-68587133:B3.B2.SINE	7.60529e-05	0.618441	0.107	0.029	1	VEC	chr3:68586974-68587133:B3.B2.SINE
chr8:122547330-122547416:MIR3.MIR.SINE	7.63444e-05	0.555244	0.077	0.013	1	VEC	chr8:122547330-122547416:MIR3.MIR.SINE
chr10:119475770-119475910:MIR.MIR.SINE	7.64679e-05	0.478783	0.072	0.008	1	VEC	chr10:119475770-119475910:MIR.MIR.SINE
chr15:73668145-73668214:B4.B4.SINE	7.67274e-05	0.660701	0.143	0.05	1	VEC	chr15:73668145-73668214:B4.B4.SINE
chr9:95072102-95072314:ORR1F.ERVL-MaLR.LTR	7.67997e-05	0.521731	0.067	0.008	1	VEC	chr9:95072102-95072314:ORR1F.ERVL-MaLR.LTR
chr17:15657158-15657564:MTB-Mm.ERVL-MaLR.LTR	7.72546e-05	0.561519	0.282	0.138	1	VEC	chr17:15657158-15657564:MTB-Mm.ERVL-MaLR.LTR
chr5:65112295-65112683:MTB.ERVL-MaLR.LTR	7.72627e-05	0.444039	0.061	0.004	1	VEC	chr5:65112295-65112683:MTB.ERVL-MaLR.LTR
chr4:129563777-129563928:B1-Mur2.Alu.SINE	7.73556e-05	0.500404	0.121	0.029	1	VEC	chr4:129563777-129563928:B1-Mur2.Alu.SINE
chr2:169717977-169718454:Lx8.L1.LINE	7.89438e-05	0.473894	0.072	0.008	1	VEC	chr2:169717977-169718454:Lx8.L1.LINE
chr3:138304618-138305042:RLTR9B.ERVK.LTR	7.91928e-05	0.536509	0.089	0.017	1	VEC	chr3:138304618-138305042:RLTR9B.ERVK.LTR
chr10:116260625-116260692:ID4-.ID.SINE	7.9723e-05	0.474463	0.052	0.004	1	VEC	chr10:116260625-116260692:ID4-.ID.SINE
chr17:46880244-46880365:B1-Mur1.Alu.SINE	8.05785e-05	0.625557	0.108	0.029	1	VEC	chr17:46880244-46880365:B1-Mur1.Alu.SINE
chr9:71655006-71655118:MER20.hAT-Charlie.DNA	8.09693e-05	0.534493	0.067	0.008	1	VEC	chr9:71655006-71655118:MER20.hAT-Charlie.DNA
chr6:29245958-29246129:ORR1D2.ERVL-MaLR.LTR	8.13345e-05	0.556093	0.098	0.021	1	VEC	chr6:29245958-29246129:ORR1D2.ERVL-MaLR.LTR
chr15:34217138-34217563:MLTR14.ERV1.LTR	8.14696e-05	0.65346	0.1	0.025	1	VEC	chr15:34217138-34217563:MLTR14.ERV1.LTR
chr14:114845955-114846375:Lx8.L1.LINE	8.17929e-05	0.459304	0.057	0.004	1	VEC	chr14:114845955-114846375:Lx8.L1.LINE
chr17:64616211-64616422:B3.B2.SINE	8.18152e-05	0.631001	0.107	0.029	1	VEC	chr17:64616211-64616422:B3.B2.SINE
chr2:60504917-60505181:L1MA6.L1.LINE	8.20587e-05	0.603874	0.102	0.025	1	VEC	chr2:60504917-60505181:L1MA6.L1.LINE
chr2:115966675-115966880:L2.L2.LINE	8.23002e-05	0.483996	0.087	0.013	1	VEC	chr2:115966675-115966880:L2.L2.LINE
chr9:58542246-58542470:ID-B1.B4.SINE	8.23017e-05	0.61512	0.11	0.029	1	VEC	chr9:58542246-58542470:ID-B1.B4.SINE
chr3:109352208-109352341:MIRb.MIR.SINE	8.25188e-05	0.616812	0.11	0.029	1	VEC	chr3:109352208-109352341:MIRb.MIR.SINE
chr18:43722328-43722717:MTB.ERVL-MaLR.LTR	8.2585e-05	0.622513	0.126	0.038	1	VEC	chr18:43722328-43722717:MTB.ERVL-MaLR.LTR
chr8:72338423-72338512:B3.B2.SINE	8.32043e-05	0.478102	0.067	0.008	1	VEC	chr8:72338423-72338512:B3.B2.SINE
chr8:90822258-90822551:MTEa.ERVL-MaLR.LTR	8.32674e-05	0.63026	0.138	0.046	1	VEC	chr8:90822258-90822551:MTEa.ERVL-MaLR.LTR
chr17:29481344-29481476:RSINE1.B4.SINE	8.40739e-05	0.447464	0.059	0.004	1	VEC	chr17:29481344-29481476:RSINE1.B4.SINE
chr1:170465924-170465997:ID-B1.B4.SINE	8.44798e-05	0.457171	0.056	0.004	1	VEC	chr1:170465924-170465997:ID-B1.B4.SINE
chr1:153199928-153200025:URR1A.hAT-Charlie.DNA	8.51291e-05	0.544782	0.085	0.017	1	VEC	chr1:153199928-153200025:URR1A.hAT-Charlie.DNA
chr6:124485534-124485978:RLTR31A-Mm.ERVK.LTR	8.63194e-05	0.577691	0.084	0.017	1	VEC	chr6:124485534-124485978:RLTR31A-Mm.ERVK.LTR
chr15:101190929-101191031:MIR3.MIR.SINE	8.65677e-05	0.639585	0.121	0.038	1	VEC	chr15:101190929-101191031:MIR3.MIR.SINE
chr18:16767694-16767972:L2.L2.LINE	8.82544e-05	0.477224	0.051	0.004	1	VEC	chr18:16767694-16767972:L2.L2.LINE
chr17:67422339-67422641:ORR1E.ERVL-MaLR.LTR	8.87127e-05	0.566112	0.136	0.042	1	VEC	chr17:67422339-67422641:ORR1E.ERVL-MaLR.LTR
chr4:130841346-130841419:MIR3.MIR.SINE	8.91937e-05	0.585361	0.12	0.033	1	VEC	chr4:130841346-130841419:MIR3.MIR.SINE
chr16:23332596-23332791:B3A.B2.SINE	9.09135e-05	0.549081	0.079	0.013	1	VEC	chr16:23332596-23332791:B3A.B2.SINE
chr8:122989875-122990005:B1-Mus1.Alu.SINE	9.15557e-05	0.499635	0.052	0.004	1	VEC	chr8:122989875-122990005:B1-Mus1.Alu.SINE
chr19:7512434-7512949:RMER4B.ERVK.LTR	9.30676e-05	0.616178	0.121	0.038	1	VEC	chr19:7512434-7512949:RMER4B.ERVK.LTR
chr4:150272704-150273015:AmnSINE1.Deu.SINE	9.34594e-05	0.575636	0.17	0.062	1	VEC	chr4:150272704-150273015:AmnSINE1.Deu.SINE
chr11:95238610-95238842:ORR1E.ERVL-MaLR.LTR	9.35009e-05	0.666705	0.151	0.054	1	VEC	chr11:95238610-95238842:ORR1E.ERVL-MaLR.LTR
chr7:142400626-142401086:MLT1D.ERVL-MaLR.LTR	9.50962e-05	0.598692	0.097	0.021	1	VEC	chr7:142400626-142401086:MLT1D.ERVL-MaLR.LTR
chr5:115977778-115977946:ORR1D2.ERVL-MaLR.LTR	9.51724e-05	0.676177	0.161	0.062	1	VEC	chr5:115977778-115977946:ORR1D2.ERVL-MaLR.LTR
chr10:86991293-86991495:B3.B2.SINE	9.52355e-05	0.475702	0.052	0.004	1	VEC	chr10:86991293-86991495:B3.B2.SINE
chr11:102008972-102009185:L1MC4.L1.LINE	9.54086e-05	0.664366	0.13	0.042	1	VEC	chr11:102008972-102009185:L1MC4.L1.LINE
chr13:63294671-63294887:ID-B1.B4.SINE	9.61869e-05	0.585106	0.108	0.025	1	VEC	chr13:63294671-63294887:ID-B1.B4.SINE
chr5:105859793-105859887:ID-B1.B4.SINE	9.68703e-05	0.472985	0.089	0.017	1	VEC	chr5:105859793-105859887:ID-B1.B4.SINE
chr14:67766550-67766910:ORR1E.ERVL-MaLR.LTR	9.73198e-05	0.435809	0.054	0.004	1	VEC	chr14:67766550-67766910:ORR1E.ERVL-MaLR.LTR
chr7:112763555-112763685:L2b.L2.LINE	9.95172e-05	0.464022	0.052	0.004	1	VEC	chr7:112763555-112763685:L2b.L2.LINE
chr12:79830303-79830452:B1F2.Alu.SINE	9.97794e-05	0.443937	0.051	0.004	1	VEC	chr12:79830303-79830452:B1F2.Alu.SINE
chr19:42454534-42454647:L3.CR1.LINE	9.98549e-05	0.482253	0.051	0.004	1	VEC	chr19:42454534-42454647:L3.CR1.LINE
chr15:73426229-73426335:B1-Mm.Alu.SINE	0.000100071	0.449933	0.061	0.004	1	VEC	chr15:73426229-73426335:B1-Mm.Alu.SINE
chr7:126668452-126668743:ORR1E.ERVL-MaLR.LTR	0.000101382	0.572868	0.113	0.029	1	VEC	chr7:126668452-126668743:ORR1E.ERVL-MaLR.LTR
chr3:68940771-68940904:B1-Mus2.Alu.SINE	0.000101385	0.441967	0.059	0.004	1	VEC	chr3:68940771-68940904:B1-Mus2.Alu.SINE
chr10:3730969-3731198:URR1A.hAT-Charlie.DNA	0.000101564	0.465643	0.057	0.004	1	VEC	chr10:3730969-3731198:URR1A.hAT-Charlie.DNA
chr4:12006362-12006709:MTE2a.ERVL-MaLR.LTR	0.000102038	0.67791	0.133	0.042	1	VEC	chr4:12006362-12006709:MTE2a.ERVL-MaLR.LTR
chr7:81890715-81890937:L2.L2.LINE	0.00010227	0.475295	0.056	0.004	1	VEC	chr7:81890715-81890937:L2.L2.LINE
chr17:35830235-35830364:B1-Mur1.Alu.SINE	0.000103565	0.490234	0.126	0.033	1	VEC	chr17:35830235-35830364:B1-Mur1.Alu.SINE
chr7:132415172-132415502:ORR1F.ERVL-MaLR.LTR	0.000103701	0.455585	0.054	0.004	1	VEC	chr7:132415172-132415502:ORR1F.ERVL-MaLR.LTR
chr2:70917384-70917758:RLTR28.ERVL.LTR	0.000103807	0.454505	0.054	0.004	1	VEC	chr2:70917384-70917758:RLTR28.ERVL.LTR
chr5:128571033-128571315:MTEb.ERVL-MaLR.LTR	0.000104657	0.52777	0.061	0.008	1	VEC	chr5:128571033-128571315:MTEb.ERVL-MaLR.LTR
chr6:37394108-37394481:MTC.ERVL-MaLR.LTR	0.000104767	0.493336	0.069	0.008	1	VEC	chr6:37394108-37394481:MTC.ERVL-MaLR.LTR
chr14:20105699-20105841:B4.B4.SINE	0.00010498	0.413	0.057	0.004	1	VEC	chr14:20105699-20105841:B4.B4.SINE
chr5:111111143-111112141:ORR1B2-int.ERVL-MaLR.LTR	0.000105746	0.514467	0.098	0.021	1	VEC	chr5:111111143-111112141:ORR1B2-int.ERVL-MaLR.LTR
chr18:83278205-83278648:L1MB5.L1.LINE	0.000106103	0.532541	0.07	0.008	1	VEC	chr18:83278205-83278648:L1MB5.L1.LINE
chr8:117458697-117458857:ID-B1.B4.SINE	0.000106502	0.496706	0.056	0.004	1	VEC	chr8:117458697-117458857:ID-B1.B4.SINE
chr5:139118672-139118761:RLTR47-MM.ERV1.LTR	0.000106857	0.473481	0.07	0.008	1	VEC	chr5:139118672-139118761:RLTR47-MM.ERV1.LTR
chr11:77498372-77498505:MIRb.MIR.SINE	0.000107755	0.585224	0.095	0.021	1	VEC	chr11:77498372-77498505:MIRb.MIR.SINE
chr10:116260692-116260812:PB1D10.Alu.SINE	0.000108715	0.566686	0.084	0.017	1	VEC	chr10:116260692-116260812:PB1D10.Alu.SINE
chr16:21590561-21590719:B4.B4.SINE	0.000108858	0.386401	0.062	0.004	1	VEC	chr16:21590561-21590719:B4.B4.SINE
chr14:78528540-78528655:L1MEc.L1.LINE	0.000110208	0.477084	0.067	0.008	1	VEC	chr14:78528540-78528655:L1MEc.L1.LINE
chr19:47461384-47461475:MIR3.MIR.SINE	0.000110331	0.563665	0.085	0.017	1	VEC	chr19:47461384-47461475:MIR3.MIR.SINE
chr3:82373878-82374029:B3A.B2.SINE	0.000110599	0.469306	0.08	0.013	1	VEC	chr3:82373878-82374029:B3A.B2.SINE
chr10:59868380-59868676:RMER17B.ERVK.LTR	0.000111567	0.582459	0.062	0.008	1	VEC	chr10:59868380-59868676:RMER17B.ERVK.LTR
chr5:36574256-36574383:MIRb.MIR.SINE	0.000112179	0.523451	0.079	0.013	1	VEC	chr5:36574256-36574383:MIRb.MIR.SINE
chr15:79896099-79896315:ID-B1.B4.SINE	0.000112626	0.496145	0.11	0.025	1	VEC	chr15:79896099-79896315:ID-B1.B4.SINE
chr1:153199889-153199921:URR1B.hAT-Charlie.DNA	0.000114109	0.552326	0.092	0.021	1	VEC	chr1:153199889-153199921:URR1B.hAT-Charlie.DNA
chr8:126789200-126789506:ORR1E.ERVL-MaLR.LTR	0.000114812	0.499186	0.133	0.038	1	VEC	chr8:126789200-126789506:ORR1E.ERVL-MaLR.LTR
chr8:9077080-9077787:L1MC3.L1.LINE	0.000115185	0.663793	0.126	0.042	1	VEC	chr8:9077080-9077787:L1MC3.L1.LINE
chr3:84547246-84547561:ORR1D2.ERVL-MaLR.LTR	0.000115645	0.677576	0.134	0.05	1	VEC	chr3:84547246-84547561:ORR1D2.ERVL-MaLR.LTR
chr11:52338113-52338148:B1F.Alu.SINE	0.000116346	0.527273	0.072	0.013	1	VEC	chr11:52338113-52338148:B1F.Alu.SINE
chr1:180536780-180537040:ORR1E.ERVL-MaLR.LTR	0.000117858	0.642525	0.131	0.046	1	VEC	chr1:180536780-180537040:ORR1E.ERVL-MaLR.LTR
chr17:80006877-80007298:RMER10B.ERVL.LTR	0.000119074	0.558925	0.074	0.013	1	VEC	chr17:80006877-80007298:RMER10B.ERVL.LTR
chr1:59687584-59687650:ID4.ID.SINE	0.000120236	0.441591	0.052	0.004	1	VEC	chr1:59687584-59687650:ID4.ID.SINE
chr6:115767561-115767731:ORR1D2.ERVL-MaLR.LTR	0.000120987	0.610747	0.097	0.025	1	VEC	chr6:115767561-115767731:ORR1D2.ERVL-MaLR.LTR
chr5:131577371-131577637:ORR1E.ERVL-MaLR.LTR	0.000121551	0.513047	0.066	0.008	1	VEC	chr5:131577371-131577637:ORR1E.ERVL-MaLR.LTR
chr8:121620046-121620335:L1-Mus4.L1.LINE	0.000125447	0.507836	0.066	0.008	1	VEC	chr8:121620046-121620335:L1-Mus4.L1.LINE
chr12:17738256-17738454:B3A.B2.SINE	0.000125642	0.532425	0.084	0.017	1	VEC	chr12:17738256-17738454:B3A.B2.SINE
chr10:69254566-69254698:MIRb.MIR.SINE	0.000126231	0.5426	0.203	0.088	1	VEC	chr10:69254566-69254698:MIRb.MIR.SINE
chr10:67311397-67311575:B3.B2.SINE	0.000126492	0.520274	0.115	0.029	1	VEC	chr10:67311397-67311575:B3.B2.SINE
chr8:22350977-22351170:B4A.B4.SINE	0.000128233	0.520342	0.061	0.008	1	VEC	chr8:22350977-22351170:B4A.B4.SINE
chr3:38361056-38361174:B1-Mur2.Alu.SINE	0.000128761	0.443303	0.052	0.004	1	VEC	chr3:38361056-38361174:B1-Mur2.Alu.SINE
chr12:71012212-71012479:B4A.B4.SINE	0.00012893	0.448021	0.052	0.004	1	VEC	chr12:71012212-71012479:B4A.B4.SINE
chr9:122310761-122311020:MLT1F1.ERVL-MaLR.LTR	0.000129015	0.583724	0.115	0.029	1	VEC	chr9:122310761-122311020:MLT1F1.ERVL-MaLR.LTR
chr9:66701600-66702075:Lx10.L1.LINE	0.000130402	0.595419	0.107	0.029	1	VEC	chr9:66701600-66702075:Lx10.L1.LINE
chr9:98498068-98498220:MIRb.MIR.SINE	0.000130669	0.537859	0.107	0.029	1	VEC	chr9:98498068-98498220:MIRb.MIR.SINE
chr12:16851137-16851356:MER115.hAT-Tip100.DNA	0.00013072	0.491116	0.062	0.008	1	VEC	chr12:16851137-16851356:MER115.hAT-Tip100.DNA
chr16:5912144-5912333:L3b.CR1.LINE	0.000131577	0.486686	0.115	0.029	1	VEC	chr16:5912144-5912333:L3b.CR1.LINE
chr7:66218292-66218418:LTR67B.ERVL.LTR	0.000132409	0.646164	0.125	0.042	1	VEC	chr7:66218292-66218418:LTR67B.ERVL.LTR
chr1:178409242-178409346:ORR1E.ERVL-MaLR.LTR	0.000132984	0.472111	0.092	0.017	1	VEC	chr1:178409242-178409346:ORR1E.ERVL-MaLR.LTR
chr18:66148652-66149457:L1-Rod.L1.LINE	0.000133276	0.421127	0.051	0.004	1	VEC	chr18:66148652-66149457:L1-Rod.L1.LINE
chr2:119377656-119377788:PB1.Alu.SINE	0.000135077	0.547623	0.069	0.013	1	VEC	chr2:119377656-119377788:PB1.Alu.SINE
chr8:121168205-121168382:MLT1G3.ERVL-MaLR.LTR	0.000137501	0.609801	0.113	0.033	1	VEC	chr8:121168205-121168382:MLT1G3.ERVL-MaLR.LTR
chr5:149029290-149029688:MTB.ERVL-MaLR.LTR	0.000138531	0.479412	0.097	0.021	1	VEC	chr5:149029290-149029688:MTB.ERVL-MaLR.LTR
chr13:6805768-6805969:L1MEc.L1.LINE	0.000138952	0.480591	0.052	0.004	1	VEC	chr13:6805768-6805969:L1MEc.L1.LINE
chr4:148215388-148215520:MER91B.hAT-Tip100.DNA	0.000139011	0.454667	0.054	0.004	1	VEC	chr4:148215388-148215520:MER91B.hAT-Tip100.DNA
chr3:138341736-138342050:RMER15.ERVL.LTR	0.000140455	0.50685	0.07	0.013	1	VEC	chr3:138341736-138342050:RMER15.ERVL.LTR
chr6:84015278-84015349:RLTR31D-MM.ERVK.LTR	0.00014272	0.527367	0.105	0.025	1	VEC	chr6:84015278-84015349:RLTR31D-MM.ERVK.LTR
chr5:93005947-93006056:ID-B1.B4.SINE	0.000143049	0.573901	0.079	0.017	1	VEC	chr5:93005947-93006056:ID-B1.B4.SINE
chr1:154258070-154258137:MIR3.MIR.SINE	0.000143442	0.537526	0.074	0.013	1	VEC	chr1:154258070-154258137:MIR3.MIR.SINE
chr11:113048149-113048463:MLT1J.ERVL-MaLR.LTR	0.00014346	0.431644	0.051	0.004	1	VEC	chr11:113048149-113048463:MLT1J.ERVL-MaLR.LTR
chr1:39918625-39918927:L1MB8.L1.LINE	0.00014415	0.480305	0.075	0.013	1	VEC	chr1:39918625-39918927:L1MB8.L1.LINE
chr17:87531469-87531591:L2.L2.LINE	0.000145194	0.50405	0.061	0.008	1	VEC	chr17:87531469-87531591:L2.L2.LINE
chrX:48044214-48044279:L2.L2.LINE	0.000146091	0.460045	0.051	0.004	1	VEC	chrX:48044214-48044279:L2.L2.LINE
chr11:79790669-79790769:MIRb.MIR.SINE	0.000146118	0.427745	0.054	0.004	1	VEC	chr11:79790669-79790769:MIRb.MIR.SINE
chr5:123672957-123673237:B4.B4.SINE	0.000147178	0.510631	0.08	0.013	1	VEC	chr5:123672957-123673237:B4.B4.SINE
chr12:41096062-41096418:ORR1D2.ERVL-MaLR.LTR	0.000148304	0.479198	0.061	0.008	1	VEC	chr12:41096062-41096418:ORR1D2.ERVL-MaLR.LTR
chr12:16850552-16850929:ERV3-16A3-LTR.ERVL.LTR	0.000150143	0.567937	0.1	0.025	1	VEC	chr12:16850552-16850929:ERV3-16A3-LTR.ERVL.LTR
chr4:121008476-121008591:PB1D10.Alu.SINE	0.000151741	0.439181	0.051	0.004	1	VEC	chr4:121008476-121008591:PB1D10.Alu.SINE
chr10:12828069-12828188:Charlie4.hAT-Charlie.DNA	0.000152999	0.475341	0.052	0.004	1	VEC	chr10:12828069-12828188:Charlie4.hAT-Charlie.DNA
chr15:100657967-100658172:B3A.B2.SINE	0.000154024	0.415493	0.052	0.004	1	VEC	chr15:100657967-100658172:B3A.B2.SINE
chr2:31115574-31115835:B4A.B4.SINE	0.000154257	0.633069	0.102	0.029	1	VEC	chr2:31115574-31115835:B4A.B4.SINE
chr8:117294983-117295216:MTE2b.ERVL-MaLR.LTR	0.000154718	0.515409	0.077	0.013	1	VEC	chr8:117294983-117295216:MTE2b.ERVL-MaLR.LTR
chr7:144383868-144384186:MTD.ERVL-MaLR.LTR	0.000154951	0.472137	0.051	0.004	1	VEC	chr7:144383868-144384186:MTD.ERVL-MaLR.LTR
chr11:114810253-114810360:PB1.Alu.SINE	0.000155436	0.578485	0.134	0.046	1	VEC	chr11:114810253-114810360:PB1.Alu.SINE
chr2:73146145-73146488:ORR1E.ERVL-MaLR.LTR	0.000156162	0.663348	0.108	0.033	1	VEC	chr2:73146145-73146488:ORR1E.ERVL-MaLR.LTR
chr18:35098482-35098772:Lx7.L1.LINE	0.000158955	0.641497	0.134	0.046	1	VEC	chr18:35098482-35098772:Lx7.L1.LINE
chr9:42692353-42692688:MLT1A.ERVL-MaLR.LTR	0.000159561	0.536531	0.057	0.008	1	VEC	chr9:42692353-42692688:MLT1A.ERVL-MaLR.LTR
chr10:7586643-7587076:MYSERV6-int.ERVK.LTR	0.000160806	0.544463	0.07	0.013	1	VEC	chr10:7586643-7587076:MYSERV6-int.ERVK.LTR
chr4:128839481-128839677:MT2A.ERVL.LTR	0.000161312	0.451012	0.092	0.017	1	VEC	chr4:128839481-128839677:MT2A.ERVL.LTR
chr7:63823761-63824170:Lx5c.L1.LINE	0.000163543	0.669918	0.159	0.062	1	VEC	chr7:63823761-63824170:Lx5c.L1.LINE
chr18:65729742-65729794:PB1D11.Alu.SINE	0.000164549	0.489989	0.07	0.013	1	VEC	chr18:65729742-65729794:PB1D11.Alu.SINE
chr9:40781425-40781908:MTD.ERVL-MaLR.LTR	0.00016493	0.63526	0.131	0.046	1	VEC	chr9:40781425-40781908:MTD.ERVL-MaLR.LTR
chr18:60731844-60732544:L2b.L2.LINE	0.000165716	0.646201	0.107	0.033	1	VEC	chr18:60731844-60732544:L2b.L2.LINE
chr17:26549184-26549252:MIR3.MIR.SINE	0.000167685	0.485706	0.089	0.017	1	VEC	chr17:26549184-26549252:MIR3.MIR.SINE
chr4:40777764-40778145:RMER17C.ERVK.LTR	0.000169219	0.385867	0.051	0.004	1	VEC	chr4:40777764-40778145:RMER17C.ERVK.LTR
chr15:10865212-10865524:MLT1A.ERVL-MaLR.LTR	0.000169617	0.444682	0.098	0.021	1	VEC	chr15:10865212-10865524:MLT1A.ERVL-MaLR.LTR
chr2:136833182-136833424:ORR1E.ERVL-MaLR.LTR	0.000169659	0.627506	0.154	0.058	1	VEC	chr2:136833182-136833424:ORR1E.ERVL-MaLR.LTR
chr9:37592771-37593029:LTR50.ERVL.LTR	0.000170376	0.472721	0.064	0.008	1	VEC	chr9:37592771-37593029:LTR50.ERVL.LTR
chr8:25621648-25621971:ORR1E.ERVL-MaLR.LTR	0.000170418	0.606715	0.152	0.058	1	VEC	chr8:25621648-25621971:ORR1E.ERVL-MaLR.LTR
chr14:20094956-20095315:HAL1.L1.LINE	0.000170576	0.669786	0.189	0.083	1	VEC	chr14:20094956-20095315:HAL1.L1.LINE
chr10:121436094-121436304:URR1B.hAT-Charlie.DNA	0.00017303	0.442582	0.054	0.004	1	VEC	chr10:121436094-121436304:URR1B.hAT-Charlie.DNA
chr4:154915257-154915563:MTEa.ERVL-MaLR.LTR	0.000173422	0.507741	0.061	0.008	1	VEC	chr4:154915257-154915563:MTEa.ERVL-MaLR.LTR
chr6:91225101-91225226:L4-C-Mam.RTE-X.LINE	0.000177072	0.36766	0.052	0.004	1	VEC	chr6:91225101-91225226:L4-C-Mam.RTE-X.LINE
chr8:11379499-11379638:URR1B.hAT-Charlie.DNA	0.000177361	0.409836	0.056	0.004	1	VEC	chr8:11379499-11379638:URR1B.hAT-Charlie.DNA
chr16:8666722-8666929:MIRb.MIR.SINE	0.000177583	0.500752	0.059	0.008	1	VEC	chr16:8666722-8666929:MIRb.MIR.SINE
chr4:47629849-47630238:MLT1I.ERVL-MaLR.LTR	0.000178334	0.58217	0.085	0.021	1	VEC	chr4:47629849-47630238:MLT1I.ERVL-MaLR.LTR
chr19:32106776-32107072:MTEa.ERVL-MaLR.LTR	0.000180612	0.575347	0.166	0.067	1	VEC	chr19:32106776-32107072:MTEa.ERVL-MaLR.LTR
chr2:157418960-157419037:MIRc.MIR.SINE	0.000181832	0.45018	0.103	0.025	1	VEC	chr2:157418960-157419037:MIRc.MIR.SINE
chr4:49945588-49945708:LTR50.ERVL.LTR	0.000182936	0.410187	0.052	0.004	1	VEC	chr4:49945588-49945708:LTR50.ERVL.LTR
chr9:122069949-122070168:RMER15.ERVL.LTR	0.000183993	0.540722	0.07	0.013	1	VEC	chr9:122069949-122070168:RMER15.ERVL.LTR
chr10:24928360-24928493:RSINE1.B4.SINE	0.000184332	0.543086	0.066	0.013	1	VEC	chr10:24928360-24928493:RSINE1.B4.SINE
chr1:84864782-84864881:ID-B1.B4.SINE	0.000186142	0.479502	0.077	0.013	1	VEC	chr1:84864782-84864881:ID-B1.B4.SINE
chr5:122143648-122143743:MER119.hAT-Charlie.DNA	0.000186306	0.56576	0.123	0.038	1	VEC	chr5:122143648-122143743:MER119.hAT-Charlie.DNA
chr15:38928777-38928983:URR1B.hAT-Charlie.DNA	0.000186584	0.547651	0.118	0.033	1	VEC	chr15:38928777-38928983:URR1B.hAT-Charlie.DNA
chr9:61682501-61682587:MIR3.MIR.SINE	0.00018844	0.521766	0.074	0.013	1	VEC	chr9:61682501-61682587:MIR3.MIR.SINE
chr2:127907778-127907912:LFSINE-Vert.tRNA.SINE	0.000188904	0.536026	0.08	0.017	1	VEC	chr2:127907778-127907912:LFSINE-Vert.tRNA.SINE
chr19:42933262-42933821:RMER20B.ERVK.LTR	0.00018956	0.506923	0.08	0.017	1	VEC	chr19:42933262-42933821:RMER20B.ERVK.LTR
chr18:65729794-65729858:ID-B1.B4.SINE	0.000190807	0.446546	0.062	0.008	1	VEC	chr18:65729794-65729858:ID-B1.B4.SINE
chr5:31634708-31634869:MER5A.hAT-Charlie.DNA	0.000193334	0.543277	0.079	0.017	1	VEC	chr5:31634708-31634869:MER5A.hAT-Charlie.DNA
chr7:109646636-109646870:Charlie2a.hAT-Charlie.DNA	0.000193344	0.564495	0.067	0.013	1	VEC	chr7:109646636-109646870:Charlie2a.hAT-Charlie.DNA
chr16:18727739-18727869:ORR1F.ERVL-MaLR.LTR	0.000195033	0.461487	0.062	0.008	1	VEC	chr16:18727739-18727869:ORR1F.ERVL-MaLR.LTR
chrX:36840326-36840485:ORR1F.ERVL-MaLR.LTR	0.000195616	0.605993	0.074	0.017	1	VEC	chrX:36840326-36840485:ORR1F.ERVL-MaLR.LTR
chr4:140642061-140642264:MER34A.ERV1.LTR	0.000195653	0.533506	0.082	0.017	1	VEC	chr4:140642061-140642264:MER34A.ERV1.LTR
chr11:61638863-61639089:MER76.ERVL.LTR	0.000197004	0.49331	0.093	0.021	1	VEC	chr11:61638863-61639089:MER76.ERVL.LTR
chr9:118718406-118718767:ORR1E.ERVL-MaLR.LTR	0.000197186	0.426376	0.054	0.004	1	VEC	chr9:118718406-118718767:ORR1E.ERVL-MaLR.LTR
chr7:112313933-112314077:MER5A.hAT-Charlie.DNA	0.000197389	0.606403	0.126	0.042	1	VEC	chr7:112313933-112314077:MER5A.hAT-Charlie.DNA
chr12:108229977-108230066:PB1D11.Alu.SINE	0.00019823	0.531394	0.095	0.021	1	VEC	chr12:108229977-108230066:PB1D11.Alu.SINE
chr4:156031295-156031811:RLTR20B4-MM.ERVK.LTR	0.000199934	0.550387	0.203	0.092	1	VEC	chr4:156031295-156031811:RLTR20B4-MM.ERVK.LTR
chr10:91005850-91005988:B1-Mus2.Alu.SINE	0.000201021	0.422916	0.051	0.004	1	VEC	chr10:91005850-91005988:B1-Mus2.Alu.SINE
chr3:36790577-36791082:Lx7.L1.LINE	0.000201463	0.312602	0.061	0.004	1	VEC	chr3:36790577-36791082:Lx7.L1.LINE
chr11:114873662-114873736:MIRc.MIR.SINE	0.000201839	0.44827	0.061	0.008	1	VEC	chr11:114873662-114873736:MIRc.MIR.SINE
chr15:12221819-12222213:MTC.ERVL-MaLR.LTR	0.000202788	0.492427	0.061	0.008	1	VEC	chr15:12221819-12222213:MTC.ERVL-MaLR.LTR
chr15:7143962-7144250:MTEa.ERVL-MaLR.LTR	0.000205441	0.520426	0.089	0.021	1	VEC	chr15:7143962-7144250:MTEa.ERVL-MaLR.LTR
chr10:61069427-61069497:MIR3.MIR.SINE	0.000205641	0.544657	0.105	0.029	1	VEC	chr10:61069427-61069497:MIR3.MIR.SINE
chr7:127080205-127080423:ORR1E.ERVL-MaLR.LTR	0.000206711	0.445375	0.064	0.008	1	VEC	chr7:127080205-127080423:ORR1E.ERVL-MaLR.LTR
chr9:21014786-21014859:L2.L2.LINE	0.000207639	0.637648	0.187	0.088	1	VEC	chr9:21014786-21014859:L2.L2.LINE
chr16:10639938-10640058:MIRc.MIR.SINE	0.000214442	0.379383	0.051	0.004	1	VEC	chr16:10639938-10640058:MIRc.MIR.SINE
chr9:121962073-121962355:ORR1E.ERVL-MaLR.LTR	0.00021489	0.430601	0.052	0.004	1	VEC	chr9:121962073-121962355:ORR1E.ERVL-MaLR.LTR
chr2:31088803-31088865:L1MEg.L1.LINE	0.000218617	0.396822	0.051	0.004	1	VEC	chr2:31088803-31088865:L1MEg.L1.LINE
chr15:10624008-10624175:LTR33A.ERVL.LTR	0.000220187	0.531091	0.07	0.013	1	VEC	chr15:10624008-10624175:LTR33A.ERVL.LTR
chr5:110473137-110473249:ID-B1.B4.SINE	0.00022152	0.417778	0.051	0.004	1	VEC	chr5:110473137-110473249:ID-B1.B4.SINE
chr14:61157253-61157573:L1Md-F2.L1.LINE	0.000222519	0.481856	0.061	0.008	1	VEC	chr14:61157253-61157573:L1Md-F2.L1.LINE
chr5:139931328-139931399:MIR3.MIR.SINE	0.000225292	0.408387	0.087	0.017	1	VEC	chr5:139931328-139931399:MIR3.MIR.SINE
chr7:63824170-63824536:LTR10-RN.ERVK.LTR	0.000225824	0.652324	0.187	0.088	1	VEC	chr7:63824170-63824536:LTR10-RN.ERVK.LTR
chr16:35537788-35538057:L2c.L2.LINE	0.000226412	0.482661	0.062	0.008	1	VEC	chr16:35537788-35538057:L2c.L2.LINE
chr19:16168998-16169119:LTR85c.Gypsy.LTR	0.00022842	0.539854	0.079	0.017	1	VEC	chr19:16168998-16169119:LTR85c.Gypsy.LTR
chr11:76874498-76875149:RMER15-int.ERVL.LTR	0.000228421	0.595093	0.075	0.017	1	VEC	chr11:76874498-76875149:RMER15-int.ERVL.LTR
chr9:102759013-102759066:ID.ID.SINE	0.000231145	0.411363	0.089	0.017	1	VEC	chr9:102759013-102759066:ID.ID.SINE
chr2:38533430-38533555:MIRb.MIR.SINE	0.000231385	0.480975	0.254	0.121	1	VEC	chr2:38533430-38533555:MIRb.MIR.SINE
chr18:75627148-75627461:ORR1E.ERVL-MaLR.LTR	0.000232392	0.537342	0.072	0.013	1	VEC	chr18:75627148-75627461:ORR1E.ERVL-MaLR.LTR
chr9:110366906-110367022:MIRb.MIR.SINE	0.000232572	0.467398	0.064	0.008	1	VEC	chr9:110366906-110367022:MIRb.MIR.SINE
chr2:36023555-36023598:L3.CR1.LINE	0.000232782	0.531948	0.138	0.046	1	VEC	chr2:36023555-36023598:L3.CR1.LINE
chr9:50488807-50489398:L1MB7.L1.LINE	0.000232842	0.500599	0.057	0.008	1	VEC	chr9:50488807-50489398:L1MB7.L1.LINE
chrX:152708525-152708706:MLT2E.ERVL.LTR	0.000233685	0.496641	0.136	0.046	1	VEC	chrX:152708525-152708706:MLT2E.ERVL.LTR
chr2:172399859-172400174:L2c.L2.LINE	0.000234404	0.484297	0.108	0.029	1	VEC	chr2:172399859-172400174:L2c.L2.LINE
chr7:43349694-43349789:MLT1B.ERVL-MaLR.LTR	0.000236669	0.496263	0.069	0.013	1	VEC	chr7:43349694-43349789:MLT1B.ERVL-MaLR.LTR
chr11:57795465-57795824:MTEa.ERVL-MaLR.LTR	0.000239241	0.54631	0.062	0.013	1	VEC	chr11:57795465-57795824:MTEa.ERVL-MaLR.LTR
chr11:114867467-114867540:MER5A.hAT-Charlie.DNA	0.000240171	0.38324	0.067	0.008	1	VEC	chr11:114867467-114867540:MER5A.hAT-Charlie.DNA
chr17:46621116-46621253:RSINE1.B4.SINE	0.000246521	0.498665	0.066	0.013	1	VEC	chr17:46621116-46621253:RSINE1.B4.SINE
chr2:93791439-93791740:L2a.L2.LINE	0.000247474	0.615888	0.192	0.096	1	VEC	chr2:93791439-93791740:L2a.L2.LINE
chr10:122230884-122231045:ID-B1.B4.SINE	0.000247632	0.580107	0.098	0.025	1	VEC	chr10:122230884-122231045:ID-B1.B4.SINE
chr12:35556046-35556142:MER135.DNA.DNA	0.000249134	0.544667	0.09	0.021	1	VEC	chr12:35556046-35556142:MER135.DNA.DNA
chr10:85824152-85824624:RLTR26D-MM.ERVK.LTR	0.000249353	0.435674	0.051	0.004	1	VEC	chr10:85824152-85824624:RLTR26D-MM.ERVK.LTR
chr6:54059033-54059144:L2b.L2.LINE	0.000252027	0.500655	0.125	0.038	1	VEC	chr6:54059033-54059144:L2b.L2.LINE
chr2:157744631-157744988:ORR1E.ERVL-MaLR.LTR	0.000252584	0.654085	0.107	0.033	1	VEC	chr2:157744631-157744988:ORR1E.ERVL-MaLR.LTR
chr3:132316084-132316500:MTD.ERVL-MaLR.LTR	0.000252607	0.660267	0.107	0.033	1	VEC	chr3:132316084-132316500:MTD.ERVL-MaLR.LTR
chr17:67514836-67514979:Lx8.L1.LINE	0.000253415	0.531109	0.174	0.071	1	VEC	chr17:67514836-67514979:Lx8.L1.LINE
chr8:68830947-68831222:ORR1E.ERVL-MaLR.LTR	0.000253421	0.534846	0.138	0.05	1	VEC	chr8:68830947-68831222:ORR1E.ERVL-MaLR.LTR
chr13:103701010-103701146:MLT1B.ERVL-MaLR.LTR	0.000253522	0.503245	0.115	0.033	1	VEC	chr13:103701010-103701146:MLT1B.ERVL-MaLR.LTR
chr18:31943493-31943645:ID-B1.B4.SINE	0.000253582	0.544646	0.087	0.021	1	VEC	chr18:31943493-31943645:ID-B1.B4.SINE
chr5:66121431-66121750:ORR1D2.ERVL-MaLR.LTR	0.000253914	0.422259	0.051	0.004	1	VEC	chr5:66121431-66121750:ORR1D2.ERVL-MaLR.LTR
chr11:46041389-46042111:L1MCa.L1.LINE	0.000254769	0.571166	0.262	0.133	1	VEC	chr11:46041389-46042111:L1MCa.L1.LINE
chr2:158862809-158863119:MTEb.ERVL-MaLR.LTR	0.000255229	0.555596	0.125	0.042	1	VEC	chr2:158862809-158863119:MTEb.ERVL-MaLR.LTR
chr13:107944813-107945203:L2b.L2.LINE	0.00025603	0.592015	0.123	0.042	1	VEC	chr13:107944813-107945203:L2b.L2.LINE
chr7:109580623-109580927:L3.CR1.LINE	0.000257449	0.483721	0.128	0.042	1	VEC	chr7:109580623-109580927:L3.CR1.LINE
chr12:17455156-17455399:L2c.L2.LINE	0.000258446	0.508631	0.126	0.042	1	VEC	chr12:17455156-17455399:L2c.L2.LINE
chr9:32569293-32569956:Lx10.L1.LINE	0.000259279	0.545464	0.133	0.042	1	VEC	chr9:32569293-32569956:Lx10.L1.LINE
chr2:31115103-31115357:MLT1A0.ERVL-MaLR.LTR	0.000259485	0.59353	0.184	0.079	1	VEC	chr2:31115103-31115357:MLT1A0.ERVL-MaLR.LTR
chr4:108363120-108363260:MER5A.hAT-Charlie.DNA	0.000259925	0.426198	0.051	0.004	1	VEC	chr4:108363120-108363260:MER5A.hAT-Charlie.DNA
chr7:110276567-110276768:ORR1E.ERVL-MaLR.LTR	0.000261523	0.47438	0.072	0.013	1	VEC	chr7:110276567-110276768:ORR1E.ERVL-MaLR.LTR
chr14:114955498-114955982:MER31A.ERV1.LTR	0.000262027	0.43163	0.064	0.008	1	VEC	chr14:114955498-114955982:MER31A.ERV1.LTR
chr9:114900885-114900952:PB1D11.Alu.SINE	0.000262772	0.526737	0.082	0.017	1	VEC	chr9:114900885-114900952:PB1D11.Alu.SINE
chr5:132530225-132530457:MTE2a.ERVL-MaLR.LTR	0.00026288	0.419378	0.051	0.004	1	VEC	chr5:132530225-132530457:MTE2a.ERVL-MaLR.LTR
chrX:151018932-151019148:ID-B1.B4.SINE	0.0002663	0.392979	0.051	0.004	1	VEC	chrX:151018932-151019148:ID-B1.B4.SINE
chr7:137405373-137405650:L1MEc.L1.LINE	0.000266628	0.508491	0.067	0.013	1	VEC	chr7:137405373-137405650:L1MEc.L1.LINE
chr16:4913826-4913884:B3.B2.SINE	0.000266805	0.556456	0.148	0.054	1	VEC	chr16:4913826-4913884:B3.B2.SINE
chrX:106045291-106045919:Lx6.L1.LINE	0.000267215	0.435126	0.138	0.046	1	VEC	chrX:106045291-106045919:Lx6.L1.LINE
chrX:101264988-101265062:L3.CR1.LINE	0.000269451	0.483691	0.072	0.013	1	VEC	chrX:101264988-101265062:L3.CR1.LINE
chr12:16831075-16831310:LTR41.ERVL.LTR	0.000271018	0.423979	0.077	0.013	1	VEC	chr12:16831075-16831310:LTR41.ERVL.LTR
chr2:36032859-36033059:MIR.MIR.SINE	0.000271627	0.529163	0.077	0.017	1	VEC	chr2:36032859-36033059:MIR.MIR.SINE
chr5:64212023-64212137:MIRc.MIR.SINE	0.000272045	0.520833	0.087	0.021	1	VEC	chr5:64212023-64212137:MIRc.MIR.SINE
chr2:4391483-4391861:ORR1E.ERVL-MaLR.LTR	0.000273682	0.539055	0.087	0.021	1	VEC	chr2:4391483-4391861:ORR1E.ERVL-MaLR.LTR
chr6:30337194-30337306:B1-Mus2.Alu.SINE	0.000275123	0.620604	0.093	0.025	1	VEC	chr6:30337194-30337306:B1-Mus2.Alu.SINE
chr10:79808584-79808767:B2-Mm2.B2.SINE	0.000276538	0.558853	0.072	0.017	1	VEC	chr10:79808584-79808767:B2-Mm2.B2.SINE
chr5:74260324-74260422:MIRc.MIR.SINE	0.000277914	0.379108	0.051	0.004	1	VEC	chr5:74260324-74260422:MIRc.MIR.SINE
chr8:47388282-47388587:ORR1F.ERVL-MaLR.LTR	0.000277985	0.506784	0.079	0.017	1	VEC	chr8:47388282-47388587:ORR1F.ERVL-MaLR.LTR
chr4:117243221-117243374:RSINE1.B4.SINE	0.000280095	0.485481	0.07	0.013	1	VEC	chr4:117243221-117243374:RSINE1.B4.SINE
chr11:78569834-78569976:LTR41.ERVL.LTR	0.000280446	0.460015	0.095	0.021	1	VEC	chr11:78569834-78569976:LTR41.ERVL.LTR
chr2:128431071-128431218:L2a.L2.LINE	0.000282889	0.445592	0.102	0.025	1	VEC	chr2:128431071-128431218:L2a.L2.LINE
chr4:8949613-8949936:MTE2b.ERVL-MaLR.LTR	0.000283232	0.546843	0.133	0.046	1	VEC	chr4:8949613-8949936:MTE2b.ERVL-MaLR.LTR
chr19:5952194-5952265:PB1D10.Alu.SINE	0.000283878	0.540801	0.203	0.092	1	VEC	chr19:5952194-5952265:PB1D10.Alu.SINE
chr18:4439521-4439842:RLTR14.ERV1.LTR	0.00028465	0.403828	0.075	0.013	1	VEC	chr18:4439521-4439842:RLTR14.ERV1.LTR
chr4:124185656-124186038:LTR104-Mam.Gypsy.LTR	0.000284813	0.443556	0.085	0.017	1	VEC	chr4:124185656-124186038:LTR104-Mam.Gypsy.LTR
chrX:152705543-152705607:LTR41B.ERVL.LTR	0.000286723	0.449085	0.072	0.013	1	VEC	chrX:152705543-152705607:LTR41B.ERVL.LTR
chr5:31634874-31634972:MARNA.TcMar-Mariner.DNA	0.000288122	0.579253	0.098	0.029	1	VEC	chr5:31634874-31634972:MARNA.TcMar-Mariner.DNA
chr16:57502309-57502375:MIR3.MIR.SINE	0.000289768	0.495054	0.079	0.017	1	VEC	chr16:57502309-57502375:MIR3.MIR.SINE
chr17:64622737-64622890:RMER30.hAT-Charlie.DNA	0.000291245	0.408462	0.051	0.004	1	VEC	chr17:64622737-64622890:RMER30.hAT-Charlie.DNA
chr18:8932286-8932661:ORR1F.ERVL-MaLR.LTR	0.000295031	0.508632	0.077	0.017	1	VEC	chr18:8932286-8932661:ORR1F.ERVL-MaLR.LTR
chr5:76115830-76115943:MIRc.MIR.SINE	0.000296885	0.622503	0.108	0.033	1	VEC	chr5:76115830-76115943:MIRc.MIR.SINE
chr6:88905897-88905976:MLT1J.ERVL-MaLR.LTR	0.000297577	0.422367	0.061	0.008	1	VEC	chr6:88905897-88905976:MLT1J.ERVL-MaLR.LTR
chr10:75444362-75444449:MIR3.MIR.SINE	0.000301471	0.391749	0.051	0.004	1	VEC	chr10:75444362-75444449:MIR3.MIR.SINE
chr13:72128705-72128904:RMER20C-Mm.ERVK.LTR	0.000303969	0.368247	0.051	0.004	1	VEC	chr13:72128705-72128904:RMER20C-Mm.ERVK.LTR
chr2:119161255-119161359:PB1D7.Alu.SINE	0.000304231	0.435302	0.061	0.008	1	VEC	chr2:119161255-119161359:PB1D7.Alu.SINE
chr7:43894972-43895088:MER20.hAT-Charlie.DNA	0.000306275	0.607989	0.107	0.033	1	VEC	chr7:43894972-43895088:MER20.hAT-Charlie.DNA
chr13:92293999-92294667:Lx8.L1.LINE	0.000309301	0.536582	0.059	0.008	1	VEC	chr13:92293999-92294667:Lx8.L1.LINE
chr6:83387597-83387729:RSINE1.B4.SINE	0.000309672	0.463756	0.059	0.008	1	VEC	chr6:83387597-83387729:RSINE1.B4.SINE
chr4:9015419-9015537:MIR.MIR.SINE	0.000311803	0.380329	0.051	0.004	1	VEC	chr4:9015419-9015537:MIR.MIR.SINE
chr4:133615742-133615836:B3A.B2.SINE	0.000312414	0.51844	0.095	0.025	1	VEC	chr4:133615742-133615836:B3A.B2.SINE
chr18:36239634-36240674:MERVL-2A-int.ERVL.LTR	0.000313556	0.444891	0.069	0.013	1	VEC	chr18:36239634-36240674:MERVL-2A-int.ERVL.LTR
chrX:85304749-85305129:RMER13A2.ERVK.LTR	0.000314435	0.604458	0.072	0.017	1	VEC	chrX:85304749-85305129:RMER13A2.ERVK.LTR
chr15:73426210-73426318:MT2B.ERVL.LTR	0.000315257	0.449901	0.064	0.008	1	VEC	chr15:73426210-73426318:MT2B.ERVL.LTR
chr13:55069942-55070045:PB1D7.Alu.SINE	0.000316257	0.66602	0.169	0.075	1	VEC	chr13:55069942-55070045:PB1D7.Alu.SINE
chr2:169101518-169101722:ID-B1.B4.SINE	0.000317282	0.466041	0.064	0.008	1	VEC	chr2:169101518-169101722:ID-B1.B4.SINE
chr2:132455803-132456200:MTA-Mm.ERVL-MaLR.LTR	0.000318115	0.461323	0.067	0.013	1	VEC	chr2:132455803-132456200:MTA-Mm.ERVL-MaLR.LTR
chr3:57470462-57470666:MIRb.MIR.SINE	0.000319779	0.533556	0.067	0.013	1	VEC	chr3:57470462-57470666:MIRb.MIR.SINE
chr5:116305406-116305514:ORR1B1.ERVL-MaLR.LTR	0.000325225	0.465165	0.082	0.017	1	VEC	chr5:116305406-116305514:ORR1B1.ERVL-MaLR.LTR
chr15:83521940-83522304:MTE2a.ERVL-MaLR.LTR	0.000325783	0.475234	0.069	0.013	1	VEC	chr15:83521940-83522304:MTE2a.ERVL-MaLR.LTR
chr4:128891314-128891444:MIR3.MIR.SINE	0.000329393	0.444297	0.102	0.025	1	VEC	chr4:128891314-128891444:MIR3.MIR.SINE
chr11:118696700-118696817:MER5A.hAT-Charlie.DNA	0.000334319	0.447801	0.057	0.008	1	VEC	chr11:118696700-118696817:MER5A.hAT-Charlie.DNA
chr5:129463256-129463653:MTE2a.ERVL-MaLR.LTR	0.000335608	0.50729	0.12	0.038	1	VEC	chr5:129463256-129463653:MTE2a.ERVL-MaLR.LTR
chr8:118679858-118679976:MIRc.MIR.SINE	0.00033763	0.357923	0.051	0.004	1	VEC	chr8:118679858-118679976:MIRc.MIR.SINE
chr3:84061841-84062463:L2a.L2.LINE	0.000337676	0.535074	0.092	0.025	1	VEC	chr3:84061841-84062463:L2a.L2.LINE
chr9:108809425-108809482:ERVB4-1C-LTR-Mm.ERVK.LTR	0.000343452	0.512726	0.093	0.025	1	VEC	chr9:108809425-108809482:ERVB4-1C-LTR-Mm.ERVK.LTR
chrX:51514893-51515213:L4-C-Mam.RTE-X.LINE	0.000344934	0.497483	0.097	0.025	1	VEC	chrX:51514893-51515213:L4-C-Mam.RTE-X.LINE
chr15:59435816-59435880:ID4-.ID.SINE	0.000346083	0.520444	0.093	0.025	1	VEC	chr15:59435816-59435880:ID4-.ID.SINE
chr6:94191027-94191263:MLT1A0.ERVL-MaLR.LTR	0.000347146	0.455457	0.061	0.008	1	VEC	chr6:94191027-94191263:MLT1A0.ERVL-MaLR.LTR
chr11:103141098-103141215:MIRc.MIR.SINE	0.000355829	0.500948	0.077	0.017	1	VEC	chr11:103141098-103141215:MIRc.MIR.SINE
chr16:97897937-97898334:MLTR14.ERV1.LTR	0.000357853	0.390295	0.051	0.004	1	VEC	chr16:97897937-97898334:MLTR14.ERV1.LTR
chr11:78707877-78708234:ORR1D2.ERVL-MaLR.LTR	0.000358345	0.583612	0.156	0.062	1	VEC	chr11:78707877-78708234:ORR1D2.ERVL-MaLR.LTR
chr11:5177256-5177409:LTR84b.ERVL.LTR	0.000359566	0.501703	0.111	0.033	1	VEC	chr11:5177256-5177409:LTR84b.ERVL.LTR
chr9:56552823-56552876:MIR3.MIR.SINE	0.000361932	0.507363	0.179	0.075	1	VEC	chr9:56552823-56552876:MIR3.MIR.SINE
chr8:87284738-87285061:ORR1E.ERVL-MaLR.LTR	0.00037076	0.56113	0.13	0.046	1	VEC	chr8:87284738-87285061:ORR1E.ERVL-MaLR.LTR
chr6:128066398-128066519:MIRb.MIR.SINE	0.000374972	0.540211	0.087	0.021	1	VEC	chr6:128066398-128066519:MIRb.MIR.SINE
chr15:100637766-100637839:B3A.B2.SINE	0.000377711	0.420502	0.062	0.008	1	VEC	chr15:100637766-100637839:B3A.B2.SINE
chr1:153202503-153202628:B3.B2.SINE	0.000378678	0.449152	0.07	0.013	1	VEC	chr1:153202503-153202628:B3.B2.SINE
chr9:14608565-14608670:MER5A.hAT-Charlie.DNA	0.000379786	0.598622	0.17	0.075	1	VEC	chr9:14608565-14608670:MER5A.hAT-Charlie.DNA
chr15:59714153-59714572:RMER21B.ERV1.LTR	0.000382722	0.505482	0.069	0.013	1	VEC	chr15:59714153-59714572:RMER21B.ERV1.LTR
chr12:10402733-10402923:LTR67B.ERVL.LTR	0.000386117	0.472362	0.111	0.033	1	VEC	chr12:10402733-10402923:LTR67B.ERVL.LTR
chr14:31930263-31930752:MLT1G1.ERVL-MaLR.LTR	0.000389393	0.317416	0.203	0.079	1	VEC	chr14:31930263-31930752:MLT1G1.ERVL-MaLR.LTR
chr9:57773873-57774124:RMER15.ERVL.LTR	0.000391039	0.608844	0.161	0.067	1	VEC	chr9:57773873-57774124:RMER15.ERVL.LTR
chr3:52070051-52070247:AmnSINE1.Deu.SINE	0.000392157	0.55066	0.126	0.046	1	VEC	chr3:52070051-52070247:AmnSINE1.Deu.SINE
chr3:135396115-135396469:MTD.ERVL-MaLR.LTR	0.000392281	0.471748	0.057	0.008	1	VEC	chr3:135396115-135396469:MTD.ERVL-MaLR.LTR
chr13:73892865-73893054:L1M5.L1.LINE	0.000392583	0.632702	0.162	0.071	1	VEC	chr13:73892865-73893054:L1M5.L1.LINE
chr3:31260097-31260524:RMER10A.ERVL.LTR	0.000394357	0.379973	0.074	0.013	1	VEC	chr3:31260097-31260524:RMER10A.ERVL.LTR
chr6:31415667-31415777:MLT1A0.ERVL-MaLR.LTR	0.000395187	0.493647	0.052	0.008	1	VEC	chr6:31415667-31415777:MLT1A0.ERVL-MaLR.LTR
chr13:89544135-89545336:L1-Mus4.L1.LINE	0.000395861	0.462171	0.056	0.008	1	VEC	chr13:89544135-89545336:L1-Mus4.L1.LINE
chr8:75198204-75198327:B3A.B2.SINE	0.000401976	0.481923	0.08	0.017	1	VEC	chr8:75198204-75198327:B3A.B2.SINE
chr9:57774286-57774471:B2-Mm2.B2.SINE	0.000404062	0.489067	0.079	0.017	1	VEC	chr9:57774286-57774471:B2-Mm2.B2.SINE
chr3:85482547-85483055:MLT1D.ERVL-MaLR.LTR	0.000404292	0.542138	0.087	0.021	1	VEC	chr3:85482547-85483055:MLT1D.ERVL-MaLR.LTR
chr2:156814861-156814922:ID.ID.SINE	0.000404914	0.512371	0.07	0.017	1	VEC	chr2:156814861-156814922:ID.ID.SINE
chr5:124024936-124025060:L2b.L2.LINE	0.000408282	0.494111	0.067	0.013	1	VEC	chr5:124024936-124025060:L2b.L2.LINE
chr2:168978039-168978434:Lx8.L1.LINE	0.000408661	0.539981	0.09	0.025	1	VEC	chr2:168978039-168978434:Lx8.L1.LINE
chr4:134258443-134258791:MTE2b.ERVL-MaLR.LTR	0.000410963	0.505088	0.084	0.021	1	VEC	chr4:134258443-134258791:MTE2b.ERVL-MaLR.LTR
chr8:8774737-8775389:RMER20B.ERVK.LTR	0.000413661	0.503162	0.051	0.008	1	VEC	chr8:8774737-8775389:RMER20B.ERVK.LTR
chr6:48420548-48420842:RMER13A2.ERVK.LTR	0.000417106	0.536719	0.097	0.029	1	VEC	chr6:48420548-48420842:RMER13A2.ERVK.LTR
chr5:149165390-149165540:B1-Mur1.Alu.SINE	0.000419461	0.428489	0.057	0.008	1	VEC	chr5:149165390-149165540:B1-Mur1.Alu.SINE
chr1:60345613-60346980:Lx7.L1.LINE	0.000420434	0.412182	0.051	0.004	1	VEC	chr1:60345613-60346980:Lx7.L1.LINE
chr10:86990154-86990234:MLT1A.ERVL-MaLR.LTR	0.000424027	0.384124	0.092	0.021	1	VEC	chr10:86990154-86990234:MLT1A.ERVL-MaLR.LTR
chr8:80923703-80923910:ID-B1.B4.SINE	0.000425757	0.399026	0.061	0.008	1	VEC	chr8:80923703-80923910:ID-B1.B4.SINE
chr2:32437087-32437398:L1MEc.L1.LINE	0.00042818	0.404951	0.241	0.117	1	VEC	chr2:32437087-32437398:L1MEc.L1.LINE
chr12:108990190-108990344:B3A.B2.SINE	0.000428749	0.474887	0.066	0.013	1	VEC	chr12:108990190-108990344:B3A.B2.SINE
chr18:43721975-43722328:MTC.ERVL-MaLR.LTR	0.000428968	0.557105	0.098	0.029	1	VEC	chr18:43721975-43722328:MTC.ERVL-MaLR.LTR
chr9:71696996-71697263:B4A.B4.SINE	0.000431985	0.456921	0.059	0.008	1	VEC	chr9:71696996-71697263:B4A.B4.SINE
chr8:46769255-46769648:ORR1E.ERVL-MaLR.LTR	0.000435673	0.595566	0.148	0.058	1	VEC	chr8:46769255-46769648:ORR1E.ERVL-MaLR.LTR
chrX:108728333-108728607:RMER15.ERVL.LTR	0.000438057	0.553216	0.134	0.05	1	VEC	chrX:108728333-108728607:RMER15.ERVL.LTR
chr16:58514084-58514337:MLT1C.ERVL-MaLR.LTR	0.000438436	0.489074	0.056	0.008	1	VEC	chr16:58514084-58514337:MLT1C.ERVL-MaLR.LTR
chr6:30635551-30635719:MLT1J.ERVL-MaLR.LTR	0.000441428	0.430595	0.062	0.008	1	VEC	chr6:30635551-30635719:MLT1J.ERVL-MaLR.LTR
chr10:75446061-75446527:HAL1.L1.LINE	0.000443939	0.401892	0.21	0.1	1	VEC	chr10:75446061-75446527:HAL1.L1.LINE
chr11:67544803-67544889:MLT1A0.ERVL-MaLR.LTR	0.000446083	0.405872	0.069	0.013	1	VEC	chr11:67544803-67544889:MLT1A0.ERVL-MaLR.LTR
chr17:12780115-12780429:RMER20C-Mm.ERVK.LTR	0.000446304	0.329697	0.166	0.062	1	VEC	chr17:12780115-12780429:RMER20C-Mm.ERVK.LTR
chr8:69934708-69934834:ID-B1.B4.SINE	0.000447805	0.47519	0.054	0.008	1	VEC	chr8:69934708-69934834:ID-B1.B4.SINE
chr9:56470009-56470436:L2a.L2.LINE	0.0004531	0.376954	0.072	0.013	1	VEC	chr9:56470009-56470436:L2a.L2.LINE
chr16:43962108-43962280:L2b.L2.LINE	0.000453672	0.479716	0.087	0.021	1	VEC	chr16:43962108-43962280:L2b.L2.LINE
chr13:103241370-103242192:Lx8.L1.LINE	0.00045508	0.4672	0.054	0.008	1	VEC	chr13:103241370-103242192:Lx8.L1.LINE
chr1:186684437-186684794:MTD.ERVL-MaLR.LTR	0.000456674	0.463303	0.085	0.021	1	VEC	chr1:186684437-186684794:MTD.ERVL-MaLR.LTR
chr6:142700091-142700167:ID4.ID.SINE	0.000458416	0.483939	0.07	0.017	1	VEC	chr6:142700091-142700167:ID4.ID.SINE
chr10:20672597-20672765:MIRb.MIR.SINE	0.000460588	0.488729	0.174	0.071	1	VEC	chr10:20672597-20672765:MIRb.MIR.SINE
chr1:33461399-33461916:RMER15.ERVL.LTR	0.000464864	0.517737	0.11	0.033	1	VEC	chr1:33461399-33461916:RMER15.ERVL.LTR
chr5:99070546-99070911:MLT1B.ERVL-MaLR.LTR	0.000465032	0.425412	0.07	0.013	1	VEC	chr5:99070546-99070911:MLT1B.ERVL-MaLR.LTR
chr2:3185332-3185596:ORR1E.ERVL-MaLR.LTR	0.000468906	0.503108	0.13	0.046	1	VEC	chr2:3185332-3185596:ORR1E.ERVL-MaLR.LTR
chr7:79310293-79310710:L1M5.L1.LINE	0.000470404	0.354576	0.051	0.004	1	VEC	chr7:79310293-79310710:L1M5.L1.LINE
chr1:157018669-157018896:ORR1F.ERVL-MaLR.LTR	0.000473115	0.431292	0.07	0.013	1	VEC	chr1:157018669-157018896:ORR1F.ERVL-MaLR.LTR
chr18:38906734-38907049:B4A.B4.SINE	0.000473341	0.513391	0.097	0.029	1	VEC	chr18:38906734-38907049:B4A.B4.SINE
chr17:83854216-83854572:ORR1B2.ERVL-MaLR.LTR	0.000478029	0.503207	0.064	0.013	1	VEC	chr17:83854216-83854572:ORR1B2.ERVL-MaLR.LTR
chr3:121369604-121369965:ORR1D2.ERVL-MaLR.LTR	0.000482029	0.51667	0.225	0.112	1	VEC	chr3:121369604-121369965:ORR1D2.ERVL-MaLR.LTR
chr3:68656423-68657039:Lx9.L1.LINE	0.000491237	0.43908	0.075	0.017	1	VEC	chr3:68656423-68657039:Lx9.L1.LINE
chr10:67042961-67043114:RSINE1.B4.SINE	0.000494868	0.607555	0.093	0.029	1	VEC	chr10:67042961-67043114:RSINE1.B4.SINE
chrX:6418012-6418295:L2.L2.LINE	0.000499242	0.425889	0.12	0.038	1	VEC	chrX:6418012-6418295:L2.L2.LINE
chr9:21104071-21104246:MIR.MIR.SINE	0.000499403	0.322403	0.054	0.004	1	VEC	chr9:21104071-21104246:MIR.MIR.SINE
chr11:75269203-75269394:B4A.B4.SINE	0.000500123	0.440838	0.072	0.013	1	VEC	chr11:75269203-75269394:B4A.B4.SINE
chr8:125037131-125037374:LTR33B.ERVL.LTR	0.000502699	0.484782	0.138	0.046	1	VEC	chr8:125037131-125037374:LTR33B.ERVL.LTR
chr15:83522327-83522684:RMER6A.ERVK.LTR	0.000503323	0.532523	0.08	0.021	1	VEC	chr15:83522327-83522684:RMER6A.ERVK.LTR
chr4:43936175-43936319:RSINE1.B4.SINE	0.000504327	0.57773	0.113	0.038	1	VEC	chr4:43936175-43936319:RSINE1.B4.SINE
chr3:130727148-130727452:MTD.ERVL-MaLR.LTR	0.000504761	0.477301	0.064	0.013	1	VEC	chr3:130727148-130727452:MTD.ERVL-MaLR.LTR
chr2:156814754-156814861:PB1D9.Alu.SINE	0.000508056	0.508946	0.069	0.017	1	VEC	chr2:156814754-156814861:PB1D9.Alu.SINE
chr8:119678526-119678798:ORR1F.ERVL-MaLR.LTR	0.000509489	0.360595	0.123	0.033	1	VEC	chr8:119678526-119678798:ORR1F.ERVL-MaLR.LTR
chr5:65994693-65994928:L2a.L2.LINE	0.000510069	0.567274	0.103	0.033	1	VEC	chr5:65994693-65994928:L2a.L2.LINE
chr11:72052315-72052707:MTC.ERVL-MaLR.LTR	0.000510272	0.47654	0.097	0.025	1	VEC	chr11:72052315-72052707:MTC.ERVL-MaLR.LTR
chrX:83030947-83031386:RMER19A.ERVK.LTR	0.000515792	0.470347	0.09	0.021	1	VEC	chrX:83030947-83031386:RMER19A.ERVK.LTR
chr6:137804887-137805097:MLT1C.ERVL-MaLR.LTR	0.00051622	0.534479	0.107	0.033	1	VEC	chr6:137804887-137805097:MLT1C.ERVL-MaLR.LTR
chr15:73226675-73226761:L2b.L2.LINE	0.000517506	0.438914	0.057	0.008	1	VEC	chr15:73226675-73226761:L2b.L2.LINE
chr5:24739480-24739778:L1MEc.L1.LINE	0.000520967	0.517931	0.084	0.021	1	VEC	chr5:24739480-24739778:L1MEc.L1.LINE
chr5:93005938-93006027:PB1D10.Alu.SINE	0.000523397	0.544213	0.077	0.021	1	VEC	chr5:93005938-93006027:PB1D10.Alu.SINE
chr17:67733274-67733372:MLT1B.ERVL-MaLR.LTR	0.000525679	0.348974	0.064	0.008	1	VEC	chr17:67733274-67733372:MLT1B.ERVL-MaLR.LTR
chr15:25680629-25680974:ORR1D2.ERVL-MaLR.LTR	0.000529911	0.551535	0.125	0.046	1	VEC	chr15:25680629-25680974:ORR1D2.ERVL-MaLR.LTR
chr1:192061975-192062071:B1F2.Alu.SINE	0.000534224	0.521299	0.123	0.042	1	VEC	chr1:192061975-192062071:B1F2.Alu.SINE
chr16:31508766-31508931:B3.B2.SINE	0.000536166	0.500161	0.059	0.013	1	VEC	chr16:31508766-31508931:B3.B2.SINE
chr8:35556212-35556396:L4-C-Mam.RTE-X.LINE	0.000538025	0.423102	0.056	0.008	1	VEC	chr8:35556212-35556396:L4-C-Mam.RTE-X.LINE
chr3:37919758-37920060:ORR1E.ERVL-MaLR.LTR	0.00053859	0.507456	0.082	0.021	1	VEC	chr3:37919758-37920060:ORR1E.ERVL-MaLR.LTR
chr11:30263668-30263797:RSINE1.B4.SINE	0.000561842	0.461718	0.079	0.017	1	VEC	chr11:30263668-30263797:RSINE1.B4.SINE
chr11:106737577-106737730:B1F1.Alu.SINE	0.000561874	0.483032	0.077	0.017	1	VEC	chr11:106737577-106737730:B1F1.Alu.SINE
chr11:118480264-118480394:B4.B4.SINE	0.000563721	0.40327	0.07	0.013	1	VEC	chr11:118480264-118480394:B4.B4.SINE
chrX:103533920-103534409:RMER5.ERV1.LTR	0.000564426	0.455278	0.067	0.013	1	VEC	chrX:103533920-103534409:RMER5.ERV1.LTR
chr4:150405845-150406070:B3.B2.SINE	0.000565648	0.35668	0.074	0.013	1	VEC	chr4:150405845-150406070:B3.B2.SINE
chr4:148085147-148085312:MIRb.MIR.SINE	0.000568012	0.494851	0.067	0.013	1	VEC	chr4:148085147-148085312:MIRb.MIR.SINE
chr9:118891070-118891164:RSINE1.B4.SINE	0.000572109	0.443168	0.059	0.008	1	VEC	chr9:118891070-118891164:RSINE1.B4.SINE
chr11:60302379-60303055:RLTR26B-MM.ERVK.LTR	0.000575893	0.487737	0.09	0.025	1	VEC	chr11:60302379-60303055:RLTR26B-MM.ERVK.LTR
chr6:145906239-145906650:L2a.L2.LINE	0.000576428	0.499609	0.093	0.025	1	VEC	chr6:145906239-145906650:L2a.L2.LINE
chr8:61972993-61973538:RLTR25A.ERVK.LTR	0.000578555	0.523894	0.072	0.017	1	VEC	chr8:61972993-61973538:RLTR25A.ERVK.LTR
chr4:41633227-41633657:L1MB8.L1.LINE	0.00057914	0.500327	0.054	0.008	1	VEC	chr4:41633227-41633657:L1MB8.L1.LINE
chr15:59599635-59599800:L2b.L2.LINE	0.00057917	0.462494	0.151	0.054	1	VEC	chr15:59599635-59599800:L2b.L2.LINE
chr5:116305578-116305637:MIRc.MIR.SINE	0.000581456	0.385806	0.059	0.008	1	VEC	chr5:116305578-116305637:MIRc.MIR.SINE
chr5:134175931-134176060:MIR.MIR.SINE	0.000587982	0.452768	0.062	0.013	1	VEC	chr5:134175931-134176060:MIR.MIR.SINE
chr2:154568255-154568421:MIRb.MIR.SINE	0.000588743	0.462316	0.082	0.017	1	VEC	chr2:154568255-154568421:MIRb.MIR.SINE
chr2:33025262-33025325:B1F1.Alu.SINE	0.000589031	0.482827	0.084	0.021	1	VEC	chr2:33025262-33025325:B1F1.Alu.SINE
chr2:168552458-168552577:MIR.MIR.SINE	0.000597355	0.393087	0.057	0.008	1	VEC	chr2:168552458-168552577:MIR.MIR.SINE
chr10:59562688-59562903:LTR33A.ERVL.LTR	0.000599932	0.475755	0.093	0.025	1	VEC	chr10:59562688-59562903:LTR33A.ERVL.LTR
chr5:139726410-139726549:ID-B1.B4.SINE	0.000601133	0.48678	0.052	0.008	1	VEC	chr5:139726410-139726549:ID-B1.B4.SINE
chr2:156719051-156719426:MTB-Mm.ERVL-MaLR.LTR	0.000602726	0.453976	0.151	0.054	1	VEC	chr2:156719051-156719426:MTB-Mm.ERVL-MaLR.LTR
chr8:64826688-64826784:PB1D10.Alu.SINE	0.000604677	0.495655	0.072	0.017	1	VEC	chr8:64826688-64826784:PB1D10.Alu.SINE
chr11:96426796-96427255:Lx5.L1.LINE	0.000604877	0.505477	0.093	0.025	1	VEC	chr11:96426796-96427255:Lx5.L1.LINE
chr16:10737946-10738125:ID-B1.B4.SINE	0.000606019	0.471949	0.175	0.071	1	VEC	chr16:10737946-10738125:ID-B1.B4.SINE
chr14:19916499-19917197:MLTR18D-MM.ERVK.LTR	0.000609672	0.468771	0.074	0.017	1	VEC	chr14:19916499-19917197:MLTR18D-MM.ERVK.LTR
chr3:9403702-9403995:LTR87.ERVL.LTR	0.000609943	0.441512	0.092	0.021	1	VEC	chr3:9403702-9403995:LTR87.ERVL.LTR
chr15:37036693-37036772:ID2.ID.SINE	0.000612752	0.446141	0.066	0.013	1	VEC	chr15:37036693-37036772:ID2.ID.SINE
chr14:31532085-31532615:RMER4B.ERVK.LTR	0.00061482	0.529637	0.085	0.025	1	VEC	chr14:31532085-31532615:RMER4B.ERVK.LTR
chr6:54251894-54252060:L2b.L2.LINE	0.000615206	0.393402	0.102	0.025	1	VEC	chr6:54251894-54252060:L2b.L2.LINE
chr10:60670064-60670114:RLTR20C1-MM.ERVK.LTR	0.000615551	0.41293	0.057	0.008	1	VEC	chr10:60670064-60670114:RLTR20C1-MM.ERVK.LTR
chr7:118890120-118890453:MTC.ERVL-MaLR.LTR	0.000617259	0.421181	0.056	0.008	1	VEC	chr7:118890120-118890453:MTC.ERVL-MaLR.LTR
chr14:12107332-12107718:RLTR9E.ERVK.LTR	0.000619443	0.474677	0.069	0.013	1	VEC	chr14:12107332-12107718:RLTR9E.ERVK.LTR
chr9:96159134-96159271:RSINE1.B4.SINE	0.000621817	0.369586	0.057	0.008	1	VEC	chr9:96159134-96159271:RSINE1.B4.SINE
chr6:34619892-34620184:HAL1.L1.LINE	0.000622562	0.4435	0.066	0.013	1	VEC	chr6:34619892-34620184:HAL1.L1.LINE
chr3:89847795-89847968:MIR.MIR.SINE	0.000625231	0.499968	0.134	0.05	1	VEC	chr3:89847795-89847968:MIR.MIR.SINE
chr14:64525687-64525828:MER44D.TcMar-Tigger.DNA	0.000625931	0.48278	0.102	0.029	1	VEC	chr14:64525687-64525828:MER44D.TcMar-Tigger.DNA
chr2:163743321-163743396:MIRc.MIR.SINE	0.000626075	0.432629	0.075	0.017	1	VEC	chr2:163743321-163743396:MIRc.MIR.SINE
chr4:59897615-59897751:L2c.L2.LINE	0.00062792	0.441388	0.075	0.017	1	VEC	chr4:59897615-59897751:L2c.L2.LINE
chr4:133928910-133929256:ORR1D2.ERVL-MaLR.LTR	0.000628671	0.445498	0.175	0.075	1	VEC	chr4:133928910-133929256:ORR1D2.ERVL-MaLR.LTR
chrX:115506821-115508792:L1VL2.L1.LINE	0.000631593	0.512607	0.102	0.033	1	VEC	chrX:115506821-115508792:L1VL2.L1.LINE
chr15:96254053-96254167:MTEa.ERVL-MaLR.LTR	0.000633851	0.448204	0.093	0.025	1	VEC	chr15:96254053-96254167:MTEa.ERVL-MaLR.LTR
chr2:181421065-181421226:MER20.hAT-Charlie.DNA	0.000637882	0.376645	0.085	0.021	1	VEC	chr2:181421065-181421226:MER20.hAT-Charlie.DNA
chr9:14011169-14011394:URR1A.hAT-Charlie.DNA	0.000639572	0.535327	0.079	0.021	1	VEC	chr9:14011169-14011394:URR1A.hAT-Charlie.DNA
chr11:6366339-6366520:B3.B2.SINE	0.000642709	0.3397	0.051	0.004	1	VEC	chr11:6366339-6366520:B3.B2.SINE
chr4:59239117-59239279:L1ME4b.L1.LINE	0.000642799	0.448588	0.062	0.013	1	VEC	chr4:59239117-59239279:L1ME4b.L1.LINE
chr8:70833375-70833528:ID-B1.B4.SINE	0.000643799	0.452818	0.066	0.013	1	VEC	chr8:70833375-70833528:ID-B1.B4.SINE
chr7:125491834-125491979:B4.B4.SINE	0.000644066	0.469423	0.064	0.013	1	VEC	chr7:125491834-125491979:B4.B4.SINE
chr11:106737734-106737895:RSINE1.B4.SINE	0.000657567	0.393341	0.056	0.008	1	VEC	chr11:106737734-106737895:RSINE1.B4.SINE
chr3:109351982-109352080:MIR3.MIR.SINE	0.000658062	0.526441	0.074	0.021	1	VEC	chr3:109351982-109352080:MIR3.MIR.SINE
chr7:83431438-83431810:MTD.ERVL-MaLR.LTR	0.000665685	0.503383	0.077	0.017	1	VEC	chr7:83431438-83431810:MTD.ERVL-MaLR.LTR
chr2:66596210-66596556:MTEb.ERVL-MaLR.LTR	0.000666877	0.563863	0.128	0.05	1	VEC	chr2:66596210-66596556:MTEb.ERVL-MaLR.LTR
chr18:32410707-32410896:RMER15.ERVL.LTR	0.000672527	0.489145	0.084	0.021	1	VEC	chr18:32410707-32410896:RMER15.ERVL.LTR
chr2:168562937-168563084:RSINE1.B4.SINE	0.000678411	0.409793	0.087	0.021	1	VEC	chr2:168562937-168563084:RSINE1.B4.SINE
[truncated: 5,148 more rows]

## Sheet: Table S4
Table S4. Closest genes and annotations of differentially accessible peaks in mouse EHT.
[truncated: 4,635 more rows]

[truncated: 4 more sheets: Table S5, Table S6, Table S7, Table S8]
