# Supplementary material for: Systematic single-cell analysis reveals dynamic control of transposable element activity orchestrating the endothelial-to-hematopoietic transition
Source: BMC Biol. 2024 Jun 27;22:143. doi: 10.1186/s12915-024-01939-5 (PMC11209969; doi:10.1186/s12915-024-01939-5)
Supplement: Supplementary file 12 — Additional file 12: Table S1. GSEA analysis of pre-HECs vs other cell types. Table S2. Average expression of hypoxia-related genes in human EHT cell types. Table S3. Normalized counts of genes and TEs in the HUVEC dataset (PRJNA561635). [file 12915_2024_1939_MOESM12_ESM.xlsx]

## Sheet: Table S1
Table S1. GSEA analysis of pre-HECs vs other cell types.
	ID	Description	setSize	enrichmentScore	NES	pvalue	p.adjust	qvalue	rank	leading_edge	core_enrichment
GO:0003158	GO:0003158	endothelium development	119	0.680835	2.02419	3.58551e-07	6.03903e-06	3.22427e-06	1322	tags=32%, list=6%, signal=30%	GJA5/TMEM100/GJA4/HEY2/CXCR4/DLL4/HEY1/NRP1/ID1/RHOB/SOX17/FSTL1/F11R/JAG1/NOTCH4/BMPR2/SOX18/FOXC2/CTNNB1/PECAM1/NOTCH1/FOXP1/CDH5/EDNRB/BMP6/HEG1/BTG1/ACVRL1/FZD2/AFDN/COL18A1/RAPGEF1/ROCK1/TIE1/ACVR1/FZD1/KDR/ZDHHC21
GO:0071772	GO:0071772	response to BMP	150	0.653235	2.00703	1.48236e-07	2.77413e-06	1.48112e-06	1904	tags=34%, list=9%, signal=31%	TMEM100/SULF1/SMAD6/CCN1/DKK1/GATA3/FSTL1/SMAD7/GATA6/BMPR2/HIPK2/PDCD4/BMPER/CRIM1/SOST/NOTCH1/CDH5/BMP6/TGFB1/WNT5A/ACVRL1/GDF7/HTRA1/TGFB2/SPART/SMURF2/SKI/FBN1/GDF3/MAPK3/MEGF8/ACVR1/HTRA3/SKIL/FZD1/KDR/EXT1/SCUBE3/NUMA1/BMPR1A/TWSG1/SMAD9/RBPJ/ACVR2A/LEMD2/SPINT2/SFRP5/ITGA3/SCX/TOB1/BMP4
GO:0071773	GO:0071773	cellular response to BMP stimulus	150	0.653235	2.00703	1.48236e-07	2.77413e-06	1.48112e-06	1904	tags=34%, list=9%, signal=31%	TMEM100/SULF1/SMAD6/CCN1/DKK1/GATA3/FSTL1/SMAD7/GATA6/BMPR2/HIPK2/PDCD4/BMPER/CRIM1/SOST/NOTCH1/CDH5/BMP6/TGFB1/WNT5A/ACVRL1/GDF7/HTRA1/TGFB2/SPART/SMURF2/SKI/FBN1/GDF3/MAPK3/MEGF8/ACVR1/HTRA3/SKIL/FZD1/KDR/EXT1/SCUBE3/NUMA1/BMPR1A/TWSG1/SMAD9/RBPJ/ACVR2A/LEMD2/SPINT2/SFRP5/ITGA3/SCX/TOB1/BMP4
GO:0030509	GO:0030509	BMP signaling pathway	140	0.651756	1.98567	5.15397e-07	7.89159e-06	4.21336e-06	1904	tags=35%, list=9%, signal=32%	TMEM100/SULF1/SMAD6/CCN1/DKK1/FSTL1/SMAD7/GATA6/BMPR2/HIPK2/PDCD4/BMPER/CRIM1/SOST/NOTCH1/CDH5/BMP6/TGFB1/WNT5A/ACVRL1/GDF7/HTRA1/TGFB2/SPART/SMURF2/SKI/FBN1/GDF3/MAPK3/MEGF8/ACVR1/HTRA3/SKIL/FZD1/KDR/EXT1/SCUBE3/NUMA1/BMPR1A/TWSG1/SMAD9/RBPJ/ACVR2A/LEMD2/SFRP5/ITGA3/SCX/TOB1/BMP4
GO:0010595	GO:0010595	positive regulation of endothelial cell migration	101	0.632316	1.83397	7.86433e-05	0.000612421	0.000326975	781	tags=29%, list=4%, signal=28%	EDN1/ANXA1/SPARC/NRP1/RHOB/GATA3/THBS1/TEK/BMPR2/GRN/GATA2/VEGFC/FOXC2/RRAS/FOXP1/PTGS2/PLK2/ANXA3/TGFB1/EMC10/WNT5A/ZNF580/SEMA5A/LGMN/BCAR1/ADAM17/MAP3K3/SASH1/ADGRA2
GO:0045446	GO:0045446	endothelial cell differentiation	102	0.622201	1.80392	6.48479e-05	0.000534655	0.000285455	1322	tags=31%, list=6%, signal=29%	TMEM100/HEY2/CXCR4/HEY1/NRP1/ID1/SOX17/FSTL1/F11R/JAG1/NOTCH4/BMPR2/SOX18/CTNNB1/PECAM1/NOTCH1/CDH5/EDNRB/BMP6/HEG1/BTG1/ACVRL1/FZD2/AFDN/COL18A1/RAPGEF1/ROCK1/TIE1/ACVR1/FZD1/KDR/ZDHHC21
GO:0003007	GO:0003007	heart morphogenesis	230	0.615552	1.97867	6.26653e-09	1.80201e-07	9.62101e-08	1541	tags=27%, list=8%, signal=25%	GJA5/TMEM100/EDN1/HEY2/ADGRG6/SMAD6/DLL4/HEY1/ELN/NRP1/EFNA1/CCN1/SOX17/DKK1/GATA3/SLIT3/JAG1/SMAD7/GATA6/TEK/COL11A1/BMPR2/TPM1/PDCD4/SOX18/FOXC2/CTNNB1/FLNA/NOTCH1/INSR/PLXND1/HAS2/ACTC1/HEG1/TGFB1/WNT5A/DHRS3/ACVRL1/FZD2/POU4F1/TGFB2/NPHP3/DCHS1/VANGL2/PARVA/MEGF8/CERT1/ACVR1/PTK2/MDM4/FZD1/PKD2/EXT1/FHL2/ANKRD1/BMPR1A/YAP1/SOX4/TGFBR2/RBPJ/MIB1
GO:0031644	GO:0031644	regulation of nervous system process	120	0.610049	1.81079	4.99164e-05	0.000429572	0.000229351	1562	tags=13%, list=8%, signal=12%	TMEM100/EDN1/IL33/F2R/TNFRSF21/TNFRSF1B/EDNRB/TMEM98/DICER1/CTSC/HOMER1/PTEN/NLGN1/AKAP9/APP/MAG
GO:0061041	GO:0061041	regulation of wound healing	111	0.609405	1.78778	9.20091e-05	0.000699863	0.00037366	1411	tags=20%, list=7%, signal=19%	EDN1/ANXA1/CXCR4/MMRN1/TFPI/SERPINE2/F2R/THBS1/PLAT/FOXC2/ACTA2/CD9/PRKG1/ITGB1/APOE/OCLN/PTEN/PTK2/PDGFB/CRK/PROS1/TNFRSF12A
GO:0008217	GO:0008217	regulation of blood pressure	145	0.605125	1.84475	8.90918e-06	9.90937e-05	5.29066e-05	1323	tags=23%, list=6%, signal=21%	GJA5/EDN1/ID2/F2R/ACSM3/AGTR2/ECE1/BMPR2/TPM1/CTSZ/VEGFC/COL1A2/ATP1A1/GAS6/ATP6AP2/HSD11B2/GUCY1A1/ADM/ACTA2/PTGS2/ACE/EDNRB/NPR3/RAMP2/ACVRL1/ATP2B1/PCSK5/DDAH1/CYBA/TACR1/KL/PDGFB/EXT1
GO:0043534	GO:0043534	blood vessel endothelial cell migration	110	0.602204	1.75995	0.000173851	0.00120571	0.000643732	1317	tags=28%, list=6%, signal=27%	CLEC14A/ANXA1/EFNB2/DLL4/NRP1/EFNA1/ID1/THBS1/AGTR2/MMRN2/SOX18/GATA2/VEGFC/FOXC2/NOTCH1/CDH5/PTGS2/PLK2/VASH1/TGFB1/APOA1/ITGB1/APOE/ACVRL1/ADAM17/MAP3K3/GADD45A/MYH9/CIB1/PDGFB/KDR
GO:0003279	GO:0003279	cardiac septum development	102	0.600818	1.74192	0.000294501	0.00177049	0.000945275	1538	tags=31%, list=7%, signal=29%	GJA5/HEY2/SMAD6/HEY1/NRP1/CCN1/GATA3/SLIT3/JAG1/SMAD7/GATA6/BMPR2/NOTCH1/PLXND1/HEG1/WNT5A/CRELD1/DHRS3/FZD2/ADAMTS6/TGFB2/NPHP3/LUZP1/PARVA/ACVR1/MDM4/FZD1/BMPR1A/HECTD1/SOX4/TGFBR2/RBPJ
GO:0030278	GO:0030278	regulation of ossification	109	0.59737	1.74875	0.00037168	0.00210678	0.00112482	1955	tags=28%, list=10%, signal=25%	SRGN/SMAD6/CCN1/DKK1/FBN2/SMAD7/BMPR2/LTBP3/SOST/NOTCH1/CHSY1/BMP6/TGFB1/WNT5A/DHRS3/TGFB2/ATP2B1/ISG15/TACR1/MAPK3/ACVR1/KL/BMPR1A/FAM20C/PBX1/RBPJ/ACVR2A/NIPBL/BMP4/ATRAID
GO:0003205	GO:0003205	cardiac chamber development	153	0.597289	1.8325	1.01534e-05	0.000110841	5.91785e-05	1538	tags=27%, list=7%, signal=26%	GJA5/HEY2/ADGRG6/SMAD6/DLL4/HEY1/NRP1/CCN1/GATA3/SLIT3/JAG1/SMAD7/GATA6/TEK/COL11A1/BMPR2/TPM1/FOXC2/NOTCH1/PLXND1/HEG1/TGFB1/WNT5A/CRELD1/DHRS3/FZD2/POU4F1/ADAMTS6/TGFB2/NPHP3/LUZP1/PARVA/IGF1R/ACVR1/MDM4/FZD1/FHL2/BMPR1A/HECTD1/SOX4/TGFBR2/RBPJ
GO:0035296	GO:0035296	regulation of tube diameter	111	0.596124	1.74882	0.000184927	0.00123983	0.000661954	1323	tags=23%, list=6%, signal=22%	GJA5/EDN1/F2R/MMP2/AGTR2/ECE1/KCNMB4/BMPR2/FOXC2/GUCY1A1/ADM/ACTA2/PTGS2/ACE/EDNRB/NPR3/PRKG1/SMTNL2/APOE/P2RY1/ATP2B1/NPPC/TACR1/ROCK1/ZDHHC21/EXT1
GO:0097746	GO:0097746	blood vessel diameter maintenance	111	0.596124	1.74882	0.000184927	0.00123983	0.000661954	1323	tags=23%, list=6%, signal=22%	GJA5/EDN1/F2R/MMP2/AGTR2/ECE1/KCNMB4/BMPR2/FOXC2/GUCY1A1/ADM/ACTA2/PTGS2/ACE/EDNRB/NPR3/PRKG1/SMTNL2/APOE/P2RY1/ATP2B1/NPPC/TACR1/ROCK1/ZDHHC21/EXT1
GO:0035150	GO:0035150	regulation of tube size	112	0.596037	1.75204	0.000188737	0.00125718	0.000671216	1323	tags=23%, list=6%, signal=22%	GJA5/EDN1/F2R/MMP2/AGTR2/ECE1/KCNMB4/BMPR2/FOXC2/GUCY1A1/ADM/ACTA2/PTGS2/ACE/EDNRB/NPR3/PRKG1/SMTNL2/APOE/P2RY1/ATP2B1/NPPC/TACR1/ROCK1/ZDHHC21/EXT1
GO:1903034	GO:1903034	regulation of response to wounding	141	0.59337	1.80736	4.36519e-05	0.000389891	0.000208165	1758	tags=23%, list=9%, signal=22%	EDN1/ANXA1/CXCR4/MMRN1/TFPI/SERPINE2/F2R/THBS1/PLAT/GRN/FOXC2/FLNA/ACTA2/EPHA4/CD9/PRKG1/ITGB1/APOE/SCARF1/IGF1R/OCLN/PTEN/PTK2/PDGFB/LRIG2/CRK/PROS1/TNFRSF12A/SPP1/ENPP4/CERS2/FKBP1B/RTN4R
GO:0003231	GO:0003231	cardiac ventricle development	117	0.592734	1.74698	0.000136812	0.000983548	0.000525121	1814	tags=29%, list=9%, signal=27%	GJA5/HEY2/SMAD6/DLL4/HEY1/CCN1/GATA3/SLIT3/JAG1/SMAD7/COL11A1/BMPR2/TPM1/FOXC2/NOTCH1/HEG1/TGFB1/WNT5A/FZD2/POU4F1/TGFB2/LUZP1/ACVR1/MDM4/FZD1/BMPR1A/HECTD1/SOX4/TGFBR2/RBPJ/NRG1/CITED2/FGFR2/WNT11
GO:0001525	GO:0001525	angiogenesis	469	0.589289	2.00666	1e-10	4.36667e-09	2.33138e-09	1341	tags=23%, list=7%, signal=22%	GJA5/TMEM100/EDN1/CLEC14A/ANXA1/SULF1/CXCR4/HSPG2/EFNB2/SPARC/FN1/EPAS1/UNC5B/DLL4/HEY1/NRP1/EFNA1/ID1/CCN1/RHOB/SOX17/CCN2/PTPRB/MMP2/ITGA5/THBS1/JAG1/AQP1/THSD7A/GATA6/MMRN2/TEK/NOTCH4/FLT1/HIPK2/GRN/HMGA2/SOX18/BMPER/GATA2/VEGFC/MMP14/FOXC2/COL4A1/CTNNB1/CEMIP2/STAB1/FLNA/RRAS/PXDN/ITGAV/NOTCH1/ADM/COL8A1/SRPK2/PLXND1/CDH5/PTGS2/PLK2/VASH1/MCAM/CALCRL/COL4A2/HS6ST1/ACE/HHEX/ANXA3/BTG1/NOTCH3/N…
GO:0003206	GO:0003206	cardiac chamber morphogenesis	113	0.588395	1.72819	0.000176129	0.0012073	0.000644585	1814	tags=33%, list=9%, signal=30%	HEY2/ADGRG6/SMAD6/DLL4/HEY1/NRP1/CCN1/GATA3/SLIT3/JAG1/SMAD7/GATA6/TEK/COL11A1/BMPR2/TPM1/FOXC2/NOTCH1/HEG1/TGFB1/WNT5A/DHRS3/FZD2/POU4F1/TGFB2/PARVA/ACVR1/FZD1/FHL2/BMPR1A/SOX4/TGFBR2/RBPJ/NRG1/CITED2/FGFR2/WNT11
GO:0010634	GO:0010634	positive regulation of epithelial cell migration	142	0.587606	1.78826	5.69565e-05	0.000472899	0.000252483	1317	tags=29%, list=6%, signal=27%	EDN1/ANXA1/SPARC/NRP1/RHOB/GATA3/THBS1/TEK/BMPR2/GRN/MAP4K4/PLCG2/GATA2/VEGFC/FOXC2/RRAS/FOXP1/PTGS2/PLK2/HAS2/ANXA3/TGFB1/EMC10/WNT5A/ZNF580/GLIPR2/SEMA5A/LGMN/BCAR1/ADAM17/ADAM9/MAP3K3/SASH1/ADGRA2/TGFB2/TACR1/PTK2/CIB1/CALR/PDGFB/KDR
GO:0048738	GO:0048738	cardiac muscle tissue development	194	0.584422	1.84443	2.1307e-06	2.67244e-05	1.42683e-05	1547	tags=21%, list=8%, signal=20%	GJA5/EDN1/HEY2/EFNB2/SOX6/ID2/DLL4/HEY1/DKK1/SMAD7/GATA6/PDLIM5/COL11A1/TPM1/SORBS2/FOXC2/NOTCH1/FOXP1/ACTC1/HEG1/TGFB1/WNT5A/ITGB1/ALPK3/POU4F1/VGLL4/TGFB2/SKI/PLEC/CXADR/PTEN/ACVR1/CALR/FHL2/ANKRD1/BMPR1A/AKAP13/YAP1/TGFBR2/RBPJ/ADAMTS9
GO:2000027	GO:2000027	regulation of animal organ morphogenesis	117	0.579678	1.7085	0.000291247	0.00177	0.000945011	2279	tags=26%, list=11%, signal=23%	EDN1/SULF1/DKK1/GATA3/AGTR2/DAAM1/CTNNB1/FZD6/PRICKLE1/MLLT3/WNT5A/FZD2/DAB2/NPHP3/NTN4/SMURF2/VANGL2/VANGL1/FZD1/BMPR1A/PRICKLE2/CITED2/WNT11/MAGI2/BMP4/GPC6/PLEKHA4/ANKRD6/MSX1/VEGFA
GO:0031214	GO:0031214	biomineral tissue development	135	0.578146	1.75235	0.000103369	0.0007687	0.000410412	1955	tags=24%, list=10%, signal=22%	SRGN/HEY2/HEY1/CCN1/FBN2/BMPR2/LTBP3/CLEC3B/COL1A2/GAS6/NOTCH1/PTGS2/TCIRG1/BMP6/TGFB1/WLS/ATP2B1/ISG15/ROCK1/ACVR1/KL/BMPR1A/FAM20C/SLC20A1/SPP1/ACVR2A/SBDS/FGFR2/WNT11/FGFR3/BMP4/ATRAID
GO:0042476	GO:0042476	odontogenesis	104	0.575617	1.67103	0.00106035	0.0049413	0.00263818	2700	tags=34%, list=13%, signal=29%	EDN1/AQP1/GATA6/LAMB1/COL1A2/CTNNB1/NKX2-3/ADM/ID3/TCIRG1/JAG2/LAMA5/WLS/PAM/HTRA1/TGFB2/BMPR1A/FAM20C/ACVR2A/CTNNA1/FGFR2/BMP4/SRC/PDGFRA/TRAF6/MSX1/AQP5/ZNF22/PPARA/COL1A1/PERP/INHBA/SMO/BAX/FST
GO:0014065	GO:0014065	phosphatidylinositol 3-kinase signaling	127	0.571748	1.70814	0.000234575	0.00147108	0.000785418	1341	tags=18%, list=7%, signal=17%	EDN1/FN1/UNC5B/SERPINE2/F2R/GATA3/PIK3C2B/TEK/FLT1/PREX2/INSR/PIK3IP1/TGFB2/IGF1R/SLC9A3R1/PTEN/PDGFD/PTK2/PIP5K1C/PDGFB/UBE3A/KDR/ERBB2
GO:0090100	GO:0090100	positive regulation of transmembrane receptor protein serine/threonine kinase signaling pathway	104	0.570702	1.65677	0.00124707	0.00563332	0.00300766	1748	tags=29%, list=9%, signal=27%	SULF1/CCN1/THBS1/GATA6/ZEB2/BMPR2/HIPK2/NOTCH1/CDH5/BMP6/TGFB1/ACVRL1/GDF7/DAB2/ADAM17/TGFB2/GDF3/TGFB1I1/ACVR1/CDKN1C/GIPC1/KDR/SCUBE3/NUMA1/BMPR1A/TWSG1/TGFBR2/RBPJ/ACVR2A/CITED2
GO:0043542	GO:0043542	endothelial cell migration	203	0.570661	1.81885	3.44198e-06	4.09908e-05	2.18852e-05	1317	tags=28%, list=6%, signal=27%	EDN1/CLEC14A/ANXA1/EFNB2/SPARC/DLL4/NRP1/EFNA1/ID1/RHOB/GATA3/FSTL1/THBS1/AGTR2/MMRN2/TEK/BMPR2/GRN/SOX18/BMPER/GATA2/VEGFC/FOXC2/RRAS/NOTCH1/FOXP1/PLXND1/CDH5/PTGS2/PLK2/VASH1/ANXA3/TGFB1/EMC10/WNT5A/APOA1/ZNF580/ITGB1/APOE/ACVRL1/SEMA5A/LGMN/BCAR1/ADAM17/MAP3K3/SP100/SASH1/ADGRA2/GADD45A/MYH9/PTEN/PTK2/GIPC1/CIB1/CALR/PDGFB/KDR
GO:0035051	GO:0035051	cardiocyte differentiation	124	0.567219	1.69002	0.000388973	0.00218381	0.00116595	1420	tags=23%, list=7%, signal=22%	EDN1/HEY2/EFNB2/SOX6/SOX17/DKK1/JAG1/GATA6/PDLIM5/PDCD4/SORBS2/SOX18/NOTCH1/FOXP1/PRICKLE1/ACTC1/TGFB1/ITGB1/ALPK3/TGFB2/REST/PLEC/MAPK3/CXADR/ACVR1/CALR/FHL2/BMPR1A/AKAP13
GO:0001837	GO:0001837	epithelial to mesenchymal transition	146	0.56412	1.72159	0.00015524	0.00109598	0.000585146	1168	tags=21%, list=6%, signal=20%	TMEM100/EDN1/HEY2/HEY1/EFNA1/GATA3/JAG1/SMAD7/NOTCH4/PDCD4/HMGA2/LRP6/CTNNB1/FLNA/NOTCH1/WWTR1/GCNT2/HAS2/EPHA4/TCF7L2/TGFB1/WNT5A/DDX17/GLIPR2/DAB2/TGFB2/ROCK1/TGFB1I1/PTEN/ACVR1/PTK2
GO:0010594	GO:0010594	regulation of endothelial cell migration	156	0.561872	1.7311	6.67348e-05	0.000546391	0.000291721	850	tags=26%, list=4%, signal=25%	EDN1/ANXA1/SPARC/DLL4/NRP1/EFNA1/RHOB/GATA3/THBS1/AGTR2/MMRN2/TEK/BMPR2/GRN/BMPER/GATA2/VEGFC/FOXC2/RRAS/NOTCH1/FOXP1/PTGS2/PLK2/VASH1/ANXA3/TGFB1/EMC10/WNT5A/ZNF580/APOE/ACVRL1/SEMA5A/LGMN/BCAR1/ADAM17/MAP3K3/SP100/SASH1/ADGRA2/GADD45A
GO:1901342	GO:1901342	regulation of vasculature development	255	0.555144	1.80033	8.2966e-07	1.13741e-05	6.07267e-06	1341	tags=23%, list=7%, signal=22%	SULF1/CXCR4/HSPG2/SPARC/NRP1/EFNA1/ID1/RHOB/ITGA5/THBS1/AQP1/GATA6/TEK/FLT1/HIPK2/GRN/HMGA2/BMPER/GATA2/VEGFC/FOXC2/CTNNB1/CEMIP2/STAB1/RRAS/ADM/PLXND1/CDH5/PLK2/VASH1/COL4A2/HHEX/ANXA3/BTG1/EMC10/WNT5A/RAMP2/NAXE/ITGB1/ECSCR/ACVRL1/SEMA5A/ADAM10/SP100/SASH1/ADGRA2/TGFB2/GADD45A/DDAH1/ROCK1/TIE1/NIBAN2/EPN2/EFNA3/STAT3/KDR/PTGIS/GTF2I/ERBB2
GO:0055067	GO:0055067	monovalent inorganic cation homeostasis	126	0.554353	1.65532	0.00111113	0.00513735	0.00274285	1940	tags=25%, list=9%, signal=22%	EDN1/GRN/ATP1A1/ATP6AP2/ATP6AP1/ACE/TCIRG1/EDNRB/ATP1B1/CLCN3/SLC1A3/ATP6V1A/RNASEK/ATP6V0E1/KCNJ2/CLN5/ATP6V0E2/ATP6V0B/TACR1/ATP1B3/MAPK3/TMEM165/ATP6V0C/UBE3A/EXT1/ATP6V0A2/ATP6V0A1/AGTR1/EXT2/MLLT6/KLHL3
GO:0050921	GO:0050921	positive regulation of chemotaxis	124	0.552714	1.6468	0.000678414	0.0033749	0.00180187	1317	tags=23%, list=6%, signal=21%	EDN1/CXCR4/NRP1/CD74/THBS1/BMPR2/VEGFC/CXCL12/GAS6/STX3/TGFB1/WNT5A/ZNF580/SEMA5A/LGMN/RIPOR2/ADAM17/ADAM10/MOSPD2/MAPK3/TPBG/MEGF8/PDGFD/PTK2/CALR/CAMK1D/PDGFB/KDR
GO:0014706	GO:0014706	striated muscle tissue development	209	0.551264	1.76507	1.25122e-05	0.000131713	7.03224e-05	1547	tags=20%, list=8%, signal=18%	GJA5/EDN1/HEY2/EFNB2/SOX6/ID2/DLL4/HEY1/DKK1/SMAD7/GATA6/PDLIM5/COL11A1/TPM1/SORBS2/FOXC2/NOTCH1/FOXP1/ACTC1/HEG1/TGFB1/WNT5A/ITGB1/ALPK3/POU4F1/VGLL4/TGFB2/SKI/PLEC/CXADR/PTEN/ACVR1/CALR/FHL2/ANKRD1/BMPR1A/AKAP13/YAP1/TGFBR2/RBPJ/ADAMTS9
GO:0045165	GO:0045165	cell fate commitment	204	0.549916	1.75308	1.29068e-05	0.000134665	7.18982e-05	1370	tags=19%, list=7%, signal=18%	EDN1/HEY2/SOX6/EPAS1/ID2/DLL4/NRP1/SOX17/DKK1/CYP26B1/GATA3/JAG1/GATA6/DHH/NOTCH4/SOX18/GATA2/FOXC2/CTNNB1/NOTCH1/TCF7L2/NOTCH3/SOX5/WNT5A/JAG2/ITGB1/GDF7/POU4F1/SOX13/MCL1/GDF3/TGFB1I1/ACVR1/ARHGEF2/CHD4/STAT3/KDR/EXT1/BMPR1A
GO:0030198	GO:0030198	extracellular matrix organization	264	0.548908	1.78942	4.42157e-07	7.24032e-06	3.86564e-06	1936	tags=25%, list=9%, signal=23%	SULF1/ELN/CCN1/CCN2/COL23A1/MMP2/QSOX1/MMP16/CCDC80/COL11A1/LTBP3/FURIN/LAMB1/HMCN1/CFLAR/COL1A2/MMP14/CST3/FOXC2/COL4A1/KAZALD1/GAS6/MMP28/HSD17B12/PXDN/NOTCH1/EFEMP2/TNFRSF1B/COL8A1/COL4A2/APLP1/HAS2/LOXL1/TGFB1/FKBP10/RAMP2/ITGB1/LAMB2/LAMC1/COL18A1/ADAM10/ADAMTS6/TGFB2/NPHP3/FLOT1/NTN4/P3H4/POMT1/NTNG1/TIE1/COL9A2/EXT1/SERAC1/FBLN2/APP/PBXIP1/ADAMTS9/MMP11/SPINT2/AEBP1/MYO1E/B4GALT1/ERO1A/SCX…
GO:0045229	GO:0045229	external encapsulating structure organization	266	0.548641	1.7904	6.29427e-07	9.16166e-06	4.89145e-06	1936	tags=25%, list=9%, signal=23%	SULF1/ELN/CCN1/CCN2/COL23A1/MMP2/QSOX1/MMP16/CCDC80/COL11A1/LTBP3/FURIN/LAMB1/HMCN1/CFLAR/COL1A2/MMP14/CST3/FOXC2/COL4A1/KAZALD1/GAS6/MMP28/HSD17B12/PXDN/NOTCH1/EFEMP2/TNFRSF1B/COL8A1/COL4A2/APLP1/HAS2/LOXL1/TGFB1/FKBP10/RAMP2/ITGB1/LAMB2/LAMC1/COL18A1/ADAM10/ADAMTS6/TGFB2/NPHP3/FLOT1/NTN4/P3H4/POMT1/NTNG1/TIE1/COL9A2/EXT1/SERAC1/FBLN2/APP/PBXIP1/ADAMTS9/MMP11/SPINT2/AEBP1/MYO1E/B4GALT1/ERO1A/SCX…
GO:0043062	GO:0043062	extracellular structure organization	265	0.548509	1.79033	7.51214e-07	1.04198e-05	5.56317e-06	1936	tags=25%, list=9%, signal=23%	SULF1/ELN/CCN1/CCN2/COL23A1/MMP2/QSOX1/MMP16/CCDC80/COL11A1/LTBP3/FURIN/LAMB1/HMCN1/CFLAR/COL1A2/MMP14/CST3/FOXC2/COL4A1/KAZALD1/GAS6/MMP28/HSD17B12/PXDN/NOTCH1/EFEMP2/TNFRSF1B/COL8A1/COL4A2/APLP1/HAS2/LOXL1/TGFB1/FKBP10/RAMP2/ITGB1/LAMB2/LAMC1/COL18A1/ADAM10/ADAMTS6/TGFB2/NPHP3/FLOT1/NTN4/P3H4/POMT1/NTNG1/TIE1/COL9A2/EXT1/SERAC1/FBLN2/APP/PBXIP1/ADAMTS9/MMP11/SPINT2/AEBP1/MYO1E/B4GALT1/ERO1A/SCX…
GO:0090130	GO:0090130	tissue migration	283	0.54745	1.80066	9.38349e-07	1.27162e-05	6.78926e-06	1345	tags=25%, list=7%, signal=24%	EDN1/CLEC14A/ANXA1/EFNB2/SPARC/DLL4/EVL/NRP1/EFNA1/ID1/RHOB/GATA3/FSTL1/THBS1/AGTR2/MMRN2/ZEB2/TEK/BMPR2/GRN/SOX18/BMPER/MAP4K4/PLCG2/GATA2/VEGFC/FOXC2/RRAS/NOTCH1/FOXP1/ACTA2/PLXND1/CDH5/PTGS2/PLK2/VASH1/HAS2/ANXA3/ACTC1/TGFB1/EMC10/WNT5A/APOA1/ZNF580/GLIPR2/ITGB1/APOE/PTPRG/ACVRL1/SEMA5A/LGMN/BCAR1/ADAM17/ADAM9/MAP3K3/SP100/SASH1/ADGRA2/MACF1/TGFB2/GADD45A/MYH9/TACR1/ROCK1/PTEN/PTK2/GIPC1/CIB1/…
GO:0010632	GO:0010632	regulation of epithelial cell migration	211	0.547065	1.74356	1.2192e-05	0.000129499	6.91402e-05	1609	tags=29%, list=8%, signal=27%	EDN1/ANXA1/SPARC/DLL4/EVL/NRP1/EFNA1/RHOB/GATA3/THBS1/AGTR2/MMRN2/TEK/BMPR2/GRN/BMPER/MAP4K4/PLCG2/GATA2/VEGFC/FOXC2/RRAS/NOTCH1/FOXP1/PTGS2/PLK2/VASH1/HAS2/ANXA3/TGFB1/EMC10/WNT5A/ZNF580/GLIPR2/APOE/PTPRG/ACVRL1/SEMA5A/LGMN/BCAR1/ADAM17/ADAM9/MAP3K3/SP100/SASH1/ADGRA2/MACF1/TGFB2/GADD45A/TACR1/PTEN/PTK2/CIB1/CALR/PDGFB/KDR/MCC/TGFBR2/SYNJ2BP/ADAMTS9/AKT3/FGF18
GO:0045765	GO:0045765	regulation of angiogenesis	252	0.546197	1.76683	2.40424e-06	2.98378e-05	1.59306e-05	1609	tags=25%, list=8%, signal=23%	SULF1/CXCR4/HSPG2/SPARC/NRP1/EFNA1/RHOB/ITGA5/THBS1/AQP1/GATA6/TEK/FLT1/HIPK2/GRN/HMGA2/BMPER/GATA2/VEGFC/FOXC2/CTNNB1/CEMIP2/STAB1/RRAS/ADM/PLXND1/CDH5/PLK2/VASH1/COL4A2/HHEX/ANXA3/BTG1/EMC10/WNT5A/RAMP2/NAXE/ITGB1/ECSCR/ACVRL1/SEMA5A/SP100/SASH1/ADGRA2/TGFB2/GADD45A/DDAH1/ROCK1/TIE1/NIBAN2/EPN2/EFNA3/STAT3/KDR/PTGIS/GTF2I/ERBB2/TGFBR2/SYNJ2BP/ADAMTS9/AKT3/FGF18
GO:0010631	GO:0010631	epithelial cell migration	278	0.544129	1.78551	6.38588e-07	9.18165e-06	4.90213e-06	1345	tags=25%, list=7%, signal=24%	EDN1/CLEC14A/ANXA1/EFNB2/SPARC/DLL4/EVL/NRP1/EFNA1/ID1/RHOB/GATA3/FSTL1/THBS1/AGTR2/MMRN2/ZEB2/TEK/BMPR2/GRN/SOX18/BMPER/MAP4K4/PLCG2/GATA2/VEGFC/FOXC2/RRAS/NOTCH1/FOXP1/PLXND1/CDH5/PTGS2/PLK2/VASH1/HAS2/ANXA3/TGFB1/EMC10/WNT5A/APOA1/ZNF580/GLIPR2/ITGB1/APOE/PTPRG/ACVRL1/SEMA5A/LGMN/BCAR1/ADAM17/ADAM9/MAP3K3/SP100/SASH1/ADGRA2/MACF1/TGFB2/GADD45A/MYH9/TACR1/ROCK1/PTEN/PTK2/GIPC1/CIB1/CALR/PDGFB/K…
GO:0090132	GO:0090132	epithelium migration	279	0.544093	1.78676	6.527e-07	9.27149e-06	4.95009e-06	1345	tags=25%, list=7%, signal=24%	EDN1/CLEC14A/ANXA1/EFNB2/SPARC/DLL4/EVL/NRP1/EFNA1/ID1/RHOB/GATA3/FSTL1/THBS1/AGTR2/MMRN2/ZEB2/TEK/BMPR2/GRN/SOX18/BMPER/MAP4K4/PLCG2/GATA2/VEGFC/FOXC2/RRAS/NOTCH1/FOXP1/PLXND1/CDH5/PTGS2/PLK2/VASH1/HAS2/ANXA3/TGFB1/EMC10/WNT5A/APOA1/ZNF580/GLIPR2/ITGB1/APOE/PTPRG/ACVRL1/SEMA5A/LGMN/BCAR1/ADAM17/ADAM9/MAP3K3/SP100/SASH1/ADGRA2/MACF1/TGFB2/GADD45A/MYH9/TACR1/ROCK1/PTEN/PTK2/GIPC1/CIB1/CALR/PDGFB/K…
GO:0048015	GO:0048015	phosphatidylinositol-mediated signaling	153	0.543138	1.66637	0.000211302	0.00139176	0.000743067	2072	tags=23%, list=10%, signal=21%	EDN1/FN1/UNC5B/SERPINE2/F2R/GATA3/PIK3C2B/TEK/FLT1/PREX2/INSR/CA8/NPR3/PIK3IP1/PLCB2/TGFB2/IGF1R/SLC9A3R1/PTEN/PDGFD/PTK2/PIP5K1C/PDGFB/UBE3A/KDR/ERBB2/PLCB4/PDGFC/OGT/SELP/NF1/PEAR1/FGFR1/SRC/PDGFRA
GO:0002040	GO:0002040	sprouting angiogenesis	115	0.542164	1.59973	0.00271914	0.0105456	0.00563034	1629	tags=30%, list=8%, signal=27%	CLEC14A/ANXA1/EFNB2/DLL4/NRP1/ITGA5/THBS1/MMRN2/TEK/BMPER/GATA2/VEGFC/FOXC2/CEMIP2/NOTCH1/PTGS2/PLK2/NRARP/RAMP2/NAXE/ITGB1/ACVRL1/SEMA5A/MAP3K3/ADGRA2/PARVA/RNF213/CIB1/EPN2/KDR/SYNJ2BP/ADAMTS9/AKT3/AGTR1
GO:0045766	GO:0045766	positive regulation of angiogenesis	150	0.541422	1.66349	0.000430546	0.00233923	0.00124893	1331	tags=22%, list=6%, signal=21%	CXCR4/NRP1/RHOB/ITGA5/THBS1/AQP1/GATA6/TEK/FLT1/HIPK2/GRN/HMGA2/BMPER/GATA2/VEGFC/FOXC2/RRAS/ADM/CDH5/ANXA3/BTG1/EMC10/WNT5A/RAMP2/ITGB1/ACVRL1/SEMA5A/SASH1/DDAH1/TIE1/STAT3/KDR/PTGIS
GO:1904018	GO:1904018	positive regulation of vasculature development	150	0.541422	1.66349	0.000430546	0.00233923	0.00124893	1331	tags=22%, list=6%, signal=21%	CXCR4/NRP1/RHOB/ITGA5/THBS1/AQP1/GATA6/TEK/FLT1/HIPK2/GRN/HMGA2/BMPER/GATA2/VEGFC/FOXC2/RRAS/ADM/CDH5/ANXA3/BTG1/EMC10/WNT5A/RAMP2/ITGB1/ACVRL1/SEMA5A/SASH1/DDAH1/TIE1/STAT3/KDR/PTGIS
GO:0009612	GO:0009612	response to mechanical stimulus	178	0.540783	1.69783	0.000124201	0.000909522	0.000485598	2027	tags=28%, list=10%, signal=26%	EDN1/IL33/CXCR4/SERPINE2/MMP2/TXNIP/F11R/THBS1/AQP1/COL11A1/SLC38A2/MMP14/CXCL12/CTNNB1/SOST/TMEM120A/PTGS2/IGFBP2/FOS/MEIS2/USP53/SLC1A3/BMP6/BTG2/P2RY1/KCNJ2/GADD45A/FOSB/PLEC/CYBA/IGF1R/TACR1/MAPK3/JUND/TNFRSF11A/PTK2/SLC2A1/PKD2/ANKRD1/TGFBR2/MAG/CD40/CITED2/PIEZO1/WNT11/SCX/SHANK3/ATP8A2/TNFRSF10A/SRC
GO:0061138	GO:0061138	morphogenesis of a branching epithelium	160	0.540571	1.67948	0.000260711	0.00160931	0.000859217	1510	tags=21%, list=7%, signal=19%	EDN1/SULF1/DLL4/NRP1/TGM2/AGTR2/NOTCH4/CTSZ/MMP14/FOXC2/COL4A1/CTNNB1/NOTCH1/ADM/PLXND1/NRARP/WNT5A/LAMA5/STK4/SOCS3/GDF7/NTN4/DCHS1/TIE1/ACVR1/PKD2/KDR/EXT1/KDM5B/YAP1/KRAS/PBX1/TGFBR2
GO:0002062	GO:0002062	chondrocyte differentiation	105	0.540524	1.56551	0.0034073	0.012753	0.00680891	1904	tags=27%, list=9%, signal=24%	SULF1/SOX6/CCN2/SMAD7/COL11A1/BMPR2/NFIB/LTBP3/HMGA2/CTNNB1/GLG1/CHSY1/BMP6/TGFB1/SOX5/ACVRL1/NPPC/CREB3L2/EXT1/BMPR1A/TWSG1/TGFBR2/FGF18/ZNF219/EXT2/SCX/FGFR3/BMP4
GO:0048017	GO:0048017	inositol lipid-mediated signaling	157	0.538729	1.66312	0.000361373	0.00206192	0.00110087	2072	tags=23%, list=10%, signal=21%	EDN1/FN1/UNC5B/SERPINE2/F2R/GATA3/PIK3C2B/TEK/FLT1/PREX2/INSR/CA8/NPR3/PIK3IP1/PLCB2/TGFB2/IGF1R/SLC9A3R1/PTEN/PDGFD/PTK2/PIP5K1C/PLD1/PDGFB/UBE3A/KDR/ERBB2/PLCB4/PDGFC/OGT/SELP/NF1/PEAR1/FGFR1/SRC/PDGFRA
GO:0034341	GO:0034341	response to interferon-gamma	111	0.538488	1.57974	0.00264411	0.0104539	0.00558136	878	tags=14%, list=4%, signal=14%	EDN1/BST2/GBP4/CD74/DAPK3/SNCA/IFITM3/KIF5B/MYO1C/CD47/IFITM2/IFNGR1/WNT5A/VIM/SP100/FLNB
GO:0090287	GO:0090287	regulation of cellular response to growth factor stimulus	273	0.536023	1.75209	2.05872e-06	2.66729e-05	1.42408e-05	1763	tags=26%, list=9%, signal=24%	LTBP4/SULF1/SMAD6/NRP1/CCN1/DKK1/PMEPA1/ITGA5/GATA3/FSTL1/PRDM16/THBS1/FBN2/AGTR2/SMAD7/GATA6/MMRN2/ZEB2/BMPR2/HIPK2/BMPER/CFLAR/VEGFC/CTNNB1/CRIM1/SOST/NOTCH1/GLG1/SHISA2/CDH5/MYO1C/HHEX/FZD4/TGFB1/WNT5A/ACVRL1/HTRA1/DAB2/ADAM17/ADGRA2/SPART/SMURF2/SKI/FBN1/GDF3/LTBP1/TGFB1I1/CDKN1C/GIPC1/NIBAN2/EPN2/HTRA3/SKIL/FZD1/KDR/SCUBE3/NREP/NUMA1/FAM20C/TWSG1/RBPJ/STUB1/LDLRAD4/FGF18/LEMD2/OGT/ARID4B/CIT…
GO:1903522	GO:1903522	regulation of blood circulation	210	0.535693	1.71087	4.90951e-05	0.000428363	0.000228705	1144	tags=13%, list=6%, signal=13%	GJA5/EDN1/HEY2/EPAS1/F2R/CCN2/MMP2/AGTR2/SMAD7/ECE1/KCNMB4/BMPR2/TPM1/ATP1A1/FLNA/ADM/PTGS2/ACE/EDNRB/ATP1B1/SMTNL2/ATP2A3/KCNJ2/TGFB2/ATP2B1/TACR1/CXADR/SRI
GO:0042060	GO:0042060	wound healing	373	0.533901	1.79766	4.51169e-08	1.08557e-06	5.7959e-07	1573	tags=22%, list=8%, signal=21%	EDN1/ANXA1/IL33/CXCR4/FN1/PROCR/MMRN1/TFPI/SERPINE2/F2R/CCN1/MYL9/ITGA5/F11R/THBS1/ENTPD1/AQP1/DST/PLAT/NOTCH4/TPM1/PLCG2/CFLAR/GATA2/FOXC2/GAS6/FLNA/CD151/FZD6/ACTA2/PLA2G4A/MCAM/TGFB1/FKBP10/WNT5A/CD9/PRKG1/GNAS/ITGB1/CD44/APOE/AHNAK/ACVRL1/SYT11/LMAN1/ADAM17/P2RY1/TLN1/MACF1/TGFB2/CHMP2A/RAB27A/PLEC/MYH9/VWF/SYTL4/OCLN/PTEN/F2RL2/PLSCR1/PTK2/IL6ST/CHMP2B/PDGFB/CHMP3/KDR/EXT1/ERBB2/CSRP1/MERTK/…
GO:0007178	GO:0007178	transmembrane receptor protein serine/threonine kinase signaling pathway	322	0.533756	1.78304	2.95672e-07	5.28177e-06	2.81996e-06	1904	tags=27%, list=9%, signal=25%	TMEM100/LTBP4/SULF1/SMAD6/ID1/CCN1/DKK1/PMEPA1/FSTL1/PRDM16/THBS1/FBN2/SMAD7/GATA6/ZEB2/BMPR2/LTBP3/HIPK2/FURIN/PDCD4/BMPER/COL1A2/CRIM1/SOST/NOTCH1/WWTR1/GLG1/HEXA/CDH5/GCNT2/FOS/BMP6/TGFB1/WNT5A/AMHR2/ACVRL1/GDF7/HTRA1/DAB2/ADAM17/ADAM9/VIM/TGFB2/SPART/SMURF2/SKI/FBN1/GDF3/MAPK3/LTBP1/TGFB1I1/MEGF8/ACVR1/CDKN1C/PTK2/GIPC1/FUT8/HTRA3/SKIL/FZD1/STAT3/KDR/EXT1/SCUBE3/NREP/NUMA1/NLK/PPM1L/BMPR1A/TW…
GO:0048754	GO:0048754	branching morphogenesis of an epithelial tube	137	0.532764	1.61915	0.00133378	0.00591175	0.00315631	1510	tags=20%, list=7%, signal=19%	EDN1/DLL4/NRP1/AGTR2/NOTCH4/CTSZ/MMP14/FOXC2/COL4A1/CTNNB1/NOTCH1/PLXND1/NRARP/WNT5A/LAMA5/STK4/GDF7/DCHS1/TIE1/ACVR1/PKD2/KDR/EXT1/KDM5B/YAP1/KRAS/PBX1/TGFBR2
GO:0003018	GO:0003018	vascular process in circulatory system	216	0.532693	1.70225	3.99574e-05	0.000368045	0.000196501	1323	tags=22%, list=6%, signal=21%	GJA5/EDN1/F2R/MMP2/AGTR2/SLC2A3/TEK/ECE1/KCNMB4/BMPR2/SLCO3A1/SLC16A1/SLC38A2/FOXC2/GUCY1A1/ADM/ACTA2/INSR/PLVAP/CDH5/PTGS2/ACE/EDNRB/SLC1A3/BMP6/TGFB1/NPR3/PRKG1/RAMP2/SMTNL2/ATP2A3/APOE/SLC1A4/ABCC4/P2RY1/ATP2B1/NPPC/PLEC/DDAH1/TACR1/ROCK1/OCLN/SLC9A3R1/LEPR/SLC2A1/PDE3A/ZDHHC21/EXT1
GO:0048639	GO:0048639	positive regulation of developmental growth	134	0.530598	1.60323	0.00128939	0.00575832	0.00307439	1770	tags=23%, list=9%, signal=21%	EDN1/HEY2/CXCR4/FN1/NRP1/FOXS1/SMAD7/GATA6/BMPR2/CXCL12/CRABP2/NOTCH1/YBX3/INSR/AGRN/ITSN2/SEMA5A/GOLGA4/MACF1/SYT17/DIO3/MEGF8/MAP3K13/BMPR1A/YAP1/TGFBR2/SEMA7A/RBPJ/NIPBL/IGF2/FGFR2
GO:0030282	GO:0030282	bone mineralization	108	0.530067	1.55112	0.00438096	0.0155577	0.00830633	2539	tags=27%, list=12%, signal=24%	SRGN/CCN1/FBN2/BMPR2/LTBP3/CLEC3B/COL1A2/PTGS2/BMP6/TGFB1/ATP2B1/ISG15/ACVR1/KL/BMPR1A/FAM20C/ACVR2A/SBDS/FGFR2/WNT11/FGFR3/BMP4/ATRAID/PTH1R/RFLNA/NBR1/GPC3/S1PR1/TENT5A
GO:0072006	GO:0072006	nephron development	134	0.528055	1.59555	0.00144554	0.00624879	0.00333626	1940	tags=25%, list=9%, signal=23%	SULF1/GATA3/CD24/JAG1/AQP1/AGTR2/TEK/CFLAR/FOXC2/CTNNB1/PECAM1/NOTCH1/WWTR1/ACTA2/EDNRB/NOTCH3/LAMA5/LAMB2/IQGAP1/DCHS1/PODXL/PDGFD/PDGFB/PKD2/EXT1/YAP1/PBX1/SEC61A1/MYO1E/ITGA3/WNT11/MAGI2/BMP4/KLHL3
GO:0090092	GO:0090092	regulation of transmembrane receptor protein serine/threonine kinase signaling pathway	239	0.52733	1.70006	4.20416e-05	0.000383601	0.000204807	1985	tags=28%, list=10%, signal=25%	LTBP4/SULF1/SMAD6/CCN1/DKK1/PMEPA1/FSTL1/PRDM16/THBS1/FBN2/SMAD7/GATA6/ZEB2/BMPR2/HIPK2/BMPER/CRIM1/SOST/NOTCH1/GLG1/CDH5/BMP6/TGFB1/WNT5A/ACVRL1/GDF7/HTRA1/DAB2/ADAM17/TGFB2/SPART/SMURF2/SKI/FBN1/GDF3/LTBP1/TGFB1I1/ACVR1/CDKN1C/GIPC1/HTRA3/SKIL/FZD1/KDR/SCUBE3/NREP/NUMA1/BMPR1A/TWSG1/TGFBR2/RBPJ/STUB1/LDLRAD4/ACVR2A/LEMD2/OGT/ARID4B/CITED2/SFRP5/ITGA3/ZBTB7A/MAGI2/TOB1/BMP4/CAV2/NOMO1
GO:0007219	GO:0007219	Notch signaling pathway	161	0.527008	1.63632	0.000674816	0.00337122	0.00179991	1542	tags=22%, list=8%, signal=20%	TMEM100/HEY2/DLL4/HEY1/JAG1/NOTCH4/SORBS2/GATA2/MMP14/FOXC2/NOTCH1/AAK1/NOTCH3/ARRDC1/NRARP/CD46/JAG2/ADAM17/NCSTN/ADAM10/TGFB2/TCIM/SEL1L/TRAF7/NIBAN2/EPN2/IL6ST/STAT3/RFNG/YAP1/APP/TGFBR2/RBPJ/MIB1/SYNJ2BP
GO:0002688	GO:0002688	regulation of leukocyte chemotaxis	106	0.526641	1.53069	0.0102936	0.0311183	0.0166142	1207	tags=19%, list=6%, signal=18%	EDN1/MTUS1/CD74/THBS1/VEGFC/CXCL12/GAS6/MMP28/DUSP1/WNT5A/ZNF580/LGMN/RIPOR2/ADAM17/ADAM10/MOSPD2/MAPK3/PTK2/CALR/CAMK1D
GO:0110148	GO:0110148	biomineralization	141	0.525773	1.60147	0.00179946	0.00765907	0.00408921	1955	tags=23%, list=10%, signal=21%	SRGN/HEY2/HEY1/CCN1/FBN2/BMPR2/LTBP3/CLEC3B/COL1A2/GAS6/NOTCH1/PTGS2/TCIRG1/BMP6/TGFB1/WLS/ATP2B1/ISG15/ROCK1/ACVR1/KL/BMPR1A/FAM20C/SLC20A1/SPP1/ACVR2A/SBDS/FGFR2/WNT11/FGFR3/BMP4/ATRAID
GO:0001763	GO:0001763	morphogenesis of a branching structure	172	0.525029	1.63411	0.000252267	0.00157366	0.000840186	1510	tags=20%, list=7%, signal=19%	EDN1/SULF1/DLL4/NRP1/TGM2/AGTR2/NOTCH4/CTSZ/MMP14/FOXC2/COL4A1/CTNNB1/NOTCH1/ADM/PLXND1/NRARP/WNT5A/LAMA5/STK4/SOCS3/GDF7/NTN4/DCHS1/TIE1/ACVR1/PKD2/KDR/EXT1/MAP3K13/KDM5B/RERE/YAP1/KRAS/PBX1/TGFBR2
GO:0035270	GO:0035270	endocrine system development	100	0.523309	1.52093	0.00843638	0.026524	0.0141613	1915	tags=20%, list=9%, signal=18%	EDN1/ANXA1/GATA3/GATA6/GATA2/INSR/BMP6/WNT5A/APOA1/MAPK3/BMPR1A/SOX4/PBX1/RBPJ/SIDT2/ARID5B/CITED2/WNT11/BMP4/NF1
GO:0030595	GO:0030595	leukocyte chemotaxis	193	0.523192	1.65449	0.000257751	0.00159941	0.000853933	1258	tags=18%, list=6%, signal=17%	EDN1/ANXA1/CXCR4/MTUS1/MMP2/CD74/THBS1/FLT1/VEGFC/CXCL12/GAS6/MMP28/DUSP1/CXCL2/EDNRB/IL17RA/WNT5A/ZNF580/LGMN/RIPOR2/ADAM17/ADAM10/TGFB2/CXCL3/PLEC/MOSPD2/MAPK3/CXADR/TNFRSF11A/PTK2/PIP5K1C/CALR/CAMK1D/PREX1/PDGFB
GO:0007156	GO:0007156	homophilic cell adhesion via plasma membrane adhesion molecules	130	0.522858	1.56871	0.00271914	0.0105456	0.00563034	1445	tags=18%, list=7%, signal=17%	PCDH7/HMCN1/CLSTN3/PCDH10/PECAM1/NECTIN2/FAT4/PCDH1/CDH5/PALLD/TRO/CDH7/CADM1/ITGB1/NEXN/MPZL2/DCHS1/CDH11/PCDH11X/CNTN4/EMB/PCDH11Y/PCDH18
GO:0006937	GO:0006937	regulation of muscle contraction	136	0.52237	1.58497	0.00126922	0.00568979	0.00303781	1144	tags=14%, list=6%, signal=13%	GJA5/EDN1/F2R/CCN2/MYL9/SMAD7/TPM1/DAPK3/ATP1A1/GUCY1A1/PTGS2/CALCRL/ATP1B1/C12orf57/PRKG1/KCNJ2/ATP2B1/TACR1/SRI
GO:0008016	GO:0008016	regulation of heart contraction	169	0.521881	1.62184	0.000339101	0.00197921	0.00105671	1144	tags=11%, list=6%, signal=11%	GJA5/EDN1/HEY2/EPAS1/CCN2/AGTR2/SMAD7/TPM1/ATP1A1/FLNA/ADM/EDNRB/ATP1B1/ATP2A3/KCNJ2/TGFB2/ATP2B1/CXADR/SRI
GO:0051147	GO:0051147	regulation of muscle cell differentiation	121	0.519896	1.54321	0.00252055	0.0100737	0.00537837	740	tags=14%, list=4%, signal=14%	EDN1/HEY2/EFNB2/SOX6/ID2/DKK1/CYP26B1/BMPR2/LAMB1/PDCD4/MMP14/NOTCH1/FOXP1/EFEMP2/TGFB1/LAMB2/LAMC1
GO:0060047	GO:0060047	heart contraction	201	0.518943	1.65252	0.000167515	0.00116864	0.000623944	877	tags=10%, list=4%, signal=10%	GJA5/EDN1/HEY2/CXCR4/EPAS1/CCN2/AGTR2/SMAD7/GATA6/TPM1/ATP1A1/FLNA/ADM/ACE/EDNRB/ATP1B1/ACTC1/ATP2A3/KCNJ2/TGFB2/ATP2B1
GO:0072073	GO:0072073	kidney epithelium development	133	0.518775	1.56545	0.00200713	0.00839149	0.00448026	1940	tags=23%, list=9%, signal=21%	EFNB2/SMAD6/GATA3/CD24/JAG1/AQP1/AGTR2/SMAD7/BMPER/FOXC2/CTNNB1/PECAM1/NOTCH1/WWTR1/EPHA4/EDNRB/LAMA5/LAMB2/IQGAP1/DCHS1/PODXL/PKD2/EXT1/YAP1/PBX1/MYO1E/FGFR2/WNT11/MAGI2/BMP4/KLHL3
GO:0007411	GO:0007411	axon guidance	200	0.518689	1.6487	0.000132652	0.000959492	0.000512277	1362	tags=20%, list=7%, signal=19%	EDN1/EFNB2/UNC5B/NRP1/EFNA1/GATA3/SLIT3/SEMA3G/ECE1/BMPR2/NFIB/CXCL12/MYCBP2/NOTCH1/KIF5B/PLXNA4/PLXND1/EPHA4/PALLD/EPHB6/NOTCH3/FEZ2/WNT5A/LAMA5/LAMB2/SEMA5A/GDF7/RPS6KA5/NEXN/SEMA4C/B3GNT2/SEMA6C/B4GAT1/MEGF8/PTK2/NIBAN2/CNTN4/EFNA3/EXT1/ERBB2/EMB
GO:0001667	GO:0001667	ameboidal-type cell migration	396	0.518274	1.74819	1.00301e-07	1.97091e-06	1.05228e-06	1258	tags=23%, list=6%, signal=22%	EDN1/CLEC14A/ANXA1/EFNB2/PDLIM1/SPARC/FN1/DLL4/ARHGDIB/EVL/NRP1/EFNA1/ID1/RHOB/SOX17/GATA3/SEMA3G/FSTL1/THBS1/AQP1/AGTR2/MMRN2/ZEB2/TEK/BMPR2/GRN/SOX18/BMPER/MAP4K4/PLCG2/GATA2/VEGFC/FOXC2/ARHGAP4/RRAS/NOTCH1/FOXP1/ACTA2/PLXND1/CDH5/PTGS2/PLK2/VASH1/HAS2/EDNRB/ANXA3/TGFB1/EMC10/WNT5A/APOA1/ZNF580/LAMA5/GLIPR2/ITGB1/APOE/PTPRG/ACVRL1/SEMA5A/LGMN/BCAR1/ADAM17/ADAM9/MIXL1/AMOTL2/MAP3K3/SP100/SASH1/A…
GO:0003015	GO:0003015	heart process	211	0.518091	1.65122	8.3859e-05	0.000646208	0.000345013	1428	tags=14%, list=7%, signal=13%	GJA5/EDN1/HEY2/CXCR4/EPAS1/CCN2/AGTR2/SMAD7/GATA6/TPM1/ATP1A1/FLNA/WWTR1/ADM/ACE/EDNRB/ATP1B1/ACTC1/ATP2A3/KCNJ2/TGFB2/ATP2B1/CXADR/SRI/EXT1/AKAP13/YAP1/AKAP9/NOS1AP
GO:0009913	GO:0009913	epidermal cell differentiation	132	0.518027	1.56138	0.00265115	0.0104539	0.00558136	1538	tags=20%, list=7%, signal=19%	ANXA1/HEY2/CYP26B1/TXNIP/JAG1/GATA6/CTNNB1/NOTCH1/PALLD/WNT5A/IRF6/JAG2/STK4/ADAM9/FLNB/NCOA3/PLEC/GDF3/ROCK1/SLC9A3R1/TSG101/FOSL2/NUMA1/YAP1/MYO6/KRT8/RBPJ
GO:0097485	GO:0097485	neuron projection guidance	201	0.517443	1.64774	0.000177841	0.00121199	0.000647087	1362	tags=20%, list=7%, signal=19%	EDN1/EFNB2/UNC5B/NRP1/EFNA1/GATA3/SLIT3/SEMA3G/ECE1/BMPR2/NFIB/CXCL12/MYCBP2/NOTCH1/KIF5B/PLXNA4/PLXND1/EPHA4/PALLD/EPHB6/NOTCH3/FEZ2/WNT5A/LAMA5/LAMB2/SEMA5A/GDF7/RPS6KA5/NEXN/SEMA4C/B3GNT2/SEMA6C/B4GAT1/MEGF8/PTK2/NIBAN2/CNTN4/EFNA3/EXT1/ERBB2/EMB
GO:0007204	GO:0007204	positive regulation of cytosolic calcium ion concentration	152	0.516894	1.58452	0.000962831	0.00451024	0.00240804	1685	tags=13%, list=8%, signal=12%	EDN1/CXCR4/F2R/CD24/LRP6/GATA2/ITGAV/ADM/ABL2/EDNRB/P2RY1/NMB/SPPL3/FIS1/TACR1/F2RL2/PKD2/ITPR3/AGTR1/FKBP1B
GO:0001704	GO:0001704	formation of primary germ layer	110	0.516842	1.51048	0.00689661	0.0224616	0.0119924	1969	tags=31%, list=10%, signal=28%	FN1/SOX17/DKK1/MMP2/ITGA5/GATA6/COL11A1/BMPR2/LAMB1/HMGA2/MMP14/FOXC2/CTNNB1/DUSP1/ITGAV/COL8A1/COL4A2/WNT5A/ITGB1/WLS/MIXL1/ACVR1/BMPR1A/TAF10/TWSG1/ITGA3/FGFR2/EXT2/WNT11/SCX/COL6A1/BMP4/ITGB4/SOX7
GO:0051216	GO:0051216	cartilage development	178	0.515393	1.61812	0.000643146	0.00325579	0.00173828	1904	tags=20%, list=9%, signal=19%	EDN1/SULF1/BGN/SOX6/CCN1/CCN2/SMAD7/COL11A1/BMPR2/NFIB/LTBP3/HMGA2/CTNNB1/GLG1/CHSY1/BMP6/TGFB1/SOX5/WNT5A/CD44/ACVRL1/NPPC/MAPK3/CREB3L2/EXT1/BMPR1A/PBXIP1/TWSG1/TGFBR2/FGF18/ZNF219/EXT2/WNT11/SCX/FGFR3/BMP4
GO:0022612	GO:0022612	gland morphogenesis	102	0.515336	1.49409	0.00827155	0.0260753	0.0139217	2027	tags=26%, list=10%, signal=24%	SULF1/NRP1/TGM2/MMP2/NFIB/CFLAR/NKX2-3/NOTCH1/CRIP1/PLXND1/TGFB1/ID4/WNT5A/LAMA5/GDF7/TGFB2/NTN4/SLC9A3R1/KDM5B/TWSG1/TGFBR2/NRG3/STAT6/FGFR2/BMP4/PLAG1/SRC
GO:0007596	GO:0007596	blood coagulation	193	0.515253	1.62939	0.000384133	0.00216695	0.00115694	2127	tags=25%, list=10%, signal=23%	EDN1/FN1/PROCR/MMRN1/TFPI/SERPINE2/F2R/MYL9/F11R/THBS1/ENTPD1/PLAT/PLCG2/GAS6/FLNA/FZD6/PLA2G4A/CD9/PRKG1/GNAS/APOE/LMAN1/P2RY1/TLN1/RAB27A/MYH9/VWF/F2RL2/PLSCR1/IL6ST/PDGFB/CSRP1/MERTK/PROS1/CD59/DGKE/JMJD1C/ENPP4/CD40/SELP/SH2B3/PEAR1/TFPI2/ITPK1/SRC/HPS6/PDGFRA/PAPSS2/NFE2L2
GO:0046887	GO:0046887	positive regulation of hormone secretion	100	0.514686	1.49587	0.0124772	0.0355329	0.0189712	1584	tags=16%, list=8%, signal=15%	EDN1/TRH/VAMP8/TCF7L2/BMP6/NNAT/DAB2/P2RY1/NMB/TACR1/SRI/SCT/GABBR1/SOX4/SPP1/TMF1
GO:0050920	GO:0050920	regulation of chemotaxis	190	0.514685	1.62623	0.000228938	0.00144341	0.000770642	1317	tags=21%, list=6%, signal=19%	EDN1/CXCR4/EFNB2/MTUS1/NRP1/SEMA3G/CD74/THBS1/BMPR2/VEGFC/CXCL12/GAS6/MYCBP2/MMP28/DUSP1/NOTCH1/PLXNA4/STX3/TGFB1/WNT5A/ZNF580/SEMA5A/LGMN/RIPOR2/ADAM17/ADAM10/ADGRA2/SEMA4C/SEMA6C/MOSPD2/MAPK3/TPBG/MEGF8/PDGFD/PTK2/CALR/CAMK1D/PDGFB/KDR
GO:0050817	GO:0050817	coagulation	195	0.513649	1.62319	0.000222633	0.00143434	0.000765803	2127	tags=25%, list=10%, signal=23%	EDN1/FN1/PROCR/MMRN1/TFPI/SERPINE2/F2R/MYL9/F11R/THBS1/ENTPD1/PLAT/PLCG2/GAS6/FLNA/FZD6/PLA2G4A/CD9/PRKG1/GNAS/APOE/LMAN1/P2RY1/TLN1/RAB27A/MYH9/VWF/F2RL2/PLSCR1/IL6ST/PDGFB/CSRP1/MERTK/PROS1/CD59/DGKE/JMJD1C/ENPP4/CD40/SELP/SH2B3/PEAR1/TFPI2/ITPK1/SRC/HPS6/PDGFRA/PAPSS2/NFE2L2
GO:0071560	GO:0071560	cellular response to transforming growth factor beta stimulus	231	0.513033	1.65452	5.65295e-05	0.000472683	0.000252368	1845	tags=29%, list=9%, signal=27%	EDN1/LTBP4/SOX6/SMAD6/ID1/PMEPA1/PRDM16/THBS1/FBN2/SMAD7/ZEB2/LTBP3/HIPK2/FURIN/CLEC3B/CFLAR/COL1A2/GLG1/CDH5/GCNT2/COL4A2/FOS/TGFB1/SOX5/WNT5A/AMHR2/ACVRL1/HTRA1/DAB2/ADAM17/ADAM9/TGFB2/SMURF2/SKI/FBN1/IGF1R/LTBP1/TGFB1I1/ACVR1/CDKN1C/PDGFD/PTK2/GIPC1/FUT8/HTRA3/SKIL/STAT3/PDE3A/NREP/NLK/ANKRD1/LIMS1/BMPR1A/CRK/TWSG1/TGFBR2/NFATC1/SMAD9/STUB1/LDLRAD4/OGT/ARID4B/CITED2/ITGA3/FGFR2/SCX/ZBTB7A
GO:0071559	GO:0071559	response to transforming growth factor beta	237	0.512686	1.649	7.55365e-05	0.000597702	0.000319116	1845	tags=29%, list=9%, signal=27%	EDN1/LTBP4/SOX6/SMAD6/ID1/PMEPA1/PRDM16/THBS1/FBN2/SMAD7/ZEB2/LTBP3/HIPK2/FURIN/CLEC3B/CFLAR/COL1A2/GLG1/CDH5/GCNT2/COL4A2/FOS/TGFB1/SOX5/WNT5A/AMHR2/ACVRL1/HTRA1/DAB2/ADAM17/ADAM9/TGFB2/SMURF2/SKI/FBN1/IGF1R/ROCK1/LTBP1/TGFB1I1/ACVR1/CDKN1C/PDGFD/PTK2/GIPC1/FUT8/HTRA3/SKIL/STAT3/PDE3A/NREP/NLK/ANKRD1/LIMS1/BMPR1A/CRK/TWSG1/TGFBR2/NFATC1/SMAD9/STUB1/LDLRAD4/ZFHX3/OGT/ARID4B/CITED2/ITGA3/FGFR2/SCX…
GO:0048675	GO:0048675	axon extension	111	0.512202	1.50262	0.00606522	0.020315	0.0108463	1101	tags=18%, list=5%, signal=17%	EDN1/FN1/NRP1/SLIT3/SEMA3G/BMPR2/CXCL12/ARHGAP4/PLXNA4/WNT5A/ITGB1/APOE/LAMB2/SEMA5A/GOLGA4/TTL/MACF1/SEMA4C/SEMA6C/MEGF8
GO:0007599	GO:0007599	hemostasis	199	0.512074	1.62523	0.000359638	0.00206192	0.00110087	2127	tags=25%, list=10%, signal=23%	EDN1/FN1/PROCR/MMRN1/TFPI/SERPINE2/F2R/MYL9/F11R/THBS1/ENTPD1/PLAT/PLCG2/GAS6/FLNA/FZD6/PLA2G4A/FLI1/CD9/PRKG1/GNAS/APOE/LMAN1/P2RY1/TLN1/RAB27A/MYH9/VWF/F2RL2/PLSCR1/IL6ST/PDGFB/CSRP1/MERTK/PROS1/CD59/DGKE/JMJD1C/ENPP4/CD40/SELP/SH2B3/PEAR1/TFPI2/ITPK1/SRC/HPS6/PDGFRA/PAPSS2/NFE2L2
GO:0030326	GO:0030326	embryonic limb morphogenesis	102	0.510512	1.4801	0.00944556	0.0291527	0.0155647	1741	tags=21%, list=8%, signal=19%	DKK1/CYP26B1/FBN2/ECE1/CTNNB1/HOXA9/CRABP2/FZD6/NOTCH1/HOXA10/WNT5A/FRAS1/MBNL1/PBX2/TGFB2/SKI/MEGF8/BMPR1A/PBX1/NIPBL/TMEM231
GO:0035113	GO:0035113	embryonic appendage morphogenesis	102	0.510512	1.4801	0.00944556	0.0291527	0.0155647	1741	tags=21%, list=8%, signal=19%	DKK1/CYP26B1/FBN2/ECE1/CTNNB1/HOXA9/CRABP2/FZD6/NOTCH1/HOXA10/WNT5A/FRAS1/MBNL1/PBX2/TGFB2/SKI/MEGF8/BMPR1A/PBX1/NIPBL/TMEM231
GO:0033002	GO:0033002	muscle cell proliferation	185	0.510464	1.60597	0.000421683	0.0023232	0.00124037	1538	tags=23%, list=7%, signal=21%	EDN1/HEY2/ID2/ELN/IGFBP3/MMP2/THBS1/GATA6/BMPR2/TPM1/PDCD4/CFLAR/FOXC2/CTNNB1/NOTCH1/FOXP1/EFEMP2/PTGS2/CALCRL/FOS/TCF7L2/NOTCH3/TGFB1/NPR3/PRKG1/APOE/VGLL4/TGFB2/NPPC/SKI/CYBA/IGF1R/TACR1/CXADR/PTEN/PDGFD/PDGFB/SELENON/BMPR1A/YAP1/TGFBR2/RBPJ
GO:0045834	GO:0045834	positive regulation of lipid metabolic process	128	0.510184	1.52852	0.00426638	0.0153034	0.00817056	2095	tags=22%, list=10%, signal=20%	ANXA1/CCN1/CD74/TEK/FLT1/ADM/CCDC3/PTGS2/ADGRF5/BMP6/TGFB1/APOA1/APOE/ELOVL5/DAB2/PRKAA1/IGF1R/PNPLA2/PTK2/PDGFB/SCT/LPGAT1/FGFR3/SRC/CD81/PDGFRA/SORBS1/ABCD1
GO:0002367	GO:0002367	cytokine production involved in immune response	102	0.509378	1.47682	0.0100859	0.0306477	0.016363	842	tags=15%, list=4%, signal=14%	BST2/GATA3/CD74/SMAD7/PLCG2/TNFRSF1B/BTK/PYCARD/TGFB1/WNT5A/APOA1/B2M/TGFB2/HK1/GPRC5B
GO:0002718	GO:0002718	regulation of cytokine production involved in immune response	102	0.509378	1.47682	0.0100859	0.0306477	0.016363	842	tags=15%, list=4%, signal=14%	BST2/GATA3/CD74/SMAD7/PLCG2/TNFRSF1B/BTK/PYCARD/TGFB1/WNT5A/APOA1/B2M/TGFB2/HK1/GPRC5B
GO:0042445	GO:0042445	hormone metabolic process	171	0.507941	1.58141	0.000616795	0.00317555	0.00169544	1164	tags=17%, list=6%, signal=16%	ALDH1A1/CYP26B1/GATA3/ECE1/CTSZ/FURIN/CPQ/ATP1A1/ATP6AP2/HSD17B12/CRABP2/CRABP1/ADM/BACE2/ACE/EDNRB/TCF7L2/BMP6/DHRS3/YIPF5/PDE8B/DAB2/ADAM10/DIO3/REST/PCSK5/CYP27C1/IGF1R/PNPLA2
GO:0048660	GO:0048660	regulation of smooth muscle cell proliferation	127	0.506774	1.51403	0.00504223	0.0174147	0.0092978	1370	tags=22%, list=7%, signal=21%	EDN1/ID2/ELN/IGFBP3/MMP2/THBS1/BMPR2/TPM1/PDCD4/CTNNB1/FOXP1/EFEMP2/PTGS2/CALCRL/TCF7L2/NOTCH3/TGFB1/NPR3/PRKG1/APOE/NPPC/CYBA/IGF1R/TACR1/PTEN/PDGFD/PDGFB/BMPR1A
GO:0051146	GO:0051146	striated muscle cell differentiation	235	0.506693	1.6271	7.47582e-05	0.00059554	0.000317961	2099	tags=25%, list=10%, signal=22%	EDN1/HEY2/EFNB2/SOX6/DKK1/MYL9/CYP26B1/PLD3/GATA6/PDLIM5/TPM1/SORBS2/CFLAR/MMP14/NOTCH1/FOXP1/ACTC1/TGFB1/CD9/ITGB1/ALPK3/SORT1/MYORG/RIPOR2/SCGB3A1/PTGFRN/FLOT1/SKI/PLEC/MYH9/MYEF2/HOMER1/CXADR/ACVR1/IL4R/NIBAN2/CALR/SELENON/CSRP1/FHL2/ANKRD1/BMPR1A/AKAP13/WDR1/KRAS/RBPJ/NRG1/IGF2/PIEZO1/DYRK1B/BMP4/TANC1/PI16/CAV2/IFT20/CD81/PDGFRA/YY1
GO:0043491	GO:0043491	protein kinase B signaling	170	0.506198	1.57477	0.000778628	0.00377484	0.00201541	2027	tags=25%, list=10%, signal=22%	TMEM100/H19/GATA3/THBS1/PIK3C2B/TEK/CAVIN3/GAS6/RRAS/INSR/GCNT2/TCF7L2/TGFB1/ITGB1/PLK3/SEMA5A/MYORG/SESN3/INPP5K/RICTOR/PINK1/IGF1R/TPBG/SLC9A3R1/PTEN/PTK2/CIB1/KDR/RCN3/MERTK/NRG1/LEMD2/HIP1/CD40/IGF2/SFRP5/MAGI2/SH2B3/PEAR1/SETX/FGFR1/SRC
GO:0030168	GO:0030168	platelet activation	123	0.506098	1.50241	0.00469957	0.0164792	0.00879832	1444	tags=20%, list=7%, signal=19%	FN1/MMRN1/SERPINE2/F2R/MYL9/F11R/PLCG2/FLNA/FZD6/PLA2G4A/CD9/PRKG1/GNAS/APOE/P2RY1/TLN1/MYH9/VWF/F2RL2/PLSCR1/IL6ST/PDGFB/CSRP1/MERTK/DGKE
GO:0042552	GO:0042552	myelination	128	0.505472	1.5144	0.0050516	0.0174147	0.0092978	1924	tags=22%, list=9%, signal=20%	ADGRG6/CXCR4/SERINC5/DHH/CTNNB1/TNFRSF21/TNFRSF1B/HEXA/ID4/CD9/ORMDL1/QKI/GALC/NCSTN/TMEM98/SKI/DICER1/CTSC/PLEC/PTEN/CMTM8/NSUN5/ERBB2/MAG/NRG1/ZNF24/NF1/ITGB4
GO:0050729	GO:0050729	positive regulation of inflammatory response	125	0.505235	1.50191	0.0053899	0.0184194	0.0098342	1640	tags=22%, list=8%, signal=20%	IL33/GRN/PDCD4/PLCG2/SNCA/MGST2/PTGS2/BTK/PYCARD/VAMP8/ACE/CD47/IL17RA/WNT5A/GPRC5B/NLRP1/CTSC/TNFRSF11A/IL6ST/LGALS1/APP/OSMR/CDK19/ABCC1/HLA-E/AGTR1/C2CD4B
GO:0007272	GO:0007272	ensheathment of neurons	130	0.504658	1.51411	0.00631405	0.0207772	0.011093	1924	tags=22%, list=9%, signal=20%	ADGRG6/CXCR4/SERINC5/DHH/CTNNB1/TNFRSF21/TNFRSF1B/HEXA/ID4/CD9/ORMDL1/QKI/GALC/NCSTN/TMEM98/SKI/DICER1/CTSC/PLEC/PTEN/CMTM8/NSUN5/ERBB2/MAG/NRG1/ZNF24/NF1/ITGB4
GO:0008366	GO:0008366	axon ensheathment	130	0.504658	1.51411	0.00631405	0.0207772	0.011093	1924	tags=22%, list=9%, signal=20%	ADGRG6/CXCR4/SERINC5/DHH/CTNNB1/TNFRSF21/TNFRSF1B/HEXA/ID4/CD9/ORMDL1/QKI/GALC/NCSTN/TMEM98/SKI/DICER1/CTSC/PLEC/PTEN/CMTM8/NSUN5/ERBB2/MAG/NRG1/ZNF24/NF1/ITGB4
GO:0030856	GO:0030856	regulation of epithelial cell differentiation	117	0.504246	1.48618	0.00816482	0.0258772	0.013816	1446	tags=20%, list=7%, signal=18%	TMEM100/HEY2/ID1/GATA3/CD24/F11R/JAG1/NOTCH4/CTNNB1/NOTCH1/WWTR1/CDH5/PRLR/BMP6/BTG1/ACVRL1/NCOA3/GDF3/ROCK1/ZDHHC21/NUMA1/YAP1/KRAS
GO:0044057	GO:0044057	regulation of system process	462	0.50372	1.71074	1.51146e-08	3.87395e-07	2.06832e-07	1562	tags=16%, list=8%, signal=15%	GJA5/TMEM100/EDN1/IL33/HEY2/EPAS1/F2R/CCN2/MMP2/EPB41/MYL9/AQP1/AGTR2/SMAD7/ECE1/KCNMB4/BMPR2/TPM1/DAPK3/ATP1A1/GAS6/FLNA/HIP1R/TNFRSF21/NOTCH1/FOXP1/GUCY1A1/TNFRSF1B/ADM/PTGS2/CALCRL/ACE/EDNRB/ATP1B1/C12orf57/BMP6/APOA1/PRKG1/SMTNL2/ATP2A3/APOE/DAB2/KCNJ2/TGFB2/INPP5K/LMCD1/TMEM98/ATP2B1/DICER1/CTSC/HOMER1/CYBA/TACR1/ROCK1/SLC9A3R1/CXADR/PTEN/SRI/IL6ST/PDGFB/FOXO1/ZDHHC21/SELENON/KDM5B/SCT/NLGN1…
GO:0014902	GO:0014902	myotube differentiation	101	0.503361	1.45994	0.00869193	0.0271825	0.0145128	2047	tags=26%, list=10%, signal=23%	CYP26B1/PLD3/CFLAR/MMP14/NOTCH1/CD9/ITGB1/SORT1/MYORG/RIPOR2/SCGB3A1/PTGFRN/FLOT1/SKI/PLEC/MYH9/MYEF2/HOMER1/IL4R/NIBAN2/SELENON/PIEZO1/DYRK1B/TANC1/CAV2/CD81
GO:0010977	GO:0010977	negative regulation of neuron projection development	131	0.503063	1.51296	0.00304464	0.0116926	0.00624275	1758	tags=24%, list=9%, signal=22%	EFNB2/NRP1/EFNA1/DKK1/SEMA3G/MYLIP/ARHGAP4/FLNA/ITM2C/EPHA4/WNT5A/B2M/APOE/PTPRG/SEMA5A/DAB2/VIM/SPART/SEMA4C/SEMA6C/PTEN/CIB1/THOC2/UBE3A/LRIG2/NLGN1/SEMA7A/SPP1/MAG/CERS2/RAB29/RTN4R
GO:0048762	GO:0048762	mesenchymal cell differentiation	220	0.502856	1.61366	0.000352208	0.00203556	0.00108679	1168	tags=19%, list=6%, signal=18%	TMEM100/EDN1/HEY2/FN1/HEY1/NRP1/EFNA1/GATA3/SEMA3G/JAG1/SMAD7/NOTCH4/PDCD4/HMGA2/LRP6/FOXC2/CTNNB1/FLNA/NOTCH1/WWTR1/GCNT2/HAS2/EPHA4/EDNRB/TCF7L2/TGFB1/WNT5A/LAMA5/DDX17/GLIPR2/SEMA5A/DAB2/TGFB2/SEMA4C/SEMA6C/MAPK3/ROCK1/TGFB1I1/PTEN/ACVR1/PTK2
GO:0120254	GO:0120254	olefinic compound metabolic process	107	0.50278	1.46555	0.00995857	0.0304965	0.0162822	1331	tags=16%, list=6%, signal=15%	ALDH1A1/HSD11B2/ADM/PLA2G4A/PTGS2/EDNRB/BMP6/DHRS3/ELOVL5/DAB2/REST/CYP27C1/SCP2/GPX4/PNPLA2/GSTP1/PTGIS
GO:0008544	GO:0008544	epidermis development	221	0.501284	1.6056	0.000202539	0.00134154	0.000716253	1538	tags=19%, list=7%, signal=17%	ANXA1/HEY2/EMP1/CCN2/DKK1/CYP26B1/TXNIP/JAG1/GATA6/SOX18/PLOD1/CTNNB1/CRABP2/FZD6/NOTCH1/INSR/PALLD/WNT5A/IRF6/JAG2/LAMA5/STK4/ADAM9/TGFB2/FLNB/NCOA3/PLEC/GDF3/ROCK1/SLC9A3R1/TSG101/FOSL2/FLOT2/ZDHHC21/EXT1/NUMA1/YAP1/MYO6/KRT8/AGPAT2/RBPJ
GO:1903844	GO:1903844	regulation of cellular response to transforming growth factor beta stimulus	129	0.500903	1.50199	0.00346824	0.0128992	0.00688695	1845	tags=25%, list=9%, signal=23%	LTBP4/SMAD6/PMEPA1/PRDM16/THBS1/FBN2/SMAD7/ZEB2/HIPK2/CFLAR/GLG1/TGFB1/HTRA1/DAB2/ADAM17/SMURF2/SKI/FBN1/LTBP1/TGFB1I1/CDKN1C/GIPC1/HTRA3/SKIL/NREP/STUB1/LDLRAD4/OGT/ARID4B/CITED2/ITGA3/ZBTB7A
GO:0070482	GO:0070482	response to oxygen levels	294	0.500445	1.64932	2.75801e-05	0.000273252	0.00014589	1772	tags=23%, list=9%, signal=22%	EDN1/CXCR4/PDLIM1/EPAS1/CCN2/MMP2/ITPR2/CD24/THBS1/AQP1/PLAT/GATA6/HIPK2/PLOD1/CFLAR/VEGFC/MMP14/CXCL12/ATP6AP1/HSD11B2/NOTCH1/GUCY1A1/ADM/PLOD2/PTGS2/ITPR1/FOS/EPHA4/ACE/ATP1B1/ACTN4/PLK3/ACVRL1/PAM/ATP6V1A/ADAM17/MALAT1/DNMT3A/TGFB2/HSP90B1/DIO3/REST/NPPC/ATP6V1G1/BNIP3L/PRKAA1/DDAH1/PINK1/CYBA/HYOU1/JUND/PTEN/MDM4/NPEPPS/SLC2A1/FOXO1/P4HB/HIF3A/PTGIS/ATP6V0A2/TGFBR2/RBPJ/STUB1/WTIP/HP1BP3/CRYA…
GO:0001666	GO:0001666	response to hypoxia	260	0.500426	1.62802	5.24704e-05	0.000445054	0.000237617	1772	tags=24%, list=9%, signal=22%	EDN1/CXCR4/PDLIM1/EPAS1/MMP2/ITPR2/CD24/THBS1/AQP1/PLAT/GATA6/HIPK2/PLOD1/CFLAR/VEGFC/MMP14/CXCL12/HSD11B2/NOTCH1/ADM/PLOD2/PTGS2/ITPR1/FOS/EPHA4/ACE/ATP1B1/ACTN4/PLK3/ACVRL1/PAM/ADAM17/MALAT1/DNMT3A/TGFB2/HSP90B1/DIO3/REST/NPPC/BNIP3L/PRKAA1/DDAH1/PINK1/CYBA/HYOU1/JUND/PTEN/MDM4/NPEPPS/SLC2A1/P4HB/HIF3A/PTGIS/TGFBR2/RBPJ/STUB1/WTIP/HP1BP3/CRYAB/CITED2/ERO1A/HMOX2
GO:0032368	GO:0032368	regulation of lipid transport	114	0.499685	1.46951	0.0110475	0.0328087	0.0175167	1629	tags=21%, list=8%, signal=19%	EDN1/THBS1/FURIN/TMEM30A/ITGAV/PLA2G4A/PLTP/BMP6/DENND5B/APOA1/NAXE/APOE/DAB2/NMB/SCP2/FIS1/TNFRSF11A/PLA2R1/KDM5B/SPP1/TMF1/EEPD1/ABCA7/AGTR1
GO:0036293	GO:0036293	response to decreased oxygen levels	271	0.499111	1.62904	4.73914e-05	0.000416973	0.000222624	1772	tags=23%, list=9%, signal=22%	EDN1/CXCR4/PDLIM1/EPAS1/CCN2/MMP2/ITPR2/CD24/THBS1/AQP1/PLAT/GATA6/HIPK2/PLOD1/CFLAR/VEGFC/MMP14/CXCL12/HSD11B2/NOTCH1/ADM/PLOD2/PTGS2/ITPR1/FOS/EPHA4/ACE/ATP1B1/ACTN4/PLK3/ACVRL1/PAM/ADAM17/MALAT1/DNMT3A/TGFB2/HSP90B1/DIO3/REST/NPPC/BNIP3L/PRKAA1/DDAH1/PINK1/CYBA/HYOU1/JUND/PTEN/MDM4/NPEPPS/SLC2A1/P4HB/HIF3A/PTGIS/TGFBR2/RBPJ/STUB1/WTIP/HP1BP3/CRYAB/CITED2/ERO1A/HMOX2
GO:0048771	GO:0048771	tissue remodeling	136	0.498943	1.51389	0.00424228	0.0152964	0.0081668	1546	tags=21%, list=8%, signal=20%	EPAS1/DLL4/F2R/MMP2/JAG1/AGTR2/BMPR2/LTBP3/MMP14/CST3/FOXC2/CTNNB1/FLNA/ACE/TCIRG1/LIPA/TGFB1/ACVRL1/TPP1/P3H4/ROCK1/TIE1/TNFRSF11A/TMEM64/LEPR/EXT1/INPP5D/RBPJ/SPP1
GO:0008015	GO:0008015	blood circulation	423	0.498214	1.67968	3.21382e-07	5.65537e-06	3.01943e-06	1323	tags=17%, list=6%, signal=16%	GJA5/EDN1/HEY2/CXCR4/EPAS1/ID2/DLL4/ELN/F2R/CCN2/MMP2/ACSM3/AGTR2/SMAD7/GATA6/TEK/ECE1/KCNMB4/BMPR2/TPM1/CTSZ/VEGFC/COL1A2/ATP1A1/FOXC2/CXCL12/GAS6/ATP6AP2/FLNA/HSD11B2/GUCY1A1/ADM/ACTA2/PLVAP/CDH5/PTGS2/ACE/EDNRB/ATP1B1/ACTC1/BMP6/FLI1/TGFB1/NPR3/PRKG1/RAMP2/SMTNL2/ATP2A3/APOE/ACVRL1/CYB5R3/P2RY1/KCNJ2/TGFB2/ATP2B1/NPPC/PLEC/PCSK5/DDAH1/CYBA/TACR1/ROCK1/OCLN/CXADR/SRI/KL/PDGFB/PDE3A/ZDHHC21/EXT1
GO:0071674	GO:0071674	mononuclear cell migration	157	0.497687	1.53642	0.0033179	0.0124978	0.00667262	1482	tags=20%, list=7%, signal=19%	ANXA1/CXCR4/GATA3/F11R/THBS1/FLT1/CXCL12/GAS6/PECAM1/DUSP1/CD99/ABL2/PYCARD/CD47/WNT5A/LGMN/RIPOR2/ADAM17/ADAM10/PLEC/MOSPD2/MAPK3/TNFRSF11A/PDGFD/PTK2/CALR/PDGFB/IL27RA/EXT1/CRK/SPNS2/APP
GO:0051961	GO:0051961	negative regulation of nervous system development	123	0.497288	1.47626	0.00688409	0.0224616	0.0119924	2019	tags=28%, list=10%, signal=25%	NRP1/ID1/DKK1/SEMA3G/ARHGAP4/CTNNB1/NOTCH1/ID4/WNT5A/B2M/SEMA5A/KIFAP3/SPART/TMEM98/REST/SEMA4C/SKI/DICER1/SEMA6C/PTEN/CTDSP1/BMPR1A/SEMA7A/SPP1/PCM1/MAG/CERS2/CTNNA1/RTN4R/NFATC4/DNAJB11/BRINP1/NF1/DAB1
GO:0048659	GO:0048659	smooth muscle cell proliferation	131	0.496973	1.49465	0.00415658	0.0150788	0.00805063	1370	tags=21%, list=7%, signal=20%	EDN1/ID2/ELN/IGFBP3/MMP2/THBS1/BMPR2/TPM1/PDCD4/CTNNB1/FOXP1/EFEMP2/PTGS2/CALCRL/TCF7L2/NOTCH3/TGFB1/NPR3/PRKG1/APOE/NPPC/CYBA/IGF1R/TACR1/PTEN/PDGFD/PDGFB/BMPR1A
GO:0001503	GO:0001503	ossification	363	0.496743	1.66217	1.64611e-06	2.15641e-05	1.15132e-05	1915	tags=24%, list=9%, signal=22%	SRGN/SMAD6/MRC2/IGFBP3/CCN1/CCN2/DKK1/MMP2/MMP16/JAG1/FBN2/SMAD7/DHH/COL11A1/BMPR2/LTBP3/BCAP29/CLEC3B/VEGFC/COL1A2/JUNB/MMP14/FOXC2/KAZALD1/CTNNB1/CRIM1/SOST/NOTCH1/WWTR1/PTGS2/CHSY1/ID3/PDLIM7/TCIRG1/BMP6/TGFB1/ID4/WNT5A/DHRS3/SORT1/TGFB2/ATP2B1/REST/NPPC/SKI/DCHS1/ISG15/TACR1/MAPK3/JUND/TNFRSF11A/ACVR1/SIRT7/TMEM64/PTK2/CDH11/IL6ST/KL/CLTC/FZD1/EXT1/SCUBE3/FHL2/BMPR1A/GABBR1/YAP1/FAM20C/PBX1/T…
GO:0007179	GO:0007179	transforming growth factor beta receptor signaling pathway	186	0.494903	1.55964	0.000933034	0.00440019	0.00234928	1763	tags=27%, list=9%, signal=25%	LTBP4/SMAD6/ID1/PMEPA1/PRDM16/THBS1/FBN2/SMAD7/ZEB2/LTBP3/HIPK2/FURIN/COL1A2/GLG1/CDH5/GCNT2/FOS/TGFB1/AMHR2/ACVRL1/HTRA1/DAB2/ADAM17/ADAM9/TGFB2/SMURF2/SKI/FBN1/LTBP1/TGFB1I1/ACVR1/CDKN1C/PTK2/GIPC1/FUT8/HTRA3/SKIL/STAT3/NREP/NLK/BMPR1A/TWSG1/TGFBR2/SMAD9/STUB1/LDLRAD4/OGT/ARID4B/CITED2/ITGA3
GO:0003013	GO:0003013	circulatory system process	496	0.494583	1.68943	5.07162e-08	1.19589e-06	6.3849e-07	1428	tags=18%, list=7%, signal=17%	GJA5/EDN1/HEY2/CXCR4/EPAS1/ID2/DLL4/ELN/F2R/CCN2/MMP2/ACSM3/AGTR2/SMAD7/GATA6/SLC2A3/TEK/ECE1/KCNMB4/BMPR2/TPM1/CTSZ/SLCO3A1/SLC16A1/SLC38A2/VEGFC/COL1A2/ATP1A1/FOXC2/CXCL12/GAS6/ATP6AP2/FLNA/HSD11B2/WWTR1/GUCY1A1/ADM/ACTA2/INSR/PLVAP/CDH5/PTGS2/ACE/EDNRB/ATP1B1/ACTC1/SLC1A3/BMP6/HEG1/FLI1/TGFB1/NPR3/PRKG1/RAMP2/SMTNL2/ATP2A3/APOE/ACVRL1/CYB5R3/SLC1A4/ABCC4/P2RY1/KCNJ2/TGFB2/ATP2B1/NPPC/PLEC/PCSK…
GO:0046942	GO:0046942	carboxylic acid transport	202	0.494184	1.57321	0.000888144	0.00420531	0.00224523	2003	tags=19%, list=10%, signal=18%	EDN1/ANXA1/SERINC5/SLCO3A1/SLC16A1/SLC38A2/SLC7A7/SNCA/PLA2G4A/PSAP/PTGS2/TRH/ACE/SLC1A3/SLCO2A1/ITGB1/SLC1A4/ABCC4/SERINC3/NMB/PRKAA1/SLC9A3R1/TNFRSF11A/SLC35D2/GIPC1/ARL6IP5/PLA2R1/EMB/GABBR1/SLC16A4/ABCC1/CLN8/SLC3A2/SLC16A2/PRAF2/NF1/SLC6A1/SLC23A2/SLC16A3
GO:0061448	GO:0061448	connective tissue development	244	0.493923	1.59359	0.000270025	0.00165812	0.000885278	1841	tags=20%, list=9%, signal=18%	EDN1/SULF1/BGN/SOX6/CCN1/CCN2/SMAD7/COL11A1/BMPR2/NFIB/LTBP3/HMGA2/CFLAR/FOXC2/CTNNB1/NOTCH1/GLG1/CRIP1/ACTA2/CHSY1/BMP6/TGFB1/SOX5/ID4/WNT5A/CD44/ACVRL1/GDF7/SPART/NPPC/MAPK3/PDGFD/PDGFB/CREB3L2/EXT1/BMPR1A/NCOA2/PBXIP1/TWSG1/TGFBR2/FGF18/ARID5B/ZNF219/EXT2/WNT11/SCX/DYRK1B/FGFR3
GO:0045216	GO:0045216	cell-cell junction organization	176	0.493578	1.54123	0.00229889	0.00947689	0.00505975	1504	tags=21%, list=7%, signal=20%	GJA5/GJA4/EFNB2/F2R/F11R/SMAD7/CTNNB1/PECAM1/FLNA/CDH5/MYO1C/EPHA4/ACE/CDH7/BMP6/HEG1/TGFB1/CD9/RAMP2/CTNND1/AFDN/ADAM10/TLN1/TGFB2/PLEC/PDCD6IP/DCHS1/ROCK1/OCLN/CXADR/CDH11/PIP5K1C/EXT1/LIMS1/WDR1/MPDZ/PARD6A
GO:0010001	GO:0010001	glial cell differentiation	183	0.4934	1.55481	0.00115729	0.00529494	0.00282699	1634	tags=20%, list=8%, signal=18%	IL33/ADGRG6/CXCR4/SOX6/ID2/SERPINE2/NFIB/GRN/CTNNB1/TNFRSF21/NOTCH1/TNFRSF1B/EPHA4/TGFB1/IFNGR1/ID4/LAMB2/SOX13/NCSTN/VIM/TMEM98/SKI/DICER1/PLEC/MAPK3/PTEN/IL6ST/STAT3/NSUN5/ERBB2/WDR1/KRAS/SOX4/APP/MAG/NRG1
GO:0042063	GO:0042063	gliogenesis	253	0.492915	1.59872	0.000185081	0.00123983	0.000661954	1635	tags=19%, list=8%, signal=18%	ANXA1/IL33/ADGRG6/CXCR4/SOX6/ID2/SERPINE2/PTPRB/NFIB/GRN/LAMB1/VEGFC/MMP14/CTNNB1/RRAS/TNFRSF21/NOTCH1/TNFRSF1B/EPHA4/TGFB1/IFNGR1/ID4/CD9/LAMB2/SOX13/P2RY1/NCSTN/VIM/TGFB2/TMEM98/SKI/DICER1/PLEC/MAPK3/MBOAT7/PTEN/LEPR/IL6ST/STAT3/NSUN5/ERBB2/WDR1/KRAS/SOX4/APP/MAG/NRG1/CERS2
GO:0048588	GO:0048588	developmental cell growth	195	0.492595	1.55666	0.000683723	0.00338702	0.00180834	1562	tags=21%, list=8%, signal=20%	EDN1/CXCR4/FN1/NRP1/SLIT3/SEMA3G/SMAD7/PDLIM5/BMPR2/SORBS2/CXCL12/ARHGAP4/CTNNB1/CRABP2/FOXP1/PLXNA4/PRMT2/ITSN2/WNT5A/ITGB1/APOE/LAMB2/SEMA5A/GOLGA4/TTL/MACF1/SPART/SYT17/SEMA4C/IQGAP1/SEMA6C/MEGF8/NRN1/EXT1/MAP3K13/AKAP13/APP/TGFBR2/SEMA7A/SPP1/MAG
GO:0017015	GO:0017015	regulation of transforming growth factor beta receptor signaling pathway	127	0.492444	1.47122	0.00811803	0.025822	0.0137865	1845	tags=24%, list=9%, signal=22%	LTBP4/SMAD6/PMEPA1/PRDM16/THBS1/FBN2/SMAD7/ZEB2/HIPK2/GLG1/TGFB1/HTRA1/DAB2/ADAM17/SMURF2/SKI/FBN1/LTBP1/TGFB1I1/CDKN1C/GIPC1/HTRA3/SKIL/NREP/STUB1/LDLRAD4/OGT/ARID4B/CITED2/ITGA3/ZBTB7A
GO:0002687	GO:0002687	positive regulation of leukocyte migration	127	0.492017	1.46994	0.00822415	0.0259954	0.013879	1207	tags=20%, list=6%, signal=19%	EDN1/CD74/THBS1/VEGFC/MMP14/CXCL12/GAS6/CD99/PLVAP/ABL2/PYCARD/CD47/WNT5A/ZNF580/LGMN/RIPOR2/ADAM17/ADAM10/TACR1/MOSPD2/MAPK3/PDGFD/PTK2/CALR/CAMK1D
GO:0001655	GO:0001655	urogenital system development	318	0.490909	1.63989	2.1882e-05	0.000220503	0.000117727	1954	tags=25%, list=10%, signal=23%	ANXA1/SULF1/EFNB2/SMAD6/NRP1/SOX17/MMP2/CYP26B1/GATA3/CD24/JAG1/AQP1/AGTR2/SMAD7/TEK/BMPER/CFLAR/GATA2/FOXC2/COL4A1/NFIA/CTNNB1/PECAM1/HOXA9/NOTCH1/HOXA10/WWTR1/CRIP1/ACTA2/PSAP/PLXND1/ID3/HAS2/PRLR/EPHA4/ACE/EDNRB/BMP6/NOTCH3/ID4/WNT5A/FRAS1/LAMA5/LAMB2/ADAMTS6/TGFB2/NPHP3/IQGAP1/PCSK5/FBN1/DCHS1/VANGL2/PODXL/PTEN/ACVR1/PDGFD/PDGFB/PKD2/UBE3A/EXT1/C1GALT1/YAP1/GCNT1/SOX4/PBX1/SEC61A1/AGTR1/ARID5…
GO:0002274	GO:0002274	myeloid leukocyte activation	198	0.490769	1.55661	0.000865842	0.00411624	0.00219768	1232	tags=16%, list=6%, signal=15%	ANXA1/IL33/FN1/CD74/THBS1/GRN/PLCG2/GATA2/NECTIN2/SNCA/FOXP1/PLA2G4A/BTK/ADGRF5/PYCARD/VAMP8/CD93/KMT2E/ANXA3/IFNGR1/WNT5A/SYT11/ADAM9/ADAM10/SNAP23/CTSC/JUND/IL4R/PLSCR1/VAMP2/PREX1
GO:0002064	GO:0002064	epithelial cell development	180	0.490734	1.54606	0.00143252	0.00623224	0.00332742	1904	tags=26%, list=9%, signal=23%	CXCR4/EPAS1/F11R/JAG1/NOTCH4/SOX18/RILPL2/GATA2/FOXC2/PECAM1/NOTCH1/ACTA2/CDH5/PALLD/EDNRB/ABI2/BMP6/HEG1/WNT5A/LAMB2/AFDN/YIPF6/COL18A1/VIM/RAPGEF1/ATRX/FLNB/PLEC/IQGAP1/PODXL/ROCK1/FOSL2/IL6ST/PDGFB/KDR/ZDHHC21/C1GALT1/YAP1/SIDT2/SPINT2/MYO1E/B4GALT1/ARID4B/FNDC3A/MAGI2/BMP4
GO:1990138	GO:1990138	neuron projection extension	150	0.490692	1.50762	0.00441696	0.0156384	0.00834944	1131	tags=17%, list=6%, signal=16%	EDN1/CXCR4/FN1/NRP1/SLIT3/SEMA3G/BMPR2/CXCL12/ARHGAP4/CTNNB1/PLXNA4/ITSN2/WNT5A/ITGB1/APOE/LAMB2/SEMA5A/GOLGA4/TTL/MACF1/SYT17/SEMA4C/IQGAP1/SEMA6C/MEGF8/NRN1
GO:0050806	GO:0050806	positive regulation of synaptic transmission	129	0.490018	1.46935	0.00558725	0.0190386	0.0101648	1915	tags=21%, list=9%, signal=19%	SERPINE2/CLSTN3/SNCA/KIF5B/PTGS2/PLK2/STX3/EPHA4/SLC1A3/APOE/ZDHHC3/LGMN/NCSTN/FLOT1/ZDHHC2/PINK1/TACR1/PTEN/VAMP2/NLGN1/APP/ITPR3/PRRT1/SQSTM1/NFATC4/SHANK3/NF1
GO:0002009	GO:0002009	morphogenesis of an epithelium	452	0.489933	1.66023	2.33055e-07	4.22727e-06	2.25696e-06	1541	tags=19%, list=8%, signal=18%	EDN1/SULF1/CXCR4/EFNB2/DLL4/NRP1/TGM2/CCN1/RHOB/SOX17/DKK1/MMP2/ITGA5/GATA3/JAG1/AGTR2/MMRN2/NOTCH4/CTSZ/SOX18/DAAM1/VEGFC/MMP14/FOXC2/COL4A1/CTNNB1/FLNA/CD151/FZD6/NOTCH1/FOXP1/ADM/PRICKLE1/MLLT3/PLXND1/EPHA4/TGFB1/NRARP/ID4/WNT5A/FRAS1/JAG2/LAMA5/ITGB1/CD44/STK4/ACVRL1/SOCS3/GDF7/FZD2/DAB2/CECR2/ADAM17/TGFB2/NPHP3/NTN4/SMURF2/SEMA4C/SKI/LUZP1/DCHS1/VANGL2/PODXL/TIE1/SLC9A3R1/TGFB1I1/MEGF8/PTEN/…
GO:0062013	GO:0062013	positive regulation of small molecule metabolic process	114	0.489926	1.44081	0.0144797	0.0387534	0.0206906	2779	tags=30%, list=14%, signal=26%	ANXA1/CD74/SNCA/ADM/INSR/PTGS2/BMP6/APOA1/APOE/NDUFC2/ELOVL5/DAB2/P2RY1/ARPP19/PRKAA1/PINK1/FOXO1/APP/HRH1/LPGAT1/IGF2/DDB1/SRC/SORBS1/ABCD1/PTH1R/RPTOR/SLC4A4/PPARA/NNMT/KAT2A/SCAP/CPT1A/STARD4
GO:0031532	GO:0031532	actin cytoskeleton reorganization	108	0.489387	1.43208	0.0164103	0.0423913	0.0226329	1094	tags=17%, list=5%, signal=16%	ANXA1/ARHGDIB/NRP1/F11R/THSD7A/TEK/HMCN1/DAPK3/FLNA/ABL2/TNIK/BCAR1/RICTOR/PLEC/NRK/MYH9/PARVA/CXADR
GO:0055001	GO:0055001	muscle cell development	153	0.488989	1.50024	0.00311709	0.0118934	0.00634993	1439	tags=20%, list=7%, signal=19%	EDN1/HEY2/MYL9/PDLIM5/TPM1/SORBS2/CFLAR/NOTCH1/FOXP1/EFEMP2/ADM/ACTC1/ACTN4/RAMP2/ITGB1/ALPK3/MYORG/RIPOR2/SKI/PLEC/ACTN1/HOMER1/CXADR/NIBAN2/SELENON/CSRP1/FHL2/ANKRD1/BMPR1A/AKAP13/WDR1
GO:0072009	GO:0072009	nephron epithelium development	104	0.487606	1.41554	0.018609	0.0471829	0.0251912	1940	tags=24%, list=9%, signal=22%	GATA3/CD24/JAG1/AQP1/AGTR2/FOXC2/CTNNB1/PECAM1/NOTCH1/WWTR1/EDNRB/LAMA5/LAMB2/IQGAP1/DCHS1/PODXL/PKD2/EXT1/YAP1/PBX1/MYO1E/WNT11/MAGI2/BMP4/KLHL3
GO:0035107	GO:0035107	appendage morphogenesis	122	0.486953	1.44564	0.0142652	0.0383987	0.0205013	1904	tags=24%, list=9%, signal=22%	DKK1/CYP26B1/FBN2/ECE1/CTNNB1/HOXA9/CRABP2/FZD6/NOTCH1/HOXA10/WNT5A/FRAS1/MBNL1/PBX2/TGFB2/ATRX/SKI/PCSK5/MEGF8/EXT1/BMPR1A/SOX4/PBX1/PLXNA2/NIPBL/TMEM231/FGFR2/ZNF219/BMP4
GO:0035108	GO:0035108	limb morphogenesis	122	0.486953	1.44564	0.0142652	0.0383987	0.0205013	1904	tags=24%, list=9%, signal=22%	DKK1/CYP26B1/FBN2/ECE1/CTNNB1/HOXA9/CRABP2/FZD6/NOTCH1/HOXA10/WNT5A/FRAS1/MBNL1/PBX2/TGFB2/ATRX/SKI/PCSK5/MEGF8/EXT1/BMPR1A/SOX4/PBX1/PLXNA2/NIPBL/TMEM231/FGFR2/ZNF219/BMP4
GO:0009611	GO:0009611	response to wounding	488	0.48468	1.65653	5.04687e-07	7.82929e-06	4.18009e-06	1770	tags=22%, list=9%, signal=21%	EDN1/ANXA1/IL33/CXCR4/FN1/PROCR/MMRN1/TFPI/SERPINE2/F2R/NRP1/CCN1/CCN2/MMP2/MYL9/ITGA5/F11R/THBS1/ENTPD1/AQP1/DST/PLAT/NOTCH4/TPM1/GRN/PLCG2/CFLAR/GATA2/FOXC2/GAS6/FLNA/CD151/FZD6/ADM/ACTA2/PLA2G4A/VASH1/MCAM/ID3/EPHA4/SLC1A3/TGFB1/FKBP10/WNT5A/CD9/PRKG1/GNAS/ITGB1/CD44/APOE/LAMB2/AHNAK/ACVRL1/SYT11/LMAN1/SCARF1/ADAM17/P2RY1/TLN1/MACF1/TGFB2/CHMP2A/RAB27A/PLEC/MYH9/VWF/SYTL4/IGF1R/OCLN/PTEN/F2RL2…
GO:0008360	GO:0008360	regulation of cell shape	142	0.484136	1.47337	0.00808138	0.025821	0.013786	1509	tags=19%, list=7%, signal=18%	PALMD/ANXA1/FN1/RHOB/FBLIM1/EPB41/F11R/TPM1/MYL12B/DAPK3/RND3/PLXNA4/PLXND1/P2RY1/MYO10/PALM/CDC42EP1/MYH9/CDC42EP5/PARVA/SLC9A3R1/PTK2/FGD5/KDR/CRK/WDR1/TAOK2
GO:0001894	GO:0001894	tissue homeostasis	219	0.48371	1.55155	0.00140848	0.00615037	0.00328371	2197	tags=24%, list=11%, signal=22%	ALDH1A1/EPAS1/F2R/CCN2/F11R/LTBP3/GATA2/CTNNB1/PECAM1/NOTCH1/WWTR1/CDH5/PTGS2/GCNT2/ADGRF5/TCIRG1/CLCN3/LIPA/B2M/ITGB1/LAMC1/CUBN/NPHP3/TPP1/HOMER1/OCLN/CXADR/TNFRSF11A/APBB2/TMEM64/SLC2A1/KMT2A/KDR/EXT1/RCN3/YAP1/KRAS/CHMP4B/INPP5D/SPP1/AKT3/CLN8/LSR/SCX/GPR137B/NKIRAS2/NF1/SRC/CCDC66/PTH1R/TRAF6/TJP1/ESAM
GO:0032103	GO:0032103	positive regulation of response to external stimulus	370	0.483342	1.62439	6.298e-06	7.20907e-05	3.84895e-05	1685	tags=20%, list=8%, signal=19%	EDN1/IL33/CXCR4/NRP1/CD74/THBS1/PLAT/MMRN2/BMPR2/GRN/PDCD4/PLCG2/VEGFC/CXCL12/GAS6/NECTIN2/FLNA/SNCA/MGST2/PTGS2/BTK/LAMP1/PYCARD/VAMP8/STX3/TRIM56/ACE/CD47/BMP6/CADM1/TGFB1/IL17RA/WNT5A/ZNF580/SEMA5A/LGMN/SCARF1/RIPOR2/ADAM17/ADAM10/SASH1/GPRC5B/NLRP1/OPTN/CTSC/LSM14A/CYBA/IGF1R/MOSPD2/MAPK3/TPBG/TNFRSF11A/MEGF8/HEXIM1/PDGFD/PLSCR1/PTK2/CALR/CAMK1D/IL6ST/PDGFB/KDR/LGALS1/APP/OSMR/CDK19/CD1D/FGF1…
GO:2000147	GO:2000147	positive regulation of cell motility	489	0.48306	1.64931	3.49271e-07	5.99389e-06	3.20016e-06	1904	tags=24%, list=9%, signal=22%	EDN1/ANXA1/CXCR4/SPARC/FN1/F2R/NRP1/CCN1/RHOB/MMP2/CAVIN1/ITGA5/GATA3/SEMA3G/CD74/THBS1/AQP1/TEK/FLT1/BMPR2/GRN/LAMB1/MAP4K4/PLCG2/DAPK3/GATA2/VEGFC/MMP14/FOXC2/CXCL12/GAS6/PECAM1/CD151/RRAS/ITGAV/NOTCH1/FOXP1/CD99/ACTA2/INSR/PLVAP/ABL2/CDH5/PTGS2/PLK2/GCNT2/MCAM/MYO1C/PYCARD/HAS2/EPHA4/ANXA3/CD47/FZD4/ACTN4/TGFB1/EMC10/WNT5A/ZNF580/GLIPR2/ITGB1/STK4/SEMA5A/LGMN/DAB2/RIPOR2/BCAR1/ADAM17/ADAM9/MAL…
GO:0030335	GO:0030335	positive regulation of cell migration	473	0.481351	1.63415	4.93872e-07	7.76367e-06	4.14506e-06	1904	tags=24%, list=9%, signal=22%	EDN1/ANXA1/CXCR4/SPARC/FN1/F2R/NRP1/CCN1/RHOB/MMP2/ITGA5/GATA3/SEMA3G/CD74/THBS1/AQP1/TEK/FLT1/BMPR2/GRN/LAMB1/MAP4K4/PLCG2/DAPK3/GATA2/VEGFC/MMP14/FOXC2/CXCL12/GAS6/PECAM1/CD151/RRAS/ITGAV/NOTCH1/FOXP1/CD99/ACTA2/INSR/PLVAP/ABL2/CDH5/PTGS2/PLK2/GCNT2/MCAM/MYO1C/PYCARD/HAS2/EPHA4/ANXA3/CD47/FZD4/ACTN4/TGFB1/EMC10/WNT5A/ZNF580/GLIPR2/ITGB1/STK4/SEMA5A/LGMN/DAB2/RIPOR2/BCAR1/ADAM17/ADAM9/MAP3K3/ADA…
GO:0045667	GO:0045667	regulation of osteoblast differentiation	117	0.479322	1.41272	0.0166248	0.0427961	0.0228491	1955	tags=27%, list=10%, signal=25%	SMAD6/CCN1/JAG1/FBN2/BMPR2/VEGFC/CTNNB1/CRIM1/NOTCH1/WWTR1/ID3/PDLIM7/TCIRG1/BMP6/REST/NPPC/SKI/JUND/ACVR1/TMEM64/PTK2/IL6ST/SCUBE3/BMPR1A/YAP1/FAM20C/TWSG1/ACVR2A/FGFR2/TOB1/BMP4/ATRAID
GO:0090101	GO:0090101	negative regulation of transmembrane receptor protein serine/threonine kinase signaling pathway	131	0.479211	1.44123	0.00792852	0.0254706	0.0135989	1985	tags=28%, list=10%, signal=26%	SMAD6/DKK1/PMEPA1/PRDM16/FBN2/SMAD7/HIPK2/BMPER/CRIM1/SOST/NOTCH1/GLG1/WNT5A/HTRA1/ADAM17/SPART/SMURF2/SKI/FBN1/GDF3/LTBP1/TGFB1I1/ACVR1/HTRA3/SKIL/FZD1/TWSG1/STUB1/LDLRAD4/LEMD2/OGT/ARID4B/ZBTB7A/MAGI2/TOB1/CAV2/NOMO1
GO:0090257	GO:0090257	regulation of muscle system process	194	0.478862	1.51128	0.00338982	0.012728	0.00679555	1425	tags=15%, list=7%, signal=14%	GJA5/EDN1/F2R/CCN2/MYL9/SMAD7/TPM1/DAPK3/ATP1A1/NOTCH1/FOXP1/GUCY1A1/TNFRSF1B/PTGS2/CALCRL/ATP1B1/C12orf57/PRKG1/KCNJ2/LMCD1/ATP2B1/TACR1/ROCK1/SRI/IL6ST/FOXO1/ZDHHC21/SELENON/AKAP9
GO:0008361	GO:0008361	regulation of cell size	167	0.478345	1.48676	0.0039366	0.0143266	0.00764904	1983	tags=21%, list=10%, signal=19%	EDN1/FN1/NRP1/SEMA3G/AQP1/BMPR2/CXCL12/ARHGAP4/CRABP2/PLXNA4/CLCN3/WNT5A/APOE/SEMA5A/GOLGA4/TTL/MACF1/SPART/SEMA4C/SEMA6C/SLC9A3R1/MEGF8/PTEN/MAP3K13/SCT/SEMA7A/SPP1/MAG/AKT3/CLN8/CLNS1A/RTN4R/SHANK3/DEPTOR/TMEM123
GO:0048638	GO:0048638	regulation of developmental growth	276	0.477038	1.56476	0.000415069	0.0022975	0.00122664	1968	tags=23%, list=10%, signal=21%	EDN1/HEY2/CXCR4/FN1/NRP1/FOXS1/SEMA3G/SMAD7/GATA6/BMPR2/FOXC2/CXCL12/ARHGAP4/MYCBP2/CRABP2/NOTCH1/YBX3/FOXP1/INSR/PLXNA4/AGRN/ITSN2/WNT5A/APOE/WWC3/STK4/SEMA5A/LGMN/GOLGA4/VGLL4/TTL/MACF1/SPART/SYT17/DIO3/NPPC/SEMA4C/SEMA6C/CXADR/MEGF8/PTEN/STAT3/MAP3K13/BMPR1A/YAP1/APP/TGFBR2/SEMA7A/RBPJ/SPP1/MAG/WWC2/SGPL1/NIPBL/IGF2/CITED2/RTN4R/FGFR2/FGFR3/BMP4/PI16/ATP8A2/SLC23A2
GO:0097529	GO:0097529	myeloid leukocyte migration	194	0.477009	1.50543	0.00367954	0.0135993	0.00726073	1258	tags=17%, list=6%, signal=16%	EDN1/ANXA1/MTUS1/MMP2/CD74/THBS1/FLT1/VEGFC/MMP14/CXCL12/MMP28/PECAM1/DUSP1/CXCL2/CD99/EDNRB/CD47/IL17RA/CD9/LGMN/RIPOR2/TGFB2/CXCL3/MOSPD2/MAPK3/CXADR/TNFRSF11A/PDGFD/PTK2/PIP5K1C/CAMK1D/PREX1/PDGFB
GO:0098742	GO:0098742	cell-cell adhesion via plasma-membrane adhesion molecules	220	0.476479	1.52901	0.00148012	0.00636883	0.00340035	2446	tags=22%, list=12%, signal=20%	ITGA5/PCDH7/HMCN1/CLSTN3/PCDH10/PECAM1/NECTIN2/FAT4/PCDH1/CDH5/PALLD/TRO/CDH7/CADM1/APOA1/ITGB1/KIFAP3/TGFB2/NEXN/MPZL2/DCHS1/NTNG1/CXADR/ADGRL1/ACVR1/PTPRD/CDH11/PCDH11X/CNTN4/IL1RAPL1/EMB/PCDH11Y/NLGN1/PCDH18/TGFBR2/MAG/CD164/PVR/LRRC4B/IL1RAP/SELP/CNTN6/DAB1/GPC6/ESAM/CDH2/PLXNB2/PCDHB14/LRFN4
GO:0046718	GO:0046718	viral entry into host cell	125	0.476386	1.41615	0.0129781	0.0360877	0.0192674	1650	tags=22%, list=8%, signal=21%	CXCR4/EFNB2/NRP1/ITGA5/CD74/F11R/FURIN/GAS6/NECTIN2/ITGAV/INSR/IFITM3/LAMP1/VAMP8/IFITM2/CD46/ITGB1/TRIM8/RNASEK/CXADR/PLSCR1/P4HB/CTSB/LGALS1/SLC52A2/PVR/AGTR1/SLC3A2
GO:0050768	GO:0050768	negative regulation of neurogenesis	119	0.47554	1.41383	0.0155772	0.0409623	0.02187	2019	tags=28%, list=10%, signal=25%	NRP1/ID1/SEMA3G/ARHGAP4/CTNNB1/NOTCH1/ID4/WNT5A/B2M/SEMA5A/KIFAP3/SPART/TMEM98/REST/SEMA4C/SKI/DICER1/SEMA6C/PTEN/CTDSP1/BMPR1A/SEMA7A/SPP1/PCM1/MAG/CERS2/CTNNA1/RTN4R/NFATC4/DNAJB11/BRINP1/NF1/DAB1
GO:0050900	GO:0050900	leukocyte migration	324	0.474865	1.58622	9.6447e-05	0.000728916	0.000389172	1915	tags=22%, list=9%, signal=20%	EDN1/ANXA1/IL33/CXCR4/MTUS1/MMP2/GATA3/CD74/F11R/THBS1/FLT1/VEGFC/MMP14/CXCL12/GAS6/MMP28/PECAM1/NKX2-3/DUSP1/CXCL2/CD99/PLVAP/ABL2/PYCARD/EDNRB/CD47/IL17RA/WNT5A/CD9/ZNF580/ITGB1/LGMN/RIPOR2/ADAM17/ADAM10/TGFB2/CXCL3/PLEC/MYH9/TACR1/MOSPD2/MAPK3/ROCK1/CXADR/TNFRSF11A/PDGFD/PTK2/PIP5K1C/CALR/CAMK1D/PREX1/PDGFB/IL27RA/EXT1/CRK/SPNS2/WDR1/GCNT1/APP/CHST2/HRH1/RIPK3/CXCL1/SBDS/B4GALT1/ITGA3/SELP/GBF…
GO:0031032	GO:0031032	actomyosin structure organization	180	0.474313	1.49433	0.00320822	0.0121624	0.00649354	1439	tags=16%, list=7%, signal=15%	EDN1/CGNL1/PDLIM1/ELN/EVL/NRP1/CCN2/EPB41/MYL9/F11R/TPM1/CFLAR/ACTC1/CD47/APOA1/ITGB1/CNN3/INPP5K/PLEC/MYH9/PDCD6IP/TACR1/ROCK1/RTKN/CSRP1/ANKRD1/RHPN1/AKAP13/WDR1
GO:0060326	GO:0060326	cell chemotaxis	253	0.474204	1.53803	0.000656571	0.00329403	0.0017587	1630	tags=19%, list=8%, signal=18%	EDN1/ANXA1/CXCR4/MTUS1/NRP1/MMP2/CD74/THBS1/FLT1/VEGFC/CXCL12/GAS6/MMP28/DUSP1/NOTCH1/CXCL2/EDNRB/IL17RA/WNT5A/ZNF580/SEMA5A/LGMN/RIPOR2/BCAR1/ADAM17/ADAM10/TGFB2/CXCL3/PLEC/PARVA/MOSPD2/MAPK3/TPBG/CXADR/TNFRSF11A/PDGFD/PTK2/PIP5K1C/CALR/CAMK1D/PREX1/PDGFB/KDR/CRK/HRH1/FGF18/ABCC1/AGTR1/CXCL1
GO:0060485	GO:0060485	mesenchyme development	271	0.473751	1.54627	0.000295833	0.00177049	0.000945275	1634	tags=22%, list=8%, signal=20%	TMEM100/EDN1/HEY2/FN1/HEY1/NRP1/EFNA1/GATA3/SEMA3G/JAG1/SMAD7/NOTCH4/BMPR2/PDCD4/HMGA2/LRP6/FOXC2/CTNNB1/FLNA/NOTCH1/WWTR1/ACTA2/GCNT2/HAS2/EPHA4/EDNRB/ACTC1/TCF7L2/TGFB1/WNT5A/CRELD1/LAMA5/DDX17/GLIPR2/ACVRL1/SEMA5A/DAB2/TGFB2/SEMA4C/SEMA6C/DCHS1/MAPK3/ROCK1/TGFB1I1/PTEN/ACVR1/PTK2/MDM4/PKD2/EXT1/BMPR1A/YAP1/TAF10/TGFBR2/SEMA7A/RBPJ/LDLRAD4/ACTG2/NRG1
GO:0060537	GO:0060537	muscle tissue development	346	0.473569	1.57761	1.56132e-05	0.000161474	8.62115e-05	1770	tags=20%, list=9%, signal=18%	GJA5/EDN1/HEY2/EFNB2/SOX6/ID2/DLL4/HEY1/ELN/DKK1/CYP26B1/SMAD7/GATA6/PDLIM5/COL11A1/TPM1/SORBS2/CFLAR/FOXC2/CTNNB1/NOTCH1/YBX3/FOXP1/EFEMP2/FOS/ACTC1/HEG1/TGFB1/WNT5A/DDX17/ITGB1/ALPK3/MYORG/RIPOR2/POU4F1/BTG2/VGLL4/TGFB2/FLOT1/FLNB/SKI/PLEC/PRKAA1/HOMER1/CXADR/PTEN/ACVR1/IGSF8/NIBAN2/CALR/PKD2/SELENON/CSRP1/FHL2/ANKRD1/BMPR1A/AKAP13/YAP1/KRAS/TGFBR2/RBPJ/ADAMTS9/NRG1/LEMD2/VAMP5/IGF2/CITED2/FGFR2
GO:0070374	GO:0070374	positive regulation of ERK1 and ERK2 cascade	164	0.472427	1.47421	0.00393708	0.0143266	0.00764904	2072	tags=23%, list=10%, signal=20%	F2R/NRP1/CCN2/CD74/TEK/BMPER/CFLAR/CAVIN3/GAS6/NOTCH1/ACTA2/GCNT2/PYCARD/TGFB1/GLIPR2/CD44/APOE/P2RY1/MAPK3/TPBG/TNFRSF11A/PTEN/PDGFD/CIB1/PDGFB/KDR/APP/SEMA7A/FGF18/ABCA7/NRG1/PDGFC/FGFR2/FGFR3/BMP4/SRC/PDGFRA
GO:0022604	GO:0022604	regulation of cell morphogenesis	290	0.4722	1.55486	0.000301502	0.00178629	0.000953707	1615	tags=19%, list=8%, signal=17%	PALMD/ANXA1/CXCR4/SPARC/FN1/NRP1/RHOB/FBLIM1/EPB41/F11R/TPM1/MYL12B/DAPK3/FLNA/RND3/PLXNA4/PLXND1/HAS2/EPHA4/FZD4/ACTN4/ITSN2/WNT5A/APOA1/CD44/DAB2/P2RY1/MACF1/MYO10/PALM/SYT17/CDC42EP1/MYH9/CDC42EP5/PARVA/NTNG1/SLC9A3R1/PTPRD/PTK2/CIB1/CALR/IL1RAPL1/PREX1/P4HB/FGD5/KDR/MAP3K13/LIMS1/CRK/WDR1/TAOK2/ARHGEF7/PLXNA2/WTIP
GO:0050878	GO:0050878	regulation of body fluid levels	313	0.471056	1.56864	0.000116658	0.000859622	0.000458956	1470	tags=19%, list=7%, signal=17%	GJA5/EDN1/FN1/PROCR/MMRN1/TFPI/SERPINE2/F2R/MYL9/CYP26B1/F11R/THBS1/ENTPD1/AQP1/PLAT/PLCG2/GAS6/FLNA/FZD6/HSD11B2/ADM/PLA2G4A/VAMP8/HAS2/PRLR/EDNRB/HEG1/FLI1/NPR3/CD9/PRKG1/GNAS/APOE/PAM/LMAN1/P2RY1/TLN1/INPP5K/RAB27A/PLEC/MYH9/VWF/CYBA/TACR1/F2RL2/PLSCR1/CDO1/IL6ST/PDGFB/EXT1/CSRP1/MERTK/SCT/COPA/PROS1/CD59/DGKE/JMJD1C
GO:0002685	GO:0002685	regulation of leukocyte migration	194	0.470796	1.48582	0.00478048	0.0166751	0.00890293	1519	tags=19%, list=7%, signal=18%	EDN1/ANXA1/IL33/MTUS1/CD74/THBS1/VEGFC/MMP14/CXCL12/GAS6/MMP28/DUSP1/CD99/PLVAP/ABL2/PYCARD/CD47/WNT5A/CD9/ZNF580/LGMN/RIPOR2/ADAM17/ADAM10/TACR1/MOSPD2/MAPK3/PDGFD/PTK2/CALR/CAMK1D/IL27RA/CRK/SPNS2/GCNT1/APP/CHST2
GO:0051048	GO:0051048	negative regulation of secretion	132	0.470792	1.419	0.0136785	0.0374175	0.0199774	1404	tags=17%, list=7%, signal=16%	EDN1/ANXA1/F2R/CD74/SNCA/NOTCH1/TNFRSF1B/TRH/VAMP8/ACE/APOE/SYT11/P2RY1/MIDN/REST/NMB/SYTL4/IL1RAPL1/PLA2R1/FOXO1/SCT/GABBR1
GO:0003012	GO:0003012	muscle system process	351	0.470469	1.5697	3.12678e-05	0.000304667	0.000162663	1428	tags=14%, list=7%, signal=13%	GJA5/EDN1/SULF1/HEY2/CXCR4/F2R/TPM2/CCN2/MYL9/SMAD7/GATA6/PDLIM5/TPM1/SORBS2/DAPK3/CFLAR/ATP1A1/FLNA/NOTCH1/FOXP1/GUCY1A1/TNFRSF1B/ACTA2/PTGS2/CALCRL/EDNRB/ATP1B1/C12orf57/PRKG1/CALD1/P2RY1/KCNJ2/LMCD1/ATP2B1/HOMER1/CYBA/TACR1/ROCK1/CERT1/APBB2/SRI/IL6ST/FOXO1/ZDHHC21/SELENON/AKAP13/AKAP9/NOS1AP
GO:0048813	GO:0048813	dendrite morphogenesis	132	0.468798	1.413	0.0143147	0.0384442	0.0205255	1523	tags=17%, list=7%, signal=16%	NRP1/EFNA1/ID1/PDLIM5/PREX2/TANC2/TNIK/EPHA4/ABI2/ITGB1/TPBG/DIP2A/PTEN/PTPRD/IL1RAPL1/UBE3A/SDC2/RERE/NLGN1/KIDINS220/TAOK2/PICALM
GO:0030307	GO:0030307	positive regulation of cell growth	142	0.468253	1.42503	0.0155972	0.0409623	0.02187	1522	tags=19%, list=7%, signal=18%	EDN1/CXCR4/FN1/NRP1/SMAD7/BMPR2/MMP14/CXCL12/CRABP2/ITSN2/SEMA5A/GOLGA4/ADAM17/ADAM10/MACF1/TGFB2/TEAD1/SYT17/RICTOR/RPS6KA3/CYBA/MEGF8/CIB1/MAP3K13/ERBB2/YAP1/SEMA7A
GO:0050770	GO:0050770	regulation of axonogenesis	144	0.467654	1.42751	0.0156879	0.0411022	0.0219447	1612	tags=18%, list=8%, signal=17%	FN1/NRP1/EFNA1/SEMA3G/BMPR2/CXCL12/ARHGAP4/CRABP2/PLXNA4/PLXND1/EPHA4/WNT5A/SEMA5A/GOLGA4/MACF1/SPART/SEMA4C/SEMA6C/MEGF8/PTEN/SKIL/MAP3K13/SEMA7A/SPP1/MAG/PLXNA2
GO:0010817	GO:0010817	regulation of hormone levels	394	0.466904	1.57614	3.40552e-05	0.000323799	0.000172878	1692	tags=16%, list=8%, signal=15%	EDN1/LTBP4/ANXA1/ALDH1A1/CYP26B1/GATA3/AQP1/ECE1/CTSZ/FURIN/SLC16A1/CPQ/ATP1A1/ATP6AP2/HSD17B12/CRABP2/CRABP1/ADM/BACE2/BTK/TRH/VAMP8/ACE/TCIRG1/EDNRB/FZD4/TCF7L2/BMP6/ICA1/NNAT/DHRS3/YIPF5/PDE8B/DAB2/P2RY1/ADAM10/MIDN/SNAP23/DIO3/REST/NMB/PCSK5/CYP27C1/SYTL4/RAB11B/IGF1R/TACR1/SRI/PNPLA2/NIBAN2/FOXO1/KDM5B/SCT/GABBR1/CTSB/SOX4/SPP1/STUB1/TMF1/SIDT2/AGTR1/FKBP1B/SGPL1
GO:0044409	GO:0044409	entry into host	131	0.465655	1.40046	0.012513	0.0355491	0.0189798	1650	tags=21%, list=8%, signal=20%	CXCR4/EFNB2/NRP1/ITGA5/CD74/F11R/FURIN/GAS6/NECTIN2/ITGAV/INSR/IFITM3/LAMP1/VAMP8/IFITM2/CD46/ITGB1/TRIM8/RNASEK/CXADR/PLSCR1/P4HB/CTSB/LGALS1/SLC52A2/PVR/AGTR1/SLC3A2
GO:0042692	GO:0042692	muscle cell differentiation	328	0.465382	1.55568	0.000132575	0.000959492	0.000512277	2099	tags=25%, list=10%, signal=23%	EDN1/HEY2/EFNB2/SOX6/ID2/HEY1/DKK1/MYL9/CYP26B1/PLD3/GATA6/PDLIM5/BMPR2/TPM1/LAMB1/PDCD4/SORBS2/CFLAR/MMP14/CTNNB1/NOTCH1/FOXP1/EFEMP2/ADM/EDNRB/ACTC1/ACTN4/TGFB1/CD9/RAMP2/ITGB1/LAMB2/ALPK3/SORT1/QKI/MYORG/RIPOR2/LAMC1/SCGB3A1/PTGFRN/FLOT1/SEMA4C/SKI/PLEC/MYH9/ACTN1/MYEF2/HOMER1/CXADR/ACVR1/IL4R/NIBAN2/CALR/PDGFB/OLFM2/SELENON/CSRP1/FHL2/ANKRD1/BMPR1A/AKAP13/WDR1/KRAS/NFATC1/RBPJ/NRG1/SUPT6H/IGF…
GO:0030178	GO:0030178	negative regulation of Wnt signaling pathway	155	0.465069	1.42993	0.0134619	0.0371585	0.0198391	1814	tags=26%, list=9%, signal=24%	SOX17/DKK1/DKK2/CTNNB1/SOST/FZD6/NOTCH1/WWTR1/PRICKLE1/MLLT3/SHISA2/IGFBP2/FZD4/TCF7L2/WNT5A/TLE5/APOE/STK4/DAB2/VGLL4/SOX13/CTNND1/RBMS3/TLE1/NPHP3/TAX1BP3/TPBG/SLC9A3R1/RNF213/TMEM64/FZD1/FOXO1/MCC/NLK/NFATC1/CXXC4/TLE4/SFRP5/NFATC4/WNT11
GO:0031345	GO:0031345	negative regulation of cell projection organization	175	0.462491	1.44356	0.0106532	0.0319595	0.0170633	1810	tags=22%, list=9%, signal=20%	EFNB2/EVL/NRP1/EFNA1/ID1/DKK1/SEMA3G/MYLIP/ARHGAP4/FLNA/ITM2C/EPHA4/WNT5A/B2M/APOE/PTPRG/SEMA5A/DAB2/VIM/SPART/SEMA4C/SEMA6C/PTEN/CIB1/THOC2/UBE3A/LRIG2/NLGN1/YAP1/SEMA7A/RAB3IP/SPP1/MAG/CERS2/RAB29/RTN4R/ITGA3/NFATC4
GO:0051896	GO:0051896	regulation of protein kinase B signaling	143	0.461456	1.40564	0.0128376	0.0359097	0.0191723	2027	tags=24%, list=10%, signal=22%	H19/GATA3/THBS1/TEK/CAVIN3/GAS6/RRAS/INSR/GCNT2/TCF7L2/TGFB1/ITGB1/SEMA5A/MYORG/SESN3/INPP5K/RICTOR/PINK1/IGF1R/TPBG/SLC9A3R1/PTEN/PTK2/CIB1/RCN3/NRG1/LEMD2/HIP1/IGF2/SFRP5/MAGI2/SH2B3/FGFR1/SRC
GO:0010469	GO:0010469	regulation of signaling receptor activity	138	0.46135	1.40533	0.0152447	0.0405723	0.0216617	2283	tags=20%, list=11%, signal=18%	EDN1/NRP1/DKK1/DKK2/AGTR2/BICD1/ITGB1/ADAM17/P2RY1/MTRNR2L12/NCOA3/HOMER1/PINK1/TSG101/MTRNR2L8/NLGN1/AKAP9/APP/PRRT1/LRPAP1/KLHL24/SHANK3/SRC/PPP2R5B/LYPD1/CBLB/LYPD6
GO:0072001	GO:0072001	renal system development	286	0.461314	1.51855	0.000653351	0.00329188	0.00175755	1940	tags=23%, list=9%, signal=21%	SULF1/EFNB2/SMAD6/NRP1/SOX17/CYP26B1/GATA3/CD24/JAG1/AQP1/AGTR2/SMAD7/TEK/BMPER/CFLAR/FOXC2/COL4A1/NFIA/CTNNB1/PECAM1/NOTCH1/WWTR1/ACTA2/PLXND1/ID3/HAS2/EPHA4/ACE/EDNRB/BMP6/NOTCH3/WNT5A/FRAS1/LAMA5/LAMB2/ADAMTS6/TGFB2/NPHP3/IQGAP1/PCSK5/FBN1/DCHS1/VANGL2/PODXL/PDGFD/PDGFB/PKD2/EXT1/C1GALT1/YAP1/GCNT1/SOX4/PBX1/SEC61A1/AGTR1/ARID5B/SGPL1/MYO1E/NIPBL/ITGA3/FGFR2/WNT11/MAGI2/BMP4/NF1/KLHL3
GO:2000146	GO:2000146	negative regulation of cell motility	275	0.461164	1.51038	0.000806331	0.00388026	0.00207169	1824	tags=21%, list=9%, signal=19%	SULF1/BST2/IL33/DLL4/ARHGDIB/EVL/IGFBP3/RHOB/GATA3/CD74/THBS1/JAG1/AGTR2/SMAD7/DACH1/MMRN2/TPM1/CXCL12/ARHGAP4/MMP28/DUSP1/RRAS/NOTCH1/VASH1/EPHA4/TGFB1/PRKG1/APOE/PTPRG/ACVRL1/RIPOR2/AFDN/SP100/NISCH/GADD45A/ZMYND8/TIE1/SLC9A3R1/PTEN/CALR/IL27RA/STAT3/MCC/BMPR1A/CRK/SYNJ2BP/ADAMTS9/LDLRAD4/NRG1/CERS2/SPINT2/OGT/NRG3/CTNNA1/ARID4B/CITED2/WNT11/GPR173
GO:0040013	GO:0040013	negative regulation of locomotion	307	0.46062	1.5285	0.000297455	0.00177121	0.000945657	1824	tags=21%, list=9%, signal=20%	SULF1/BST2/IL33/DLL4/ARHGDIB/EVL/NRP1/IGFBP3/RHOB/GATA3/SEMA3G/CD74/THBS1/JAG1/AGTR2/SMAD7/DACH1/MMRN2/TPM1/CXCL12/ARHGAP4/MMP28/DUSP1/RRAS/NOTCH1/VASH1/EPHA4/TGFB1/WNT5A/PRKG1/APOE/PTPRG/ACVRL1/SEMA5A/RIPOR2/AFDN/SP100/NISCH/GADD45A/SEMA4C/SEMA6C/ZMYND8/TIE1/SLC9A3R1/PTEN/CALR/IL27RA/STAT3/MCC/BMPR1A/CRK/SEMA7A/SYNJ2BP/ADAMTS9/LDLRAD4/NRG1/CERS2/SPINT2/OGT/NRG3/CTNNA1/ARID4B/CITED2/WNT11/GPR173
GO:0006898	GO:0006898	receptor-mediated endocytosis	227	0.459403	1.47809	0.00247276	0.0100185	0.00534893	2049	tags=23%, list=10%, signal=21%	HSPG2/EFNB2/DKK1/BICD1/LRP6/PLCG2/STAB1/HIP1R/SNCA/ITGAV/AAK1/ADM/RAB31/INSR/CALCRL/PDLIM7/ITSN2/SGIP1/M6PR/CLTB/CD9/RALB/RAMP2/B2M/ITGB1/APOE/DAB2/SCARF1/RNASEK/GPR107/CUBN/FLOT1/SMAP1/PIP5K1C/ATXN2/PLA2R1/CLTC/SH3GL3/AP2A2/TGFBR2/LMBRD1/PICALM/ARF1/LRPAP1/HIP1/CANX/MAGI2/AP1S1/ATAD1/CAV2/CD81/RAB5A
GO:0060562	GO:0060562	epithelial tube morphogenesis	301	0.458777	1.52071	0.000349331	0.00202888	0.00108323	1541	tags=19%, list=8%, signal=18%	EDN1/CXCR4/EFNB2/DLL4/NRP1/RHOB/SOX17/GATA3/AGTR2/MMRN2/NOTCH4/CTSZ/SOX18/MMP14/FOXC2/COL4A1/CTNNB1/FZD6/NOTCH1/FOXP1/ADM/PRICKLE1/PLXND1/EPHA4/TGFB1/NRARP/WNT5A/LAMA5/STK4/ACVRL1/GDF7/FZD2/CECR2/TGFB2/NPHP3/SEMA4C/SKI/LUZP1/DCHS1/VANGL2/PODXL/TIE1/MEGF8/ACVR1/DEAF1/FZD1/PKD2/KDR/EXT1/KDM5B/YAP1/KRAS/HECTD1/SOX4/PBX1/TGFBR2/RBPJ/MIB1
GO:0030336	GO:0030336	negative regulation of cell migration	262	0.45853	1.49297	0.000563652	0.00294047	0.00156993	1868	tags=21%, list=9%, signal=19%	SULF1/BST2/IL33/DLL4/ARHGDIB/EVL/IGFBP3/RHOB/CD74/THBS1/JAG1/AGTR2/SMAD7/DACH1/MMRN2/TPM1/CXCL12/ARHGAP4/MMP28/DUSP1/RRAS/NOTCH1/VASH1/EPHA4/TGFB1/PRKG1/APOE/PTPRG/ACVRL1/RIPOR2/AFDN/SP100/NISCH/GADD45A/ZMYND8/TIE1/SLC9A3R1/PTEN/CALR/IL27RA/STAT3/MCC/BMPR1A/SYNJ2BP/ADAMTS9/LDLRAD4/NRG1/CERS2/OGT/NRG3/ARID4B/CITED2/WNT11/GPR173/MAGI2
GO:0060348	GO:0060348	bone development	205	0.457501	1.46122	0.00271908	0.0105456	0.00563034	2275	tags=26%, list=11%, signal=23%	SULF1/BGN/TGM2/CYP26B1/MMP16/FREM1/BMPR2/LTBP3/MMP14/FLNA/ATP6AP1/FOXP1/GLG1/PLS3/CHSY1/HAS2/P3H1/BMP6/FLI1/BBX/GNAS/DHRS3/MEIS1/NPPC/SKI/FBN1/DCHS1/FOXN3/MEGF8/LEPR/KDR/EXT1/AKAP13/SPNS2/FAM20C/TGFBR2/FGF18/PDGFC/SBDS/CITED2/FGFR2/EXT2/SCX/FGFR3/BMP4/SH2B3/SRC/PAPSS2/NAB2/RFLNA/INPPL1/ADAMTS12/MSX1
GO:0006936	GO:0006936	muscle contraction	274	0.457073	1.49381	0.000742406	0.00366233	0.00195534	1144	tags=11%, list=6%, signal=10%	GJA5/EDN1/SULF1/CXCR4/F2R/TPM2/CCN2/MYL9/SMAD7/TPM1/DAPK3/ATP1A1/FLNA/GUCY1A1/ACTA2/PTGS2/CALCRL/EDNRB/ATP1B1/C12orf57/PRKG1/CALD1/KCNJ2/ATP2B1/HOMER1/TACR1/ROCK1/CERT1/APBB2/SRI
GO:0051962	GO:0051962	positive regulation of nervous system development	246	0.456814	1.47387	0.00263042	0.010442	0.00557502	1612	tags=17%, list=8%, signal=16%	IL33/CXCR4/FN1/ID2/CBLN2/SERPINE2/NRP1/TGM2/BMPR2/CLSTN3/VEGFC/CXCL12/CTNNB1/CRABP2/NOTCH1/TNFRSF1B/PLXNA4/PLXND1/AGRN/EPHA4/ACE/TGFB1/ID4/ITGB1/SEMA5A/SLITRK4/GOLGA4/MACF1/DICER1/TPBG/MEGF8/PTPRD/IL6ST/IL1RAPL1/SKIL/MAP3K13/NLGN1/KRAS/SEMA7A/MAG/PLXNA2
GO:0042742	GO:0042742	defense response to bacterium	168	0.456514	1.4165	0.0103948	0.031344	0.0167347	1821	tags=15%, list=9%, signal=14%	GBP4/COLEC12/RNASE1/AQP1/MMRN2/GRN/STAB1/FOXP1/PYCARD/ANXA3/SYT11/ADAM17/MICA/NLRP1/OPTN/ISG15/CYBA/GBP7/RNF213/IL27RA/GSDMD/RBPJ/TMF1/HLA-E/WFDC2/SELP
GO:0050769	GO:0050769	positive regulation of neurogenesis	201	0.456467	1.45357	0.00436716	0.0155555	0.00830518	1612	tags=17%, list=8%, signal=16%	IL33/CXCR4/FN1/ID2/SERPINE2/NRP1/TGM2/BMPR2/VEGFC/CXCL12/CTNNB1/CRABP2/NOTCH1/TNFRSF1B/PLXNA4/PLXND1/EPHA4/ACE/TGFB1/ID4/ITGB1/SEMA5A/GOLGA4/MACF1/DICER1/MEGF8/PTPRD/IL6ST/IL1RAPL1/SKIL/MAP3K13/KRAS/SEMA7A/MAG/PLXNA2
GO:0051960	GO:0051960	regulation of nervous system development	393	0.456459	1.53887	5.04312e-05	0.000430858	0.000230037	1954	tags=20%, list=10%, signal=19%	IL33/HEY2/CXCR4/FN1/ID2/CBLN2/DLL4/HEY1/SERPINE2/NRP1/TGM2/ID1/DKK1/SEMA3G/BMPR2/CLSTN3/VEGFC/CXCL12/ARHGAP4/CTNNB1/CRABP2/TNFRSF21/NOTCH1/TNFRSF1B/PLXNA4/PLXND1/AGRN/EPHA4/ACE/TGFB1/ID4/WNT5A/B2M/ITGB1/SEMA5A/SLITRK4/GOLGA4/POU4F1/KIFAP3/MACF1/NPHP3/SPART/TMEM98/REST/SEMA4C/SKI/DICER1/CTSC/SEMA6C/TPBG/MEGF8/PTEN/CTDSP1/PTPRD/IL6ST/IL1RAPL1/SKIL/NSUN5/MAP3K13/BMPR1A/NLGN1/YAP1/KRAS/SEMA7A/SPP1/PC…
GO:0048736	GO:0048736	appendage development	153	0.45585	1.39856	0.012369	0.0353957	0.0188979	1924	tags=24%, list=9%, signal=21%	DKK1/CYP26B1/FBN2/ECE1/BMPR2/CTNNB1/HOXA9/CRABP2/FZD6/NOTCH1/HOXA10/WNT5A/FRAS1/IRF6/MBNL1/PAM/PBX2/TGFB2/ATRX/SKI/PCSK5/MEGF8/EXT1/BMPR1A/RC3H2/SOX4/TAF10/PBX1/PLXNA2/NIPBL/TMEM231/FGFR2/ZNF219/SCX/BMP4/ITGB4
GO:0060173	GO:0060173	limb development	153	0.45585	1.39856	0.012369	0.0353957	0.0188979	1924	tags=24%, list=9%, signal=21%	DKK1/CYP26B1/FBN2/ECE1/BMPR2/CTNNB1/HOXA9/CRABP2/FZD6/NOTCH1/HOXA10/WNT5A/FRAS1/IRF6/MBNL1/PAM/PBX2/TGFB2/ATRX/SKI/PCSK5/MEGF8/EXT1/BMPR1A/RC3H2/SOX4/TAF10/PBX1/PLXNA2/NIPBL/TMEM231/FGFR2/ZNF219/SCX/BMP4/ITGB4
GO:0007033	GO:0007033	vacuole organization	194	0.455721	1.43825	0.0101905	0.0308858	0.0164901	2659	tags=32%, list=13%, signal=28%	PIK3C2B/GNPTAB/GRN/ATP6AP2/SRPX/ATP6AP1/HEXA/LAPTM4B/RAB34/CTSD/TCIRG1/MBTPS1/FEZ2/RALB/ATP6V1A/RNASEK/GABARAPL2/MOAP1/CHMP2A/CLN5/SNX18/TPP1/SH3GLB1/PINK1/ATP6V0B/PHF23/TMEM165/CHMP2B/ATP6V0C/CHMP3/EXT1/GABARAPL1/NAGPA/ATP6V0A1/ACP2/CHMP4B/WIPI1/MAP1LC3B/CHMP5/HOOK2/CLN8/MFSD8/CHMP4C/HOOK1/SEC22B/PIP4K2B/IFT20/RAB5A/ATP2A2/RAB14/AMBRA1/UBXN2B/WDR45/ATG4D/LRBA/RNF5/STX12/SNX7/RAB7A/TP53INP1/ZFYVE…
GO:0019722	GO:0019722	calcium-mediated signaling	174	0.455543	1.4214	0.00942612	0.0291527	0.0155647	1821	tags=16%, list=9%, signal=15%	TMEM100/EDN1/CXCR4/PLCG2/BTK/ITPR1/EDNRB/ATP1B1/NUDT4/LMCD1/SPPL3/PRKAA1/FIS1/ADGRL1/CIB1/PPP1R9B/KDR/FHL2/NFATC1/TMBIM4/AGTR1/NRG1/CD22/FKBP1B/PPP3CC/PPP1R9A/NFATC4/SELP
GO:0043410	GO:0043410	positive regulation of MAPK cascade	402	0.454785	1.5379	4.2297e-05	0.000383601	0.000204807	2136	tags=22%, list=10%, signal=20%	EDN1/F2R/NRP1/EFNA1/IGFBP3/CCN2/DKK1/CD74/CD24/THBS1/TEK/FLT1/HIPK2/BMPER/PLCG2/CFLAR/CAVIN3/GAS6/CTNNB1/NOTCH1/ACTA2/INSR/GCNT2/TNIK/PYCARD/EPHA4/FZD4/TGFB1/TPD52L1/WNT5A/MAP4K2/GLIPR2/CD44/APOE/ADAM9/SHC2/P2RY1/MAP3K3/SASH1/TGFB2/GADD45A/SEMA4C/IQGAP1/TRAF7/IGF1R/MAPK3/ROCK1/TPBG/TNFRSF11A/PTEN/PDGFD/CIB1/ARL6IP5/KL/PDGFB/KDR/MAP3K13/ERBB2/EIF2AK2/NENF/CRK/AKAP13/APP/TAOK2/SEMA7A/LAMTOR3/FGF18/…
GO:0044703	GO:0044703	multi-organism reproductive process	161	0.454102	1.40996	0.0164068	0.0423913	0.0226329	1972	tags=22%, list=10%, signal=20%	EDN1/SERPINE2/ARHGDIB/MMP2/ITGA5/BMPR2/SLC38A2/JUNB/HSD11B2/ADM/PTGS2/IGFBP2/FOS/PRLR/ACE/TRO/PAM/MAGED2/TPPP3/SMURF2/FOSB/PCSK5/TACR1/CALR/SLC2A1/CTSB/TGFBR2/ASH1L/SPP1/ACVR2A/CITED2/ITGA3/AGO2/ITGB4/TEAD4
GO:0007600	GO:0007600	sensory perception	398	0.453956	1.53188	3.57288e-05	0.00033432	0.000178495	1083	tags=10%, list=5%, signal=10%	TMEM100/EDN1/IL33/CXCR4/EPAS1/DLL4/SERPINE2/F2R/SERPINB6/ABLIM1/AQP1/COL11A1/HMCN1/CXCL12/RPGR/TMEM120A/HEXA/PTGS2/USP53/ACE/EDNRB/FZD4/SLC1A3/GNAS/B2M/LAMB2/DHRS3/FZD2/RIPOR2/POU4F1/PLCB2/P2RY1/COL18A1/CLN5/RGS16/NMB/B3GNT2/CCDC50/TACR1/MAPK3/SLC9A3R1
GO:0050767	GO:0050767	regulation of neurogenesis	321	0.453619	1.51478	0.000362016	0.00206192	0.00110087	1954	tags=21%, list=10%, signal=19%	IL33/HEY2/CXCR4/FN1/ID2/DLL4/HEY1/SERPINE2/NRP1/TGM2/ID1/SEMA3G/BMPR2/VEGFC/CXCL12/ARHGAP4/CTNNB1/CRABP2/NOTCH1/TNFRSF1B/PLXNA4/PLXND1/EPHA4/ACE/TGFB1/ID4/WNT5A/B2M/ITGB1/SEMA5A/GOLGA4/POU4F1/KIFAP3/MACF1/SPART/TMEM98/REST/SEMA4C/SKI/DICER1/SEMA6C/MEGF8/PTEN/CTDSP1/PTPRD/IL6ST/IL1RAPL1/SKIL/MAP3K13/BMPR1A/YAP1/KRAS/SEMA7A/SPP1/PCM1/MAG/PLXNA2/CERS2/CTNNA1/RTN4R/NFATC4/DNAJB11/SHANK3/BRINP1/NF1/BH…
GO:0001822	GO:0001822	kidney development	277	0.452876	1.48586	0.000818931	0.00392488	0.00209551	1940	tags=23%, list=9%, signal=21%	SULF1/EFNB2/SMAD6/NRP1/SOX17/CYP26B1/GATA3/CD24/JAG1/AQP1/AGTR2/SMAD7/TEK/BMPER/CFLAR/FOXC2/CTNNB1/PECAM1/NOTCH1/WWTR1/ACTA2/PLXND1/ID3/HAS2/EPHA4/ACE/EDNRB/BMP6/NOTCH3/WNT5A/FRAS1/LAMA5/LAMB2/ADAMTS6/TGFB2/NPHP3/IQGAP1/PCSK5/FBN1/DCHS1/VANGL2/PODXL/PDGFD/PDGFB/PKD2/EXT1/C1GALT1/YAP1/GCNT1/SOX4/PBX1/SEC61A1/AGTR1/ARID5B/SGPL1/MYO1E/NIPBL/ITGA3/FGFR2/WNT11/MAGI2/BMP4/NF1/KLHL3
GO:0046879	GO:0046879	hormone secretion	237	0.452641	1.45587	0.00238843	0.00974382	0.00520227	1685	tags=16%, list=8%, signal=14%	EDN1/LTBP4/ANXA1/GATA3/AQP1/SLC16A1/ADM/BTK/TRH/VAMP8/TCIRG1/FZD4/TCF7L2/BMP6/ICA1/NNAT/DAB2/P2RY1/MIDN/SNAP23/REST/NMB/SYTL4/RAB11B/TACR1/SRI/NIBAN2/FOXO1/KDM5B/SCT/GABBR1/SOX4/SPP1/TMF1/SIDT2/AGTR1/FKBP1B
GO:0001818	GO:0001818	negative regulation of cytokine production	223	0.452471	1.45617	0.00482326	0.0167747	0.00895609	1386	tags=16%, list=7%, signal=15%	ANXA1/SRGN/BST2/IL33/FN1/GATA3/CD24/THBS1/SMAD7/GATA6/FURIN/PDCD4/GAS6/TNFRSF21/BTK/LAPTM4B/PYCARD/TGFB1/APOA1/SYT11/NDFIP1/RPS6KA5/TGFB2/TIA1/ATP2B1/NMB/DICER1/SELENOS/GBP7/IL27RA/GSTP1/MERTK/ERBIN/NPLOC4/CHID1
GO:0007188	GO:0007188	adenylate cyclase-modulating G protein-coupled receptor signaling pathway	179	0.452257	1.42431	0.012663	0.0355735	0.0189929	1440	tags=12%, list=7%, signal=11%	EDN1/ADGRG6/ADGRL4/FLNA/ADCY4/ADM/PSAP/ADGRF5/CALCRL/APLP1/NPR3/RAMP2/GNAS/P2RY1/PALM/MRAP2/SLC9A3R1/ADGRL1/GABBR1/AKAP13/GPR161
GO:0006813	GO:0006813	potassium ion transport	166	0.452123	1.40457	0.0128532	0.0359097	0.0191723	1428	tags=11%, list=7%, signal=11%	GJA5/AQP1/KCNMB4/ATP1A1/FLNA/KIF5B/ATP1B1/SLC1A3/KCNK17/ITGB1/KCNJ2/CRBN/ATP1B3/VAMP2/PKD2/KCNH7/TMCO3/AKAP9/NOS1AP
GO:0019932	GO:0019932	second-messenger-mediated signaling	258	0.452107	1.47194	0.000780066	0.00377484	0.00201541	1821	tags=17%, list=9%, signal=16%	TMEM100/EDN1/ADGRG6/CXCR4/ITPR2/THBS1/AQP1/AGTR2/PLCG2/GUCY1A1/ADM/BTK/ITPR1/EDNRB/ATP1B1/PRKG1/NUDT4/APOE/LMCD1/NPPC/SPPL3/PRKAA1/DDAH1/FIS1/ADGRL1/CIB1/PDE3A/PPP1R9B/KDR/FHL2/SCT/NOS1AP/NFATC1/ITPR3/HRH1/TMBIM4/AGTR1/NRG1/CD22/FKBP1B/PPP3CC/PPP1R9A/NFATC4/SELP
GO:0030323	GO:0030323	respiratory tube development	167	0.451455	1.40318	0.0136467	0.0374173	0.0199773	1942	tags=23%, list=9%, signal=21%	EPAS1/CCN2/GATA6/BMPR2/NFIB/LTBP3/CTSZ/MMP14/CTNNB1/NOTCH1/HS6ST1/ACE/LIPA/HEG1/MAN1A2/WNT5A/LAMA5/NPHP3/PCSK5/MAPK3/KDR/EXT1/SELENON/RCN3/BMPR1A/YAP1/KRAS/RC3H2/HECA/TGFBR2/RBPJ/FGF18/PHF14/ITGA3/FGFR2/WNT11/NKIRAS2/BMP4/DPPA4
GO:0030324	GO:0030324	lung development	163	0.451404	1.40472	0.0149967	0.0400026	0.0213576	1942	tags=23%, list=9%, signal=21%	EPAS1/CCN2/GATA6/BMPR2/NFIB/LTBP3/CTSZ/MMP14/CTNNB1/NOTCH1/HS6ST1/ACE/LIPA/HEG1/MAN1A2/WNT5A/LAMA5/NPHP3/MAPK3/KDR/EXT1/SELENON/RCN3/BMPR1A/YAP1/KRAS/RC3H2/TGFBR2/RBPJ/FGF18/PHF14/ITGA3/FGFR2/WNT11/NKIRAS2/BMP4/DPPA4
GO:0044000	GO:0044000	movement in host	155	0.451256	1.38746	0.0197968	0.0497664	0.0265705	2047	tags=27%, list=10%, signal=25%	CXCR4/EFNB2/NRP1/ITGA5/CD74/F11R/FURIN/GAS6/NECTIN2/ITGAV/INSR/IFITM3/LAMP1/VAMP8/IFITM2/CD46/ITGB1/TRIM8/RNASEK/CHMP2A/CXADR/TSG101/PLSCR1/CHMP2B/VAPA/P4HB/CHMP3/CTSB/LGALS1/CHMP4B/SLC52A2/CHMP5/PVR/AGTR1/SLC3A2/CHMP4C/TRIM38/CAV2/DDB1/TRIM22/SRC/CD81
GO:0048705	GO:0048705	skeletal system morphogenesis	199	0.451132	1.43181	0.0050744	0.0174423	0.00931253	1904	tags=19%, list=9%, signal=17%	SOX6/CCN2/MMP2/SPEF2/CYP26B1/MMP16/FBN2/COL11A1/FREM1/BMPR2/LTBP3/MMP14/FOXC2/CTNNB1/HOXA9/GLG1/CHSY1/HAS2/BMP6/SOX5/DHRS3/NPPC/SKI/FOXN3/MEGF8/EXT1/PCGF2/TGFBR2/FGF18/ARID5B/SGPL1/NIPBL/CITED2/FGFR2/EXT2/SCX/FGFR3/BMP4
GO:0060560	GO:0060560	developmental growth involved in morphogenesis	204	0.450833	1.43721	0.00574747	0.0194162	0.0103664	1562	tags=19%, list=8%, signal=17%	EDN1/CXCR4/FN1/NRP1/SLIT3/SEMA3G/BMPR2/CXCL12/ARHGAP4/CTNNB1/CRABP2/NOTCH1/PLXNA4/ITSN2/WNT5A/ITGB1/APOE/LAMB2/SEMA5A/GOLGA4/TTL/MACF1/SPART/SYT17/SEMA4C/IQGAP1/SEMA6C/MEGF8/NRN1/EXT1/MAP3K13/KDM5B/YAP1/APP/TGFBR2/SEMA7A/SPP1/MAG
GO:0009914	GO:0009914	hormone transport	242	0.450399	1.45364	0.00217929	0.00901537	0.00481335	1685	tags=15%, list=8%, signal=14%	EDN1/LTBP4/ANXA1/GATA3/AQP1/SLC16A1/ADM/BTK/TRH/VAMP8/TCIRG1/FZD4/TCF7L2/BMP6/ICA1/NNAT/DAB2/P2RY1/MIDN/SNAP23/REST/NMB/SYTL4/RAB11B/TACR1/SRI/NIBAN2/FOXO1/KDM5B/SCT/GABBR1/SOX4/SPP1/TMF1/SIDT2/AGTR1/FKBP1B
GO:0019221	GO:0019221	cytokine-mediated signaling pathway	368	0.449896	1.51098	7.89551e-05	0.000612421	0.000326975	2120	tags=21%, list=10%, signal=19%	EDN1/IL33/CXCR4/IL11RA/SLIT3/CD74/CD24/LIFR/CXCL12/GAS6/PXDN/NOTCH1/CXCL2/TNFRSF1B/IFITM3/PLVAP/CCDC3/PYCARD/TRIM56/PRLR/FZD4/IFITM2/ACTN4/IFNGR1/IL17RA/IL3RA/WNT5A/APOA1/IL13RA1/CD44/AGPAT1/TRIM44/WBP1L/ADAM17/SP100/RPS6KA5/CXCL3/LSM14A/ISG15/MAPK3/TNFRSF11A/IL4R/CIB1/LEPR/IFNAR2/IL6ST/PDGFB/IL27RA/STAT3/PPP2CB/P4HB/GSTP1/EXT1/LIMS1/YAP1/STAT2/AGPAT2/OSMR/KRT18/CXCL1/STAT6/TNFRSF19/IL1RAP/PIAS3/…
GO:0044706	GO:0044706	multi-multicellular organism process	168	0.449663	1.39525	0.0126725	0.0355735	0.0189929	1972	tags=21%, list=10%, signal=20%	EDN1/SERPINE2/ARHGDIB/MMP2/ITGA5/BMPR2/SLC38A2/JUNB/HSD11B2/ADM/PTGS2/IGFBP2/FOS/PRLR/ACE/TRO/PAM/MAGED2/TPPP3/SMURF2/FOSB/PCSK5/TACR1/CALR/SLC2A1/CTSB/TGFBR2/ASH1L/SPP1/ACVR2A/B4GALT1/CITED2/ITGA3/AGO2/ITGB4/TEAD4
GO:0034329	GO:0034329	cell junction assembly	381	0.447992	1.50356	0.000138463	0.000989384	0.000528237	1814	tags=20%, list=9%, signal=18%	GJA5/GJA4/EFNB2/FN1/CBLN2/NRP1/DKK1/ITGA5/F11R/THBS1/DST/SMAD7/PDLIM5/TEK/MAP4K4/CLSTN3/DAPK3/MMP14/MYCBP2/CTNNB1/PECAM1/SNCA/PLXND1/CDH5/MYO1C/AGRN/ACE/CDH7/HEG1/WNT5A/CD9/RAMP2/ACVRL1/SLITRK4/POU4F1/SETD5/LAMC1/CTNND1/AFDN/TLN1/MACF1/FLOT1/RAPGEF1/PLEC/PDCD6IP/DCHS1/ACTN1/ROCK1/TPBG/OCLN/PTEN/PTPRD/NLGN4Y/PTK2/CDH11/PIP5K1C/IL1RAPL1/FZD1/TRIP6/KDR/LIMS1/NLGN1/WDR1/APP/MPDZ/TAOK2/ARHGEF7/NRG1/RA…
GO:0030308	GO:0030308	negative regulation of cell growth	167	0.447155	1.38981	0.0168045	0.0430708	0.0229957	1814	tags=21%, list=9%, signal=19%	BST2/SERPINE2/MEG3/NRP1/SOX17/SLIT3/SEMA3G/AGTR2/BMPR2/ARHGAP4/FOXP1/BTG1/TGFB1/WNT5A/ACVRL1/SEMA5A/DAB2/VGLL4/SCGB3A1/TGFB2/SPART/SEMA4C/SEMA6C/CDA/OSGIN2/PPP1R9B/CDKN2D/CCDC85B/SEMA7A/SPP1/MAG/SH3BP4/CRYAB/RTN4R/WNT11
GO:0060249	GO:0060249	anatomical structure homeostasis	265	0.447109	1.45936	0.00148777	0.00637846	0.00340549	2202	tags=24%, list=11%, signal=22%	ALDH1A1/EPAS1/F2R/CCN2/F11R/LTBP3/GATA2/CTNNB1/PECAM1/NOTCH1/WWTR1/CDH5/PTGS2/GCNT2/ADGRF5/TCIRG1/CLCN3/LIPA/B2M/ITGB1/LAMC1/P2RY1/CUBN/NPHP3/ATP2B1/TPP1/PRKAA1/HOMER1/OCLN/CXADR/TNFRSF11A/APBB2/HAAO/TMEM64/SLC2A1/CHMP2B/LAMP2/KMT2A/KDR/EXT1/RCN3/YAP1/KRAS/APP/CHMP4B/INPP5D/SPP1/AKT3/CLN8/LSR/SCX/GPR137B/NKIRAS2/NF1/SRC/FGGY/CCDC66/PTH1R/TRAF6/ATP2A2/TJP1/ESAM/DNAJB2
GO:0001501	GO:0001501	skeletal system development	475	0.446309	1.51828	3.19575e-05	0.000308696	0.000164814	1841	tags=20%, list=9%, signal=18%	EDN1/SULF1/BGN/SOX6/TGM2/CCN1/HAPLN3/CCN2/MMP2/SPEF2/CYP26B1/MMP16/FBN2/SMAD7/COL11A1/FREM1/BMPR2/NFIB/LTBP3/HMGA2/PAPSS1/COL1A2/MMP14/FOXC2/CTNNB1/FLNA/HOXA9/ATP6AP1/FOXP1/HOXA10/GLG1/HEXA/PLS3/CHSY1/HAS2/P3H1/BMP6/FLI1/TGFB1/SOX5/WNT5A/NPR3/BBX/TLE5/JAG2/GNAS/CD44/DHRS3/ACVRL1/TGFB2/MEIS1/NPPC/SKI/PCSK5/FBN1/GDF3/DCHS1/RPS6KA3/MAPK3/FOXN3/MEGF8/CDH11/LEPR/DEAF1/CREB3L2/KDR/COL9A2/EXT1/BMPR1A/PC…
GO:0060070	GO:0060070	canonical Wnt signaling pathway	273	0.445963	1.45771	0.00233847	0.0095731	0.00511113	2349	tags=27%, list=11%, signal=24%	EDN1/SOX17/DKK1/GATA3/DKK2/ZEB2/LRP6/DAPK3/CTNNB1/ATP6AP2/CCNY/SOST/FZD6/NOTCH1/WWTR1/PRICKLE1/MLLT3/IGFBP2/HHEX/EDNRB/FZD4/TCF7L2/TGFB1/NRARP/WNT5A/TLE5/APOE/WLS/STK4/SEMA5A/FZD2/DAB2/SOX13/CTNND1/ADGRA2/RBMS3/TLE1/NPHP3/GPRC5B/SMURF2/TPBG/SLC9A3R1/PTEN/TMEM64/FZD1/FOXO1/EXT1/MCC/YAP1/SOX4/RBPJ/TCF7L1/TLE4/SFRP5/FGFR2/WNT11/SOX7/IFT20/SRC/RAB5A/USP34/PLEKHA4/CDK14/JRK/ANKRD6/USP47/NR4A2/DAB2IP/L…
GO:0061564	GO:0061564	axon development	425	0.445801	1.50741	5.56059e-05	0.000468281	0.000250018	1770	tags=19%, list=9%, signal=18%	EDN1/EFNB2/FN1/UNC5B/NRP1/EFNA1/MMP2/GATA3/SLIT3/SEMA3G/ECE1/BMPR2/NFIB/GRN/CXCL12/ARHGAP4/APLP2/MYCBP2/FLNA/CRABP2/TNFRSF21/NOTCH1/KIF5B/PLXNA4/PLXND1/APLP1/EPHA4/PALLD/C12orf57/EPHB6/NOTCH3/FEZ2/WNT5A/LAMA5/ITGB1/APOE/LAMB2/SEMA5A/GDF7/SLITRK4/GOLGA4/SCARF1/POU4F1/S100B/TTL/RPS6KA5/MACF1/FLOT1/NEXN/SPART/SEMA4C/B3GNT2/SEMA6C/NTNG1/IGF1R/B4GAT1/MEGF8/PTEN/PTK2/CDH11/NIBAN2/CNTN4/SKIL/EFNA3/LRIG2…
GO:0043583	GO:0043583	ear development	174	0.445674	1.39061	0.0124435	0.0355227	0.0189657	1083	tags=13%, list=5%, signal=12%	EDN1/HEY2/GATA3/JAG1/COL11A1/ECE1/BMPER/LRIG3/GATA2/FZD6/NOTCH1/EPHA4/LRP10/WNT5A/JAG2/FZD2/CECR2/ADAM10/TGFB2/DCHS1/MAPK3/SLC9A3R1
GO:0007409	GO:0007409	axonogenesis	379	0.44516	1.49539	0.000295175	0.00177049	0.000945275	1562	tags=18%, list=8%, signal=17%	EDN1/EFNB2/FN1/UNC5B/NRP1/EFNA1/GATA3/SLIT3/SEMA3G/ECE1/BMPR2/NFIB/CXCL12/ARHGAP4/APLP2/MYCBP2/CRABP2/NOTCH1/KIF5B/PLXNA4/PLXND1/APLP1/EPHA4/PALLD/C12orf57/EPHB6/NOTCH3/FEZ2/WNT5A/LAMA5/ITGB1/APOE/LAMB2/SEMA5A/GDF7/SLITRK4/GOLGA4/POU4F1/S100B/TTL/RPS6KA5/MACF1/FLOT1/NEXN/SPART/SEMA4C/B3GNT2/SEMA6C/NTNG1/IGF1R/B4GAT1/MEGF8/PTEN/PTK2/CDH11/NIBAN2/CNTN4/SKIL/EFNA3/EXT1/MAP3K13/ERBB2/EMB/APP/TAOK2/SE…
GO:0031589	GO:0031589	cell-substrate adhesion	336	0.444849	1.48756	0.000502213	0.0026316	0.00140502	2218	tags=25%, list=11%, signal=23%	FN1/SMAD6/BCAM/NRP1/EFNA1/ID1/CCN1/CCN2/ITGA5/THBS1/JAG1/CCDC80/TEK/FREM1/LAMB1/MAP4K4/DAPK3/MMP14/GAS6/CTNNB1/HSD17B12/FLNA/RRAS/ITGAV/NOTCH1/EFEMP2/COL8A1/GCNT2/HAS2/FZD4/ACTN4/APOA1/LAMA5/ITGB1/CD44/LAMB2/STK4/ACVRL1/DAB2/ADAM9/LAMC1/SGCE/TLN1/MACF1/NTN4/ACTN1/VWF/PARVA/NTNG1/ROCK1/PTEN/PTK2/CIB1/CALR/PREX1/PDGFB/P4HB/TRIP6/KDR/MERTK/LIMS1/CRK/FBLN2/TAOK2/ADAMTS9/ARHGEF7/ITGA3/TTYH1/RHOD/RIN2/…
GO:0010720	GO:0010720	positive regulation of cell development	269	0.443543	1.45153	0.00184889	0.00781307	0.00417143	1612	tags=19%, list=8%, signal=18%	IL33/CXCR4/FN1/ID2/SERPINE2/NRP1/TGM2/F11R/SMAD7/BMPR2/VEGFC/CXCL12/CTNNB1/FLNA/CRABP2/NOTCH1/TNFRSF1B/PLXNA4/PLXND1/CDH5/HAS2/EPHA4/ACE/TGFB1/ID4/APOA1/ITGB1/SEMA5A/GOLGA4/DAB2/MACF1/DICER1/MEGF8/PTPRD/CIB1/NIBAN2/CALR/IL6ST/IL1RAPL1/PREX1/SKIL/P4HB/PDE3A/MAP3K13/LIMS1/CRK/KRAS/SEMA7A/MAG/ARHGEF7/PLXNA2
GO:0015711	GO:0015711	organic anion transport	265	0.44323	1.4467	0.00201879	0.00841045	0.00449038	2003	tags=18%, list=10%, signal=16%	EDN1/ANXA1/SERINC5/SLC2A3/SLCO3A1/SLC16A1/SLC38A2/SLC7A7/SNCA/PLA2G4A/PSAP/PTGS2/TRH/ACE/CD47/SLC1A3/SLCO2A1/ITGB1/SLC1A4/ABCC4/SERINC3/NMB/PRKAA1/SLC9A3R1/TNFRSF11A/CERT1/SLC35D2/GIPC1/MFSD10/ARL6IP5/SLC2A1/PLA2R1/EMB/GABBR1/SLC52A2/SLC16A4/ABCC1/CLN8/SLC3A2/SLC2A6/SLC16A2/PRAF2/NF1/SLC6A1/SLC23A2/SLC25A39/SLC16A3
GO:0060828	GO:0060828	regulation of canonical Wnt signaling pathway	229	0.44269	1.42394	0.00471034	0.0164792	0.00879832	2349	tags=28%, list=11%, signal=25%	SOX17/DKK1/DKK2/ZEB2/DAPK3/CTNNB1/ATP6AP2/CCNY/SOST/FZD6/NOTCH1/WWTR1/PRICKLE1/MLLT3/IGFBP2/HHEX/FZD4/TCF7L2/TGFB1/NRARP/WNT5A/TLE5/APOE/WLS/STK4/SEMA5A/DAB2/SOX13/CTNND1/ADGRA2/RBMS3/TLE1/NPHP3/GPRC5B/SMURF2/TPBG/SLC9A3R1/TMEM64/FZD1/FOXO1/MCC/YAP1/SOX4/RBPJ/TLE4/SFRP5/FGFR2/WNT11/SOX7/IFT20/SRC/USP34/PLEKHA4/CDK14/JRK/ANKRD6/USP47/DAB2IP/LYPD6/TLE2/TBL1XR1/CSNK1A1/CDH2
GO:0009100	GO:0009100	glycoprotein metabolic process	344	0.44237	1.47312	0.000634017	0.00323595	0.00172769	2902	tags=31%, list=14%, signal=27%	SULF1/IL33/BGN/GALNT18/COL11A1/GNPTAB/BMPR2/CST3/CTNNB1/ITM2C/GALNT10/BACE2/BTK/GCNT2/CHSY1/EOGT/ITM2B/HS6ST1/TCF7L2/GALNT2/MAN1A2/TMEM59/ST8SIA6/TUSC3/ERP44/NCSTN/DDOST/PRKCSH/EDEM3/DPY19L1/GANAB/B3GNT2/POMT1/NUDT14/DAD1/DSEL/GOLGA2/B4GAT1/B3GNT8/MAN1B1/OGA/CHPF2/TMEM165/FUT8/CHST3/ST6GALNAC1/EXT1/C1GALT1/IDS/NAGPA/RPN2/XXYLT1/GALNT1/GCNT1/ST3GAL2/DOLK/ST6GALNAC4/ABCA7/MGAT4B/EDEM2/OGT/B4GALT1/K…
GO:0060284	GO:0060284	regulation of cell development	442	0.438636	1.4857	0.000158012	0.00110891	0.000592052	1635	tags=19%, list=8%, signal=17%	IL33/HEY2/CXCR4/FN1/ID2/DLL4/HEY1/SERPINE2/NRP1/TGM2/ID1/SEMA3G/F11R/SMAD7/BMPR2/GRN/VEGFC/CXCL12/ARHGAP4/CTNNB1/FLNA/CRABP2/NOTCH1/TNFRSF1B/PLXNA4/PLXND1/CDH5/HAS2/EPHA4/ACE/EDNRB/ACTN4/TGFB1/ID4/WNT5A/APOA1/B2M/ITGB1/SEMA5A/GOLGA4/DAB2/POU4F1/KIFAP3/ADGRA2/MACF1/SPART/TMEM98/REST/NPPC/SEMA4C/SKI/DICER1/SEMA6C/FBN1/ROCK1/MEGF8/PTEN/CTDSP1/PTPRD/CIB1/NIBAN2/CALR/IL6ST/IL1RAPL1/PREX1/SKIL/P4HB/PDE…
GO:0045785	GO:0045785	positive regulation of cell adhesion	417	0.437859	1.4805	0.000139952	0.000993999	0.000530701	1821	tags=20%, list=9%, signal=19%	ANXA1/EFNB2/FN1/MMRN1/NRP1/TGM2/CCN1/ITGA5/GATA3/CD74/CD24/F11R/CCDC80/SMAD7/TEK/TPM1/LAMB1/MAP4K4/FOXC2/CXCL12/HSD17B12/FLNA/RRAS/ITGAV/EFEMP2/COL8A1/ABL2/GCNT2/IGFBP2/PYCARD/STX3/HAS2/EPHA4/CD47/CD46/WNT5A/APOA1/B2M/CD44/LAMB2/STK4/DAB2/ADAM9/SOX13/LAMC1/AFDN/KIFAP3/TGFB2/MYO10/FLOT1/PNP/ARID1B/PODXL/ROCK1/IL4R/CIB1/ARID1A/CALR/IL6ST/FLOT2/PREX1/PDGFB/IL27RA/P4HB/KDR/ERBB2/LIMS1/CRK/LGALS1/GCNT…
GO:0007517	GO:0007517	muscle organ development	296	0.436688	1.44322	0.00116318	0.00529494	0.00282699	1991	tags=23%, list=10%, signal=21%	HEY2/SOX6/DLL4/ELN/TAGLN/CYP26B1/SMAD7/COL11A1/TPM1/CFLAR/FOXC2/CTNNB1/NOTCH1/YBX3/FHL3/EFEMP2/FOS/ID3/ACTC1/HEG1/TGFB1/WNT5A/LAMA5/DDX17/ITGB1/MYORG/FZD2/RIPOR2/POU4F1/BTG2/SGCE/TGFB2/FLOT1/FLNB/SKI/PLEC/PRKAA1/HOMER1/ACVR1/SRI/IGSF8/NIBAN2/FZD1/SELENON/ANKRD1/BMPR1A/KRAS/RBPJ/CD164/NRG1/LEMD2/ZFHX3/ARID5B/CRYAB/VAMP5/IGF2/CITED2/FGFR2/UNC45A/SCX/FOXK1/BMP4/NF1/PRR14/TEAD4/CAV2/XIRP2
GO:0048667	GO:0048667	cell morphogenesis involved in neuron differentiation	495	0.436045	1.48908	3.7105e-05	0.000344462	0.00018391	1562	tags=18%, list=8%, signal=17%	EDN1/EFNB2/FN1/UNC5B/NRP1/EFNA1/ID1/GATA3/SLIT3/SEMA3G/PDLIM5/ECE1/BMPR2/NFIB/PREX2/CXCL12/ARHGAP4/APLP2/MYCBP2/CRABP2/TANC2/NOTCH1/HEXA/KIF5B/PLXNA4/PLXND1/TNIK/APLP1/EPHA4/PALLD/C12orf57/ABI2/EPHB6/SLC1A3/NOTCH3/FEZ2/WNT5A/LAMA5/ITGB1/APOE/LAMB2/SEMA5A/GDF7/SLITRK4/GOLGA4/POU4F1/S100B/TTL/RPS6KA5/MACF1/FLOT1/NEXN/SPART/SEMA4C/B3GNT2/SEMA6C/NTNG1/IGF1R/TPBG/B4GAT1/SLC9A3R1/DIP2A/MEGF8/PTEN/PTPRD…
GO:0045927	GO:0045927	positive regulation of growth	212	0.434377	1.38724	0.0110057	0.032767	0.0174945	1538	tags=18%, list=7%, signal=17%	EDN1/HEY2/CXCR4/FN1/NRP1/FOXS1/SMAD7/GATA6/BMPR2/MMP14/CXCL12/CRABP2/NOTCH1/YBX3/INSR/AGRN/ITSN2/SEMA5A/GOLGA4/ADAM17/ADAM10/MACF1/TGFB2/TEAD1/SYT17/DIO3/RICTOR/RPS6KA3/CYBA/MEGF8/CIB1/MAP3K13/ERBB2/BMPR1A/YAP1/TGFBR2/SEMA7A/RBPJ
GO:0030100	GO:0030100	regulation of endocytosis	186	0.433748	1.36692	0.0122933	0.0353508	0.018874	2279	tags=24%, list=11%, signal=21%	EFNB2/DKK1/BICD1/PLCG2/GATA2/CD151/HIP1R/SNCA/ITGAV/AAK1/RAB31/INSR/ABL2/WNT5A/SGIP1/B2M/APOE/SYT11/DAB2/ZFYVE16/FLOT1/SMAP1/ROCK1/TSG101/ATXN2/NLGN1/SH3GL3/PICALM/MIB1/SYNJ2BP/ARF1/LRPAP1/ABCA7/CD22/HIP1/PPP3CC/MAGI2/ATAD1/SRC/RAB5A/WASL/CLIP3/TSC2/VEGFA
GO:0090596	GO:0090596	sensory organ morphogenesis	221	0.433401	1.38817	0.00564496	0.0191558	0.0102274	1317	tags=12%, list=6%, signal=12%	EDN1/CYP26B1/GATA3/JAG1/AQP1/FBN2/COL11A1/HIPK2/LRIG3/GATA2/CTNNB1/FZD6/NOTCH1/COL8A1/C12orf57/ABI2/WNT5A/FZD2/MEIS1/DIO3/SKI/FBN1/MFAP2/MAPK3/SLC9A3R1/STAT3/KDR
GO:0010810	GO:0010810	regulation of cell-substrate adhesion	202	0.433347	1.37954	0.0140293	0.0380243	0.0203013	1387	tags=19%, list=7%, signal=18%	FN1/NRP1/CCN1/ITGA5/THBS1/JAG1/CCDC80/TEK/MAP4K4/DAPK3/MMP14/HSD17B12/FLNA/RRAS/NOTCH1/EFEMP2/COL8A1/GCNT2/HAS2/FZD4/ACTN4/APOA1/STK4/ACVRL1/DAB2/TLN1/MACF1/ROCK1/PTEN/PTK2/CIB1/CALR/PREX1/PDGFB/P4HB/KDR/LIMS1/CRK
GO:0015849	GO:0015849	organic acid transport	233	0.432398	1.3901	0.00895819	0.027941	0.0149179	2003	tags=17%, list=10%, signal=16%	EDN1/ANXA1/SERINC5/THBS1/CROT/SLC16A1/SLC38A2/SLC7A7/SNCA/CRABP2/CRABP1/PLA2G4A/TRH/ACE/SLC1A3/ITGB1/APOE/SLC1A4/ABCC4/SERINC3/NMB/PRKAA1/FIS1/SLC9A3R1/TNFRSF11A/GIPC1/ARL6IP5/SLC2A1/PLA2R1/EMB/GABBR1/ABCC1/CLN8/SLC3A2/SLC16A2/PRAF2/NF1/SLC6A1/SLC23A2/SLC16A3
GO:0050808	GO:0050808	synapse organization	389	0.431166	1.45112	0.000227787	0.00144341	0.000770642	2157	tags=19%, list=11%, signal=17%	EFNB2/SYNPO/CBLN2/F2R/NRP1/EFNA1/DKK1/PDLIM5/CLSTN3/COL4A1/MYCBP2/NFIA/CTNNB1/FLNA/SNCA/TANC2/INSR/PLXND1/SDF4/ELFN1/AGRN/EPHA4/ABI2/WNT5A/APOE/LAMB2/ABHD17A/SEZ6L2/SLITRK4/LGMN/POU4F1/SETD5/ADAM10/PALM/ZDHHC2/REST/ACTN1/HOMER1/NTNG1/IGF1R/TPBG/ADGRL1/DIP2A/PTEN/APBB2/PTPRD/NLGN4Y/CHD4/IL1RAPL1/FZD1/UBE3A/ERBB2/NLGN1/NOS1AP/APP/ARF1/PRRT1/NRG1/RAB29/ITGA3/LRRC4B/IL1RAP/NFATC4/SHANK3/TANC1/SLC6A1/…
GO:0009617	GO:0009617	response to bacterium	472	0.430972	1.46456	0.000100941	0.000758025	0.000404713	1651	tags=16%, list=8%, signal=15%	EDN1/EFNB2/GBP4/SMAD6/COLEC12/OCIAD2/RNASE1/F2R/CD24/CCDC80/AQP1/MMRN2/NFIB/GRN/PDCD4/HMCN1/PLCG2/STAB1/SNCA/NOTCH1/CXCL2/FOXP1/TNFRSF1B/ADM/PTGS2/BTK/PYCARD/FOS/PRLR/ACE/LOXL1/EDNRB/ANXA3/BMP6/TGFB1/WNT5A/B2M/SYT11/ADAM17/ADAM9/VIM/SASH1/MICA/CUBN/NLRP1/OPTN/CXCL3/SELENOS/RPS6KA3/ISG15/CYBA/MAPK3/JUND/TNFRSF11A/GBP7/RNF213/IFI44/IL27RA/GSTP1/ANKRD1/ERBIN/GSDMD/PLSCR4/RBPJ/ADAMTS9/PRPF8/CDK19/CHM…
GO:0001649	GO:0001649	osteoblast differentiation	204	0.430542	1.37253	0.0155173	0.0409623	0.02187	1955	tags=25%, list=10%, signal=23%	SMAD6/MRC2/IGFBP3/CCN1/JAG1/FBN2/DHH/BMPR2/BCAP29/VEGFC/JUNB/CTNNB1/CRIM1/NOTCH1/WWTR1/ID3/PDLIM7/TCIRG1/BMP6/ID4/REST/NPPC/SKI/JUND/ACVR1/SIRT7/TMEM64/PTK2/IL6ST/CLTC/FZD1/SCUBE3/FHL2/BMPR1A/GABBR1/YAP1/FAM20C/TWSG1/SEMA7A/SPP1/CCDC47/ACVR2A/IGF2/FGFR2/WNT11/TOB1/ADAR/COL6A1/BMP4/NF1/ATRAID
GO:0060541	GO:0060541	respiratory system development	183	0.4291	1.35218	0.0131424	0.0364584	0.0194653	1942	tags=21%, list=9%, signal=19%	EPAS1/CCN2/SPEF2/GATA6/BMPR2/NFIB/LTBP3/CTSZ/MMP14/CTNNB1/NOTCH1/HS6ST1/ACE/LIPA/HEG1/MAN1A2/WNT5A/LAMA5/NPHP3/SKI/MAPK3/KDR/EXT1/SELENON/RCN3/BMPR1A/YAP1/KRAS/RC3H2/TGFBR2/RBPJ/FGF18/PHF14/ITGA3/FGFR2/WNT11/NKIRAS2/BMP4/DPPA4
GO:0003002	GO:0003002	regionalization	298	0.42898	1.41996	0.00249065	0.0100564	0.00536917	2118	tags=19%, list=10%, signal=18%	EDN1/HES4/HEY2/SMAD6/DLL4/HEY1/NRP1/SOX17/DKK1/CYP26B1/BMPR2/HIPK2/LRP6/FOXC2/CTNNB1/ATP6AP2/HOXA9/NOTCH1/HOXA10/MLLT3/CHSY1/HHEX/NRARP/WNT5A/LAMA5/WLS/ACVRL1/BTG2/PBX2/SKI/PCSK5/GDF3/BPTF/MEGF8/ACVR1/KMT2A/EXT1/BMPR1A/PCGF2/GPR161/TAF10/PBX1/RBPJ/MIB1/PLXNA2/ACVR2A/CXXC4/CITED2/FGFR2/WNT11/BMP4/BHLHE40/TCTN1/ATM/YY1/TMED2/FKBP8/HIPK1
GO:0009952	GO:0009952	anterior/posterior pattern specification	185	0.42842	1.34785	0.0167538	0.0430342	0.0229762	1641	tags=18%, list=8%, signal=17%	HES4/HEY2/HEY1/SOX17/DKK1/BMPR2/HIPK2/LRP6/FOXC2/CTNNB1/ATP6AP2/HOXA9/NOTCH1/HOXA10/MLLT3/HHEX/NRARP/WNT5A/WLS/BTG2/SKI/PCSK5/GDF3/BPTF/KMT2A/BMPR1A/PCGF2/TAF10/PBX1/RBPJ/MIB1/PLXNA2/ACVR2A
GO:0048871	GO:0048871	multicellular organismal homeostasis	426	0.428091	1.4504	0.00039842	0.00221574	0.00118299	2197	tags=22%, list=11%, signal=20%	ALDH1A1/CXCR4/EPAS1/F2R/ID1/CCN2/CYP26B1/PRDM16/F11R/AQP1/LTBP3/GATA2/FOXC2/CTNNB1/PECAM1/NOTCH1/WWTR1/CDH5/PTGS2/GCNT2/ADGRF5/HAS2/PRLR/TCIRG1/EDNRB/CLCN3/LIPA/NOVA1/BMP6/SGIP1/NPR3/GNAS/B2M/ITGB1/ADAM17/LAMC1/PCTP/CUBN/NPHP3/INPP5K/MRAP2/TPP1/PLEC/PRKAA1/MFAP2/HOMER1/IGF1R/OCLN/CXADR/TNFRSF11A/APBB2/DYNC1H1/IL4R/TMEM64/LEPR/SLC2A1/FOXO1/STAT3/KMT2A/KDR/EXT1/RCN3/YAP1/KRAS/CHMP4B/AMPD2/INPP5D/RB…
GO:0043588	GO:0043588	skin development	191	0.427945	1.35238	0.0187798	0.0475136	0.0253677	1960	tags=20%, list=10%, signal=19%	ANXA1/DKK1/CYP26B1/TXNIP/JAG1/GATA6/SOX18/COL1A2/CTNNB1/FZD6/NOTCH1/PALLD/WNT5A/FRAS1/IRF6/LAMA5/STK4/ADAM9/TGFB2/FLNB/NCOA3/PLEC/ROCK1/TSG101/FOSL2/ZDHHC21/EXT1/NUMA1/YAP1/KRT8/RBPJ/ASH1L/LSR/TNFRSF19/ITGA3/FGFR2/NF1/ITGB4/ATP8A2
GO:0001558	GO:0001558	regulation of cell growth	372	0.424597	1.42777	0.00112854	0.00519744	0.00277494	1696	tags=18%, list=8%, signal=17%	EDN1/LTBP4/BST2/CXCR4/FN1/SERPINE2/MEG3/NRP1/IGFBP3/SOX17/SLIT3/SEMA3G/AGTR2/SMAD7/BMPR2/CLSTN3/MMP14/CXCL12/ARHGAP4/KAZALD1/CRABP2/FOXP1/PLXNA4/BTG1/TGFB1/ITSN2/WNT5A/APOE/ACVRL1/SEMA5A/GOLGA4/DAB2/BCAR1/ADAM17/VGLL4/ADAM10/TTL/SCGB3A1/MACF1/TGFB2/SPART/TEAD1/SYT17/SEMA4C/RICTOR/SEMA6C/RPS6KA3/CYBA/MEGF8/TSG101/CDA/OSGIN2/CIB1/PPP1R9B/CDKN2D/MAP3K13/CCDC85B/ERBB2/YAP1/TAOK2/SEMA7A/SPP1/MAG/SH3BP…
GO:0016055	GO:0016055	Wnt signaling pathway	404	0.424497	1.43377	0.000643425	0.00325579	0.00173828	2349	tags=27%, list=11%, signal=24%	EDN1/SULF1/SOX17/DKK1/GATA3/DKK2/CD24/ZEB2/DAAM1/LRP6/PLCG2/DAPK3/CTNNB1/ATP6AP2/CCNY/SOST/FZD6/NOTCH1/WWTR1/PRICKLE1/MLLT3/SHISA2/TNIK/IGFBP2/HHEX/EDNRB/FZD4/TCF7L2/TGFB1/NRARP/WNT5A/TLE5/APOE/WLS/STK4/SEMA5A/FZD2/DAB2/VGLL4/SOX13/AMOTL2/CTNND1/ADGRA2/MACF1/RBMS3/TLE1/NPHP3/TAX1BP3/GPRC5B/SMURF2/SKI/CRBN/PRKAA1/HBP1/VANGL2/TPBG/SLC9A3R1/TGFB1I1/PTEN/RNF213/TMEM64/VANGL1/MDFIC/FZD1/FOXO1/ATP6V0C/…
GO:0198738	GO:0198738	cell-cell signaling by wnt	406	0.424408	1.43398	0.000216853	0.00141254	0.000754163	2349	tags=27%, list=11%, signal=24%	EDN1/SULF1/SOX17/DKK1/GATA3/DKK2/CD24/ZEB2/DAAM1/LRP6/PLCG2/DAPK3/CTNNB1/ATP6AP2/CCNY/SOST/FZD6/NOTCH1/WWTR1/PRICKLE1/MLLT3/SHISA2/TNIK/IGFBP2/HHEX/EDNRB/FZD4/TCF7L2/TGFB1/NRARP/WNT5A/TLE5/APOE/WLS/STK4/SEMA5A/FZD2/DAB2/VGLL4/SOX13/AMOTL2/CTNND1/ADGRA2/MACF1/RBMS3/TLE1/NPHP3/TAX1BP3/GPRC5B/SMURF2/SKI/CRBN/PRKAA1/HBP1/VANGL2/TPBG/SLC9A3R1/TGFB1I1/PTEN/RNF213/TMEM64/VANGL1/MDFIC/FZD1/FOXO1/ATP6V0C/…
GO:0030111	GO:0030111	regulation of Wnt signaling pathway	298	0.424004	1.40349	0.00310184	0.0118736	0.00633937	2349	tags=28%, list=11%, signal=25%	SULF1/SOX17/DKK1/DKK2/ZEB2/DAPK3/CTNNB1/ATP6AP2/CCNY/SOST/FZD6/NOTCH1/WWTR1/PRICKLE1/MLLT3/SHISA2/IGFBP2/HHEX/FZD4/TCF7L2/TGFB1/NRARP/WNT5A/TLE5/APOE/WLS/STK4/SEMA5A/DAB2/VGLL4/SOX13/CTNND1/ADGRA2/MACF1/RBMS3/TLE1/NPHP3/TAX1BP3/GPRC5B/SMURF2/SKI/CRBN/TPBG/SLC9A3R1/RNF213/TMEM64/MDFIC/FZD1/FOXO1/ATP6V0C/MCC/NLK/YAP1/SOX4/APP/PBXIP1/NFATC1/RBPJ/TCF7L1/CXXC4/TLE4/SFRP5/ITGA3/FGFR2/NFATC4/WNT11/SOX7/…
GO:0045926	GO:0045926	negative regulation of growth	218	0.421302	1.34999	0.0112841	0.0333433	0.0178022	1929	tags=21%, list=9%, signal=19%	BST2/SERPINE2/MEG3/NRP1/SOX17/SLIT3/SEMA3G/AGTR2/BMPR2/ARHGAP4/FOXP1/BTG1/TGFB1/WNT5A/WWC3/STK4/ACVRL1/SEMA5A/LGMN/DAB2/VGLL4/SCGB3A1/TGFB2/SPART/SEMA4C/SEMA6C/CXADR/PTEN/CDA/OSGIN2/PPP1R9B/CDKN2D/CCDC85B/TGFBR2/SEMA7A/SPP1/MAG/SH3BP4/WWC2/CRYAB/CITED2/RTN4R/WNT11/FGFR3/BMP4/PI16
GO:0045444	GO:0045444	fat cell differentiation	208	0.419587	1.34388	0.0198884	0.0498902	0.0266366	1754	tags=17%, list=9%, signal=16%	SMAD6/RUNX1T1/ID2/GATA3/PRDM16/JAG1/HMGA2/ARL4A/GATA2/WWTR1/TMEM120A/AAMDC/CCDC3/PTGS2/ADGRF5/MEDAG/SDF4/TCF7L2/TGFB1/ID4/WNT5A/STK4/SORT1/SOX13/GDF3/TGFB1I1/TMEM64/PIAS1/FOXO1/CCDC85B/YAP1/MMP11/FAM120B/ARID5B/NIPBL/ERO1A
GO:0023061	GO:0023061	signal release	382	0.419389	1.40868	0.00156051	0.00666607	0.00355905	1629	tags=15%, list=8%, signal=14%	EDN1/LTBP4/ANXA1/F2R/GATA3/AQP1/KCNMB4/SLC16A1/SLC38A2/CXCL12/SNCA/ADM/PLA2G4A/PTGS2/BTK/TRH/VAMP8/STX3/TCIRG1/EDNRB/FZD4/TCF7L2/BMP6/ICA1/NNAT/WLS/SYT11/DAB2/ABCC4/P2RY1/MIDN/SNAP23/SYT17/REST/NMB/PCSK5/PINK1/SYTL4/RAB11B/TACR1/TNFRSF11A/SRI/VAMP2/GIPC1/PIP5K1C/NIBAN2/FOXO1/KDM5B/SCT/NLGN1/GABBR1/SOX4/SPP1/TMF1/SIDT2/AGTR1
GO:0007249	GO:0007249	I-kappaB kinase/NF-kappaB signaling	266	0.418409	1.36541	0.0111723	0.0330957	0.01767	2293	tags=22%, list=11%, signal=20%	EDN1/BST2/F2R/CD74/TNFSF10/PLCG2/CFLAR/CXXC5/CTNNB1/FLNA/SHISA5/BTK/PLK2/PYCARD/EDNRB/WNT5A/TMED4/TMEM9B/TRIM8/WLS/NDFIP1/SLC44A2/MAP3K3/S100B/TLE1/GPRC5B/OPTN/C18orf32/PINK1/ROCK1/GBP7/TSPAN6/VAPA/GSTP1/AKAP13/LGALS1/SLC20A1/ASH1L/CASP10/RIPK3/SQSTM1/CD40/TNFRSF19/BRD4/NKIRAS2/BIRC2/RIPK1/TRAF3/TRIM38/TRIM22/TRAF6/TERF2IP/TANK/IFIT5/TNIP2/DAB2IP/TAB3/TRIM62
GO:0048568	GO:0048568	embryonic organ development	389	0.41448	1.39496	0.00107746	0.00500127	0.0026702	1972	tags=20%, list=10%, signal=18%	EDN1/HEY2/EPAS1/ID2/HEY1/EFNA1/CCN1/SOX17/GATA3/MMP16/FBN2/COL11A1/ECE1/HIPK2/SOX18/LRIG3/GATA2/JUNB/MMP14/FOXC2/CTNNB1/HOXA9/FZD6/NOTCH1/ADM/PLXNA4/VASH1/ID3/HS6ST1/TGFB1/WNT5A/STK4/SOCS3/FZD2/PBX2/TGFB2/NPHP3/TEAD1/PCSK5/FBN1/GDF3/MFAP2/BPTF/VANGL2/MAPK3/SLC9A3R1/MEGF8/ACVR1/PDGFB/PKD2/KMT2A/KDR/BMPR1A/PCGF2/SCT/YAP1/MYO6/HECTD1/TAF10/PBX1/TGFBR2/RBPJ/MIB1/SPINT2/SYF2/PDGFC/NIPBL/IGF2/CITED2/FG…
GO:0048863	GO:0048863	stem cell differentiation	226	0.412693	1.32751	0.012093	0.0350511	0.018714	1538	tags=18%, list=7%, signal=17%	EDN1/SOX6/FN1/NRP1/SOX17/SEMA3G/JAG1/GATA6/LTBP3/HMGA2/SOX18/LRP6/FOXC2/CTNNB1/NOTCH1/PRICKLE1/MLLT3/ACE/EDNRB/PUS7/SOX5/N4BP2L2/LAMA5/ITGB1/SEMA5A/MSI2/TGFB2/REST/SEMA4C/SEMA6C/MAPK3/ACVR1/CHD4/FZD1/STAT3/EXT1/EIF2AK2/BMPR1A/YAP1/SEMA7A/RBPJ
GO:0050673	GO:0050673	epithelial cell proliferation	366	0.412524	1.38454	0.00270873	0.0105456	0.00563034	1770	tags=22%, list=9%, signal=21%	SULF1/EFNB2/SPARC/ID2/DLL4/NRP1/IGFBP3/ID1/GATA3/THBS1/JAG1/DACH1/MMRN2/TEK/FLT1/BMPR2/NFIB/GRN/LAMB1/BMPER/CFLAR/GATA2/VEGFC/MMP14/CXCL12/CTNNB1/NKX2-3/NOTCH1/COL8A1/BTK/VASH1/HAS2/EDNRB/LIPA/TCF7L2/BMP6/TGFB1/NRARP/EMC10/WNT5A/APOA1/IRF6/ZNF580/LAMA5/B2M/APOE/STK4/ACVRL1/SEMA5A/HTRA1/DAB2/ADAM17/LAMC1/NCSTN/TGFB2/POLD4/CYBA/TACR1/TIE1/PTEN/CDKN1C/DEAF1/PDGFB/STAT3/KDR/ERBB2/MCC/KDM5B/BMPR1A/YAP…
GO:0009101	GO:0009101	glycoprotein biosynthetic process	283	0.412074	1.35538	0.0109479	0.0327437	0.017482	2902	tags=31%, list=14%, signal=27%	IL33/GALNT18/BMPR2/CTNNB1/ITM2C/GALNT10/BACE2/GCNT2/CHSY1/EOGT/ITM2B/HS6ST1/TCF7L2/GALNT2/MAN1A2/TMEM59/ST8SIA6/TUSC3/NCSTN/DDOST/EDEM3/DPY19L1/B3GNT2/POMT1/NUDT14/DAD1/DSEL/GOLGA2/B4GAT1/B3GNT8/MAN1B1/OGA/CHPF2/TMEM165/FUT8/CHST3/ST6GALNAC1/EXT1/C1GALT1/NAGPA/RPN2/XXYLT1/GALNT1/GCNT1/ST3GAL2/DOLK/ST6GALNAC4/ABCA7/MGAT4B/OGT/B4GALT1/KRTCAP2/EXT2/DPY19L2/STT3B/MAN2A2/AGO2/EXTL3/TM9SF2/ST3GAL6/CSGA…
GO:0090066	GO:0090066	regulation of anatomical structure size	438	0.411912	1.39646	0.00139009	0.00611535	0.00326501	1629	tags=17%, list=8%, signal=16%	GJA5/EDN1/FN1/ELN/F2R/EVL/NRP1/MMP2/SEMA3G/AQP1/AGTR2/ECE1/KCNMB4/BMPR2/FOXC2/CXCL12/ARHGAP4/HIP1R/CRABP2/GUCY1A1/ADM/CAPZA2/ACTA2/DSTN/PLXNA4/PTGS2/PYCARD/ACE/NCKAP1/EDNRB/CLCN3/WNT5A/NPR3/PRKG1/SMTNL2/APOE/SEMA5A/GOLGA4/P2RY1/TTL/MACF1/GBA2/SPART/ARPC1B/ATP2B1/CDC42EP1/NPPC/SEMA4C/SPTAN1/ARPC5/RICTOR/SEMA6C/CDC42EP5/TACR1/ROCK1/SLC9A3R1/MEGF8/PTEN/CHMP3/ZDHHC21/EXT1/MAP3K13/SCT/LIMA1/WDR1/SEMA7…
GO:0050727	GO:0050727	regulation of inflammatory response	295	0.411206	1.35715	0.00913453	0.0284159	0.0151714	1640	tags=18%, list=8%, signal=16%	ANXA1/IL33/GATA3/TEK/GRN/FURIN/PDCD4/PLCG2/SNCA/FOXP1/TNFRSF1B/MGST2/CDH5/PTGS2/BTK/PLK2/PYCARD/VAMP8/CALCRL/ACE/EDNRB/CD47/IL17RA/WNT5A/APOA1/APOE/NDUFC2/SYT11/SOCS3/NDFIP1/GPRC5B/NLRP1/CTSC/RICTOR/SELENOS/TNFRSF11A/GPX4/IL6ST/GSTP1/PTGIS/PSMB4/CELF1/LGALS1/APP/SEMA7A/OSMR/ASH1L/CDK19/ABCC1/HLA-E/AGTR1/C2CD4B
GO:0007423	GO:0007423	sensory organ development	460	0.410872	1.39654	0.000325325	0.00190825	0.00101882	2118	tags=18%, list=10%, signal=16%	EDN1/HEY2/DLL4/NRP1/CYP26B1/GATA3/JAG1/AQP1/FBN2/COL11A1/FLT1/ECE1/BMPR2/HIPK2/BMPER/LRIG3/GATA2/FOXC2/COL4A1/CTNNB1/PXDN/FZD6/NOTCH1/COL8A1/MEIS2/EPHA4/LRP10/TCIRG1/C12orf57/ABI2/FZD4/BMP6/WNT5A/JAG2/LAMB2/ACVRL1/FZD2/CECR2/ADAM10/PBX2/VIM/TGFB2/MEIS1/ATP2B1/DIO3/SKI/FBN1/GDF3/MFAP2/DCHS1/MAPK3/SLC9A3R1/SKIL/RCN1/STAT3/KDR/MERTK/KDM5B/ATF6/MYO6/PBX1/TWSG1/TGFBR2/RBPJ/CLN8/CRYAB/NIPBL/TMEM231/CIT…
GO:0006869	GO:0006869	lipid transport	335	0.409742	1.37103	0.00388735	0.0142779	0.00762301	1629	tags=16%, list=8%, signal=15%	EDN1/ANXA1/THBS1/CROT/SLCO3A1/FURIN/LRP6/TMEM30A/CRABP2/ITGAV/CRABP1/PLA2G4A/PSAP/PTGS2/PLTP/ACE/LRP10/FZD4/BMP6/DENND5B/SLCO2A1/APOA1/NAXE/APOE/DAB2/ABCC4/PCTP/NMB/PRKAA1/SCP2/FIS1/TNFRSF11A/CERT1/STARD3NL/PLSCR1/SLC2A1/PLA2R1/VAPA/KDM5B/SERAC1/LIMA1/VPS13C/SPNS2/PLSCR4/SPP1/TMF1/GRAMD1A/EEPD1/ABCC1/CLN8/ABCA7/AGTR1
GO:0016049	GO:0016049	cell growth	432	0.409435	1.38726	0.00144692	0.00624879	0.00333626	1590	tags=18%, list=8%, signal=17%	EDN1/LTBP4/BST2/CXCR4/FN1/SERPINE2/MEG3/NRP1/IGFBP3/SOX17/SLIT3/SEMA3G/AGTR2/SMAD7/PDLIM5/BMPR2/SORBS2/CLSTN3/MMP14/CXCL12/ARHGAP4/KAZALD1/CTNNB1/CRABP2/FOXP1/PLXNA4/PRMT2/BTG1/TGFB1/ITSN2/WNT5A/ITGB1/APOE/LAMB2/ACVRL1/SEMA5A/GOLGA4/DAB2/BCAR1/ADAM17/VGLL4/ADAM10/TTL/SCGB3A1/MACF1/TGFB2/SPART/TEAD1/SYT17/SEMA4C/RICTOR/IQGAP1/SEMA6C/RPS6KA3/CYBA/MEGF8/TSG101/CDA/NRN1/OSGIN2/CIB1/PPP1R9B/EXT1/CDKN2…
GO:0010975	GO:0010975	regulation of neuron projection development	404	0.409158	1.38196	0.0020636	0.00856685	0.00457388	1868	tags=18%, list=9%, signal=17%	EFNB2/FN1/NRP1/EFNA1/ID1/DKK1/GATA3/SEMA3G/MYLIP/PDLIM5/BMPR2/GRN/CFLAR/CXCL12/ARHGAP4/MYCBP2/TMEM30A/FLNA/ITM2C/CRABP2/TANC2/PLXNA4/PLXND1/ABL2/TNIK/EPHA4/P3H1/ABI2/WNT5A/B2M/APOE/PTPRG/SEMA5A/GOLGA4/DAB2/SCARF1/VIM/MACF1/RAPGEF1/SPART/SEMA4C/SEMA6C/NTNG1/IGF1R/MEGF8/PTEN/PTPRD/CIB1/CAMK1D/IL1RAPL1/THOC2/SKIL/FZD1/CREB3L2/UBE3A/LRIG2/SDC2/MAP3K13/CRK/NLGN1/KIDINS220/SEMA7A/SPP1/MAG/PLXNA2/CERS2/…
GO:0032102	GO:0032102	negative regulation of response to external stimulus	328	0.407628	1.36262	0.00617259	0.0206011	0.010999	1635	tags=17%, list=8%, signal=16%	EDN1/MMRN1/TFPI/SERPINE2/NRP1/GATA3/SEMA3G/THBS1/PLAT/TEK/GRN/FURIN/MMP28/DUSP1/NOTCH1/SERPINB9/TNFRSF1B/CDH5/PLK2/CALCRL/EPHA4/NUCB2/WNT5A/APOA1/CD9/PRKG1/APOE/SYT11/SOCS3/SEMA5A/HTRA1/NDFIP1/MICA/SEMA4C/SEMA6C/SELENOS/ISG15/SUSD4/PTEN/TSPAN6/PDGFB/LRIG2/GSTP1/PTGIS/NENF/NPLOC4/CRK/PSMB4/PROS1/STAT2/SEMA7A/ASH1L/SPP1/HLA-E/CERS2
GO:0002237	GO:0002237	response to molecule of bacterial origin	279	0.407362	1.33774	0.00972329	0.0299315	0.0159806	1630	tags=15%, list=8%, signal=14%	EDN1/EFNB2/SMAD6/F2R/CD24/PDCD4/PLCG2/SNCA/NOTCH1/CXCL2/FOXP1/TNFRSF1B/ADM/PTGS2/BTK/PYCARD/FOS/ACE/LOXL1/EDNRB/BMP6/TGFB1/WNT5A/B2M/ADAM17/ADAM9/VIM/SASH1/CXCL3/SELENOS/RPS6KA3/MAPK3/JUND/TNFRSF11A/GSTP1/ANKRD1/ERBIN/PLSCR4/PRPF8/CDK19/CHMP5/PABPN1/CXCL1
GO:0072659	GO:0072659	protein localization to plasma membrane	258	0.406422	1.3232	0.0139417	0.0378739	0.0202211	2630	tags=27%, list=13%, signal=24%	F11R/LRP6/RILPL2/MMP14/GAS6/FLNA/ATP6AP1/RAB31/KIF5B/TNIK/RAB34/VAMP8/STX3/ATP1B1/TGFB1/RAMP2/LAMA5/ITGB1/TMEM59/ZDHHC3/GOLGA4/DAB2/AFDN/P2RY1/MACF1/PALM/FLOT1/INPP5K/ZDHHC2/MRAP2/OPTN/DCHS1/ATP1B3/ROCK1/TPBG/SLC9A3R1/VAMP2/CIB1/ARL6IP5/FLOT2/CLTC/GOPC/PPP1R9B/HECTD1/PICALM/KRT18/SQSTM1/VAMP5/ITGA3/IFT20/CD81/SPTBN1/DENND4C/SORBS1/TMED2/PKP2/GRIPAP1/CLIP3/LYPD1/KIF13A/ZDHHC8/CDH2/RAB3B/ZFYVE27/AS…
GO:0051047	GO:0051047	positive regulation of secretion	256	0.404603	1.31491	0.0155997	0.0409623	0.02187	1584	tags=16%, list=8%, signal=15%	EDN1/AQP1/GATA2/VEGFC/CXCL12/SNCA/PLA2G4A/LAMP1/TRH/VAMP8/EDNRB/TCF7L2/BMP6/TGFB1/NNAT/WLS/DAB2/ADAM9/P2RY1/TGFB2/CHMP2A/RAB27A/NMB/PDCD6IP/PINK1/SYTL4/CYBA/TACR1/TNFRSF11A/TSG101/SRI/IL4R/PLA2R1/ANKRD1/SCT/NLGN1/GABBR1/TMED10/SOX4/PARD6A/SPP1/TMF1
GO:0002460	GO:0002460	adaptive immune response based on somatic recombination of immune receptors built from immunoglobulin superfamily domains	241	0.404324	1.30624	0.0163132	0.0423913	0.0226329	1775	tags=17%, list=9%, signal=16%	ANXA1/IL33/GATA3/CD74/JAG1/SMAD7/RNF8/JUNB/NECTIN2/NOTCH1/TNFRSF1B/PLA2G4A/BTK/TCIRG1/TGFB1/IL17RA/CD46/B2M/NDFIP1/ADAM17/MICA/TMEM98/RAB27A/CTSC/C7/SUSD4/IL4R/IL27RA/STAT3/EXOSC6/RC3H2/INPP5D/CD1D/RIPK3/HLA-E/PVR/SUPT6H/HLA-DMB/CD40/STAT6/TP53BP1
GO:0048608	GO:0048608	reproductive structure development	251	0.403664	1.30701	0.0194892	0.0492029	0.0262697	2072	tags=22%, list=10%, signal=20%	ANXA1/SULF1/SERPINE2/MMP2/GATA3/SLIT3/TNFSF10/GATA6/DHH/MMP14/CTNNB1/HOXA9/NOTCH1/YBX3/HOXA10/CRIP1/INSR/PSAP/PRLR/ACE/FZD4/BMP6/ID4/WNT5A/AMHR2/GDF7/TGFB2/ATRX/NHLH2/ATN1/PTEN/UBE3A/KDR/MERTK/KDM5B/ASH1L/TMF1/ACVR2A/ARID5B/SGPL1/CTNNA1/ARID4B/NIPBL/CITED2/FNDC3A/FGFR2/RHOBTB3/SCX/BMP4/PLAG1/MEA1/SRC/ATM/PDGFRA
GO:0001701	GO:0001701	in utero embryonic development	360	0.40171	1.3412	0.00427041	0.0153034	0.00817056	1770	tags=19%, list=9%, signal=18%	TMEM100/EDN1/TM4SF1/HEY2/EPAS1/HEY1/CCN1/SOX17/GATA3/GATA6/FURIN/SOX18/GATA2/JUNB/CTNNB1/NOTCH1/YBX3/ADM/VASH1/HS6ST1/HEG1/FKBP10/N4BP2L2/JAG2/ITGB1/MBNL1/STK4/ST8SIA6/ACVRL1/SOCS3/ADAM10/INPP5K/ETNK2/CIR1/CNOT2/GDF3/MYH9/BPTF/DAD1/TIE1/CERT1/ACVR1/SMIM14/FUT8/THOC2/SKIL/PDGFB/RCN1/PKD2/BMPR1A/PCGF2/KIDINS220/YAP1/HECTD1/TAF10/TGFBR2/INTS1/RBPJ/MIB1/NMT1/SPINT2/SYF2/SUPT6H/YTHDC1/SBDS/MYO1E/TMEM2…
GO:0002697	GO:0002697	regulation of immune effector process	304	0.400701	1.33006	0.0139099	0.0378739	0.0202211	1775	tags=16%, list=9%, signal=15%	ANXA1/BST2/IL33/CFH/GATA3/CD74/SMAD7/GRN/PLCG2/GATA2/JUNB/NECTIN2/SERPINB9/TNFRSF1B/BTK/LAMP1/PYCARD/VAMP8/CD47/CADM1/TGFB1/CD46/WNT5A/APOA1/B2M/NDFIP1/MICA/TGFB2/HK1/GPRC5B/SUSD4/IL4R/IL27RA/CRK/EXOSC6/CD59/RC3H2/SEMA7A/CD1D/RIPK3/HLA-E/PVR/CD22/SUPT6H/HLA-DMB/CD40/STAT6/TP53BP1
GO:0050678	GO:0050678	regulation of epithelial cell proliferation	311	0.398541	1.32356	0.0114958	0.0337153	0.0180008	1370	tags=19%, list=7%, signal=18%	SULF1/EFNB2/SPARC/DLL4/NRP1/ID1/GATA3/THBS1/JAG1/MMRN2/TEK/FLT1/BMPR2/NFIB/GRN/LAMB1/CFLAR/GATA2/VEGFC/CXCL12/CTNNB1/NKX2-3/NOTCH1/BTK/VASH1/HAS2/EDNRB/TCF7L2/BMP6/TGFB1/NRARP/EMC10/WNT5A/IRF6/ZNF580/LAMA5/B2M/APOE/STK4/ACVRL1/SEMA5A/HTRA1/DAB2/ADAM17/LAMC1/TGFB2/POLD4/CYBA/TACR1/TIE1/PTEN/CDKN1C/DEAF1/PDGFB/STAT3/KDR/ERBB2/MCC/KDM5B/BMPR1A
GO:0032970	GO:0032970	regulation of actin filament-based process	366	0.398098	1.33612	0.00602407	0.0202347	0.0108034	1068	tags=13%, list=5%, signal=12%	GJA5/EDN1/BST2/CGNL1/SYNPO/ELN/ARHGDIB/EVL/NRP1/ID1/RHOB/CCN2/F11R/TEK/TPM1/DAPK3/CXCL12/FLNA/HIP1R/RND3/CAPZA2/ACTA2/DSTN/ABL2/PYCARD/NCKAP1/CD47/ABI2/APOA1/SEMA5A/PAM/ABRACL/KCNJ2/GBA2/INPP5K/ARPC1B/CDC42EP1/SPTAN1/ARPC5/RICTOR/IQGAP1/MYH9/WASHC4/CDC42EP5/TACR1/ROCK1
GO:1905114	GO:1905114	cell surface receptor signaling pathway involved in cell-cell signaling	499	0.393497	1.34619	0.00138354	0.00610934	0.0032618	2349	tags=23%, list=11%, signal=21%	EDN1/SULF1/SOX17/DKK1/GATA3/DKK2/CD24/ZEB2/DAAM1/LRP6/PLCG2/DAPK3/CTNNB1/ATP6AP2/CCNY/SNCA/SOST/FZD6/NOTCH1/WWTR1/PRICKLE1/MLLT3/SHISA2/TNIK/IGFBP2/HHEX/EDNRB/FZD4/TCF7L2/TGFB1/NRARP/WNT5A/TLE5/APOE/WLS/STK4/SEMA5A/FZD2/DAB2/VGLL4/SOX13/AMOTL2/CTNND1/ADGRA2/MACF1/RBMS3/TLE1/NPHP3/TAX1BP3/GPRC5B/SMURF2/SKI/CRBN/PRKAA1/HBP1/VANGL2/TPBG/SLC9A3R1/TGFB1I1/PTEN/RNF213/TMEM64/VANGL1/MDFIC/FZD1/FOXO1/ATP…
GO:0006816	GO:0006816	calcium ion transport	334	0.387422	1.30094	0.0173361	0.0443369	0.0236717	1332	tags=11%, list=6%, signal=11%	GJA4/EDN1/CXCR4/F2R/CCN2/ITPR2/EPB41/PLCG2/TSPAN13/CXCL12/GAS6/CTNNB1/FLNA/SNCA/ITGAV/PTGS2/ITPR1/CALCRL/ACE/ORAI3/EDNRB/ATP1B1/CRACR2B/RAMP2/ATP2A3/AHNAK/INPP5K/ATP2B1/HOMER1/CYBA/SRI/ORAI1/SARAF/TMEM165/PDGFB/MICU3/PKD2/SELENON
GO:0007389	GO:0007389	pattern specification process	387	0.387272	1.30116	0.0122801	0.0353508	0.018874	1770	tags=16%, list=9%, signal=14%	EDN1/HES4/HEY2/SMAD6/DLL4/HEY1/NRP1/SOX17/DKK1/CYP26B1/BMPR2/HIPK2/SOX18/LRP6/FOXC2/CTNNB1/ATP6AP2/HOXA9/NOTCH1/HOXA10/MLLT3/CHSY1/MEIS2/HHEX/NRARP/WNT5A/LAMA5/WLS/ACVRL1/BTG2/PBX2/NPHP3/MEIS1/SKI/PCSK5/GDF3/DCHS1/BPTF/VANGL2/MEGF8/ACVR1/PKD2/KMT2A/EXT1/BMPR1A/PCGF2/RFNG/GPR161/TAF10/PBX1/TGFBR2/RBPJ/MIB1/PLXNA2/ACVR2A/CXXC4/NRG3/CITED2/MID1/FGFR2
GO:0006820	GO:0006820	anion transport	364	0.386549	1.29637	0.0125867	0.0355735	0.0189929	2003	tags=16%, list=10%, signal=15%	EDN1/ANXA1/SERINC5/SLC2A3/SLCO3A1/SLC16A1/SLC38A2/SLC7A7/SNCA/PLA2G4A/PSAP/PTGS2/TRH/ACE/CLCN3/CD47/SLC1A3/SLCO2A1/ITGB1/TTYH3/SLC1A4/ABCC4/SERINC3/NMB/PRKAA1/SLC26A11/RAB11B/SLC9A3R1/TNFRSF11A/CERT1/SLC35D2/OSTM1/GIPC1/MFSD10/ARL6IP5/SLC2A1/PLA2R1/GOPC/EMB/GABBR1/SLC20A1/SLC52A2/SLC16A4/ABCC1/CLN8/SLC3A2/PCYOX1/CLNS1A/TTYH1/SLC2A6/SLC16A2/PRAF2/RIPK1/NF1/SLC6A1/SLC23A2/SLC25A39/SLC16A3
GO:0048732	GO:0048732	gland development	363	0.385504	1.28995	0.0120999	0.0350511	0.018714	1770	tags=18%, list=9%, signal=17%	EDN1/ANXA1/SULF1/ID2/SERPINE2/NRP1/TGM2/MMP2/GATA3/GATA6/NOTCH4/NFIB/CFLAR/GATA2/CTNNB1/NKX2-3/HOXA9/NOTCH1/HOXA10/CRIP1/INSR/PSAP/PLXND1/PRLR/CADM1/TGFB1/ID4/WNT5A/APOA1/IRF6/LAMA5/WLS/GDF7/PAM/TGFB2/NPHP3/NTN4/PRKCSH/MAPK3/SLC9A3R1/TNFRSF11A/PTEN/CDO1/ORAI1/DEAF1/PKD2/UBE3A/ZDHHC21/EXT1/KDM5B/BMPR1A/SEC63/TAF10/PBX1/TWSG1/TGFBR2/RBPJ/ASH1L/RIPK3/NRG1/ARID5B/NRG3/LSR/STAT6/IGF2/CITED2/FGFR2
GO:0001819	GO:0001819	positive regulation of cytokine production	390	0.385247	1.29611	0.00708782	0.0229575	0.0122571	2064	tags=17%, list=10%, signal=16%	ANXA1/SULF1/IL33/F2R/H19/GATA3/CD74/THBS1/GATA6/FURIN/PLCG2/ATP6AP2/FOXP1/STMP1/PTGS2/BTK/PYCARD/TRIM56/HEG1/AFAP1L2/CADM1/TGFB1/IFNGR1/IL17RA/CD46/WNT5A/ZNF580/B2M/AGPAT1/ADAM17/FLOT1/HK1/GPRC5B/NLRP1/PNP/NMB/IFIH1/ISG15/CYBA/ARHGEF2/IL4R/IL6ST/PLA2R1/IL27RA/STAT3/EIF2AK2/BMPR1A/GSDMD/TMED10/APP/AGPAT2/SEMA7A/TMF1/HLA-E/CD40/IL1RAP/NFATC4/WNT11/CD58/RIPK1/IL18R1/RAB2B/SRC/CD81/NAIP/SPTBN1
GO:0010876	GO:0010876	lipid localization	376	0.385074	1.29546	0.0144956	0.0387534	0.0206906	1629	tags=15%, list=8%, signal=14%	EDN1/ANXA1/THBS1/CROT/SLCO3A1/FURIN/LRP6/TMEM30A/CRABP2/ITGAV/CRABP1/HEXA/PLA2G4A/PSAP/PTGS2/PLTP/ACE/LRP10/FZD4/BMP6/DENND5B/SLCO2A1/APOA1/NAXE/APOE/DAB2/ABCC4/PCTP/NMB/PRKAA1/SCP2/FIS1/TNFRSF11A/CERT1/STARD3NL/PLSCR1/RNF213/PNPLA2/ALKBH7/SLC2A1/PLA2R1/VAPA/KDM5B/SERAC1/LIMA1/VPS13C/SPNS2/PLSCR4/SPP1/TMF1/GRAMD1A/EEPD1/ABCC1/CLN8/ABCA7/AGTR1
GO:0048880	GO:0048880	sensory system development	328	0.383426	1.28172	0.0178107	0.0454519	0.024267	2527	tags=22%, list=12%, signal=19%	DLL4/NRP1/GATA3/JAG1/AQP1/FBN2/FLT1/BMPR2/HIPK2/FOXC2/COL4A1/CTNNB1/PXDN/NOTCH1/COL8A1/MEIS2/TCIRG1/C12orf57/ABI2/FZD4/BMP6/WNT5A/LAMB2/ACVRL1/POU4F1/PBX2/VIM/TGFB2/MEIS1/ATP2B1/DIO3/SKI/FBN1/GDF3/MFAP2/SKIL/RCN1/STAT3/KDR/MERTK/KDM5B/ATF6/PBX1/TWSG1/TGFBR2/CLN8/CRYAB/NIPBL/TMEM231/CITED2/SALL2/TGIF2/BMP4/NF1/ATP8A2/ROM1/PDGFRA/YY1/FKBP8/HIPK1/CPAMD8/WDPCP/MDM1/VEGFA/RAB18/PHACTR4/COL5A1/ZHX2/SER…
GO:0055080	GO:0055080	cation homeostasis	478	0.377492	1.28638	0.00435721	0.0155555	0.00830518	2133	tags=19%, list=10%, signal=18%	EDN1/EPAS1/F2R/TGM2/ITPR2/GRN/PLCG2/ATP1A1/CXCL12/ATP6AP2/FLNA/STEAP1/SNCA/ATP6AP1/ADM/ATP13A3/CDH5/ITPR1/ACE/TCIRG1/EDNRB/ATP1B1/CLCN3/SLC30A3/SLC1A3/BMP6/WNT5A/B2M/ATP2A3/APOE/CYB561/NDFIP1/ATP6V1A/RNASEK/SLC39A10/ATP6V0E1/P2RY1/KCNJ2/SLC22A17/CLN5/ATP2B1/HSP90B1/ATP6V1G1/HEPH/STEAP2/ATP6V0E2/ATP6V0B/CYBA/FIS1/TACR1/ATP1B3/MAPK3/SLC39A7/SRI/TMEM64/CALR/TMEM165/KL/ATP6V0C/MICU3/PKD2/UBE3A/KDR/EX…
GO:0098771	GO:0098771	inorganic ion homeostasis	487	0.377345	1.28889	0.00787844	0.0253789	0.0135499	2133	tags=20%, list=10%, signal=18%	EDN1/EPAS1/F2R/TGM2/ITPR2/GRN/PLCG2/ATP1A1/CXCL12/ATP6AP2/FLNA/STEAP1/SNCA/ATP6AP1/ADM/ATP13A3/CDH5/ITPR1/ACE/TCIRG1/EDNRB/ATP1B1/CLCN3/SLC30A3/SLC1A3/BMP6/WNT5A/B2M/ATP2A3/APOE/CYB561/NDFIP1/ATP6V1A/RNASEK/SLC39A10/ATP6V0E1/P2RY1/KCNJ2/SLC22A17/CLN5/ATP2B1/HSP90B1/ATP6V1G1/HEPH/STEAP2/ATP6V0E2/ATP6V0B/CYBA/FIS1/TACR1/ATP1B3/MAPK3/SLC9A3R1/SLC39A7/SRI/TMEM64/CALR/TMEM165/KL/ATP6V0C/MICU3/PKD2/UBE…
GO:0050801	GO:0050801	ion homeostasis	496	0.375182	1.28157	0.00619927	0.0206011	0.010999	2133	tags=19%, list=10%, signal=18%	EDN1/EPAS1/F2R/TGM2/ITPR2/GRN/PLCG2/ATP1A1/CXCL12/ATP6AP2/FLNA/STEAP1/SNCA/ATP6AP1/ADM/ATP13A3/CDH5/ITPR1/ACE/TCIRG1/EDNRB/ATP1B1/CLCN3/SLC30A3/SLC1A3/BMP6/WNT5A/B2M/ATP2A3/APOE/CYB561/NDFIP1/ATP6V1A/RNASEK/SLC39A10/ATP6V0E1/P2RY1/KCNJ2/SLC22A17/CLN5/ATP2B1/HSP90B1/ATP6V1G1/HEPH/STEAP2/ATP6V0E2/ATP6V0B/CYBA/FIS1/TACR1/ATP1B3/MAPK3/SLC9A3R1/SLC39A7/SRI/TMEM64/CALR/TMEM165/KL/ATP6V0C/MICU3/PKD2/UBE…
GO:0030003	GO:0030003	cellular cation homeostasis	392	0.37492	1.26284	0.0118538	0.0345077	0.0184238	2133	tags=20%, list=10%, signal=18%	EDN1/F2R/TGM2/ITPR2/GRN/PLCG2/ATP1A1/CXCL12/ATP6AP2/FLNA/SNCA/ATP6AP1/ATP13A3/CDH5/ITPR1/TCIRG1/ATP1B1/CLCN3/SLC30A3/SLC1A3/BMP6/WNT5A/ATP2A3/APOE/CYB561/NDFIP1/ATP6V1A/RNASEK/SLC39A10/ATP6V0E1/P2RY1/KCNJ2/SLC22A17/CLN5/ATP2B1/HSP90B1/ATP6V1G1/HEPH/STEAP2/ATP6V0E2/ATP6V0B/CYBA/FIS1/ATP1B3/MAPK3/SLC39A7/SRI/TMEM64/CALR/TMEM165/ATP6V0C/MICU3/PKD2/UBE3A/SELENON/SLC39A6/ATP6V0A2/TMEM178A/ATP6V0A1/APP…
GO:1901652	GO:1901652	response to peptide	424	0.374308	1.263	0.0126347	0.0355735	0.0189929	1747	tags=16%, list=9%, signal=15%	EDN1/ANXA1/ID1/CCN2/MMP2/TNFSF10/JAG1/PLAT/AGTR2/LEPROT/LRP6/CFLAR/FOXC2/CXCL12/HSD11B2/NOTCH1/ADM/RAB31/INSR/PTGS2/MYO1C/FOS/EPHA4/EDNRB/SORT1/SOCS3/LGMN/BCAR1/BTG2/SESN3/VIM/INPP5K/NLRP1/ATP2B1/FBN1/PRKAA1/SELENOS/CYBA/IGF1R/ROCK1/JUND/TNFRSF11A/ARHGEF2/VAMP2/PTK2/CDO1/LPIN2/SLC2A1/KL/FOXO1/STAT3/PPP1R9B/KLF3/ERBIN/CRK/VPS13C/NCOA2/STAT2/GCNT1/APP/USO1/CHMP5/ABCC1/AGTR1/OGT/STAT6/IGF2
GO:0055065	GO:0055065	metal ion homeostasis	414	0.373135	1.26065	0.0154966	0.0409623	0.02187	2133	tags=20%, list=10%, signal=18%	EDN1/EPAS1/F2R/TGM2/ITPR2/PLCG2/ATP1A1/CXCL12/FLNA/STEAP1/SNCA/ATP6AP1/ADM/ATP13A3/CDH5/ITPR1/ACE/TCIRG1/EDNRB/ATP1B1/SLC30A3/SLC1A3/BMP6/WNT5A/B2M/ATP2A3/APOE/CYB561/NDFIP1/ATP6V1A/SLC39A10/P2RY1/KCNJ2/SLC22A17/ATP2B1/HSP90B1/ATP6V1G1/HEPH/STEAP2/CYBA/FIS1/TACR1/ATP1B3/SLC39A7/SRI/TMEM64/CALR/TMEM165/KL/MICU3/PKD2/KDR/EXT1/SELENON/SLC39A6/ATP6V0A2/TMEM178A/APP/PICALM/ITPR3/ARF1/FTL/CCDC47/AGTR1/…
GO:0006873	GO:0006873	cellular ion homeostasis	405	0.371955	1.25679	0.0125792	0.0355735	0.0189929	2133	tags=20%, list=10%, signal=18%	EDN1/F2R/TGM2/ITPR2/GRN/PLCG2/ATP1A1/CXCL12/ATP6AP2/FLNA/SNCA/ATP6AP1/ATP13A3/CDH5/ITPR1/TCIRG1/ATP1B1/CLCN3/SLC30A3/SLC1A3/BMP6/WNT5A/ATP2A3/APOE/CYB561/NDFIP1/ATP6V1A/RNASEK/SLC39A10/ATP6V0E1/P2RY1/KCNJ2/SLC22A17/CLN5/ATP2B1/HSP90B1/ATP6V1G1/HEPH/STEAP2/ATP6V0E2/ATP6V0B/CYBA/FIS1/ATP1B3/MAPK3/SLC9A3R1/SLC39A7/SRI/TMEM64/CALR/TMEM165/ATP6V0C/MICU3/PKD2/UBE3A/SELENON/SLC39A6/ATP6V0A2/TMEM178A/ATP…
GO:0060627	GO:0060627	regulation of vesicle-mediated transport	476	0.358689	1.2203	0.0184723	0.046937	0.0250599	1752	tags=16%, list=9%, signal=15%	ANXA1/EFNB2/NRP1/TGM2/DKK1/BICD1/PLCG2/GATA2/GAS6/CD151/HIP1R/SNCA/ITGAV/NOTCH1/AAK1/RAB31/INSR/ABL2/BTK/LAMP1/SEPTIN4/PYCARD/VAMP8/MBTPS1/CD47/WNT5A/SGIP1/APOA1/B2M/APOE/YIPF5/SYT11/DAB2/ZFYVE16/MFGE8/P2RY1/FLOT1/CHMP2A/ZDHHC2/SMAP1/RAB27A/SYT17/REST/PRKAA1/PDCD6IP/SYTL4/CYBA/RAB11B/MAPK3/ROCK1/TSG101/IL4R/PLSCR1/VAMP2/GIPC1/CALR/CAMK1D/IL1RAPL1/ATXN2/PLD1/GOPC/CHMP3/MERTK/NLGN1/SH3GL3/PICALM/MI…
GO:0043161	GO:0043161	proteasome-mediated ubiquitin-dependent protein catabolic process	429	-0.394887	-1.26899	0.0158518	0.0413479	0.0220758	4527	tags=39%, list=22%, signal=31%	KCTD17/ZNRF1/AKT1/FOXRED2/RNF122/SIRT1/SIRT6/SUMO1/RPL11/SOCS4/AUP1/PSMC1/SH3RF1/USP7/SGTB/UBQLN4/CDC16/ANAPC2/HUWE1/DDA1/BAG6/DMAC2/GID8/COMMD1/PCBP2/HSP90AB1/FZR1/MTM1/RNF4/TNFAIP1/PSMC5/RNF185/ANAPC4/UBE4A/APPBP2/DCAF12/PSMD12/CDC34/PSMC4/FEM1A/ANAPC1/ERCC8/PSMD10/PSMD2/DNAJB12/TRIM71/PSMD4/PSMB1/GNA12/EIF3H/APC/BFAR/CUL2/UBE2G2/PARK7/MTA1/PSMD1/ARIH2/ARAF/N4BP1/BTRC/NOP53/TLK2/KLHL22/FBXO22/P…
GO:0010638	GO:0010638	positive regulation of organelle organization	473	-0.408459	-1.32167	0.00445933	0.0157412	0.00840429	2180	tags=27%, list=11%, signal=25%	MFF/RPS3/MCRS1/LCP1/KATNB1/TERF2/CDK2/SSBP1/HCLS1/SORBS3/PFN2/HNRNPA1/NAF1/CDC23/CCL21/STAP1/PML/PDCD5/HIF1A/DDX11/RB1/DLG1/HNRNPA2B1/PLK4/G3BP1/CKAP5/HAX1/CYFIP1/SLF2/TAL1/SLC25A5/MLST8/DRG1/STX18/NABP2/CFL2/FUZ/CDC27/ITGB1BP1/STIL/ANXA2/CENPJ/CCT8/ARHGEF15/NEK2/CDC42EP4/MAPK1/ANAPC11/NCK2/CCT6A/SASS6/SLF1/MRE11/ENDOG/BIK/NCAPD2/PAK1/HRAS/SLC25A4/HMBOX1/ACD/VDAC1/CCT3/PXN/ASAP1/DNMT1/RUVBL2/CCT2…
GO:0022411	GO:0022411	cellular component disassembly	437	-0.412602	-1.32904	0.00525857	0.0180228	0.00962247	3718	tags=32%, list=18%, signal=27%	DFFA/ATP5IF1/KIF18B/SET/EXOG/CAPZB/MICAL1/APC/DCTN1/PLEK/PARK7/SCAF4/KIF9/SPAST/NEDD9/TFIP11/HTRA2/PIK3CA/MID1IP1/CFL1/CLN3/FER/FBXO7/ADD2/ASCC3/MUL1/SH3BP1/GSPT1/CHMP7/LPIN1/KLC1/JMJD4/GSK3A/DHX8/ATG3/ABCE1/RRP7A/DNAJC17/TWF1/BNIP3/MARK2/SMARCD2/MFN2/CHMP6/CISD2/EIF2D/ASCC2/CLASP2/SMARCA4/GSK3B/EIF5AL1/TMOD2/SH3PXD2B/SMARCC1/PYM1/CAPZA1/STX5/LCP1/SMARCB1/KATNB1/DNASE1L3/VPS4A/TIGAR/PLIN3/ATG13/U…
GO:0032259	GO:0032259	methylation	344	-0.414992	-1.31563	0.0129688	0.0360877	0.0192674	4475	tags=43%, list=22%, signal=34%	BCDIN3D/SIRT1/METTL7A/NELFA/BMI1/METTL17/EZH1/PRMT3/SETDB1/DPY30/THUMPD2/NFYC/SETD1A/TRMT10A/METTL8/LCMT1/TRMT61A/ZCCHC4/EHMT1/COQ5/PRMT6/KANSL2/METTL22/TRMO/TDRKH/PHF1/PAF1/SNW1/PARP1/PRDM2/TRMT5/SETD2/HNMT/TYW3/SMYD5/CARM1/HCFC1/TRMT1/METTL1/MEPCE/PIK3CA/EEF2KMT/PWP1/TRMT2A/METTL4/MBD3/NSUN6/METTL2B/MEN1/IWS1/SMYD4/GSPT1/SETMAR/TGS1/SETD4/GSK3A/NOP2/CHTOP/CBLL1/DMAP1/SNRPD2/NELFE/MTA2/NFYA/PRMT…
GO:0016570	GO:0016570	histone modification	429	-0.415173	-1.33418	0.0038215	0.0140798	0.0075173	4472	tags=41%, list=22%, signal=33%	SIRT1/SIRT6/NELFA/MIER2/NAA60/BMI1/EZH1/USP7/HPF1/SFPQ/SETDB1/DPY30/THAP7/NFYC/TP53/SETD1A/HUWE1/KAT7/KAT14/MBIP/TAF6L/EHMT1/DR1/PRMT6/KANSL2/PHF1/PAF1/SNW1/PRDM2/BABAM1/SET/HDAC3/MTA3/SETD2/HDAC2/SGF29/SMYD5/CARM1/EPC2/HCFC1/PARK7/MTA1/RBBP7/HDAC4/TRIM37/PWP1/MBD3/RIOX1/RNF168/MEN1/BAZ1B/IWS1/TAF2/SPHK2/UBR5/SETMAR/SF3B3/KDM2B/SUPT3H/SETD4/MYBBP1A/TRIM16/CHTOP/DMAP1/UBE2A/SART3/PRKD2/NELFE/RNF40…
GO:0051656	GO:0051656	establishment of organelle localization	400	-0.416576	-1.33259	0.00600295	0.0202214	0.0107963	3208	tags=29%, list=16%, signal=25%	MDN1/BLOC1S6/BORCS7/FES/SYK/CFL1/CLN3/BBS7/PDCD10/FER/ATP9A/SPHK2/BICD2/PPP6C/CHMP7/SEH1L/BLOC1S2/XPO1/ABCE1/STK25/CUL3/STAM/TOR1A/NUDC/OPA1/MYO1F/AP3S2/LMNA/CHMP6/CHAMP1/GPSM2/CLASP2/CENPC/KIF14/MIS12/DYNLT1/INCENP/DCTN2/COPG2/ARFGAP2/BLOC1S5/VPS4A/YKT6/MKKS/GJA1/S100A13/BLOC1S4/RRS1/CDC23/HMOX1/HIF1A/PREB/NUP88/DLG1/NDE1/PIBF1/SYNE2/LIMK2/NPM1/PINX1/F8A1/CENPQ/C17orf75/SNAP29/NDEL1/TRAPPC6A/GPR…
GO:0010608	GO:0010608	post-transcriptional regulation of gene expression	498	-0.425837	-1.38244	0.000491189	0.002598	0.00138708	4316	tags=40%, list=21%, signal=32%	HOXB-AS3/RPS6KB1/ELP6/EIF3B/KHSRP/TP53/BANK1/ZC3H18/PRKCA/HNRNPL/PCID2/RPS9/PTCD3/TACO1/METTL8/CNOT10/FASTKD2/INPP5E/MAPKAPK5/COA3/CCL5/RPL5/MYCN/RPS4X/EIF5/ELP5/ZCCHC4/ELP1/ANGEL2/EIF4G2/RBM4/LARP4/RNF139/DDX1/EIF4EBP2/PPP1R15A/DIS3/CAPRIN1/IMPACT/RARA/ELP3/NEURL1/PUM3/TRIM71/EIF3H/PTAFR/EIF4G3/RPS6KA1/FASTK/RPUSD3/MRPL13/MAPK14/PDE12/EIF4A3/TRAF5/NCBP1/NIBAN1/GSPT1/EIF4B/THRAP3/CASC3/DPH7/RMND1…
GO:0009150	GO:0009150	purine ribonucleotide metabolic process	382	-0.427795	-1.36372	0.00194032	0.00817013	0.00436207	3885	tags=36%, list=19%, signal=30%	UQCC3/TJP2/NDUFS2/NT5C2/HACD1/NDUFB11/TECR/AK3/ATP5IF1/PDE4D/PARP1/ADPGK/ACSM2B/ACSL3/STOML2/PRKAG1/SDHC/HDAC4/NDUFB3/ATP5F1C/NDUFAB1/MYH6/ATP5MG/DLAT/MVK/MVD/FIGNL1/CBFA2T3/APRT/SPHK2/PFAS/PRPS2/ACOT8/NDUFA11/NT5C/COASY/AMPD3/NDUFS1/SDHB/GCDH/PPCDC/GPAT4/ATP5MC2/DHTKD1/PANK2/HSPA1B/DLD/OPA1/NDUFA10/ATPSCKMT/NDUFA6/RHOA/ATP5PB/DLST/AADAT/PDE7A/IMPDH1/TIGAR/ADK/NME6/ACSM2A/SLC35B2/SDHD/NUDT11/NDUF…
GO:0006163	GO:0006163	purine nucleotide metabolic process	399	-0.42861	-1.37036	0.00198261	0.0083185	0.00444128	3441	tags=33%, list=17%, signal=28%	ADPGK/ACSM2B/ACSL3/STOML2/PRKAG1/SDHC/HDAC4/NDUFB3/ATP5F1C/NDUFAB1/MYH6/ATP5MG/DLAT/MVK/MVD/FIGNL1/CBFA2T3/APRT/SPHK2/PFAS/PRPS2/ACOT8/NDUFA11/NT5C/COASY/AMPD3/NDUFS1/SDHB/GCDH/PPCDC/GPAT4/ATP5MC2/DHTKD1/PANK2/PRPSAP1/HSPA1B/DLD/OPA1/NDUFA10/ATPSCKMT/NDUFA6/RHOA/ATP5PB/DLST/AADAT/PRPSAP2/PDE7A/IMPDH1/TIGAR/ADK/NME6/ACSM2A/SLC35B2/SDHD/NUDT11/NDUFS6/ACSL5/NDUFS5/HIF1A/DLG1/ACLY/SLC25A1/NDUFS3/NDUF…
GO:0072594	GO:0072594	establishment of protein localization to organelle	409	-0.431518	-1.38419	0.00120665	0.00547171	0.00292137	3786	tags=35%, list=18%, signal=29%	SSR3/SRPRA/SCARB2/NUTF2/PEX16/PEX10/ATP5IF1/HDAC3/NXT2/DNAJC19/SAMM50/MIPEP/IMMP1L/NUP133/SGF29/NUP85/NEURL1B/RANGRF/SMAD3/ARIH2/DNAJC15/TIMM17A/TNPO1/HTRA2/TNPO3/MAPK14/UBAP1/SYK/MICALL2/FBXO7/UBL4A/CHP1/NUP155/UBR5/GSK3A/DMAP1/IPO4/TIMM29/SPIDR/STAM/TOMM70/MFN2/NUP214/LMNA/APOD/NUP35/BAG3/IPO11/RAB8B/MFF/NXT1/AGK/TIMM10B/VPS4A/TIMM44/HCLS1/LAPTM5/RHOU/ATG13/TOMM34/NUP107/PARL/ECT2/FBXW7/SNUPN/R…
GO:0006417	GO:0006417	regulation of translation	377	-0.433085	-1.37811	0.00182199	0.00772707	0.00412552	4315	tags=41%, list=21%, signal=33%	RPS6KB1/ELP6/EIF3B/KHSRP/BANK1/HNRNPL/RPS9/PTCD3/TACO1/METTL8/CNOT10/FASTKD2/INPP5E/MAPKAPK5/COA3/CCL5/RPL5/RPS4X/EIF5/ELP5/ZCCHC4/ELP1/EIF4G2/RBM4/LARP4/RNF139/DDX1/EIF4EBP2/PPP1R15A/DIS3/CAPRIN1/IMPACT/RARA/ELP3/NEURL1/PUM3/TRIM71/EIF3H/PTAFR/EIF4G3/RPS6KA1/RPUSD3/MRPL13/PDE12/EIF4A3/NCBP1/NIBAN1/GSPT1/EIF4B/CASC3/DPH7/RMND1/JMJD4/EIF2B2/YBX1/DUS3L/ABCE1/RPL10/CNOT9/ROCK2/AGO1/PATL1/PABPC1/EIF4…
GO:0006338	GO:0006338	chromatin remodeling	274	-0.43925	-1.36591	0.00647503	0.0212057	0.0113218	3617	tags=36%, list=18%, signal=30%	SET/MTA3/SETD2/HDAC2/DPF2/HCFC1/MTA1/RBBP7/BCL7A/SMCHD1/ATF7IP2/HDAC4/PIK3CA/BCL7B/MBD3/BAZ1B/SPHK2/MYBBP1A/DMAP1/SART3/MTA2/TADA2A/RAD54L/RRP8/SMARCD2/LMNA/SUV39H1/CHD7/SMARCA4/CENPP/RBBP4/SMARCC1/POLE3/MCRS1/SMARCB1/CDK2/YEATS4/RIF1/CHAF1B/HNRNPC/SUPT16H/TET1/SMARCD1/RB1/HDAC5/TTF2/NPM1/ACTB/VPS72/NAP1L4/CFDP1/SMARCAL1/CTR9/SSRP1/BCL7C/SMARCAD1/PAK1/ASF1A/DNMT1/RUVBL2/SNAI1/PIH1D1/NUDT5/GRWD1/R…
GO:0009259	GO:0009259	ribonucleotide metabolic process	399	-0.440346	-1.40788	0.00085749	0.00409304	0.00218529	3885	tags=37%, list=19%, signal=31%	UQCC3/TJP2/NDUFS2/NT5C2/HACD1/NDUFB11/TECR/AK3/ATP5IF1/PDE4D/PARP1/UCKL1/ADPGK/ACSM2B/ACSL3/STOML2/PRKAG1/UCK1/SDHC/HDAC4/ENTPD5/NDUFB3/ATP5F1C/NDUFAB1/DHODH/MYH6/ATP5MG/DLAT/MVK/MVD/FIGNL1/CBFA2T3/APRT/SPHK2/PFAS/PRPS2/ACOT8/NDUFA11/NT5C/COASY/AMPD3/NDUFS1/SDHB/GCDH/PPCDC/GPAT4/ATP5MC2/DHTKD1/PANK2/HSPA1B/DLD/OPA1/NDUFA10/ATPSCKMT/NDUFA6/RHOA/ATP5PB/DLST/AADAT/PDE7A/IMPDH1/TIGAR/ADK/NME6/ACSM2A/…
GO:0072521	GO:0072521	purine-containing compound metabolic process	422	-0.444635	-1.42661	0.000583592	0.00303108	0.00161831	3441	tags=34%, list=17%, signal=29%	ADPGK/ACSM2B/ACSL3/STOML2/PRKAG1/SDHC/HDAC4/NDUFB3/ATP5F1C/NDUFAB1/MYH6/ATP5MG/DLAT/SLC16A9/MVK/MVD/FIGNL1/CBFA2T3/APRT/SPHK2/PFAS/PRPS2/ACOT8/NDUFA11/NT5C/COASY/AMPD3/NDUFS1/SDHB/GCDH/PPCDC/GPAT4/ATP5MC2/DHTKD1/PANK2/PRPSAP1/HSPA1B/DLD/OPA1/NDUFA10/ATPSCKMT/NDUFA6/RHOA/ATP5PB/DLST/AADAT/PRPSAP2/PDE7A/IMPDH1/PGM2/TIGAR/ADK/NME6/ACSM2A/SLC35B2/SDHD/NUDT11/NDUFS6/ACSL5/NDUFS5/HIF1A/DLG1/ACLY/SLC25A…
GO:1901361	GO:1901361	organic cyclic compound catabolic process	447	-0.44501	-1.43589	0.000212964	0.00139491	0.000744751	4252	tags=38%, list=21%, signal=31%	SMPDL3A/DHX34/KHSRP/EDC3/NUDT19/LSM7/ZC3H18/PRKCA/PCID2/BLVRA/SMG9/TTC5/CNOT10/FASTKD2/SNX17/ANGEL2/NT5C2/ZCCHC8/DFFA/DIS3/PDE4D/RNASEH2A/AASDHPPT/NT5M/EXOG/TRIM71/HNMT/SMG7/EXOSC4/RNASEH2C/KYAT3/FASTK/PPP1R8/ENTPD6/ENTPD5/MAPK14/PDE12/EIF4A3/TRAF5/NBAS/NCBP1/GSPT1/SETMAR/THRAP3/GRSF1/CASC3/NT5C/AMPD3/GSK3A/ZC3H14/SCARB1/ALKBH5/HSD17B6/SERBP1/YBX1/AFMID/QPRT/CNOT9/ROCK2/AGO1/HSPA1B/PATL1/PABPC1/M…
GO:0019693	GO:0019693	ribose phosphate metabolic process	407	-0.448458	-1.43572	0.000287665	0.00175729	0.000938225	3885	tags=38%, list=19%, signal=31%	UQCC3/TJP2/NDUFS2/NT5C2/HACD1/NDUFB11/TECR/AK3/ATP5IF1/PDE4D/PARP1/UCKL1/ADPGK/ACSM2B/ACSL3/STOML2/PRKAG1/UCK1/SDHC/HDAC4/ENTPD5/NDUFB3/ATP5F1C/NDUFAB1/DHODH/MYH6/ATP5MG/DLAT/MVK/MVD/FIGNL1/CBFA2T3/APRT/SPHK2/PFAS/PRPS2/ACOT8/NDUFA11/NT5C/COASY/AMPD3/NDUFS1/SDHB/GCDH/PPCDC/GPAT4/ATP5MC2/DHTKD1/PANK2/PRPSAP1/HSPA1B/DLD/OPA1/NDUFA10/ATPSCKMT/PYGL/NDUFA6/RHOA/ATP5PB/DLST/AADAT/PRPSAP2/PDE7A/IMPDH1/T…
GO:0032886	GO:0032886	regulation of microtubule-based process	226	-0.450398	-1.37427	0.0100516	0.0306477	0.016363	3469	tags=34%, list=17%, signal=28%	APC/DCTN1/RANGRF/KIF9/SPAST/TRIM37/GEN1/MID1IP1/XRCC3/FES/BICD2/CHMP7/BORA/CDK2AP2/XPO1/MARK2/ROCK2/HSPA1B/CHMP6/GPSM2/CLASP2/RHOA/GSK3B/ATF5/IGBP1/RPS3/KATNB1/MKKS/RASSF1/NAT10/FGF13/PLK4/NPM1/CKAP5/NUBP1/FBXW5/CFAP20/DRG1/STIL/CENPJ/CEP70/RAE1/SKA1/SASS6/KIF18A/RBM14/PAK1/STMN1/NEFH/MAP1S/TBCD/CCNF/MAPRE1/SPAG5/CDKN1B/PSRC1/HNRNPU/CDK5RAP2/BRCA1/KIF15/GNAI1/SKA3/SKA2/ARL2/NUP62/FKBP4/DIXDC1/HSP…
GO:0044843	GO:0044843	cell cycle G1/S phase transition	233	-0.450976	-1.38258	0.00702534	0.0228178	0.0121825	3739	tags=42%, list=18%, signal=34%	PLRG1/CDC34/CRADD/BACH1/PAF1/TRIM71/DPF2/APC/CUL2/ANKRD17/KCNA5/BCL7A/MEPCE/IQGAP3/BCL7B/TRIAP1/MEN1/FBXO7/GSPT1/RBBP8/PPP6C/RBL1/CCNE2/KLF11/CDK2AP2/CUL4A/CDK7/CUL3/ECD/PSME2/SMARCD2/CUL4B/CHEK2/SMARCA4/RFWD3/KIF14/KLF4/CCL2/EIF4E/SMARCC1/SMARCB1/CDK2/RHOU/JADE1/MLF1/FBXW7/PML/SMARCD1/RB1/DLG1/PPP2CA/ACTB/PSME3/CDK16/APPL1/AIF1/CDC7/PHB2/BCL2/KHDRBS1/CUL1/STIL/CDC73/APEX1/CENPJ/RPA2/SASS6/SKP2/C…
GO:0000082	GO:0000082	G1/S transition of mitotic cell cycle	211	-0.451752	-1.37372	0.0142639	0.0383987	0.0205013	3739	tags=43%, list=18%, signal=35%	PLRG1/CDC34/CRADD/BACH1/TRIM71/DPF2/APC/CUL2/ANKRD17/KCNA5/BCL7A/MEPCE/IQGAP3/BCL7B/TRIAP1/FBXO7/GSPT1/RBBP8/PPP6C/RBL1/CCNE2/KLF11/CDK2AP2/CUL4A/CDK7/CUL3/ECD/PSME2/SMARCD2/CUL4B/CHEK2/SMARCA4/RFWD3/KIF14/KLF4/CCL2/EIF4E/SMARCC1/SMARCB1/CDK2/RHOU/JADE1/PML/SMARCD1/RB1/DLG1/PPP2CA/ACTB/PSME3/CDK16/APPL1/AIF1/CDC7/BCL2/KHDRBS1/CUL1/STIL/CDC73/APEX1/CENPJ/RPA2/SASS6/SKP2/CPSF3/BCL7C/PTPN6/CCNE1/CDK…
GO:0019439	GO:0019439	aromatic compound catabolic process	429	-0.453464	-1.45723	0.00022161	0.00143434	0.000765803	4252	tags=38%, list=21%, signal=31%	SMPDL3A/DHX34/KHSRP/EDC3/NUDT19/LSM7/ZC3H18/PRKCA/PCID2/BLVRA/SMG9/TTC5/CNOT10/FASTKD2/ANGEL2/NT5C2/ZCCHC8/DFFA/DIS3/PDE4D/RNASEH2A/AASDHPPT/NT5M/EXOG/TRIM71/HNMT/SMG7/EXOSC4/RNASEH2C/KYAT3/FASTK/PPP1R8/ENTPD6/ENTPD5/MAPK14/PDE12/EIF4A3/TRAF5/NBAS/NCBP1/GSPT1/SETMAR/THRAP3/GRSF1/CASC3/NT5C/AMPD3/GSK3A/ZC3H14/ALKBH5/SERBP1/YBX1/AFMID/CNOT9/ROCK2/AGO1/HSPA1B/PATL1/PABPC1/METTL3/OGG1/DNA2/RBM38/ZC3H…
GO:1903320	GO:1903320	regulation of protein modification by small protein conjugation or removal	241	-0.454697	-1.39547	0.0042425	0.0152964	0.0081668	4633	tags=46%, list=23%, signal=36%	WDR48/COPS8/RASSF5/RPS7/IVNS1ABP/COPS5/AKT1/SPRY2/TNIP1/RPL11/BMI1/PRMT3/PIN1/HUWE1/BIRC7/RPS20/COMMD1/HSP90AB1/COPS7B/FZR1/RPL5/UBE2L3/DCUN1D4/PSMD10/HDAC3/RPS15/PARK7/MTA1/N4BP1/SPRTN/HDAC4/BTRC/TOLLIP/NOP53/CRY1/UBA2/CHP1/MUL1/COPS4/UBR5/FANCM/UBXN2A/PIAS4/GSK3A/ITCH/RPL37/SART3/CUL3/RNF40/HSPA1B/HMG20A/MASTL/PPIA/GTPBP4/RPS2/RPS3/LAPTM5/PLAA/UBQLN1/FBXW7/DCUN1D5/COPS2/RBX1/RELA/U2AF2/UBE2V2/H…
GO:0009260	GO:0009260	ribonucleotide biosynthetic process	201	-0.454885	-1.37124	0.0131877	0.0364983	0.0194866	3885	tags=44%, list=19%, signal=36%	UQCC3/NDUFS2/HACD1/NDUFB11/TECR/AK3/PARP1/UCKL1/ACSL3/STOML2/UCK1/SDHC/NDUFB3/ATP5F1C/NDUFAB1/DHODH/ATP5MG/DLAT/APRT/SPHK2/PFAS/PRPS2/NDUFA11/COASY/AMPD3/NDUFS1/SDHB/GCDH/PPCDC/ATP5MC2/PANK2/DLD/NDUFA10/ATPSCKMT/NDUFA6/ATP5PB/IMPDH1/ADK/NME6/SLC35B2/SDHD/NDUFS6/ACSL5/NDUFS5/CTPS1/ACLY/SLC25A1/NDUFS3/NDUFA12/ATP5MF/NME4/ADA/ATP5PO/UPP1/GART/DCK/UMPS/ELOVL6/ATP5MC1/NDUFV1/NUDT2/NDUFA9/ATP5MC3/PPT1/…
GO:0046700	GO:0046700	heterocycle catabolic process	414	-0.462286	-1.4839	6.81822e-05	0.000554392	0.000295992	4252	tags=39%, list=21%, signal=32%	SMPDL3A/DHX34/KHSRP/EDC3/NUDT19/LSM7/ZC3H18/PRKCA/PCID2/BLVRA/SMG9/TTC5/CNOT10/FASTKD2/ANGEL2/NT5C2/ZCCHC8/DFFA/DIS3/PDE4D/RNASEH2A/AASDHPPT/NT5M/EXOG/TRIM71/HNMT/SMG7/EXOSC4/RNASEH2C/FASTK/PPP1R8/ENTPD6/ENTPD5/MAPK14/PDE12/EIF4A3/TRAF5/NBAS/NCBP1/GSPT1/SETMAR/THRAP3/GRSF1/CASC3/NT5C/AMPD3/GSK3A/ZC3H14/ALKBH5/SERBP1/YBX1/AFMID/QPRT/CNOT9/ROCK2/AGO1/HSPA1B/PATL1/PABPC1/METTL3/OGG1/DNA2/RBM38/ZC3HA…
GO:0044270	GO:0044270	cellular nitrogen compound catabolic process	420	-0.462495	-1.48407	4.94125e-05	0.000428363	0.000228705	4252	tags=39%, list=21%, signal=31%	SMPDL3A/DHX34/KHSRP/EDC3/NUDT19/LSM7/ZC3H18/PRKCA/PCID2/BLVRA/SMG9/TTC5/CNOT10/FASTKD2/ANGEL2/NT5C2/ZCCHC8/DFFA/DIS3/PDE4D/RNASEH2A/AASDHPPT/NT5M/EXOG/TRIM71/HNMT/SMG7/EXOSC4/RNASEH2C/FASTK/PPP1R8/ENTPD6/MPST/ENTPD5/MAPK14/PDE12/EIF4A3/TRAF5/NBAS/NCBP1/GSPT1/SETMAR/THRAP3/GRSF1/CASC3/NIT1/NT5C/AMPD3/GSK3A/ZC3H14/ALKBH5/SERBP1/YBX1/AFMID/QPRT/CNOT9/ROCK2/AGO1/HSPA1B/PATL1/PABPC1/METTL3/OGG1/DNA2/R…
GO:0072522	GO:0072522	purine-containing compound biosynthetic process	208	-0.464167	-1.40758	0.00769466	0.0248548	0.0132701	3885	tags=43%, list=19%, signal=35%	UQCC3/NDUFS2/HACD1/NDUFB11/TECR/AK3/PARP1/ACSL3/STOML2/SDHC/NDUFB3/ATP5F1C/NDUFAB1/ATP5MG/DLAT/APRT/SPHK2/PFAS/PRPS2/NDUFA11/COASY/AMPD3/NDUFS1/SDHB/GCDH/PPCDC/ATP5MC2/PANK2/PRPSAP1/DLD/NDUFA10/ATPSCKMT/NDUFA6/ATP5PB/PRPSAP2/IMPDH1/PGM2/ADK/NME6/SLC35B2/SDHD/NDUFS6/ACSL5/NDUFS5/ACLY/SLC25A1/NDUFS3/NDUFA12/ATP5MF/NME4/ADA/ATP5PO/GART/DCK/ELOVL6/ATP5MC1/NDUFV1/NUDT2/NDUFA9/ATP5MC3/PPT1/NPR1/ATP5F1B…
GO:0098727	GO:0098727	maintenance of cell number	170	-0.465014	-1.38054	0.0134893	0.0371585	0.0198391	3348	tags=35%, list=16%, signal=29%	RBBP7/BCL7A/SAP30L/RAF1/BCL7B/LDB2/MED15/SAP30/SMC5/KDM2B/FANCC/CUL4A/ZNF358/METTL3/SMARCA4/MED30/MED6/KLF4/RBBP4/WDR43/EIF4E/SMARCC1/SMARCB1/RIF1/SMC3/CNOT3/DLL1/TET1/SMARCD1/BRMS1/ACTB/VPS72/ELAVL1/CDC73/SPI1/CTR9/BCL7C/SMC1A/GNL3/PELO/MED21/ACTL6A/SMARCE1/LEO1/ING2/FANCD2/EZH2/ZFP36L2/SRRT/PHF19/LOXL2/KIT/LRP5/PROX1/MYC/ASPM/SFRP1/HES1/LBH
GO:0034655	GO:0034655	nucleobase-containing compound catabolic process	384	-0.465973	-1.48703	8.7285e-05	0.00066824	0.000356777	4252	tags=40%, list=21%, signal=32%	SMPDL3A/DHX34/KHSRP/EDC3/NUDT19/LSM7/ZC3H18/PRKCA/PCID2/SMG9/TTC5/CNOT10/FASTKD2/ANGEL2/NT5C2/ZCCHC8/DFFA/DIS3/PDE4D/RNASEH2A/NT5M/EXOG/TRIM71/SMG7/EXOSC4/RNASEH2C/FASTK/PPP1R8/ENTPD6/ENTPD5/MAPK14/PDE12/EIF4A3/TRAF5/NBAS/NCBP1/GSPT1/SETMAR/THRAP3/GRSF1/CASC3/NT5C/AMPD3/GSK3A/ZC3H14/ALKBH5/SERBP1/YBX1/CNOT9/ROCK2/AGO1/HSPA1B/PATL1/PABPC1/METTL3/OGG1/DNA2/RBM38/ZC3HAV1/TRAF2/EXOSC10/PDE7A/DHX9/PYM…
GO:0009165	GO:0009165	nucleotide biosynthetic process	252	-0.466652	-1.4396	0.00230985	0.00948888	0.00506616	3885	tags=42%, list=19%, signal=34%	UQCC3/NDUFS2/HACD1/NDUFB11/TECR/AK3/PARP1/UCKL1/ACSL3/STOML2/UCK1/SDHC/NDUFB3/ATP5F1C/NDUFAB1/DHODH/ATP5MG/DLAT/APRT/SPHK2/PFAS/PARP16/PRPS2/NDUFA11/COASY/AMPD3/NDUFS1/SDHB/GCDH/PPCDC/AFMID/QPRT/ATP5MC2/PANK2/PRPSAP1/DLD/NDUFA10/ATPSCKMT/NDUFA6/ATP5PB/PRPSAP2/IMPDH1/FLAD1/ADK/NME6/DCTD/SLC35B2/SDHD/NDUFS6/ACSL5/NDUFS5/CTPS1/DUT/AK6/ACLY/SLC25A1/NDUFS3/NDUFA12/ATP5MF/NME4/ADA/ATP5PO/UPP1/GART/DCK/…
GO:0043488	GO:0043488	regulation of mRNA stability	154	-0.466737	-1.37173	0.0158369	0.0413479	0.0220758	3189	tags=34%, list=16%, signal=29%	MAPK14/PDE12/TRAF5/THRAP3/ZC3H14/ALKBH5/SERBP1/YBX1/CNOT9/ROCK2/PATL1/PABPC1/METTL3/RBM38/TRAF2/DHX9/IGF2BP3/CNOT3/HNRNPC/CNOT8/PABPC4/DCP2/TARDBP/CNOT11/NPM1/EXOSC5/ELAVL1/SYNCRIP/APEX1/HNRNPA0/MYD88/TBRG4/POLR2D/RBM10/FUS/ZFP36/HNRNPM/MOV10/HNRNPU/EXOSC3/DCPS/E2F1/MLH1/CARHSP1/EXOSC8/RIDA/ZFP36L1/EXOSC9/HNRNPD/EXOSC2/ZFP36L2/TRAF3IP2
GO:0046390	GO:0046390	ribose phosphate biosynthetic process	207	-0.470852	-1.42513	0.00620305	0.0206011	0.010999	3885	tags=45%, list=19%, signal=37%	UQCC3/NDUFS2/HACD1/NDUFB11/TECR/AK3/PARP1/UCKL1/ACSL3/STOML2/UCK1/SDHC/NDUFB3/ATP5F1C/NDUFAB1/DHODH/ATP5MG/DLAT/APRT/SPHK2/PFAS/PRPS2/NDUFA11/COASY/AMPD3/NDUFS1/SDHB/GCDH/PPCDC/ATP5MC2/PANK2/PRPSAP1/DLD/NDUFA10/ATPSCKMT/PYGL/NDUFA6/ATP5PB/PRPSAP2/IMPDH1/ADK/NME6/SLC35B2/SDHD/NDUFS6/ACSL5/NDUFS5/CTPS1/ACLY/SLC25A1/NDUFS3/NDUFA12/ATP5MF/NME4/ADA/ATP5PO/UPP1/GART/DCK/UMPS/ELOVL6/ATP5MC1/NDUFV1/NUDT2…
GO:0071478	GO:0071478	cellular response to radiation	162	-0.471111	-1.39119	0.0153876	0.0408603	0.0218155	3210	tags=39%, list=16%, signal=33%	N4BP1/TRIAP1/MAPK14/CRY1/TLK2/INTS7/GRK4/MAP3K20/FIGNL1/HUS1/PPID/RAD9A/CUL4A/POLK/SPIDR/BAK1/METTL3/CUL4B/CHEK2/SFRP2/OPN3/EEF1D/ECT2/NMT2/ZMPSTE24/RBX1/BLM/USP28/TMEM161A/NPM1/RAD1/ATF4/XRCC6/BRCC3/BABAM2/HSF1/DDB2/DNM2/HRAS/POLD1/RUVBL2/CDC25A/BARD1/BRCA1/XRCC5/KDM1A/POLD3/EIF2S1/MME/MGMT/RHNO1/TIMP1/BRCA2/RAD51/CHEK1/PCNA/SNAI2/RAD51AP1/PBK/MYC/SFRP1/NET1/AURKB
GO:0006401	GO:0006401	RNA catabolic process	271	-0.472069	-1.46792	0.000781223	0.00377484	0.00201541	4239	tags=41%, list=21%, signal=33%	DHX34/KHSRP/EDC3/LSM7/ZC3H18/PRKCA/PCID2/SMG9/TTC5/CNOT10/FASTKD2/ANGEL2/ZCCHC8/DIS3/RNASEH2A/TRIM71/SMG7/EXOSC4/RNASEH2C/FASTK/PPP1R8/MAPK14/PDE12/EIF4A3/TRAF5/NBAS/NCBP1/GSPT1/THRAP3/GRSF1/CASC3/ZC3H14/ALKBH5/SERBP1/YBX1/CNOT9/ROCK2/AGO1/HSPA1B/PATL1/PABPC1/METTL3/DNA2/RBM38/ZC3HAV1/TRAF2/EXOSC10/DHX9/PYM1/MTREX/IGF2BP3/CNOT3/HNRNPC/NAF1/RNPS1/ETF1/CNOT8/PABPC4/DCP2/TARDBP/CNOT11/NPM1/EXOSC5/RB…
GO:0034504	GO:0034504	protein localization to nucleus	283	-0.47287	-1.47459	0.000461964	0.00249842	0.00133392	4653	tags=45%, list=23%, signal=35%	BBS4/PRKCD/IPO7/RASSF5/AKT1/SIRT6/SUMO1/RPL11/KPNA3/CIZ1/ZPR1/ING1/PIN1/TP53/HYAL2/KAT7/ATP13A2/HSP90AB1/CARD10/TAF8/NUP98/CTDNEP1/PLRG1/NUTF2/TAF3/PAF1/PARP1/HDAC3/NXT2/SYNE1/NUP133/NUP85/PARK7/RANGRF/SMAD3/TNPO1/MEPCE/TNPO3/MAPK14/NOP53/SYK/CHP1/NUP155/UBR5/XPO1/DMAP1/IPO4/RRP7A/ARL2BP/MORC3/TOR1A/NUP214/LMNA/NF2/APOD/NUP35/RPF2/BAG3/YWHAE/GSK3B/NVL/DCLK2/IPO11/RAP1GDS1/NXT1/MCRS1/HCLS1/NUP107/…
GO:0009205	GO:0009205	purine ribonucleoside triphosphate metabolic process	207	-0.473159	-1.43211	0.00565412	0.0191558	0.0102274	3885	tags=38%, list=19%, signal=31%	UQCC3/NDUFS2/NDUFB11/AK3/ATP5IF1/PARP1/ADPGK/STOML2/PRKAG1/SDHC/HDAC4/NDUFB3/ATP5F1C/NDUFAB1/MYH6/ATP5MG/FIGNL1/CBFA2T3/SPHK2/NDUFA11/NDUFS1/SDHB/ATP5MC2/DHTKD1/HSPA1B/OPA1/NDUFA10/ATPSCKMT/NDUFA6/RHOA/ATP5PB/IMPDH1/TIGAR/NME6/SDHD/NDUFS6/NDUFS5/HIF1A/NDUFS3/NDUFA12/ATP5MF/NME4/GPI/ATP6V1B2/ATP5PO/MLST8/ATP5MC1/NDUFV1/NUDT2/PARG/HSPA8/NDUFA9/ATP5MC3/ATP5F1B/ATP5F1A/NUDT5/DNM1L/TPI1/GAPDH/PGM1/NDU…
GO:1901293	GO:1901293	nucleoside phosphate biosynthetic process	254	-0.473175	-1.45862	0.00140033	0.0061375	0.00327684	3410	tags=42%, list=17%, signal=35%	UQCC3/NDUFS2/HACD1/NDUFB11/TECR/AK3/PARP1/UCKL1/ACSL3/STOML2/UCK1/SDHC/NDUFB3/ATP5F1C/NDUFAB1/DHODH/ATP5MG/DLAT/APRT/SPHK2/PFAS/PARP16/PRPS2/NDUFA11/COASY/AMPD3/NDUFS1/SDHB/GCDH/PPCDC/AFMID/QPRT/ATP5MC2/PANK2/PRPSAP1/DLD/NDUFA10/ATPSCKMT/NDUFA6/ATP5PB/PRPSAP2/IMPDH1/FLAD1/ADK/NME6/DCTD/SLC35B2/SDHD/NDUFS6/ACSL5/NDUFS5/CTPS1/DUT/AK6/ACLY/SLC25A1/NDUFS3/NDUFA12/ATP5MF/NME4/ADA/ATP5PO/UPP1/GART/DCK/…
GO:0050684	GO:0050684	regulation of mRNA processing	132	-0.473317	-1.36299	0.0164316	0.0423913	0.0226329	3996	tags=49%, list=19%, signal=40%	PRPF19/SFSWAP/SAP18/NUP98/CDK11B/RBM4/SNRNP70/SLTM/RAVER2/PAF1/SNW1/CPSF6/SMU1/AHCYL1/IWS1/NCBP1/THRAP3/ZC3H14/PTCD2/RBFOX2/JMJD6/PUF60/VIRMA/RBM38/NCL/DHX9/TRA2B/NOVA2/CPSF7/RBM3/HNRNPA1/RNPS1/PRDX6/CDK9/U2AF2/RBM15B/HNRNPK/NUDT21/SRPK1/HNRNPA2B1/NPM1/RBM8A/MBNL2/KHDRBS1/CDC73/HSPA8/RAVER1/HSF1/SRSF7/RBM10/HNRNPU/BARD1/WDR77/LEO1/DAZAP1/RBM23/RBMX/PRMT5/C1QBP/ZFP36L1/SRSF3/CELF2/SRSF2/SF3B4/SNRPA
GO:0010212	GO:0010212	response to ionizing radiation	132	-0.473513	-1.36355	0.0164316	0.0423913	0.0226329	3676	tags=51%, list=18%, signal=42%	CASP3/GRB2/ERCC8/PTPRC/PARP1/BABAM1/TICRR/NUCKS1/MTA1/SOD2/MAPK14/TLK2/RNF168/INTS7/MEN1/MAP3K20/FIGNL1/HUS1/DCLRE1C/RAD9A/SPIDR/BAK1/RAD54L/CHEK2/INTS3/RFWD3/ALAD/SFRP2/EEF1D/TIGAR/XRCC4/ECT2/ZMPSTE24/PML/BLM/USP28/INIP/NHEJ1/RAD1/NABP2/XRCC6/TOPBP1/COP1/BCL2/MSH2/BRCC3/BABAM2/HSF1/DNM2/HRAS/XRCC2/ABRAXAS1/BARD1/BRCA1/XRCC5/KDM1A/MGMT/FANCD2/RHNO1/BRCA2/RAD51/SNAI2/RAD51AP1/MYC/SFRP1/NET1/CCND1
GO:0072331	GO:0072331	signal transduction by p53 class mediator	160	-0.474829	-1.39922	0.0138986	0.0378739	0.0202211	4567	tags=48%, list=22%, signal=38%	BOK/RPS7/AKT1/SIRT1/WWOX/RPL11/USP7/AEN/TP53/PHLDA3/RPS20/BAG6/RRN3/MAPKAPK5/RPL5/CASP2/PRMT6/CRADD/SNW1/PSMD10/RPS15/YJU2/TRIAP1/NOP53/MYBBP1A/NOP2/RPL37/USP10/NDRG1/RRP8/RNF34/CHEK2/RPF2/TP53RK/MLF1/PAK1IP1/RRS1/ZMPSTE24/TFAP4/PML/SETD9/HNRNPK/USP28/NPM1/HINT1/ARMC10/MIF/BCL2/MSH2/COPS3/SMYD2/SNAI1/TAF9B/HIC1/CDKN1B/TAF9/E2F1/KDM1A/ING2/PRMT5/FOXM1/DYRK2/ATAD5/MAP2K6/EIF5A/BRCA2/DDIT4/PMAIP1/AU…
GO:1903311	GO:1903311	regulation of mRNA metabolic process	278	-0.474853	-1.47696	0.000470424	0.00252105	0.001346	4245	tags=46%, list=21%, signal=37%	ZC3H3/DHX34/KHSRP/PRKCA/HNRNPL/PCID2/TTC5/CNOT10/FASTKD2/PRPF19/SFSWAP/SAP18/NUP98/ANGEL2/CDK11B/RBM4/SNRNP70/SLTM/DIS3/RAVER2/PAF1/SNW1/TRIM71/FASTK/CPSF6/MAPK14/PDE12/EIF4A3/SMU1/TRAF5/NBAS/AHCYL1/IWS1/NCBP1/THRAP3/CASC3/ZC3H14/PTCD2/ALKBH5/SERBP1/YBX1/RBFOX2/CNOT9/ROCK2/JMJD6/PATL1/PABPC1/PUF60/METTL3/VIRMA/RBM38/ZC3HAV1/TRAF2/NCL/DHX9/TRA2B/NOVA2/CPSF7/IGF2BP3/RBM3/HNRNPA1/CNOT3/HNRNPC/RNPS1/…
GO:0051258	GO:0051258	protein polymerization	256	-0.475239	-1.46495	0.000964021	0.00451024	0.00240804	3295	tags=33%, list=16%, signal=28%	KANK4/DIAPH2/MID1IP1/FES/WAS/MICALL2/FER/ADD2/CEP192/DBN1/PFN1/TWF1/HSPA1B/MSRB1/CLASP2/RHOA/TMOD2/RPS3/CAPZA1/HCLS1/MKKS/PFN2/CCL21/MSRB2/ARHGAP18/FGF13/CORO7/DLG1/NDE1/ARHGAP6/WASHC3/CKAP5/MZT1/HAX1/CYFIP1/AIF1/MLST8/DRG1/NDEL1/CENPJ/TWF2/CDC42EP4/SSH2/NCK2/TUBGCP3/NIN/HAUS2/FBXO5/PAK1/STMN1/CORO1A/TBCD/NEDD1/WASF1/DNM1L/MAPRE1/CDKN1B/PSRC1/DIAPH3/CDK5RAP2/ARHGAP28/CDC42EP2/ARL2/HSP90AA1/FKBP4/…
GO:0009199	GO:0009199	ribonucleoside triphosphate metabolic process	214	-0.479706	-1.45953	0.00390838	0.0143105	0.00764044	3885	tags=39%, list=19%, signal=32%	UQCC3/NDUFS2/NDUFB11/AK3/ATP5IF1/PARP1/UCKL1/ADPGK/STOML2/PRKAG1/UCK1/SDHC/HDAC4/NDUFB3/ATP5F1C/NDUFAB1/MYH6/ATP5MG/FIGNL1/CBFA2T3/SPHK2/NDUFA11/NDUFS1/SDHB/ATP5MC2/DHTKD1/HSPA1B/OPA1/NDUFA10/ATPSCKMT/NDUFA6/RHOA/ATP5PB/IMPDH1/TIGAR/NME6/SDHD/NDUFS6/NDUFS5/HIF1A/CTPS1/NDUFS3/NDUFA12/ATP5MF/NME4/GPI/ATP6V1B2/ATP5PO/MLST8/ATP5MC1/NDUFV1/NUDT2/PARG/HSPA8/NDUFA9/ATP5MC3/ATP5F1B/ATP5F1A/NUDT5/DNM1L/TP…
GO:0010821	GO:0010821	regulation of mitochondrion organization	141	-0.480358	-1.39302	0.0182141	0.046381	0.024763	4218	tags=43%, list=21%, signal=35%	TP53/HUWE1/DDHD2/ATP13A2/MYO19/PRMT6/OMA1/INF2/ATP5IF1/GHITM/PSMD10/PLAUR/PLSCR3/GOLPH3/PARK7/STOML2/HTRA2/TRIAP1/ZNF205/FBXO7/MUL1/PRELID1/SLC25A6/GSK3A/BNIP3/VPS35/BAK1/OPA1/PISD/LMNA/ACAA2/GSK3B/RAP1GDS1/MFF/SSBP1/TIGAR/PARL/FBXW7/PDCD5/HIF1A/HAX1/SLC25A5/VAT1/ENDOG/BIK/SLC25A4/VDAC1/CIDEB/ZDHHC6/DNM1L/MTCH2/HSPA1A/PPIF/ARRB2/PMAIP1/AURKA/FXN/TSPO/PDE2A/BID/MLLT11
GO:0006913	GO:0006913	nucleocytoplasmic transport	305	-0.480391	-1.50804	0.000227276	0.00144341	0.000770642	3602	tags=41%, list=18%, signal=34%	NUP43/HDAC3/NXT2/SETD2/RPS15/SMG7/NUP133/RAPGEF3/NUP85/PARK7/RANGRF/SMAD3/PRKAG1/TNPO1/CPSF6/MDN1/TNPO3/MAPK14/EIF4A3/FBXO22/SYK/AHCYL1/IWS1/NCBP1/CHP1/NUP155/UBR5/CASC3/SEH1L/XPO1/CHTOP/DMAP1/ALKBH5/IPO4/ABCE1/NUP205/CCHCR1/STRADB/EMD/NUP214/LMNA/APOD/NUP35/HSPA9/BAG3/YWHAE/GSK3B/DUSP16/POLDIP3/IPO11/DHX9/NXT1/LZTS2/THOC3/HCLS1/NUP107/ECT2/RRS1/AHCTF1/HNRNPA1/SNUPN/RANBP6/PML/NXF1/RBM15B/NUP88/R…
GO:0051169	GO:0051169	nuclear transport	305	-0.480391	-1.50804	0.000227276	0.00144341	0.000770642	3602	tags=41%, list=18%, signal=34%	NUP43/HDAC3/NXT2/SETD2/RPS15/SMG7/NUP133/RAPGEF3/NUP85/PARK7/RANGRF/SMAD3/PRKAG1/TNPO1/CPSF6/MDN1/TNPO3/MAPK14/EIF4A3/FBXO22/SYK/AHCYL1/IWS1/NCBP1/CHP1/NUP155/UBR5/CASC3/SEH1L/XPO1/CHTOP/DMAP1/ALKBH5/IPO4/ABCE1/NUP205/CCHCR1/STRADB/EMD/NUP214/LMNA/APOD/NUP35/HSPA9/BAG3/YWHAE/GSK3B/DUSP16/POLDIP3/IPO11/DHX9/NXT1/LZTS2/THOC3/HCLS1/NUP107/ECT2/RRS1/AHCTF1/HNRNPA1/SNUPN/RANBP6/PML/NXF1/RBM15B/NUP88/R…
GO:0070507	GO:0070507	regulation of microtubule cytoskeleton organization	146	-0.481466	-1.4063	0.0104323	0.0313768	0.0167522	3469	tags=38%, list=17%, signal=32%	APC/DCTN1/RANGRF/SPAST/MID1IP1/FES/BICD2/CHMP7/BORA/CDK2AP2/MARK2/HSPA1B/CHMP6/GPSM2/CLASP2/RHOA/GSK3B/RPS3/KATNB1/RASSF1/FGF13/CKAP5/DRG1/STIL/CENPJ/CEP70/RAE1/SKA1/SASS6/KIF18A/PAK1/STMN1/MAP1S/TBCD/MAPRE1/SPAG5/CDKN1B/PSRC1/HNRNPU/CDK5RAP2/KIF15/GNAI1/SKA3/SKA2/ARL2/NUP62/FKBP4/DIXDC1/HSPA1A/CKAP2/NAV3/PLK1/TACC3/TPX2/MAP1B
GO:0031396	GO:0031396	regulation of protein ubiquitination	200	-0.481692	-1.4518	0.00251395	0.0100737	0.00537837	4566	tags=44%, list=22%, signal=35%	RASSF5/RPS7/IVNS1ABP/AKT1/SPRY2/RPL11/BMI1/PRMT3/PIN1/HUWE1/BIRC7/RPS20/COMMD1/HSP90AB1/FZR1/RPL5/UBE2L3/DCUN1D4/PSMD10/HDAC3/RPS15/PARK7/MTA1/N4BP1/SPRTN/BTRC/CRY1/CHP1/UBR5/FANCM/UBXN2A/GSK3A/RPL37/CUL3/RNF40/HSPA1B/MASTL/PPIA/GTPBP4/RPS2/RPS3/LAPTM5/PLAA/UBQLN1/FBXW7/DCUN1D5/RBX1/U2AF2/UBE2V2/UBE2D1/GLMN/UBE2V1/NDFIP2/NPM1/PINX1/ANGPT1/PELI1/DNAJA1/UBE2N/SIAH2/TBC1D7/SKP2/FBXO5/BUB1B/ATG5/NMI/…
GO:0061013	GO:0061013	regulation of mRNA catabolic process	166	-0.482329	-1.42806	0.0117406	0.0343478	0.0183384	3189	tags=42%, list=16%, signal=36%	DHX34/KHSRP/PRKCA/PCID2/TTC5/CNOT10/FASTKD2/ANGEL2/DIS3/TRIM71/FASTK/MAPK14/PDE12/EIF4A3/TRAF5/NBAS/THRAP3/CASC3/ZC3H14/ALKBH5/SERBP1/YBX1/CNOT9/ROCK2/PATL1/PABPC1/METTL3/RBM38/ZC3HAV1/TRAF2/DHX9/IGF2BP3/CNOT3/HNRNPC/CNOT8/PABPC4/DCP2/TARDBP/CNOT11/NPM1/EXOSC5/RBM8A/ELAVL1/SYNCRIP/APEX1/HNRNPA0/MYD88/TBRG4/POLR2D/RBM10/FUS/ZFP36/PRR5L/HNRNPM/MOV10/HNRNPU/EXOSC3/DCPS/E2F1/MLH1/CARHSP1/EXOSC8/RIDA/…
GO:0009144	GO:0009144	purine nucleoside triphosphate metabolic process	212	-0.4828	-1.46716	0.00251884	0.0100737	0.00537837	3441	tags=39%, list=17%, signal=33%	UQCC3/NDUFS2/NDUFB11/AK3/ATP5IF1/PARP1/ADPGK/STOML2/PRKAG1/SDHC/HDAC4/NDUFB3/ATP5F1C/NDUFAB1/MYH6/ATP5MG/FIGNL1/CBFA2T3/SPHK2/NDUFA11/NDUFS1/SDHB/ATP5MC2/DHTKD1/HSPA1B/OPA1/NDUFA10/ATPSCKMT/NDUFA6/RHOA/ATP5PB/IMPDH1/TIGAR/ADK/NME6/SDHD/NDUFS6/NDUFS5/HIF1A/NDUFS3/NDUFA12/ATP5MF/NME4/ADA/GPI/ATP6V1B2/ATP5PO/MLST8/ATP5MC1/NDUFV1/NUDT2/PARG/HSPA8/NDUFA9/ATP5MC3/ATP5F1B/ATP5F1A/NUDT5/DNM1L/TPI1/GAPDH/…
GO:0046034	GO:0046034	ATP metabolic process	183	-0.483524	-1.43844	0.003258	0.0123115	0.00657316	3441	tags=38%, list=17%, signal=32%	UQCC3/NDUFS2/NDUFB11/ATP5IF1/PARP1/ADPGK/STOML2/PRKAG1/SDHC/HDAC4/NDUFB3/ATP5F1C/NDUFAB1/MYH6/ATP5MG/FIGNL1/CBFA2T3/SPHK2/NDUFA11/NDUFS1/SDHB/ATP5MC2/DHTKD1/HSPA1B/NDUFA10/ATPSCKMT/NDUFA6/ATP5PB/TIGAR/SDHD/NDUFS6/NDUFS5/HIF1A/NDUFS3/NDUFA12/ATP5MF/GPI/ATP6V1B2/ATP5PO/MLST8/ATP5MC1/NDUFV1/NUDT2/PARG/HSPA8/NDUFA9/ATP5MC3/ATP5F1B/ATP5F1A/NUDT5/DNM1L/TPI1/GAPDH/PGM1/NDUFV3/PRKAG2/PGAM1/ARL2/AK1/TMSB4…
GO:0032984	GO:0032984	protein-containing complex disassembly	225	-0.487605	-1.48816	0.000766228	0.00374848	0.00200133	3672	tags=36%, list=18%, signal=30%	KIF18B/SET/CAPZB/MICAL1/APC/PLEK/SCAF4/SPAST/TFIP11/PIK3CA/MID1IP1/CFL1/CLN3/ADD2/SH3BP1/GSPT1/CHMP7/KLC1/JMJD4/DHX8/ABCE1/DNAJC17/TWF1/BNIP3/SMARCD2/CHMP6/CLASP2/SMARCA4/GSK3B/EIF5AL1/TMOD2/SMARCC1/PYM1/CAPZA1/SMARCB1/KATNB1/VPS4A/UBQLN1/NSF/ZMPSTE24/SUPT16H/ETF1/FGF13/SMARCD1/OGFOD1/MRPL58/GLE1/CKAP5/VPS16/KIF19/LIX1L/CFL2/SNAP29/HSPA8/TWF2/KIF18A/SSRP1/STMN1/ATG5/MAP1S/GRWD1/CALCOCO2/SMARCE1/K…
GO:0015980	GO:0015980	energy derivation by oxidation of organic compounds	286	-0.488723	-1.52583	0.000175448	0.0012073	0.000644585	5169	tags=52%, list=25%, signal=39%	PFKM/COX5B/NDUFS7/AKT2/DNAJC30/SLC25A12/MTFR1L/ATP5PF/PDHB/SDHAF4/UGP2/COX10/TRAP1/PER2/COX7A2L/NDUFV2/SLC25A25/NDUFS8/ETFRF1/IDH3A/AKT1/UQCRQ/NDUFB6/STK40/AFG1L/MTLN/TP53/IDH3B/SDHA/ETFB/SLC25A51/UQCRC2/UQCC3/NDUFS2/NDUFB11/PYGB/GHITM/PHKG2/ACADM/PARK7/STOML2/SOD2/DNAJC15/UQCRB/SDHC/PIK3CA/KHK/PDE12/NDUFB3/NOP53/ATP5F1C/NDUFAB1/SLC25A14/ATP5MG/COX4I1/DLAT/ACO2/UQCRFS1/CBFA2T3/MDH1/NDUFA11/COX8A/…
GO:0006402	GO:0006402	mRNA catabolic process	222	-0.489113	-1.48754	0.0013317	0.00591175	0.00315631	4239	tags=42%, list=21%, signal=34%	DHX34/KHSRP/EDC3/LSM7/PRKCA/PCID2/SMG9/TTC5/CNOT10/FASTKD2/ANGEL2/DIS3/TRIM71/SMG7/EXOSC4/FASTK/MAPK14/PDE12/EIF4A3/TRAF5/NBAS/NCBP1/GSPT1/THRAP3/CASC3/ZC3H14/ALKBH5/SERBP1/YBX1/CNOT9/ROCK2/AGO1/HSPA1B/PATL1/PABPC1/METTL3/RBM38/ZC3HAV1/TRAF2/EXOSC10/DHX9/PYM1/IGF2BP3/CNOT3/HNRNPC/RNPS1/ETF1/CNOT8/PABPC4/DCP2/TARDBP/CNOT11/NPM1/EXOSC5/RBM8A/EIF3E/ELAVL1/SYNCRIP/LSM5/APEX1/LSM2/LSM6/HNRNPA0/MYD88/T…
GO:0031023	GO:0031023	microtubule organizing center organization	142	-0.492347	-1.4316	0.00856697	0.0268629	0.0143422	3430	tags=40%, list=17%, signal=34%	DCTN1/CCDC61/TRIM37/GEN1/HAUS5/XRCC3/FES/HAUS3/CEP192/XPO1/CEP250/CEP152/ROCK2/USP33/CEP63/CNTLN/CLASP2/CEP44/ATF5/HAUS4/CDK2/NAT10/NDE1/PLK4/HAUS8/NPM1/CKAP5/NUBP1/FBXW5/HAUS7/NDEL1/STIL/CENPJ/NEK2/SAC3D1/NIN/SASS6/HAUS2/RBM14/CCNF/XRCC2/CDK5RAP2/BRCA1/ARL2/NUP62/HAUS6/RANBP1/KIF11/BRCA2/HAUS1/AURKA/SGO1/CHEK1/NDC80/PLK1/CDK1/PCLAF
GO:0006091	GO:0006091	generation of precursor metabolites and energy	437	-0.492678	-1.58698	3.70735e-06	4.37096e-05	2.33368e-05	3507	tags=36%, list=17%, signal=31%	AACS/COA8/ADPGK/ACADM/PARK7/STOML2/PRKAG1/SOD2/DNAJC15/UQCRB/SDHC/HDAC4/PIK3CA/KHK/PDE12/NDUFB3/NOP53/ATP5F1C/NDUFAB1/SLC25A14/ATP5MG/COX4I1/DLAT/ACO2/ACSS3/UQCRFS1/CBFA2T3/SPHK2/PRPS2/MDH1/CIAPIN1/NDUFA11/COX8A/PRELID1/MYBBP1A/GSK3A/IDH3G/NDUFS1/SDHB/EPM2AIP1/HSD17B6/AKR7A2/PGD/GYG1/NIPSNAP2/MTFR1/PHKB/BNIP3/UQCR10/DHTKD1/PANK2/SLC25A22/FDX2/DLD/NDUFA10/ATPSCKMT/PYGL/SCO2/NDUFA6/RHOA/GSK3B/ATP5P…
GO:0000956	GO:0000956	nuclear-transcribed mRNA catabolic process	120	-0.493584	-1.40308	0.0196187	0.0494242	0.0263878	4239	tags=42%, list=21%, signal=34%	DHX34/EDC3/LSM7/SMG9/CNOT10/DIS3/SMG7/EXOSC4/PDE12/EIF4A3/NBAS/NCBP1/GSPT1/THRAP3/CASC3/YBX1/CNOT9/AGO1/PATL1/PABPC1/EXOSC10/DHX9/PYM1/CNOT3/RNPS1/ETF1/CNOT8/DCP2/CNOT11/EXOSC5/RBM8A/EIF3E/SYNCRIP/POLR2D/ZFP36/PELO/HNRNPU/EXOSC3/DCPS/PNRC2/LSM4/MLH1/EXOSC8/ZFP36L1/MAGOHB/EXOSC9/HNRNPD/HNRNPAB/EXOSC2/MRTO4/ZFP36L2
GO:0006839	GO:0006839	mitochondrial transport	177	-0.493743	-1.4671	0.00261066	0.0103985	0.00555183	4335	tags=45%, list=21%, signal=36%	RTL10/TOMM40L/TIMM13/TP53/HUWE1/ABLIM3/SLC25A10/MTERF4/UBE2L3/ATP5IF1/DNAJC19/SAMM50/MIPEP/IMMP1L/ARIH2/DNAJC15/TIMM17A/HTRA2/SLC25A14/HEBP2/MICALL2/ZNF205/FBXO7/MUL1/SLC25A6/BLOC1S2/GSK3A/TIMM29/BNIP3/VPS35/BAK1/TOMM70/MFN2/ACAA2/BAG3/GSK3B/MFF/AGK/TIMM10B/TIMM44/RHOU/ATG13/TOMM34/PARL/FBXW7/SLC25A24/UBE2D3/TIMM21/TIMM23/PDCD5/TIMM22/MAIP1/HAX1/TMEM14C/SLC25A5/PMPCA/BCL2/BCS1L/CNP/TIMM8A/AIFM1/M…
GO:0009411	GO:0009411	response to UV	137	-0.495064	-1.43041	0.0109701	0.0327437	0.017482	3715	tags=39%, list=18%, signal=32%	CASP7/CASP3/ERCC8/IMPACT/PARP1/N4BP1/SPRTN/TRIAP1/MAP3K4/MEN1/HUS1/PPID/CUL4A/UBE2A/POLK/BAK1/METTL3/CUL4B/HMGN1/OPN3/RBX1/PML/RELA/USP28/TMEM161A/NPM1/ATF4/BCL2/MSH2/DDB2/POLD1/RUVBL2/MSH6/CDC25A/DTL/KDM1A/POLD3/EIF2S1/MME/RHNO1/TIMP1/TIPIN/CCAR2/BRCA2/CHEK1/USP1/PCNA/FEN1/PBK/MYC/AURKB/PCLAF/CCND1
GO:0070646	GO:0070646	protein modification by small protein removal	150	-0.495797	-1.45032	0.00624054	0.0206674	0.0110344	5747	tags=50%, list=28%, signal=36%	USP38/TADA1/USP4/YOD1/USP20/USP9X/STAMBPL1/USP36/ENY2/UIMC1/SENP8/USP37/SENP2/USP42/UBXN1/STAMBP/USP18/SUPT20H/ASXL1/WDR48/COPS8/ATXN3/COPS5/TNIP1/USP45/USP7/JOSD1/OTUD6B/SPATA2/COPS7B/TAF6L/BABAM1/SGF29/SENP1/PARK7/USP13/DESI2/NOP53/OTULIN/TAF2/COPS4/SF3B3/SUPT3H/ITCH/SART3/ABRAXAS2/USP14/USP10/TOR1A/USP33/TAF6/TAF5/EIF3F/JOSD2/COPS2/USP28/PSMD14/HINT1/USP5/BRCC3/BABAM2/MINDY2/COPS3/USP3/ABRAXAS…
GO:0006997	GO:0006997	nucleus organization	124	-0.500751	-1.42763	0.00980629	0.0301084	0.016075	3557	tags=52%, list=17%, signal=43%	RPS19/SMARCA5/KDM3A/SIRT1/SUMO1/BANF1/ZPR1/NEMP1/PRKCA/RRN3/NUP98/CTDNEP1/SYNE1/NUP133/MFSD14A/DCTN1/RTN4/SPAST/NUP155/CHMP7/LPIN1/UBXN2A/SEH1L/SERBP1/NUP205/TOR1A/EMD/RRP8/LMNA/CHMP6/SUV39H1/WDR73/NUP35/VPS4A/NUP107/ZMPSTE24/AHCTF1/PML/DDX11/SRPK1/TARDBP/GOLM1/NDC1/FAM118B/NDEL1/UBE2I/ANKLE2/EMG1/NUP93/TBPL1/REEP4/WRAP53/LMNB2/NOLC1/BIN1/NUP54/VRK1/RCC1/HMGB2/CHEK1/NEK6/PLK1/LMNB1/CDK1
GO:0009141	GO:0009141	nucleoside triphosphate metabolic process	231	-0.502669	-1.53653	0.000467421	0.00251639	0.00134351	3885	tags=39%, list=19%, signal=32%	UQCC3/NDUFS2/NDUFB11/AK3/ATP5IF1/PARP1/UCKL1/ADPGK/STOML2/PRKAG1/UCK1/SDHC/HDAC4/NDUFB3/ATP5F1C/NDUFAB1/MYH6/ATP5MG/FIGNL1/CBFA2T3/SPHK2/NDUFA11/NDUFS1/SDHB/ATP5MC2/DHTKD1/HSPA1B/OPA1/NDUFA10/ATPSCKMT/NDUFA6/RHOA/ATP5PB/IMPDH1/TIGAR/ADK/NME6/SDHD/NDUFS6/NDUFS5/HIF1A/CTPS1/DUT/NDUFS3/NDUFA12/ATP5MF/NME4/ADA/GPI/ATP6V1B2/ATP5PO/DCTPP1/MLST8/ATP5MC1/NDUFV1/NUDT2/PARG/HSPA8/NDUFA9/ATP5MC3/ATP5F1B/ATP…
GO:0043244	GO:0043244	regulation of protein-containing complex disassembly	117	-0.502794	-1.42734	0.0135904	0.0373497	0.0199412	3469	tags=34%, list=17%, signal=29%	CAPZB/APC/PLEK/SCAF4/SPAST/PIK3CA/MID1IP1/CLN3/ADD2/SH3BP1/GSPT1/JMJD4/TWF1/BNIP3/CLASP2/EIF5AL1/TMOD2/CAPZA1/KATNB1/ZMPSTE24/ETF1/FGF13/OGFOD1/GLE1/CFL2/TWF2/ATG5/MAP1S/CALCOCO2/EIF5A/GSN/CKAP2/DMTN/SVIL/NAV3/ASPH/NES/ADD3/TPX2/MAP1B
GO:0090305	GO:0090305	nucleic acid phosphodiester bond hydrolysis	228	-0.503223	-1.53838	0.000392779	0.00219472	0.00117177	3876	tags=43%, list=19%, signal=36%	POLE/UTP23/ANGEL2/DDX1/TSEN2/REXO1/DIS3/RNASEH2A/EXOG/POLG/KRI1/UTP20/EXOSC4/FIP1L1/EME1/ENPP2/PPP1R8/N4BP1/GEN1/CPSF6/RNASE4/PDE12/REXO5/TATDN3/USB1/NCBP1/TSEN34/RBBP8/SETMAR/POP5/FANCM/DCLRE1C/CPSF2/ENDOD1/TDP2/RAD9A/PCF11/ERI3/TBL3/DCLRE1B/RPP25/OGG1/DNA2/ERI1/CSTF3/EXOSC10/DNASE1L3/N4BP2/MRPL44/CPSF7/RRS1/NOB1/CNOT8/INTS11/NUDT21/MUS81/DCP2/LACTB2/EXO1/NHP2/TDP1/EXOSC5/G3BP1/CSTF2/RAD1/RPP40/…
GO:0006413	GO:0006413	translational initiation	115	-0.506154	-1.43172	0.0117992	0.0344337	0.0183843	5397	tags=54%, list=26%, signal=40%	RPL13A/EIF3K/CSDE1/EIF2B1/EIF2AK1/NCBP2/DHX29/CDC123/LTO1/COPS5/EIF2S2/EIF3G/RPS6KB1/RPS17/EIF3M/EIF3B/BANK1/CCL5/EIF5/EIF4G2/RBM4/DDX1/EIF4EBP2/PPP1R15A/IMPACT/EIF3H/EIF4G3/DHX33/RPS5/NCBP1/EIF4B/EIF2B2/EIF1AX/EIF3I/ABCE1/EIF4H/EIF2B5/METTL3/EIF2D/EIF4E/RPS3/EIF4A1/BZW1/EIF3F/RPS6KB2/MTIF2/SH3BGRL/NPM1/EIF3D/GLE1/ATF4/EIF3E/MTIF3/EIF2B3/SLBP/KHDRBS1/EIF2B4/NCK2/EIF3L/POLR2D/EIF2S1/BZW2
GO:0015931	GO:0015931	nucleobase-containing compound transport	206	-0.506432	-1.53245	0.000495229	0.00260658	0.00139167	3602	tags=41%, list=18%, signal=34%	NUP43/NXT2/SETD2/SMG7/NUP133/NUP85/CPSF6/EIF4A3/IWS1/NCBP1/SLC35B4/NUP155/BICD2/CASC3/PEG10/SLC25A6/SEH1L/XPO1/CHTOP/ALKBH5/YBX1/NUP205/SLC25A19/SLC29A3/LRRC8C/NUP214/NUP35/POLDIP3/SLC25A17/EIF5AL1/DHX9/NXT1/THOC3/NUP107/IGF2BP3/SLC35B2/AHCTF1/SLC25A24/HNRNPA1/SNUPN/NXF1/RBM15B/RTRAF/NUP88/HNRNPA2B1/MRPL18/NPM1/NDC1/GLE1/CKAP5/RBM8A/SLC25A5/SLC19A1/SLC29A1/SRSF1/SLBP/KHDRBS1/DDX19B/RAE1/HSF1/SRSF…
GO:0007006	GO:0007006	mitochondrial membrane organization	109	-0.50706	-1.43064	0.0121827	0.0352045	0.0187959	4822	tags=52%, list=23%, signal=40%	TIMM9/MAPK8/RHOT1/CHCHD6/BOK/CHCHD3/RTL10/TIMM13/TP53/UQCC3/OMA1/DNAJC11/ATP5IF1/GHITM/SAMM50/TMEM11/HEBP2/ZNF205/MUL1/SLC25A6/BLOC1S2/GSK3A/TIMM29/BNIP3/BAK1/OPA1/TOMM70/MFN2/ACAA2/HSPA9/GSK3B/APOO/AGK/TIMM10B/PDCD5/TIMM22/MAIP1/SLC25A5/BCL2/BCS1L/CNP/TIMM8A/MTX1/TOMM40/SLC25A4/TIMM50/HSPA4/MTX2/TIMM10/TOMM5/HSP90AA1/HSPA1A/PPIF/CALM3/PMAIP1/IMMT/BID
GO:0051168	GO:0051168	nuclear export	159	-0.507515	-1.49535	0.00343023	0.0127982	0.00683304	3570	tags=44%, list=17%, signal=37%	SETD2/RPS15/SMG7/NUP133/RAPGEF3/NUP85/PARK7/CPSF6/MDN1/EIF4A3/AHCYL1/IWS1/NCBP1/CHP1/NUP155/CASC3/XPO1/CHTOP/ALKBH5/ABCE1/CCHCR1/STRADB/EMD/NUP214/HSPA9/BAG3/YWHAE/GSK3B/DUSP16/POLDIP3/DHX9/NXT1/LZTS2/THOC3/NUP107/RRS1/HNRNPA1/NXF1/RBM15B/NUP88/RANBP3/HNRNPA2B1/NPM1/GLE1/RBM8A/UBE2I/KHDRBS1/CTDSPL2/RANGAP1/DDX19B/RAE1/THOC1/TXN/THOC5/RITA1/POLR2D/DDX39B/NUP93/THOC7/THOC6/SARNP/BARD1/NUP62/MAGOHB/…
GO:0072655	GO:0072655	establishment of protein localization to mitochondrion	120	-0.509069	-1.4471	0.0113595	0.0334821	0.0178762	4310	tags=50%, list=21%, signal=40%	TOMM40L/TIMM13/HUWE1/ABLIM3/MTERF4/UBE2L3/ATP5IF1/DNAJC19/SAMM50/MIPEP/IMMP1L/ARIH2/DNAJC15/TIMM17A/HTRA2/MICALL2/FBXO7/GSK3A/TIMM29/TOMM70/MFN2/BAG3/MFF/AGK/TIMM10B/TIMM44/RHOU/ATG13/TOMM34/PARL/FBXW7/UBE2D3/TIMM21/TIMM23/PDCD5/DDIT3/TIMM22/MAIP1/HAX1/DNAJA1/PMPCA/BCS1L/TIMM8A/AIFM1/MTX1/GRPEL1/TOMM40/TIMM50/RAC2/HSPA4/CHCHD4/MTX2/TIMM10/TOMM5/HSP90AA1/SAE1/CALM3/HSPD1/TSPO/BID
GO:0070585	GO:0070585	protein localization to mitochondrion	123	-0.51013	-1.45457	0.0114211	0.0335797	0.0179284	4310	tags=50%, list=21%, signal=40%	TOMM40L/TIMM13/HUWE1/ABLIM3/MTERF4/UBE2L3/ATP5IF1/DNAJC19/SAMM50/MIPEP/IMMP1L/ARIH2/DNAJC15/TIMM17A/HTRA2/MICALL2/FBXO7/GSK3A/TIMM29/TOMM70/MFN2/BAG3/MFF/AGK/TIMM10B/TIMM44/RHOU/ATG13/TOMM34/PARL/FBXW7/UBE2D3/TIMM21/TIMM23/PDCD5/DDIT3/TIMM22/MAIP1/HAX1/DNAJA1/PMPCA/BCS1L/TIMM8A/AIFM1/MTX1/GRPEL1/TOMM40/TIMM50/RAC2/HSPA4/CHCHD4/DNM1L/MTX2/MTCH2/TIMM10/TOMM5/HSP90AA1/SAE1/CALM3/HSPD1/TSPO/BID
GO:0007098	GO:0007098	centrosome cycle	129	-0.510251	-1.46928	0.00461524	0.0162429	0.00867216	3269	tags=42%, list=16%, signal=35%	TRIM37/GEN1/HAUS5/XRCC3/FES/HAUS3/CEP192/XPO1/CEP250/CEP152/ROCK2/USP33/CEP63/CNTLN/CEP44/ATF5/HAUS4/CDK2/NAT10/NDE1/PLK4/HAUS8/NPM1/CKAP5/NUBP1/FBXW5/HAUS7/NDEL1/STIL/CENPJ/NEK2/SAC3D1/NIN/SASS6/HAUS2/RBM14/CCNF/XRCC2/CDK5RAP2/BRCA1/ARL2/NUP62/HAUS6/RANBP1/KIF11/BRCA2/HAUS1/AURKA/SGO1/CHEK1/NDC80/PLK1/CDK1/PCLAF
GO:0140694	GO:0140694	non-membrane-bounded organelle assembly	353	-0.513023	-1.62857	2.10846e-06	2.67244e-05	1.42683e-05	3269	tags=40%, list=16%, signal=34%	TRIM37/HAUS5/MDN1/NOP53/DHX30/NIP7/MYH6/RPLP0/RPSA/RPS5/HAUS3/BSCL2/CEP192/CHMP7/KNTC1/NOP2/CEP152/ABRAXAS2/RRP7A/RPL10/HSPA1B/PATL1/UBAP2L/CEP63/PISD/CHMP6/STYXL1/CDS2/CHEK2/GPSM2/CLASP2/CENPC/RHOA/RPF2/MIS12/CEP44/HAUS4/TMOD2/SH3PXD2B/INCENP/RPS3/LZTS2/LCP1/CDK2/PPAN/ERAL1/POLDIP2/SMC3/NLE1/RRS1/MPV17L2/PIBF1/OGFOD1/PLK4/HAUS8/NPM1/MEF2A/G3BP1/MZT1/MRPS11/MRPS7/HAUS7/DRG1/CFL2/SQLE/BRIX1/MRM2/S…
GO:0008380	GO:0008380	RNA splicing	416	-0.513916	-1.64758	1.83654e-07	3.38326e-06	1.80634e-06	4405	tags=50%, list=21%, signal=40%	LSM8/HNRNPH1/RRAGC/ZPR1/HOXB-AS3/GEMIN8/SFPQ/KHSRP/LSM7/SMN1/HNRNPL/PRKRIP1/C9orf78/GEMIN4/DHX35/PRPF19/TAF6L/DHX38/SFSWAP/SAP18/NUP98/LUC7L/CWC15/RBM4/DDX1/SNRNP70/STRAP/ZCCHC8/TSEN2/PLRG1/RAVER2/SNW1/DDX20/SGF29/YJU2/CDK12/FASTK/PPP1R8/RBM19/SRSF8/RTCB/TFIP11/FAM50A/METTL4/EIF4A3/PRPF38A/SMU1/CWF19L1/AAR2/USB1/IWS1/NCBP1/SNRNP35/TSEN34/THRAP3/SF3B3/GRSF1/CASC3/CLASRP/GEMIN7/GEMIN6/TGS1/SUPT3H/P…
GO:0016579	GO:0016579	protein deubiquitination	132	-0.51395	-1.48	0.00355562	0.0131826	0.00703827	5747	tags=50%, list=28%, signal=36%	USP38/TADA1/USP4/YOD1/USP20/USP9X/STAMBPL1/USP36/ENY2/UIMC1/SENP8/USP37/USP42/UBXN1/STAMBP/USP18/SUPT20H/ASXL1/WDR48/ATXN3/COPS5/TNIP1/USP45/USP7/JOSD1/OTUD6B/SPATA2/TAF6L/BABAM1/SGF29/PARK7/USP13/DESI2/NOP53/OTULIN/TAF2/SF3B3/SUPT3H/ITCH/SART3/ABRAXAS2/USP14/USP10/USP33/TAF6/TAF5/EIF3F/JOSD2/USP28/PSMD14/USP5/BRCC3/BABAM2/MINDY2/USP3/ABRAXAS1/SHMT2/TAF12/BARD1/TAF9/BRCA1/USP39/UCHL3/UCHL5/USP1/C…
GO:0009132	GO:0009132	nucleoside diphosphate metabolic process	117	-0.51507	-1.46219	0.00801184	0.0256684	0.0137045	2082	tags=29%, list=10%, signal=26%	ADPGK/PRKAG1/ENTPD6/HDAC4/ENTPD5/DHODH/CBFA2T3/DHTKD1/TIGAR/NME6/HIF1A/DLG1/NME4/GPI/MLST8/UMPS/NUDT5/TPI1/GAPDH/PGM1/PRKAG2/PGAM1/ARL2/RRM1/AK1/DTYMK/PKM/DDIT4/NME1/ENO1/RRM2/NT5E/LDHA/MPP1
GO:0090501	GO:0090501	RNA phosphodiester bond hydrolysis	144	-0.515534	-1.50192	0.00278639	0.0107358	0.00573189	4158	tags=46%, list=20%, signal=37%	ABT1/NOL9/RPP38/UTP23/ANGEL2/TSEN2/DIS3/RNASEH2A/EXOG/KRI1/UTP20/EXOSC4/FIP1L1/PPP1R8/N4BP1/CPSF6/RNASE4/PDE12/USB1/NCBP1/TSEN34/POP5/CPSF2/PCF11/ERI3/TBL3/RPP25/ERI1/CSTF3/EXOSC10/CPSF7/RRS1/NOB1/CNOT8/INTS11/NUDT21/DCP2/LACTB2/EXO1/NHP2/EXOSC5/CSTF2/RPP40/TUT1/ELAC2/APEX1/PRORP/RNASET2/CPSF3/ENDOG/TOE1/TSR1/EXOSC3/DCPS/CPSF4/POP4/POP7/EXOSC8/RIDA/POLR3K/RPP30/NOP14/EXOSC9/EXOSC2/BOP1/FEN1
GO:0006397	GO:0006397	mRNA processing	448	-0.521038	-1.68183	1.21155e-08	3.2464e-07	1.73327e-07	4316	tags=50%, list=21%, signal=41%	LSM8/HNRNPH1/ZPR1/HOXB-AS3/GEMIN8/SFPQ/ZC3H3/KHSRP/RNGTT/LSM7/SMN1/HNRNPL/PRKRIP1/C9orf78/GEMIN4/DHX35/PRPF19/DHX38/SFSWAP/SAP18/NUP98/LUC7L/CDK11B/CWC15/AURKAIP1/RBM4/DDX1/SNRNP70/STRAP/ZCCHC8/TSEN2/PLRG1/SLTM/RAVER2/PAF1/SNW1/DDX20/YJU2/FIP1L1/SCAF4/CDK12/PPP1R8/RBM19/RPUSD3/SRSF8/ADARB1/TFIP11/FAM50A/CPSF6/TRMT2A/PDE12/EIF4A3/PRPF38A/SMU1/CWF19L1/AAR2/AHCYL1/IWS1/NCBP1/SNRNP35/TSEN34/THRAP3/SF…
GO:0031109	GO:0031109	microtubule polymerization or depolymerization	115	-0.522144	-1.47694	0.00632655	0.0207772	0.011093	2176	tags=43%, list=11%, signal=38%	SSNA1/KIF18B/APC/DCTN1/RANGRF/SPAST/MID1IP1/FES/CEP192/HSPA1B/CLASP2/RPS3/KATNB1/FGF13/NDE1/CKAP5/MZT1/DRG1/KIF19/NDEL1/CENPJ/TUBGCP3/NIN/SKA1/KIF18A/HAUS2/FBXO5/PAK1/STMN1/MAP1S/TBCD/NEDD1/MAPRE1/CDKN1B/PSRC1/CDK5RAP2/SKA3/SKA2/ARL2/KIF2A/FKBP4/TUBG1/MAP7D3/HSPA1A/CKAP2/KIF2C/NAV3/TPX2/MAP1B
GO:0045787	GO:0045787	positive regulation of cell cycle	289	-0.524745	-1.64059	6.21508e-06	7.1839e-05	3.83552e-05	1786	tags=32%, list=9%, signal=29%	DDX11/KLHL18/HSPA2/RB1/CCNT2/PLK4/CCNK/NPM1/CIT/SLF2/AIF1/TAL1/CDC7/CDC27/PHB2/CDC25B/STIL/CDC73/APEX1/CENPJ/MAD1L1/ANAPC11/RACGAP1/HSF1/SASS6/LFNG/CPSF3/THOC1/SLF1/FBXO5/THOC5/RAB11A/CDK4/CDC25A/NCAPH2/DDX39B/SPAG5/CDKN1B/PSRC1/CDC25C/PHIP/ANAPC7/HNRNPU/NSMCE2/DTL/FAM83D/NUP62/NCAPG2/KIF23/TFDP1/ATAD5/RANBP1/SMC2/ADAMTS1/RHNO1/EZH2/RRM1/NCAPH/CDC6/DBF4/BRCA2/CDCA8/SVIL/CDCA5/CKS2/AURKA/NCAPG/CHE…
GO:0009142	GO:0009142	nucleoside triphosphate biosynthetic process	115	-0.527578	-1.49231	0.0049626	0.0172085	0.00918772	3885	tags=47%, list=19%, signal=38%	UQCC3/NDUFS2/NDUFB11/AK3/PARP1/UCKL1/STOML2/UCK1/SDHC/NDUFB3/ATP5F1C/NDUFAB1/ATP5MG/SPHK2/NDUFA11/NDUFS1/SDHB/ATP5MC2/NDUFA10/ATPSCKMT/NDUFA6/ATP5PB/IMPDH1/ADK/NME6/SDHD/NDUFS6/NDUFS5/CTPS1/NDUFS3/NDUFA12/ATP5MF/NME4/ATP5PO/ATP5MC1/NDUFV1/NUDT2/NDUFA9/ATP5MC3/ATP5F1B/ATP5F1A/TBPL1/UCK2/NDUFV3/PRKAG2/IMPDH2/AK1/DTYMK/TMSB4X/NDUFB9/NME1/NDUFA8/ENO1/TYMS
GO:1903313	GO:1903313	positive regulation of mRNA metabolic process	124	-0.530222	-1.51165	0.00276824	0.0107008	0.00571323	4089	tags=45%, list=20%, signal=36%	TTC5/CNOT10/PRPF19/NUP98/SNRNP70/DIS3/PAF1/SNW1/TRIM71/PDE12/NCBP1/THRAP3/YBX1/CNOT9/ROCK2/PATL1/PABPC1/METTL3/ZC3HAV1/NCL/DHX9/TRA2B/RBM3/CNOT3/PRDX6/CNOT8/NUDT21/DCP2/TARDBP/CNOT11/EXOSC5/SYNCRIP/CDC73/HSPA8/HSF1/POLR2D/ZFP36/PRR5L/MOV10/HNRNPU/EXOSC3/DCPS/WDR77/LEO1/DAZAP1/MLH1/EXOSC8/RBMX/RIDA/PRMT5/ZFP36L1/EXOSC9/HNRNPD/EXOSC2/ZFP36L2/SF3B4
GO:0022900	GO:0022900	electron transport chain	151	-0.531464	-1.55958	0.00115973	0.00529494	0.00282699	4092	tags=44%, list=20%, signal=35%	IDH3B/SDHA/ETFB/SLC25A51/UQCRC2/UQCC3/NDUFS2/GHITM/PARK7/SOD2/DNAJC15/UQCRB/SDHC/NDUFB3/NDUFAB1/COX4I1/UQCRFS1/CIAPIN1/COX8A/MYBBP1A/NDUFS1/SDHB/HSD17B6/AKR7A2/UQCR10/SLC25A22/FDX2/DLD/NDUFA10/SCO2/NDUFA6/UQCRH/COX5A/SRD5A1/SDHD/NDUFS6/COX7B/NDUFS5/ALDH4A1/UQCRC1/NDUFS3/NDUFA12/CYB5A/CYCS/GLRX2/ETFA/COX15/NDUFV1/NDUFA9/CYC1/QDPR/CHCHD2/COQ9/COA6/NDUFV3/AKR1B1/DEGS1/FDX1/LOXL2/NDUFB9/PDIA5/NDUFA8/…
GO:0007346	GO:0007346	regulation of mitotic cell cycle	451	-0.534814	-1.72711	1.09861e-09	3.85701e-08	2.05928e-08	3025	tags=41%, list=15%, signal=35%	MAP3K20/FBXO7/HUS1/RBBP8/MAD2L1BP/SETMAR/BORA/RBL1/KNTC1/RAD9A/CDK2AP2/CUL4A/CDK7/CUL3/ECD/RAD51C/PSME2/ZNF830/SMARCD2/CUL4B/CHEK2/INTS3/SMARCA4/YWHAE/RFWD3/KIF14/KLF4/CCL2/MIIP/INCENP/EIF4E/SMARCC1/BTG3/SMARCB1/CDK2/VPS4A/JADE1/NME6/POLDIP2/AVEN/ZFYVE19/NLE1/ZMPSTE24/TFAP4/SRA1/CDC23/PML/MUS81/KLHL18/HSPA2/ORC1/SMARCD1/RB1/DLG1/BLM/INIP/PPP2CA/ACTB/PSME3/PINX1/APPL1/AIF1/TAL1/FBXW5/MAEA/NABP2/TO…
GO:0006626	GO:0006626	protein targeting to mitochondrion	102	-0.535991	-1.50549	0.00812548	0.025822	0.0137865	4310	tags=54%, list=21%, signal=43%	TOMM40L/TIMM13/HUWE1/ABLIM3/MTERF4/UBE2L3/ATP5IF1/DNAJC19/SAMM50/MIPEP/IMMP1L/ARIH2/DNAJC15/TIMM17A/HTRA2/MICALL2/FBXO7/GSK3A/TIMM29/TOMM70/MFN2/BAG3/MFF/AGK/TIMM10B/TIMM44/RHOU/ATG13/TOMM34/PARL/FBXW7/UBE2D3/TIMM21/TIMM23/PDCD5/TIMM22/HAX1/PMPCA/TIMM8A/AIFM1/MTX1/GRPEL1/TOMM40/TIMM50/RAC2/HSPA4/CHCHD4/MTX2/TIMM10/TOMM5/HSP90AA1/SAE1/HSPD1/TSPO/BID
GO:0051236	GO:0051236	establishment of RNA localization	158	-0.53631	-1.57904	0.000590671	0.00305439	0.00163075	3602	tags=46%, list=18%, signal=38%	NUP43/NXT2/SETD2/SMG7/NUP133/NUP85/CPSF6/EIF4A3/IWS1/NCBP1/NUP155/BICD2/CASC3/PEG10/SEH1L/XPO1/CHTOP/ALKBH5/YBX1/NUP205/NUP214/NUP35/POLDIP3/EIF5AL1/DHX9/NXT1/THOC3/NUP107/IGF2BP3/AHCTF1/HNRNPA1/SNUPN/NXF1/RBM15B/RTRAF/NUP88/HNRNPA2B1/MRPL18/NPM1/NDC1/GLE1/CKAP5/RBM8A/SRSF1/SLBP/KHDRBS1/DDX19B/RAE1/HSF1/SRSF7/THOC1/THOC5/POLR2D/DDX39B/NUP93/THOC7/THOC6/ZFP36/SARNP/NUP37/NUP62/KPNB1/ZFP36L1/MAGOHB…
GO:0000375	GO:0000375	RNA splicing, via transesterification reactions	288	-0.539049	-1.68423	7.46659e-07	1.04198e-05	5.56317e-06	4308	tags=52%, list=21%, signal=41%	GEMIN8/SFPQ/KHSRP/LSM7/SMN1/HNRNPL/C9orf78/GEMIN4/DHX35/PRPF19/DHX38/SFSWAP/SAP18/NUP98/LUC7L/CWC15/RBM4/DDX1/SNRNP70/STRAP/ZCCHC8/PLRG1/RAVER2/SNW1/DDX20/YJU2/RBM19/SRSF8/TFIP11/EIF4A3/PRPF38A/SMU1/CWF19L1/AAR2/NCBP1/SNRNP35/THRAP3/SF3B3/CASC3/GEMIN7/GEMIN6/TGS1/PQBP1/DDX41/DHX8/SART3/SNRPD2/SMNDC1/DNAJC17/FRG1/RBFOX2/PRPF18/GPKOW/PRMT7/JMJD6/ISY1/RNF113A/PABPC1/PRPF39/HNRNPF/PUF60/METTL3/BUD13/…
GO:0000377	GO:0000377	RNA splicing, via transesterification reactions with bulged adenosine as nucleophile	284	-0.539588	-1.68498	5.77972e-07	8.62568e-06	4.60529e-06	4193	tags=51%, list=20%, signal=41%	LSM7/SMN1/HNRNPL/C9orf78/GEMIN4/DHX35/PRPF19/DHX38/SFSWAP/SAP18/NUP98/LUC7L/CWC15/RBM4/DDX1/SNRNP70/STRAP/ZCCHC8/PLRG1/RAVER2/SNW1/DDX20/YJU2/RBM19/SRSF8/TFIP11/EIF4A3/PRPF38A/SMU1/CWF19L1/AAR2/NCBP1/SNRNP35/THRAP3/SF3B3/CASC3/GEMIN7/GEMIN6/TGS1/PQBP1/DDX41/DHX8/SART3/SNRPD2/DNAJC17/FRG1/RBFOX2/PRPF18/GPKOW/PRMT7/JMJD6/ISY1/RNF113A/PABPC1/PRPF39/HNRNPF/PUF60/METTL3/BUD13/BCAS2/SF3A3/RBM38/EFTUD2/…
GO:0000398	GO:0000398	mRNA splicing, via spliceosome	284	-0.539588	-1.68498	5.77972e-07	8.62568e-06	4.60529e-06	4193	tags=51%, list=20%, signal=41%	LSM7/SMN1/HNRNPL/C9orf78/GEMIN4/DHX35/PRPF19/DHX38/SFSWAP/SAP18/NUP98/LUC7L/CWC15/RBM4/DDX1/SNRNP70/STRAP/ZCCHC8/PLRG1/RAVER2/SNW1/DDX20/YJU2/RBM19/SRSF8/TFIP11/EIF4A3/PRPF38A/SMU1/CWF19L1/AAR2/NCBP1/SNRNP35/THRAP3/SF3B3/CASC3/GEMIN7/GEMIN6/TGS1/PQBP1/DDX41/DHX8/SART3/SNRPD2/DNAJC17/FRG1/RBFOX2/PRPF18/GPKOW/PRMT7/JMJD6/ISY1/RNF113A/PABPC1/PRPF39/HNRNPF/PUF60/METTL3/BUD13/BCAS2/SF3A3/RBM38/EFTUD2/…
GO:0051261	GO:0051261	protein depolymerization	109	-0.542697	-1.53118	0.00270649	0.0105456	0.00563034	3672	tags=37%, list=18%, signal=30%	KIF18B/CAPZB/MICAL1/APC/PLEK/SPAST/PIK3CA/MID1IP1/CFL1/ADD2/SH3BP1/TWF1/CLASP2/TMOD2/CAPZA1/KATNB1/VPS4A/FGF13/CKAP5/KIF19/CFL2/HSPA8/TWF2/KIF18A/STMN1/MAP1S/KIF2A/GSN/CKAP2/DMTN/SVIL/KIF2C/NAV3/ASPH/NES/SH3GL1/ADD3/TPX2/MAP1B/NOSTRIN
GO:0050657	GO:0050657	nucleic acid transport	155	-0.543724	-1.60242	0.000491394	0.002598	0.00138708	3602	tags=46%, list=18%, signal=39%	NUP43/NXT2/SETD2/SMG7/NUP133/NUP85/CPSF6/EIF4A3/IWS1/NCBP1/NUP155/BICD2/CASC3/PEG10/SEH1L/XPO1/CHTOP/ALKBH5/YBX1/NUP205/NUP214/NUP35/POLDIP3/EIF5AL1/DHX9/NXT1/THOC3/NUP107/IGF2BP3/AHCTF1/HNRNPA1/SNUPN/NXF1/RBM15B/RTRAF/NUP88/HNRNPA2B1/MRPL18/NPM1/NDC1/GLE1/CKAP5/RBM8A/SRSF1/SLBP/KHDRBS1/DDX19B/RAE1/HSF1/SRSF7/THOC1/THOC5/POLR2D/DDX39B/NUP93/THOC7/THOC6/ZFP36/SARNP/NUP37/NUP62/KPNB1/ZFP36L1/MAGOHB…
GO:0050658	GO:0050658	RNA transport	155	-0.543724	-1.60242	0.000491394	0.002598	0.00138708	3602	tags=46%, list=18%, signal=39%	NUP43/NXT2/SETD2/SMG7/NUP133/NUP85/CPSF6/EIF4A3/IWS1/NCBP1/NUP155/BICD2/CASC3/PEG10/SEH1L/XPO1/CHTOP/ALKBH5/YBX1/NUP205/NUP214/NUP35/POLDIP3/EIF5AL1/DHX9/NXT1/THOC3/NUP107/IGF2BP3/AHCTF1/HNRNPA1/SNUPN/NXF1/RBM15B/RTRAF/NUP88/HNRNPA2B1/MRPL18/NPM1/NDC1/GLE1/CKAP5/RBM8A/SRSF1/SLBP/KHDRBS1/DDX19B/RAE1/HSF1/SRSF7/THOC1/THOC5/POLR2D/DDX39B/NUP93/THOC7/THOC6/ZFP36/SARNP/NUP37/NUP62/KPNB1/ZFP36L1/MAGOHB…
GO:0051321	GO:0051321	meiotic cell cycle	230	-0.544405	-1.66482	4.29738e-06	5.01645e-05	2.6783e-05	3106	tags=38%, list=15%, signal=32%	TOP2B/BRIP1/SLC2A8/FIGNL1/HUS1/RBBP8/FANCM/CCNE2/TOP3A/NCAPD3/RAD51C/RAD54L/METTL3/EHMT2/CENPC/MASTL/INCENP/SYCE1L/CDK2/RMI1/SMC3/CDC23/MUS81/HSPA2/FANCA/EXO1/PPP2CA/NDC1/RAD1/CDC27/CDC25B/PKMYT1/PPP2R1A/NEK2/ANAPC11/TUBGCP3/ZW10/STAG1/KIF18A/LFNG/REC8/MRE11/FBXO5/SMC1A/NCAPD2/CCNE1/BUB1B/MSH6/CDC25A/NCAPH2/XRCC2/ANAPC15/CDC25C/ANAPC7/BUB3/RPA1/TTK/ACTR3/MLH1/ING2/SMC2/FANCD2/CCNB1IP1/PSMC3IP/NCA…
GO:0009185	GO:0009185	ribonucleoside diphosphate metabolic process	100	-0.54808	-1.53389	0.00320444	0.0121624	0.00649354	3441	tags=29%, list=17%, signal=24%	ADPGK/PRKAG1/HDAC4/ENTPD5/DHODH/CBFA2T3/DHTKD1/TIGAR/HIF1A/DLG1/GPI/MLST8/UMPS/NUDT5/TPI1/GAPDH/PGM1/PRKAG2/PGAM1/ARL2/RRM1/AK1/PKM/DDIT4/ENO1/RRM2/NT5E/LDHA/MPP1
GO:0010639	GO:0010639	negative regulation of organelle organization	335	-0.548687	-1.73209	5.77416e-08	1.33485e-06	7.12683e-07	3295	tags=37%, list=16%, signal=31%	KANK4/TRIM37/GEN1/PIK3CA/MID1IP1/XRCC3/TRIAP1/KLHL22/WAS/BAZ1B/ADD2/MUL1/MAD2L1BP/SETMAR/PFN1/KNTC1/PRELID1/SLC25A6/TWF1/BNIP3/BAK1/OPA1/LMNA/STYXL1/ACAA2/EHMT2/CLASP2/TBC1D4/TMOD2/EXOSC10/INCENP/CAPZA1/KATNB1/TERF2/TIGAR/NME6/MKKS/PARL/NAT10/PFN2/HNRNPA1/HNRNPC/FGF13/DCP2/WAPL/ARHGAP6/LIMK2/NPM1/RAD1/PINX1/NUBP1/PIF1/SLC25A5/GDI2/XRCC1/TWF2/TBC1D7/SSH2/MAD1L1/ZW10/VAT1/DNM2/FBXO5/RBM14/BUB1B/STM…
GO:1901796	GO:1901796	regulation of signal transduction by p53 class mediator	101	-0.554864	-1.55748	0.00241866	0.00983312	0.00524995	4533	tags=54%, list=22%, signal=43%	RPS7/AKT1/SIRT1/RPL11/USP7/TP53/RPS20/RRN3/MAPKAPK5/RPL5/PRMT6/PSMD10/RPS15/YJU2/TRIAP1/NOP53/NOP2/RPL37/RNF34/CHEK2/RPF2/TP53RK/MLF1/PAK1IP1/RRS1/ZMPSTE24/PML/SETD9/HNRNPK/NPM1/ARMC10/MIF/BCL2/COPS3/SMYD2/SNAI1/TAF9B/HIC1/TAF9/KDM1A/ING2/PRMT5/DYRK2/ATAD5/MAP2K6/EIF5A/PMAIP1/AURKA/TRIM24/CHEK1/BOP1/SNAI2/MYC/AURKB/SGK1
GO:0090068	GO:0090068	positive regulation of cell cycle process	216	-0.555485	-1.68892	2.48095e-06	3.04691e-05	1.62676e-05	1786	tags=42%, list=9%, signal=38%	ROCK2/RAD51C/CUL4B/CHEK2/GPSM2/RHOA/KIF14/INCENP/POLDIP2/ECT2/CDC23/DDX11/KLHL18/HSPA2/RB1/PLK4/NPM1/CIT/SLF2/AIF1/CDC7/CDC27/PHB2/CDC25B/STIL/CDC73/APEX1/CENPJ/MAD1L1/ANAPC11/RACGAP1/SASS6/CPSF3/THOC1/SLF1/FBXO5/THOC5/RAB11A/CDK4/CDC25A/NCAPH2/DDX39B/SPAG5/CDC25C/PHIP/ANAPC7/HNRNPU/NSMCE2/DTL/FAM83D/NUP62/NCAPG2/KIF23/TFDP1/ATAD5/RANBP1/SMC2/ADAMTS1/RHNO1/EZH2/RRM1/NCAPH/CDC6/DBF4/CDCA8/SVIL/CDC…
GO:2001020	GO:2001020	regulation of response to DNA damage stimulus	303	-0.556376	-1.74432	7.4771e-08	1.60322e-06	8.55965e-07	3734	tags=47%, list=18%, signal=39%	HELQ/TTI1/ERCC8/PARP1/BABAM1/PSMD10/SETD2/POLQ/SGF29/DPF2/YJU2/EPC2/BCL7A/SMCHD1/TFIP11/NUDT16L1/BCL7B/TRIAP1/ATRIP/MAGEF1/CRY1/MMS19/WAS/RNF168/BAZ1B/MAP3K20/FIGNL1/TAF2/RBBP8/UBR5/SETMAR/SF3B3/SUPT3H/PIAS4/RAD9A/FANCB/CUL4A/DMAP1/MRGBP/SPIDR/SHLD1/SMARCD2/CEBPG/OGG1/TAF6/DDIAS/CHEK2/SMARCA4/RFWD3/ING3/KMT5B/TAF5/SFRP2/SMARCC1/DHX9/RPS3/MCRS1/SMARCB1/CYREN/MORF4L2/TERF2/TIGAR/YEATS4/RIF1/ZMPSTE2…
GO:0042770	GO:0042770	signal transduction in response to DNA damage	175	-0.558418	-1.65961	4.31852e-05	0.000388667	0.000207511	3721	tags=46%, list=18%, signal=38%	TTI1/CRADD/GRB2/BABAM1/PSMD10/TICRR/YJU2/EME1/TRIAP1/ATRIP/MAPK14/NOP53/CRY1/BRIP1/INTS7/MAP3K20/HUS1/RAD9A/CUL4A/USP10/CEP63/ZNF830/NDRG1/CHEK2/RFWD3/CDK2/ZMPSTE24/TFAP4/PML/MUS81/BLM/USP28/NPM1/RAD1/MIF/TOPBP1/MSH2/TELO2/RPA2/BRCC3/BABAM2/THOC1/COPS3/MRE11/SMYD2/THOC5/SNAI1/DDX39B/DONSON/ABRAXAS1/HIC1/CDKN1B/BARD1/BRCA1/DTL/E2F1/TIPRL/KDM1A/WDR76/RNASEH2B/FOXM1/ATAD5/FANCD2/RHNO1/TAOK3/CCNG1/TI…
GO:0009451	GO:0009451	RNA modification	166	-0.55861	-1.65391	7.6841e-05	0.00060397	0.000322462	5804	tags=63%, list=28%, signal=46%	TPRKB/ADARB2/SNRPD3/THG1L/CTU2/TRMT6/ALKBH8/TRUB1/THUMPD3/TRUB2/WTAP/TFB2M/NSUN2/METTL6/MTO1/METTL16/RPUSD2/PARN/FDXACB1/TRMT11/TRIT1/TRMT12/DUS2/PCIF1/HENMT1/TYW1/PUS3/GON7/BCDIN3D/NOP10/ELP6/THUMPD2/TRMT10A/MOCS3/CTU1/METTL8/OSGEPL1/ELP5/TRMT61A/ZCCHC4/ELP1/TRMO/TRMT5/ELP3/YRDC/TYW3/KTI12/TRMT1/METTL1/RPUSD3/ADARB1/MEPCE/ALKBH3/TRMT2A/METTL4/NSUN6/METTL2B/DUS1L/TGS1/NOP2/CBLL1/RPUSD1/ALKBH5/TRM…
GO:0006403	GO:0006403	RNA localization	193	-0.561038	-1.68588	1.17604e-05	0.000127206	6.79161e-05	3602	tags=49%, list=18%, signal=41%	NUP43/NXT2/SETD2/SMG7/NUP133/NUP85/CPSF6/EIF4A3/IWS1/NCBP1/NUP155/BICD2/CASC3/SHQ1/PEG10/SEH1L/XPO1/CHTOP/ALKBH5/YBX1/NUP205/NUP214/ZNHIT3/NUP35/POLDIP3/EIF5AL1/EXOSC10/DHX9/NXT1/THOC3/NUP107/IGF2BP3/AHCTF1/HNRNPA1/NAF1/SNUPN/NXF1/RBM15B/RTRAF/NUP88/DCP2/HNRNPA2B1/NHP2/MRPL18/NPM1/NDC1/GLE1/CKAP5/RBM8A/SRSF1/SLBP/KHDRBS1/CCT8/DDX19B/RAE1/HSF1/CCT6A/SRSF7/THOC1/THOC5/CCT3/POLR2D/RUVBL2/CCT2/DDX39B…
GO:0045333	GO:0045333	cellular respiration	208	-0.561183	-1.70178	8.2692e-06	9.28513e-05	4.95738e-05	3401	tags=59%, list=17%, signal=50%	COX5B/NDUFS7/DNAJC30/SLC25A12/MTFR1L/ATP5PF/PDHB/SDHAF4/COX10/TRAP1/COX7A2L/NDUFV2/SLC25A25/NDUFS8/ETFRF1/IDH3A/UQCRQ/NDUFB6/AFG1L/MTLN/IDH3B/SDHA/ETFB/SLC25A51/UQCRC2/UQCC3/NDUFS2/NDUFB11/GHITM/PARK7/STOML2/SOD2/DNAJC15/UQCRB/SDHC/PIK3CA/PDE12/NDUFB3/NOP53/ATP5F1C/NDUFAB1/SLC25A14/ATP5MG/COX4I1/DLAT/ACO2/UQCRFS1/CBFA2T3/MDH1/NDUFA11/COX8A/PRELID1/MYBBP1A/IDH3G/NDUFS1/SDHB/NIPSNAP2/MTFR1/BNIP3/UQ…
GO:0045786	GO:0045786	negative regulation of cell cycle	348	-0.563605	-1.78834	1.11228e-09	3.85701e-08	2.05928e-08	3269	tags=43%, list=16%, signal=37%	TRIM37/GEN1/HTRA2/XRCC3/TRIAP1/ATRIP/MAPK14/NOP53/CRY1/LILRB1/KLHL22/BRIP1/INTS7/MEN1/BAZ1B/MAP3K20/FBXO7/HUS1/RBBP8/MAD2L1BP/SETMAR/E2F8/RBL1/KNTC1/RAD9A/CDK2AP2/CUL4A/BMP2/MAPK12/CEP63/ZNF830/RRP8/TAF6/SUV39H1/CHEK2/INTS3/DNA2/RFWD3/KLF4/ATF5/CCL2/MIIP/INCENP/BTG3/TERF2/CDK2/VPS4A/JADE1/NME6/AVEN/ZFYVE19/NLE1/TFAP4/PML/MUS81/ORC1/RB1/DLG1/BLM/USP28/INIP/WAPL/NPM1/RAD1/PINX1/NUBP1/CDK5RAP1/NABP2…
GO:0045931	GO:0045931	positive regulation of mitotic cell cycle	111	-0.568357	-1.60562	0.000760519	0.00373605	0.0019947	1881	tags=39%, list=9%, signal=35%	EIF4E/POLDIP2/CDC23/KLHL18/HSPA2/RB1/AIF1/TAL1/CDC7/CDC27/PHB2/CDC25B/STIL/APEX1/CENPJ/ANAPC11/HSF1/SASS6/CPSF3/FBXO5/RAB11A/CDK4/CDC25A/CDC25C/ANAPC7/NSMCE2/DTL/TFDP1/ADAMTS1/RRM1/CDC6/BRCA2/CDCA5/UBE2E2/RGCC/DLGAP5/CCNB1/HES1/RRM2/CDT1/CDK1/UBE2C/CCND1
GO:1903046	GO:1903046	meiotic cell cycle process	170	-0.568583	-1.68802	2.85363e-05	0.00028037	0.000149691	3106	tags=40%, list=15%, signal=34%	TOP2B/BRIP1/SLC2A8/FIGNL1/HUS1/FANCM/CCNE2/NCAPD3/RAD51C/RAD54L/EHMT2/CENPC/MASTL/INCENP/SYCE1L/RMI1/SMC3/MUS81/HSPA2/FANCA/NDC1/RAD1/CDC25B/PPP2R1A/STAG1/KIF18A/REC8/MRE11/FBXO5/SMC1A/NCAPD2/CCNE1/BUB1B/MSH6/CDC25A/NCAPH2/CDC25C/TTK/ACTR3/MLH1/ING2/SMC2/FANCD2/CCNB1IP1/PSMC3IP/NCAPH/CENPX/CENPS/TUBG1/TRIP13/BRCA2/BUB1/RAD51/MND1/SGO2/CKS2/AURKA/SGO1/NUF2/NDC80/RAD51AP1/PLK1/ASPM/TOP2A/PTTG1/SMC4…
GO:2001022	GO:2001022	positive regulation of response to DNA damage stimulus	159	-0.57023	-1.68014	3.2205e-05	0.000308696	0.000164814	3734	tags=48%, list=18%, signal=39%	HELQ/TTI1/PARP1/BABAM1/DPF2/EPC2/BCL7A/SMCHD1/BCL7B/MMS19/WAS/RNF168/MAP3K20/RBBP8/SETMAR/PIAS4/RAD9A/FANCB/DMAP1/MRGBP/SPIDR/SHLD1/SMARCD2/CEBPG/SMARCA4/ING3/KMT5B/SMARCC1/DHX9/RPS3/MCRS1/SMARCB1/MORF4L2/TIGAR/YEATS4/RIF1/BRD8/UBE2V2/DDX11/SMARCD1/NSMCE4A/TMEM161A/ACTB/VPS72/MORF4L1/SLF2/UBE2N/XRCC1/TELO2/BRCC3/BABAM2/SLF1/ENDOG/BCL7C/RUVBL2/ABRAXAS1/FUS/HIC1/RUVBL1/BRCA1/WRAP53/ACTL6A/SMARCE1/T…
GO:0051028	GO:0051028	mRNA transport	124	-0.570296	-1.6259	0.00032347	0.00190685	0.00101808	3712	tags=51%, list=18%, signal=42%	NUTF2/NUP43/NXT2/SETD2/SMG7/NUP133/NUP85/EIF4A3/IWS1/NCBP1/NUP155/BICD2/CASC3/PEG10/SEH1L/XPO1/CHTOP/ALKBH5/NUP205/NUP214/NUP35/POLDIP3/EIF5AL1/DHX9/NXT1/THOC3/NUP107/IGF2BP3/AHCTF1/HNRNPA1/NXF1/RBM15B/NUP88/HNRNPA2B1/NDC1/GLE1/RBM8A/SRSF1/SLBP/DDX19B/RAE1/HSF1/SRSF7/THOC1/THOC5/POLR2D/DDX39B/NUP93/THOC7/THOC6/ZFP36/SARNP/NUP37/NUP62/ZFP36L1/MAGOHB/SRSF3/SEC13/AAAS/ALYREF/NUP50/NUP54/DDX39A
GO:0051052	GO:0051052	regulation of DNA metabolic process	493	-0.571763	-1.85632	1e-10	4.36667e-09	2.33138e-09	3661	tags=46%, list=18%, signal=39%	ERCC8/PTPRC/PARP1/BABAM1/TICRR/SETD2/NUCKS1/POLQ/SGF29/DPF2/EPC2/ANKRD17/STOML2/BCL7A/SMCHD1/TFIP11/NUDT16L1/PIK3CA/BCL7B/ATRIP/METTL4/MBD3/MAGEF1/MAP3K4/MMS19/WAS/RNF168/MEN1/SMC5/FIGNL1/TAF2/RBBP8/UBR5/SETMAR/E2F8/LPIN1/SF3B3/GFER/SUPT3H/PIAS4/FANCB/GSK3A/CUL4A/DMAP1/PRKD2/ATF1/MRGBP/SPIDR/SHLD1/BCAR3/ZNF830/SMARCD2/CEBPG/RLF/OGG1/TAF6/ESCO1/EHMT2/DNA2/FAF1/SMARCA4/ING3/KLF4/NVL/GTPBP4/KMT5B/EX…
GO:0022904	GO:0022904	respiratory electron transport chain	102	-0.57756	-1.62225	0.00125273	0.00563728	0.00300977	4746	tags=56%, list=23%, signal=43%	COX7A2L/NDUFV2/NDUFS8/ETFRF1/UQCRQ/NDUFB6/AFG1L/SDHA/ETFB/SLC25A51/UQCRC2/UQCC3/NDUFS2/GHITM/PARK7/SOD2/DNAJC15/UQCRB/SDHC/NDUFB3/NDUFAB1/COX4I1/UQCRFS1/COX8A/MYBBP1A/NDUFS1/SDHB/UQCR10/SLC25A22/DLD/NDUFA10/SCO2/NDUFA6/UQCRH/COX5A/SDHD/NDUFS6/COX7B/NDUFS5/UQCRC1/NDUFS3/NDUFA12/CYCS/ETFA/COX15/NDUFV1/NDUFA9/CYC1/CHCHD2/COQ9/COA6/NDUFV3/NDUFB9/NDUFA8/CCNB1/BID/CDK1
GO:0044772	GO:0044772	mitotic cell cycle phase transition	418	-0.577848	-1.85413	1e-10	4.36667e-09	2.33138e-09	3739	tags=50%, list=18%, signal=41%	PLRG1/CDC34/CRADD/BACH1/ANAPC1/BABAM1/TICRR/MTA3/TRIM71/DPF2/DYNC1LI1/APC/CUL2/ANKRD17/PPME1/KCNA5/BCL7A/SPAST/GEN1/MEPCE/XRCC3/IQGAP3/CTDP1/BCL7B/TRIAP1/NOP53/KLHL22/SMC5/FBXO7/TAF2/HUS1/GSPT1/RBBP8/MAD2L1BP/PPP6C/CHMP7/ENSA/RBL1/CCNE2/KNTC1/KLF11/CDK2AP2/CUL4A/CDK7/CUL3/ECD/RAD51C/PSME2/ZNF830/SMARCD2/CUL4B/CHEK2/INTS3/CLASP2/SMARCA4/RFWD3/KIF14/MASTL/KLF4/CCL2/MIIP/INCENP/EIF4E/SMARCC1/SMARCB1…
GO:0002181	GO:0002181	cytoplasmic translation	155	-0.579522	-1.70792	2.63748e-05	0.000263525	0.000140697	5397	tags=66%, list=26%, signal=49%	RPL13A/RPL23/EIF3K/ZNF385A/CSDE1/RPS12/RPL35A/RPL30/RPL41/RPL23A/RPS25/RPL36/NCBP2/DHX29/RPL18/RPL27A/RPL26/RPS19/RPL19/RPS14/RPS21/RPL17/RPS7/RPL39/EIF2S2/RPL22/RPS8/EIF3G/RPL11/RPS17/EIF3M/RPL32/EIF3B/RPL13/RPL3/RPS9/RPS20/RPL29/RPL6/RPL24/RPL5/RPS4X/EIF5/RPS15A/RPL7A/RBM4/RPL15/RPS16/RPS18/RPL21/RPL35/RPL27/RPS15/RPS23/EIF3H/RPL8/RPL7/RPLP1/RPL10A/RPLP0/RPSA/RPS5/RPL14/NCBP1/EIF4B/DPH7/RPL18A/…
GO:0071826	GO:0071826	ribonucleoprotein complex subunit organization	204	-0.580408	-1.75607	9.67083e-07	1.29567e-05	6.91765e-06	4466	tags=59%, list=22%, signal=46%	EIF2S2/EIF3G/RPL11/GEMIN8/EIF3M/EIF3B/SMN1/ABT1/FASTKD2/RPL6/GEMIN4/RPL24/PRPF19/HSP90AB1/RPL5/SFSWAP/EIF5/LUC7L/DDX1/STRAP/DDX20/MRPL20/RPS15/EIF3H/YJU2/NUFIP1/TFIP11/CPSF6/MDN1/NOP53/DHX30/RPLP0/AAR2/RPSA/RPS5/NCBP1/EIF4B/SF3B3/KLC1/GEMIN7/GEMIN6/TGS1/SHQ1/NOP2/DHX8/CLP1/SART3/SNRPD2/EIF3I/RRP7A/DNAJC17/RPL10/PRPF18/PRMT7/AGO1/ISY1/PRPF39/EIF4H/PUF60/BUD13/SF3A3/ZNHIT3/EIF2D/RPF2/SNRPG/DHX9/DDX…
GO:0031123	GO:0031123	RNA 3'-end processing	100	-0.580518	-1.62468	0.000625195	0.00320481	0.00171106	3422	tags=50%, list=17%, signal=42%	EXOSC4/INTS8/FIP1L1/CPSF6/INTS7/PTCD1/USB1/AHCYL1/NCBP1/GRSF1/TRNT1/CPSF2/PCF11/ZC3H14/CLP1/ERI3/PABPC1/INTS6/VIRMA/ERI1/CSTF3/EXOSC10/CSTF1/CPSF7/CDK9/NUDT21/EXOSC5/CSTF2/TUT1/ELAC2/SLBP/CDC73/HSF1/CPSF3/INTS14/POLR2D/TOE1/EXOSC3/BARD1/CPSF4/FBL/LEO1/EXOSC8/POLR3K/ZFP36L1/EXOSC9/EXOSC2/DKC1/LIN28B/SNRPA
GO:0034470	GO:0034470	ncRNA processing	412	-0.583112	-1.87096	1e-10	4.36667e-09	2.33138e-09	5638	tags=68%, list=27%, signal=50%	THG1L/RPS24/PRKDC/INTS10/CTU2/TRMT6/ALKBH8/TRUB1/THUMPD3/RNASEL/TRUB2/ZBTB8OS/INTS12/TFB2M/USP36/INTS13/RIOK3/WDR36/NOL8/REXO4/NSUN2/SNU13/METTL6/RPL35A/MTO1/METTL16/RIOK2/NIFK/RPUSD2/RPS25/PARN/FDXACB1/NCBP2/TRMT11/TRIT1/TRMT12/EXOSC1/ISG20/DUS2/RPL26/HENMT1/RPS19/TYW1/RPS14/RPS21/MAK16/RRP36/PUS3/RPS7/POP1/GON7/BCDIN3D/NGDN/RPS8/BMS1/RPL11/NOP10/NSA2/HOXB-AS3/RPS17/ELP6/THUMPD2/TP53/ABT1/TRMT10…
GO:0008033	GO:0008033	tRNA processing	129	-0.585841	-1.68694	4.42417e-05	0.000392188	0.000209391	5638	tags=68%, list=27%, signal=50%	THG1L/CTU2/TRMT6/ALKBH8/TRUB1/THUMPD3/TRUB2/ZBTB8OS/NSUN2/METTL6/MTO1/TRMT11/TRIT1/TRMT12/DUS2/TYW1/PUS3/POP1/GON7/BCDIN3D/ELP6/THUMPD2/TRMT10A/MOCS3/CTU1/METTL8/RPP38/OSGEPL1/ELP5/TRMT61A/ELP1/DDX1/RPP25L/TSEN2/TRMO/TRMT5/ELP3/YRDC/TYW3/LAGE3/KTI12/TRMT1/METTL1/RTCB/TRMT2A/NSUN6/METTL2B/PTCD1/TSEN34/POP5/GRSF1/TRNT1/DUS1L/CLP1/TRMU/DUS3L/PUS1/RPP25/ELP4/FARS2/AARS2/TP53RK/METTL2A/GTPBP3/NAT10/RT…
GO:0071103	GO:0071103	DNA conformation change	103	-0.588632	-1.6577	0.000425695	0.00233439	0.00124634	3106	tags=50%, list=15%, signal=43%	TOP2B/BRIP1/ASCC3/RECQL4/FANCM/TOP3A/RAD54L/CHD7/MCM8/ASCC2/DNA2/DHX9/TOP3B/SSBP1/DDX11/BLM/HNRNPA2B1/G3BP1/PIF1/DTD1/XRCC6/MRE11/ASCC1/SMARCAD1/RUVBL2/GINS3/RUVBL1/CHTF18/RPA1/DSCC1/XRCC5/GINS1/GINS4/MCM3/RECQL/HMGB1/CDC45/MCM6/MCM2/RFC3/RFC5/RAD51/RFC4/RFC2/HMGB2/MCM4/MCM5/HMGB3/GINS2/TOP2A/MCM7/HMGA1
GO:0006282	GO:0006282	regulation of DNA repair	204	-0.589087	-1.78233	3.50787e-07	5.99389e-06	3.20016e-06	3734	tags=50%, list=18%, signal=41%	HELQ/ERCC8/PARP1/BABAM1/SETD2/POLQ/SGF29/DPF2/EPC2/BCL7A/SMCHD1/TFIP11/NUDT16L1/BCL7B/ATRIP/MAGEF1/MMS19/WAS/RNF168/FIGNL1/TAF2/RBBP8/UBR5/SETMAR/SF3B3/SUPT3H/PIAS4/FANCB/CUL4A/DMAP1/MRGBP/SPIDR/SHLD1/SMARCD2/CEBPG/OGG1/TAF6/SMARCA4/ING3/KMT5B/TAF5/SMARCC1/DHX9/RPS3/MCRS1/SMARCB1/CYREN/MORF4L2/TERF2/TIGAR/YEATS4/RIF1/PML/CDK9/BRD8/UBE2V2/AUNIP/DDX11/SMARCD1/UBE2V1/TMEM161A/ACTB/VPS72/MORF4L1/SLF2…
GO:0071824	GO:0071824	protein-DNA complex subunit organization	181	-0.589775	-1.75658	4.70812e-07	7.56803e-06	4.04061e-06	3107	tags=44%, list=15%, signal=37%	MED15/CENPI/MED20/TAF2/TAF1B/KNTC1/DMAP1/SART3/RAD51C/SMARCD2/TAF6/CENPC/SMARCA4/MIS12/MED30/MED6/CENPP/TAF5/SMARCC1/MED29/POLE3/SMARCB1/YEATS4/CHAF1B/SUPT16H/SMARCD1/RB1/POLR1E/NPM1/VPS72/CENPO/TCF4/NAP1L4/SSRP1/ASF1A/RUVBL2/PIH1D1/GRWD1/MED21/RUVBL1/TAF12/NASP/ANP32E/SMYD3/TAF9/ACTL6A/CHRAC1/SMARCE1/OIP5/HELLS/DAXX/HJURP/HMGB1/CENPX/CENPS/CDC45/CENPA/MCM2/MIS18A/ITGB3BP/ASF1B/RAD51/HMGB2/BAZ1A/…
GO:1901990	GO:1901990	regulation of mitotic cell cycle phase transition	308	-0.590829	-1.8543	1.80208e-10	7.58806e-09	4.0513e-09	3337	tags=48%, list=16%, signal=41%	KCNA5/BCL7A/GEN1/MEPCE/XRCC3/BCL7B/TRIAP1/NOP53/KLHL22/FBXO7/HUS1/RBBP8/MAD2L1BP/RBL1/KNTC1/CDK2AP2/CUL4A/CDK7/CUL3/ECD/RAD51C/PSME2/ZNF830/SMARCD2/CUL4B/CHEK2/INTS3/SMARCA4/RFWD3/KIF14/KLF4/CCL2/MIIP/INCENP/SMARCC1/SMARCB1/CDK2/VPS4A/JADE1/AVEN/ZFYVE19/TFAP4/CDC23/PML/KLHL18/HSPA2/ORC1/SMARCD1/RB1/DLG1/BLM/INIP/PPP2CA/ACTB/PSME3/PINX1/APPL1/AIF1/NABP2/TOPBP1/CDC7/CDC27/PHB2/BCL2/CDC25B/STIL/CDC7…
GO:0022618	GO:0022618	ribonucleoprotein complex assembly	196	-0.591	-1.78049	3.9987e-07	6.64009e-06	3.54517e-06	4466	tags=59%, list=22%, signal=47%	EIF2S2/EIF3G/RPL11/GEMIN8/EIF3M/EIF3B/SMN1/ABT1/FASTKD2/RPL6/GEMIN4/RPL24/PRPF19/HSP90AB1/RPL5/SFSWAP/EIF5/LUC7L/DDX1/STRAP/DDX20/MRPL20/RPS15/EIF3H/YJU2/NUFIP1/CPSF6/MDN1/NOP53/DHX30/RPLP0/AAR2/RPSA/RPS5/NCBP1/EIF4B/SF3B3/GEMIN7/GEMIN6/TGS1/SHQ1/NOP2/CLP1/SART3/SNRPD2/EIF3I/RRP7A/RPL10/PRPF18/PRMT7/AGO1/ISY1/PRPF39/EIF4H/PUF60/BUD13/SF3A3/ZNHIT3/EIF2D/RPF2/SNRPG/DHX9/DDX23/EIF3F/PPAN/ERAL1/RBMX2…
GO:1901987	GO:1901987	regulation of cell cycle phase transition	393	-0.596766	-1.90759	1e-10	4.36667e-09	2.33138e-09	3268	tags=47%, list=16%, signal=40%	GEN1/MEPCE/XRCC3/BCL7B/TRIAP1/ATRIP/MAPK14/NOP53/CRY1/KLHL22/BRIP1/INTS7/MEN1/MAP3K20/FBXO7/HUS1/RBBP8/MAD2L1BP/SETMAR/RBL1/KNTC1/RAD9A/CDK2AP2/CUL4A/CDK7/CUL3/ECD/RAD51C/PSME2/CEP63/ZNF830/SMARCD2/CUL4B/CHEK2/INTS3/DNA2/SMARCA4/RFWD3/KIF14/KLF4/ATF5/CCL2/MIIP/INCENP/SMARCC1/SMARCB1/CDK2/VPS4A/JADE1/MLF1/AVEN/ZFYVE19/FBXW7/TFAP4/CDC23/PML/MUS81/KLHL18/HSPA2/ORC1/SMARCD1/RB1/DLG1/BLM/USP28/INIP/NP…
GO:0006399	GO:0006399	tRNA metabolic process	173	-0.597068	-1.77617	1.27083e-06	1.68349e-05	8.98825e-06	5638	tags=67%, list=27%, signal=49%	THG1L/CTU2/TRMT6/ALKBH8/TRUB1/THUMPD3/TRUB2/PSTK/ZBTB8OS/LARS2/NSUN2/METTL6/MTO1/GTF3C3/TRMT11/TRIT1/TRMT12/DUS2/TYW1/PUS3/POP1/GON7/BCDIN3D/TARS2/ELP6/THUMPD2/NARS2/TRMT10A/MOCS3/CTU1/METTL8/RPP38/OSGEPL1/ELP5/TRMT61A/ELP1/RARS2/DDX1/RPP25L/TSEN2/GTF3C2/TRMO/TRMT5/ELP3/YRDC/TYW3/LAGE3/KTI12/TRMT1/METTL1/YARS2/RTCB/TRMT2A/NSUN6/POLR2L/METTL2B/PTCD1/SARS2/AARSD1/TSEN34/POP5/IARS2/GRSF1/TRNT1/DUS1L…
GO:0065004	GO:0065004	protein-DNA complex assembly	148	-0.598918	-1.75113	9.5643e-06	0.000105386	5.62661e-05	3107	tags=45%, list=15%, signal=38%	MED15/CENPI/MED20/TAF2/TAF1B/KNTC1/SART3/RAD51C/TAF6/CENPC/SMARCA4/MIS12/MED30/MED6/CENPP/TAF5/MED29/POLE3/SMARCB1/CHAF1B/SUPT16H/RB1/POLR1E/NPM1/CENPO/TCF4/NAP1L4/SSRP1/ASF1A/PIH1D1/GRWD1/MED21/TAF12/NASP/SMYD3/TAF9/CHRAC1/OIP5/HELLS/DAXX/HJURP/HMGB1/CENPX/CENPS/CDC45/CENPA/MCM2/MIS18A/ITGB3BP/ASF1B/RAD51/HMGB2/BAZ1A/ANP32B/CHAF1A/GMNN/CENPH/CENPE/DNAJC9/CENPN/DLGAP5/CENPW/CENPK/CDT1/CENPV/CENPF
GO:0071897	GO:0071897	DNA biosynthetic process	186	-0.600305	-1.79497	8.51344e-08	1.73058e-06	9.23963e-07	2285	tags=39%, list=11%, signal=35%	KLF4/NVL/EXOSC10/POLE3/TERF2/JADE1/POLDIP2/NAT10/HNRNPA1/HNRNPC/NAF1/DCP2/HNRNPA2B1/NHP2/ING5/PINX1/PIF1/TELO2/CCT8/NEK2/MAPK1/CCT6A/POLE4/MRE11/GAR1/HMBOX1/ACD/FGF2/CCT3/POLD1/CCT2/GINS3/CCT7/HNRNPU/POLE2/TCP1/CHTF18/DTL/RPA1/DSCC1/XRCC5/WRAP53/CHRAC1/GINS1/GINS4/POLD3/CCT4/HSP90AA1/PTGES3/HNRNPD/POLD2/TFDP1/DKC1/RRM1/MAD2L2/CCT5/RFC3/RFC5/ARRB2/RFC4/RFC2/CHEK1/LIG1/USP1/PCNA/RGCC/MYC/GINS2/TK1/…
GO:0045930	GO:0045930	negative regulation of mitotic cell cycle	215	-0.601288	-1.82942	3.84483e-08	9.64479e-07	5.1494e-07	3268	tags=46%, list=16%, signal=39%	GEN1/XRCC3/TRIAP1/NOP53/KLHL22/MAP3K20/FBXO7/HUS1/RBBP8/MAD2L1BP/SETMAR/RBL1/KNTC1/RAD9A/CDK2AP2/ZNF830/CHEK2/INTS3/RFWD3/KLF4/CCL2/MIIP/INCENP/BTG3/CDK2/VPS4A/JADE1/NME6/AVEN/ZFYVE19/NLE1/PML/MUS81/ORC1/RB1/DLG1/BLM/INIP/PINX1/NABP2/TOPBP1/FOXC1/BCL2/MSH2/CDC73/MAD1L1/RPA2/BRCC3/BABAM2/ZW10/MRE11/FBXO5/BUB1B/SPDL1/DONSON/ABRAXAS1/ANAPC15/CDKN1B/BARD1/BUB3/CDK5RAP2/BRCA1/DTL/TTK/ZWILCH/ZFP36L1/FA…
GO:0000018	GO:0000018	regulation of DNA recombination	114	-0.602974	-1.70339	7.16215e-05	0.000578368	0.000308794	3734	tags=49%, list=18%, signal=40%	HELQ/PTPRC/PARP1/SETD2/POLQ/EPC2/SMCHD1/MAGEF1/MMS19/WAS/FIGNL1/RBBP8/PIAS4/FANCB/DMAP1/MRGBP/SPIDR/SHLD1/ING3/KMT5B/MORF4L2/TERF2/YEATS4/RIF1/BRD8/BLM/ACTB/VPS72/MORF4L1/MSH2/RPA2/THOC1/MRE11/SMARCAD1/MSH3/RUVBL2/MSH6/FUS/HMCES/RUVBL1/EXOSC3/NSD2/WRAP53/ACTL6A/KDM1A/MLH1/TIMELESS/ATAD5/PARPBP/MAD2L2/ALYREF/RAD51/CHEK1/RMI2/RAD51AP1/KPNA2
GO:2000779	GO:2000779	regulation of double-strand break repair	131	-0.605562	-1.744	1.20153e-05	0.000128782	6.87572e-05	3734	tags=53%, list=18%, signal=43%	HELQ/PARP1/SETD2/POLQ/DPF2/EPC2/BCL7A/SMCHD1/TFIP11/NUDT16L1/BCL7B/ATRIP/MAGEF1/MMS19/WAS/FIGNL1/RBBP8/UBR5/SETMAR/PIAS4/FANCB/DMAP1/MRGBP/SPIDR/SHLD1/SMARCD2/OGG1/SMARCA4/ING3/KMT5B/SMARCC1/SMARCB1/CYREN/MORF4L2/YEATS4/RIF1/PML/BRD8/UBE2V2/AUNIP/DDX11/SMARCD1/ACTB/VPS72/MORF4L1/SLF2/UBE2N/RPA2/HSF1/SLF1/BCL7C/RUVBL2/FUS/RUVBL1/NSD2/WRAP53/ACTL6A/KDM1A/SMARCE1/TIMELESS/FOXM1/MGMT/PARPBP/MAD2L2/DE…
GO:0009060	GO:0009060	aerobic respiration	169	-0.607124	-1.80291	4.75008e-07	7.56803e-06	4.04061e-06	3401	tags=54%, list=17%, signal=45%	IDH3B/SDHA/SLC25A51/UQCRC2/UQCC3/NDUFS2/NDUFB11/GHITM/PARK7/STOML2/DNAJC15/UQCRB/SDHC/PDE12/NDUFB3/NOP53/ATP5F1C/NDUFAB1/SLC25A14/ATP5MG/COX4I1/DLAT/ACO2/UQCRFS1/CBFA2T3/MDH1/NDUFA11/COX8A/IDH3G/NDUFS1/SDHB/NIPSNAP2/MTFR1/BNIP3/UQCR10/DHTKD1/PANK2/DLD/NDUFA10/ATPSCKMT/NDUFA6/RHOA/ATP5PB/TEFM/MTFR2/DLST/UQCRH/COX5A/C2orf69/SDHD/NDUFS6/COX7B/NDUFS5/HIF1A/MDH2/UQCRC1/CS/NDUFS3/NDUFA12/ATP5MF/ATP5PO/…
GO:0048285	GO:0048285	organelle fission	469	-0.607152	-1.96187	1e-10	4.36667e-09	2.33138e-09	3122	tags=43%, list=15%, signal=38%	KLHL22/TOP2B/BRIP1/BAZ1B/SLC2A8/SMC5/FIGNL1/MUL1/MAD2L1BP/CEP192/CHMP7/ACOT8/BORA/FANCM/CCNE2/KNTC1/SEH1L/NCAPD3/ABRAXAS2/CUL3/MTFR1/BNIP3/VPS35/RAD51C/HSPA1B/NUDC/OPA1/RAD54L/SMARCD2/CHMP6/ESCO1/NSL1/CHAMP1/CHEK2/EHMT2/CLASP2/CENPC/RHOA/SMARCA4/KIF14/MASTL/MIS12/MTFR2/INCENP/SYCE1L/DCTN2/SMARCC1/MFF/SMARCB1/KATNB1/VPS4A/NME6/POLDIP2/RMI1/SMC3/RRS1/AKAP8/CDC23/MUS81/HSPA2/SMARCD1/RB1/FANCA/NDE1/P…
GO:0006119	GO:0006119	oxidative phosphorylation	123	-0.611065	-1.74238	1.96408e-05	0.000199625	0.000106581	4076	tags=53%, list=20%, signal=43%	SDHA/SLC25A51/UQCRC2/UQCC3/NDUFS2/NDUFB11/GHITM/PARK7/STOML2/DNAJC15/UQCRB/SDHC/PDE12/NDUFB3/ATP5F1C/NDUFAB1/ATP5MG/COX4I1/UQCRFS1/NDUFA11/COX8A/NDUFS1/SDHB/NIPSNAP2/UQCR10/DLD/NDUFA10/ATPSCKMT/NDUFA6/RHOA/ATP5PB/TEFM/UQCRH/COX5A/C2orf69/SDHD/NDUFS6/COX7B/NDUFS5/UQCRC1/NDUFS3/NDUFA12/ATP5MF/ATP5PO/CYCS/COX15/NDUFV1/MSH2/NDUFA9/CYC1/ATP5F1B/CHCHD2/ATP5F1A/COQ9/COA6/SHMT2/NDUFV3/UQCC2/PPIF/NDUFB9/N…
GO:0051054	GO:0051054	positive regulation of DNA metabolic process	281	-0.611169	-1.90174	1e-10	4.36667e-09	2.33138e-09	3128	tags=45%, list=15%, signal=39%	MAP3K4/MMS19/WAS/RNF168/RBBP8/SETMAR/E2F8/LPIN1/GFER/PIAS4/FANCB/DMAP1/PRKD2/ATF1/MRGBP/SPIDR/SHLD1/BCAR3/SMARCD2/CEBPG/DNA2/FAF1/SMARCA4/ING3/KLF4/NVL/KMT5B/SMARCC1/DHX9/RPS3/MCRS1/SMARCB1/MORF4L2/TERF2/CDK2/SSBP1/TIGAR/YEATS4/RIF1/HNRNPA1/NAF1/PML/BRD8/UBE2V2/DDX11/SMARCD1/HNRNPA2B1/TMEM161A/ACTB/VPS72/MORF4L1/SLF2/NABP2/UBE2N/XRCC1/CDC7/MSH2/CCT8/NEK2/MAPK1/BRCC3/BABAM2/HSF1/CCT6A/SLF1/MRE11/E…
GO:1901989	GO:1901989	positive regulation of cell cycle phase transition	103	-0.611964	-1.72341	0.000103667	0.0007687	0.000410412	1881	tags=44%, list=9%, signal=40%	CDC23/KLHL18/HSPA2/RB1/NPM1/AIF1/CDC7/CDC27/PHB2/CDC25B/STIL/CDC73/APEX1/CENPJ/ANAPC11/SASS6/CPSF3/THOC1/FBXO5/THOC5/RAB11A/CDK4/CDC25A/DDX39B/CDC25C/ANAPC7/NSMCE2/DTL/FAM83D/TFDP1/ATAD5/ADAMTS1/EZH2/RRM1/CDC6/CDCA5/UBE2E2/RGCC/DLGAP5/CCNB1/RRM2/CDT1/CDK1/UBE2C/CCND1
GO:0032204	GO:0032204	regulation of telomere maintenance	101	-0.616653	-1.73092	7.45969e-05	0.00059554	0.000317961	2217	tags=42%, list=11%, signal=37%	EXOSC10/MCRS1/TERF2/NAT10/HNRNPA1/HNRNPC/NAF1/PML/DCP2/HNRNPA2B1/NSMCE4A/PINX1/PIF1/SLF2/NABP2/XRCC1/CCT8/NEK2/MAPK1/CCT6A/SLF1/MRE11/HMBOX1/ACD/CCT3/RUVBL2/CCT2/GNL3/RUVBL1/CCT7/HNRNPU/TCP1/NSMCE2/XRCC5/ACTL6A/CCT4/HNRNPD/UCHL5/DKC1/CCT5/MYC/AURKB
GO:2000278	GO:2000278	regulation of DNA biosynthetic process	118	-0.616758	-1.74812	1.59651e-05	0.000163677	8.7388e-05	2285	tags=44%, list=11%, signal=39%	KLF4/NVL/EXOSC10/TERF2/JADE1/NAT10/HNRNPA1/HNRNPC/NAF1/DCP2/HNRNPA2B1/ING5/PINX1/PIF1/CCT8/NEK2/MAPK1/CCT6A/HMBOX1/ACD/FGF2/CCT3/CCT2/GINS3/CCT7/HNRNPU/TCP1/CHTF18/DSCC1/XRCC5/WRAP53/GINS1/GINS4/CCT4/HSP90AA1/PTGES3/HNRNPD/TFDP1/DKC1/CCT5/RFC3/RFC5/ARRB2/RFC4/RFC2/CHEK1/USP1/PCNA/RGCC/MYC/GINS2/AURKB
GO:0045739	GO:0045739	positive regulation of DNA repair	121	-0.61789	-1.75674	8.2378e-06	9.28513e-05	4.95738e-05	3734	tags=54%, list=18%, signal=44%	HELQ/PARP1/BABAM1/DPF2/EPC2/BCL7A/SMCHD1/BCL7B/MMS19/WAS/RNF168/RBBP8/SETMAR/PIAS4/FANCB/DMAP1/MRGBP/SPIDR/SHLD1/SMARCD2/CEBPG/SMARCA4/ING3/KMT5B/SMARCC1/DHX9/RPS3/MCRS1/SMARCB1/MORF4L2/TIGAR/YEATS4/RIF1/BRD8/UBE2V2/DDX11/SMARCD1/TMEM161A/ACTB/VPS72/MORF4L1/SLF2/UBE2N/XRCC1/BRCC3/BABAM2/SLF1/BCL7C/RUVBL2/ABRAXAS1/FUS/RUVBL1/BRCA1/WRAP53/ACTL6A/SMARCE1/TIMELESS/FOXM1/MGMT/HMGB1/UCHL5/MAD2L2/USP1/P…
GO:0000280	GO:0000280	nuclear division	426	-0.618484	-1.98509	1e-10	4.36667e-09	2.33138e-09	3385	tags=47%, list=16%, signal=40%	CCDC61/EME1/TESMIN/BCL7A/SPAST/GEN1/XRCC3/CTDP1/BCL7B/KLHL22/TOP2B/BRIP1/BAZ1B/SLC2A8/SMC5/FIGNL1/MAD2L1BP/CEP192/CHMP7/BORA/FANCM/CCNE2/KNTC1/SEH1L/NCAPD3/ABRAXAS2/CUL3/RAD51C/HSPA1B/NUDC/RAD54L/SMARCD2/CHMP6/ESCO1/NSL1/CHAMP1/CHEK2/EHMT2/CLASP2/CENPC/RHOA/SMARCA4/KIF14/MASTL/MIS12/INCENP/SYCE1L/DCTN2/SMARCC1/SMARCB1/KATNB1/VPS4A/NME6/POLDIP2/RMI1/SMC3/RRS1/AKAP8/CDC23/MUS81/HSPA2/SMARCD1/RB1/FA…
GO:0051783	GO:0051783	regulation of nuclear division	129	-0.618898	-1.78212	2.60613e-06	3.16766e-05	1.69123e-05	1567	tags=39%, list=8%, signal=36%	RAD1/FBXW5/CDC27/PKMYT1/NEK2/MAD1L1/ANAPC11/ZW10/FBXO5/BUB1B/SPDL1/ANAPC15/CDC25C/PHIP/ANAPC7/BUB3/CDK5RAP2/NSMCE2/CDCA2/TTK/NUP62/ZWILCH/PRMT5/SPC24/MAD2L2/TRIP13/BUB1/CDCA8/RCC1/AURKA/CHEK1/LRP5/NUF2/NDC80/RAD51AP1/RGCC/PLK1/SPC25/DLGAP5/ZWINT/CCNB1/KIF20B/MAD2L1/CDC20/NUSAP1/CDT1/AURKB/CENPF/MKI67/BIRC5
GO:0022613	GO:0022613	ribonucleoprotein complex biogenesis	444	-0.621731	-2.00459	1e-10	4.36667e-09	2.33138e-09	4466	tags=60%, list=22%, signal=48%	EIF2S2/NGDN/C1orf109/RPS8/BMS1/EIF3G/RPL11/NOP10/NSA2/METTL17/GEMIN8/RPS17/GPATCH4/EIF3M/EIF3B/SMN1/ABT1/NOL9/RRN3/FASTKD2/MRPL36/RPL6/GEMIN4/RPL24/LTV1/WDR55/PRPF19/HSP90AB1/RPP38/RPL5/MTERF4/SFSWAP/EIF5/TSR2/ZCCHC4/UTP23/LUC7L/RPL7A/DDX1/RPS16/STRAP/UTP4/HELQ/UTP18/DIS3/SRFBP1/DDX20/KRI1/MRPL20/RPL35/RPL27/UTP20/RPS15/EIF3H/YJU2/SPATA5L1/RRP12/NUFIP1/RPL7/EXOSC4/RPUSD3/PIN4/DDX27/CPSF6/MDN1/PWP…
GO:0006302	GO:0006302	double-strand break repair	288	-0.624445	-1.95104	1e-10	4.36667e-09	2.33138e-09	3734	tags=53%, list=18%, signal=44%	DDX1/HELQ/PAXX/ERCC8/PARP1/BABAM1/SFR1/SETD2/NUCKS1/POLQ/DPF2/EPC2/SWSAP1/MTA1/EME1/BCL7A/SMCHD1/GEN1/TFIP11/NUDT16L1/XRCC3/BCL7B/ATRIP/MAGEF1/MMS19/BRIP1/WAS/RNF168/SMC5/FIGNL1/HUS1/RBBP8/UBR5/RECQL4/SETMAR/FANCM/DCLRE1C/TDP2/TOP3A/REV3L/PIAS4/FANCB/DMAP1/AP5S1/MRGBP/SPIDR/SHLD1/RAD51C/POLA1/RAD54L/SMARCD2/DCLRE1B/OGG1/MCM8/CHEK2/INTS3/DNA2/SMARCA4/RFWD3/ING3/TONSL/KMT5B/SMARCC1/SMARCB1/CYREN/MO…
GO:2001252	GO:2001252	positive regulation of chromosome organization	104	-0.624692	-1.75741	3.49413e-05	0.000329566	0.000175957	2133	tags=42%, list=10%, signal=38%	MCRS1/TERF2/CDK2/SSBP1/HNRNPA1/NAF1/PML/DDX11/HNRNPA2B1/SLF2/TAL1/NABP2/CCT8/NEK2/MAPK1/CCT6A/SLF1/MRE11/NCAPD2/HMBOX1/ACD/CCT3/DNMT1/RUVBL2/CCT2/GNL3/RUVBL1/CCT7/TCP1/NSMCE2/XRCC5/ACTL6A/CCT4/HNRNPD/SMC2/UCHL5/DKC1/NCAPH/CCT5/NCAPG/FEN1/SMC4/CDT1/AURKB
GO:0016072	GO:0016072	rRNA metabolic process	256	-0.62676	-1.93202	1e-10	4.36667e-09	2.33138e-09	5244	tags=68%, list=26%, signal=51%	NOL8/REXO4/POLR1B/SNU13/RPL35A/METTL16/RIOK2/NIFK/RPUSD2/GTF3C3/RPS25/FDXACB1/EXOSC1/ISG20/RPL26/RPS19/ERCC6/RPS14/RPS21/MAK16/RRP36/RPS7/NGDN/RPS8/BMS1/RPL11/NOP10/NSA2/RPS17/TP53/ABT1/NOL9/GEMIN4/WDR55/RPP38/RPL5/MTERF4/TSR2/ZCCHC4/UTP23/RPL7A/RPS16/UTP4/HELQ/GTF3C2/UTP18/DIS3/SRFBP1/KRI1/RPL35/RPL27/UTP20/RPS15/RRP12/RPL7/EXOSC4/RPUSD3/PIN4/DDX27/MDN1/PWP1/EIF4A3/DDX51/NOP53/WDR3/RPL10A/PDCD11…
GO:0006310	GO:0006310	DNA recombination	289	-0.63093	-1.97257	1e-10	4.36667e-09	2.33138e-09	3656	tags=48%, list=18%, signal=40%	PTPRC/PARP1/SFR1/SETD2/NUCKS1/POLQ/EPC2/SWSAP1/EME1/SMCHD1/GEN1/XRCC3/MAGEF1/MMS19/TOP2B/BRIP1/WAS/RNF168/SMC5/FIGNL1/HUS1/RBBP8/RECQL4/FANCM/DCLRE1C/TOP3A/REV3L/PIAS4/FANCB/DMAP1/AP5S1/MRGBP/SPIDR/SHLD1/RAD51C/RAD54L/MCM8/INTS3/RFWD3/ING3/TONSL/KMT5B/MCRS1/CYREN/MORF4L2/TERF2/NONO/YEATS4/RIF1/RMI1/XRCC4/BRD8/MMS22L/AUNIP/MUS81/BLM/RNF138/EXO1/INIP/NSMCE4A/PSMD14/ACTB/NHEJ1/VPS72/MORF4L1/PIF1/SLF…
GO:0000723	GO:0000723	telomere maintenance	153	-0.631572	-1.85663	7.07582e-08	1.60322e-06	8.55965e-07	3261	tags=49%, list=16%, signal=42%	TFIP11/XRCC3/MAP3K4/SMC5/HUS1/RECQL4/DCLRE1C/CCNE2/SHLD1/RAD51C/DCLRE1B/DNA2/EXOSC10/MCRS1/TERF2/RIF1/NAT10/HNRNPA1/HNRNPC/NAF1/PML/DCP2/BLM/HNRNPA2B1/EXO1/NSMCE4A/NHP2/PINX1/PIF1/SLF2/NABP2/XRCC6/XRCC1/APEX1/TELO2/CCT8/NEK2/SMARCAL1/MAPK1/RPA2/CCT6A/SLF1/MRE11/GAR1/CCNE1/HMBOX1/ACD/CCT3/RUVBL2/CCT2/GNL3/RUVBL1/CCT7/HNRNPU/TCP1/NSMCE2/RPA1/XRCC5/WRAP53/ACTL6A/CCT4/HSP90AA1/PTGES3/HNRNPD/UCHL5/DKC…
GO:0032200	GO:0032200	telomere organization	158	-0.632242	-1.86149	1.1393e-07	2.20202e-06	1.17567e-06	3261	tags=49%, list=16%, signal=41%	TFIP11/XRCC3/MAP3K4/SMC5/HUS1/RECQL4/DCLRE1C/CCNE2/SHLD1/RAD51C/DCLRE1B/DNA2/EXOSC10/MCRS1/TERF2/RIF1/NAT10/HNRNPA1/HNRNPC/NAF1/PML/DCP2/BLM/HNRNPA2B1/EXO1/NSMCE4A/NHP2/PINX1/PIF1/SLF2/NABP2/XRCC6/XRCC1/APEX1/TELO2/CCT8/NEK2/SMARCAL1/MAPK1/RPA2/CCT6A/SLF1/MRE11/GAR1/CCNE1/HMBOX1/ACD/CCT3/RUVBL2/CCT2/GNL3/RUVBL1/CCT7/HNRNPU/HAT1/TCP1/NSMCE2/RPA1/XRCC5/WRAP53/ACTL6A/CCT4/HSP90AA1/PTGES3/HNRNPD/UCHL…
GO:0010948	GO:0010948	negative regulation of cell cycle process	276	-0.632376	-1.96605	1e-10	4.36667e-09	2.33138e-09	3269	tags=49%, list=16%, signal=41%	TRIM37/GEN1/XRCC3/TRIAP1/ATRIP/MAPK14/NOP53/CRY1/KLHL22/BRIP1/INTS7/MEN1/BAZ1B/MAP3K20/FBXO7/HUS1/RBBP8/MAD2L1BP/SETMAR/E2F8/RBL1/KNTC1/RAD9A/CDK2AP2/CUL4A/CEP63/ZNF830/CHEK2/INTS3/DNA2/RFWD3/KLF4/ATF5/CCL2/MIIP/INCENP/TERF2/CDK2/VPS4A/JADE1/NME6/AVEN/ZFYVE19/PML/MUS81/ORC1/RB1/DLG1/BLM/USP28/INIP/WAPL/NPM1/RAD1/PINX1/NUBP1/NABP2/TOPBP1/BCL2/MSH2/CDC73/TELO2/NEK2/MAD1L1/RPA2/BRCC3/BABAM2/ZW10/THO…
GO:0140013	GO:0140013	meiotic nuclear division	154	-0.633326	-1.86133	9.06298e-08	1.81106e-06	9.66933e-07	3106	tags=40%, list=15%, signal=34%	TOP2B/BRIP1/SLC2A8/FIGNL1/FANCM/CCNE2/RAD51C/RAD54L/EHMT2/CENPC/MASTL/INCENP/SYCE1L/RMI1/SMC3/MUS81/HSPA2/FANCA/NDC1/RAD1/CDC25B/PPP2R1A/STAG1/KIF18A/REC8/MRE11/FBXO5/SMC1A/CCNE1/BUB1B/NCAPH2/TTK/ACTR3/MLH1/ING2/SMC2/FANCD2/CCNB1IP1/PSMC3IP/NCAPH/CENPX/CENPS/TRIP13/BRCA2/BUB1/RAD51/MND1/SGO2/CKS2/AURKA/SGO1/NUF2/NDC80/RAD51AP1/PLK1/ASPM/TOP2A/PTTG1/SMC4/CDC20/CCNB2
GO:0006260	GO:0006260	DNA replication	277	-0.635465	-1.97628	1e-10	4.36667e-09	2.33138e-09	2937	tags=51%, list=14%, signal=44%	RBBP8/RECQL4/SETMAR/FANCM/E2F8/LPIN1/CCNE2/MCMBP/REV3L/RTF2/TRAIP/POLK/ATF1/POLA1/BCAR3/ORC2/ZNF830/ZGRF1/ESCO1/MCM8/EHMT2/DNA2/FAF1/RFWD3/TONSL/GTPBP4/RBBP4/DHX9/POLE3/MCRS1/DDX23/TERF2/CDK2/SSBP1/JADE1/RMI1/SMC3/NFIC/CHAF1B/ZMPSTE24/SUPT16H/CDK9/MMS22L/DDX11/MUS81/ORC1/DUT/BLM/ORC3/WAPL/ING5/PPP2CA/PIF1/DNAJA3/WDHD1/DTD1/TOPBP1/WDR18/CDC7/MGME1/PPP2R1A/SMARCAL1/RPA2/ESCO2/POLE4/THOC1/SSRP1/CDK2…
GO:0140014	GO:0140014	mitotic nuclear division	307	-0.636588	-1.9982	1e-10	4.36667e-09	2.33138e-09	2528	tags=47%, list=12%, signal=42%	HSPA1B/NUDC/SMARCD2/CHMP6/ESCO1/NSL1/CHAMP1/CHEK2/CLASP2/CENPC/RHOA/SMARCA4/KIF14/MIS12/INCENP/DCTN2/SMARCC1/SMARCB1/KATNB1/VPS4A/NME6/POLDIP2/SMC3/RRS1/AKAP8/CDC23/SMARCD1/RB1/NDE1/PIBF1/ACTB/MZT1/PINX1/SLF2/FBXW5/DRG1/NDEL1/UBE2I/CDC27/PHB2/PKMYT1/PPP2R1A/NEK2/MAD1L1/ANAPC11/RACGAP1/ZW10/STAG1/ESCO2/KIF18A/SLF1/BCL7C/FBXO5/SMC1A/NCAPD2/BUB1B/SPDL1/RAB11A/ANKLE2/NCAPH2/ABRAXAS1/MAPRE1/SPAG5/ANAP…
GO:0006275	GO:0006275	regulation of DNA replication	130	-0.639168	-1.84005	5.8769e-07	8.66108e-06	4.62419e-06	2497	tags=46%, list=12%, signal=41%	BCAR3/ZNF830/ESCO1/EHMT2/DNA2/FAF1/GTPBP4/DHX9/POLE3/MCRS1/CDK2/SSBP1/JADE1/SMC3/ZMPSTE24/BLM/ORC3/WAPL/ING5/PPP2CA/CDC7/PPP2R1A/SMARCAL1/ESCO2/ENDOG/FBXO5/RUVBL2/GINS3/DONSON/RUVBL1/CHTF18/DSCC1/ACTL6A/CHRAC1/GINS1/GINS4/MCM3/TIMELESS/ATAD5/UCHL5/TIPIN/CDC6/MCM6/MCM2/RFC3/DBF4/BRCA2/RFC5/RFC4/RFC2/BAZ1A/MCM4/GMNN/MCM5/PCNA/GINS2/CCNA2/CDT1/MCM7/CDK1
GO:0000077	GO:0000077	DNA damage checkpoint signaling	117	-0.642719	-1.82456	2.65446e-06	3.19347e-05	1.70501e-05	3996	tags=55%, list=19%, signal=44%	PRPF19/FZR1/CASP2/TTI1/CRADD/BABAM1/TICRR/EME1/TRIAP1/ATRIP/MAPK14/NOP53/CRY1/BRIP1/INTS7/MAP3K20/HUS1/RAD9A/CUL4A/CEP63/ZNF830/CHEK2/RFWD3/CDK2/PML/MUS81/BLM/USP28/RAD1/TOPBP1/MSH2/TELO2/RPA2/BRCC3/BABAM2/THOC1/MRE11/THOC5/DDX39B/DONSON/ABRAXAS1/CDKN1B/BARD1/BRCA1/DTL/E2F1/TIPRL/WDR76/RNASEH2B/FANCD2/RHNO1/TAOK3/CCNG1/TIPIN/CCAR2/BRCA2/RAD51/CHEK1/PLK1/PBK/CLSPN/GTSE1/CDK1/CCND1
GO:0007051	GO:0007051	spindle organization	186	-0.642854	-1.92219	2.14521e-10	8.72138e-09	4.65638e-09	3023	tags=51%, list=15%, signal=44%	HAUS3/KIZ/CEP192/CHMP7/BORA/ABRAXAS2/FAM110A/HSPA1B/NUDC/CEP63/CHMP6/CHEK2/GPSM2/CLASP2/RHOA/HAUS4/PCNT/INCENP/DCTN2/RPS3/LZTS2/POLDIP2/SMC3/AUNIP/DLG1/PIBF1/HAUS8/LIMK2/CKAP5/MZT1/HAUS7/DRG1/PTPA/STIL/CENPJ/PPP2R1A/NEK2/SAC3D1/RACGAP1/TUBGCP3/RAE1/STAG1/SASS6/HAUS2/FBXO5/SMC1A/STMN1/NTMT1/RAB11A/MAP1S/ABRAXAS1/MAPRE1/SPAG5/PSRC1/HNRNPU/KIF15/GNAI1/TTK/MLH1/NUP62/KIF2A/KPNB1/HAUS6/KIF23/KNSTRN/KI…
GO:0140053	GO:0140053	mitochondrial gene expression	161	-0.643854	-1.89759	1.13909e-08	3.12322e-07	1.6675e-07	4387	tags=67%, list=21%, signal=53%	MTERF1/MRPL19/TARS2/MRPL42/PTCD3/MRPL39/MRPL17/TACO1/MRPS14/METTL8/FASTKD2/MRPL36/COA3/MTERF4/RARS2/AURKAIP1/MRPL52/PPARGC1B/TRMT5/MRPL20/MRPS15/FASTK/RPUSD3/YARS2/MRPL13/METTL4/MRPS28/MRPL28/PTCD1/MRPL21/SARS2/TUFM/MRPS17/IARS2/RMND1/TRNT1/MRPL24/CHCHD1/PUS1/TFB1M/MRPS12/DAP3/AARS2/GATB/TEFM/MRPS31/WARS2/MTG1/MRPL3/MRPS10/MRPL44/MRPL1/MRPL49/NOA1/DARS2/GADD45GIP1/MPV17L2/MTIF2/MTERF2/MRPS30/MRPL…
GO:1901991	GO:1901991	negative regulation of mitotic cell cycle phase transition	170	-0.645724	-1.91704	3.98283e-09	1.23573e-07	6.5976e-08	3268	tags=51%, list=16%, signal=43%	GEN1/XRCC3/TRIAP1/NOP53/KLHL22/FBXO7/HUS1/RBBP8/MAD2L1BP/RBL1/KNTC1/CDK2AP2/ZNF830/CHEK2/INTS3/RFWD3/KLF4/CCL2/MIIP/INCENP/CDK2/VPS4A/JADE1/AVEN/ZFYVE19/PML/ORC1/RB1/DLG1/BLM/INIP/PINX1/NABP2/TOPBP1/BCL2/CDC73/MAD1L1/RPA2/BRCC3/BABAM2/ZW10/MRE11/FBXO5/BUB1B/SPDL1/DONSON/ABRAXAS1/ANAPC15/CDKN1B/BARD1/BUB3/CDK5RAP2/BRCA1/DTL/TTK/ZWILCH/ZFP36L1/TAOK3/SPC24/EZH2/CCNG1/ZFP36L2/MAD2L2/CDC6/TRIP13/FHL1/…
GO:0007088	GO:0007088	regulation of mitotic nuclear division	110	-0.645932	-1.82698	2.11207e-06	2.67244e-05	1.42683e-05	1320	tags=43%, list=6%, signal=40%	CDC27/PKMYT1/NEK2/MAD1L1/ANAPC11/ZW10/FBXO5/BUB1B/SPDL1/ANAPC15/CDC25C/PHIP/ANAPC7/BUB3/CDK5RAP2/NSMCE2/CDCA2/TTK/NUP62/ZWILCH/PRMT5/SPC24/MAD2L2/TRIP13/BUB1/CDCA8/RCC1/AURKA/CHEK1/LRP5/NUF2/NDC80/RGCC/PLK1/SPC25/DLGAP5/ZWINT/CCNB1/KIF20B/MAD2L1/CDC20/NUSAP1/CDT1/AURKB/CENPF/MKI67/BIRC5
GO:0042254	GO:0042254	ribosome biogenesis	299	-0.6484	-2.02885	1e-10	4.36667e-09	2.33138e-09	5109	tags=72%, list=25%, signal=55%	TFB2M/NOC2L/USP36/RIOK3/WDR36/NOL8/REXO4/SNU13/RPL35A/RPL23A/METTL16/RIOK2/NIFK/RPUSD2/RPS25/FDXACB1/GTPBP10/DHX29/EXOSC1/ISG20/DDX28/RPL26/RPS19/LTO1/RPS14/RPS21/MAK16/RRP36/RPS7/NGDN/C1orf109/RPS8/BMS1/RPL11/NOP10/NSA2/METTL17/RPS17/GPATCH4/ABT1/NOL9/RRN3/FASTKD2/MRPL36/RPL6/GEMIN4/RPL24/LTV1/WDR55/RPP38/RPL5/MTERF4/TSR2/ZCCHC4/UTP23/RPL7A/RPS16/UTP4/HELQ/UTP18/DIS3/SRFBP1/KRI1/MRPL20/RPL35/RPL…
GO:0000724	GO:0000724	double-strand break repair via homologous recombination	165	-0.652053	-1.92468	3.49988e-09	1.14621e-07	6.11967e-08	4292	tags=60%, list=21%, signal=48%	SFPQ/DMC1/UBQLN4/HDGFL2/ZSWIM7/LIG3/SHLD2/PALB2/HELQ/PARP1/SFR1/SETD2/NUCKS1/POLQ/EPC2/SWSAP1/SMCHD1/GEN1/XRCC3/MAGEF1/MMS19/WAS/SMC5/FIGNL1/HUS1/RBBP8/RECQL4/FANCM/TOP3A/REV3L/PIAS4/FANCB/DMAP1/AP5S1/MRGBP/SPIDR/SHLD1/RAD51C/RAD54L/MCM8/INTS3/RFWD3/ING3/TONSL/MORF4L2/YEATS4/RIF1/RMI1/BRD8/MMS22L/AUNIP/MUS81/BLM/RNF138/INIP/NSMCE4A/PSMD14/ACTB/VPS72/MORF4L1/SLF2/NABP2/UBE2N/XRCC1/CDC7/RPA2/SLF1/R…
GO:0000086	GO:0000086	G2/M transition of mitotic cell cycle	133	-0.652499	-1.88117	7.536e-08	1.60322e-06	8.55965e-07	2550	tags=48%, list=12%, signal=42%	TAF2/HUS1/RBBP8/ENSA/RAD51C/ZNF830/CHEK2/INTS3/KIF14/MASTL/MIIP/CDK2/VPS4A/AVEN/ZFYVE19/HSPA2/ORC1/BLM/INIP/PINX1/CIT/NABP2/TOPBP1/CDC7/CALM2/CDC25B/KHDRBS1/PKMYT1/BRCC3/BABAM2/SKP2/MRE11/DNM2/FBXO5/RAB11A/CDK4/CDC25A/DONSON/ABRAXAS1/CDC25C/BARD1/BRCA1/DTL/RNASEH2B/FOXM1/TAOK3/RRM1/CCNG1/CDC6/FHL1/MELK/CALM3/NAE1/AURKA/CHEK1/PLK1/CLSPN/NES/CCNA2/CCNB1/AURKB/CDK1/CENPF/CCND1
GO:1901988	GO:1901988	negative regulation of cell cycle phase transition	237	-0.655241	-2.00964	1e-10	4.36667e-09	2.33138e-09	3268	tags=51%, list=16%, signal=44%	GEN1/XRCC3/TRIAP1/ATRIP/MAPK14/NOP53/CRY1/KLHL22/BRIP1/INTS7/MEN1/MAP3K20/FBXO7/HUS1/RBBP8/MAD2L1BP/SETMAR/RBL1/KNTC1/RAD9A/CDK2AP2/CUL4A/CEP63/ZNF830/CHEK2/INTS3/DNA2/RFWD3/KLF4/ATF5/CCL2/MIIP/INCENP/CDK2/VPS4A/JADE1/AVEN/ZFYVE19/PML/MUS81/ORC1/RB1/DLG1/BLM/USP28/INIP/RAD1/PINX1/NABP2/TOPBP1/BCL2/MSH2/CDC73/TELO2/MAD1L1/RPA2/BRCC3/BABAM2/ZW10/THOC1/MRE11/FBXO5/BUB1B/THOC5/SPDL1/DDX39B/DONSON/ABR…
GO:0006364	GO:0006364	rRNA processing	221	-0.655965	-1.99463	1e-10	4.36667e-09	2.33138e-09	5398	tags=73%, list=26%, signal=54%	TFB2M/USP36/RIOK3/WDR36/NOL8/REXO4/SNU13/RPL35A/METTL16/RIOK2/NIFK/RPUSD2/RPS25/FDXACB1/EXOSC1/ISG20/RPL26/RPS19/RPS14/RPS21/MAK16/RRP36/RPS7/NGDN/RPS8/BMS1/RPL11/NOP10/NSA2/RPS17/ABT1/NOL9/GEMIN4/WDR55/RPP38/RPL5/MTERF4/TSR2/ZCCHC4/UTP23/RPL7A/RPS16/UTP4/HELQ/UTP18/DIS3/SRFBP1/KRI1/RPL35/RPL27/UTP20/RPS15/RRP12/RPL7/EXOSC4/RPUSD3/PIN4/DDX27/MDN1/PWP1/EIF4A3/DDX51/NOP53/WDR3/RPL10A/PDCD11/RPL14/U…
GO:1902850	GO:1902850	microtubule cytoskeleton organization involved in mitosis	154	-0.656709	-1.93005	4.63746e-09	1.40194e-07	7.48502e-08	2927	tags=53%, list=14%, signal=45%	CEP192/CHMP7/BORA/ABRAXAS2/FAM110A/HSPA1B/NUDC/CHMP6/CHEK2/GPSM2/CLASP2/RHOA/DYNLT1/PCNT/INCENP/DCTN2/POLDIP2/SMC3/GJA1/NDE1/PIBF1/CKAP5/MZT1/DRG1/PTPA/NDEL1/STIL/CENPJ/NEK2/RACGAP1/ZW10/RAE1/STAG1/SASS6/SMC1A/STMN1/SPDL1/RAB11A/MAP1S/ABRAXAS1/MAPRE1/PSRC1/HNRNPU/CDK5RAP2/KIF15/GNAI1/TTK/NUP62/KIF2A/KPNB1/KIF23/KIF4A/AAAS/KIF11/TUBG1/CENPA/SPRY1/HSPA1A/RAN/MYBL2/CDCA8/RCC1/AURKA/KIFC1/NUF2/NEK6/N…
GO:0000725	GO:0000725	recombinational repair	168	-0.657388	-1.95082	6.15327e-10	2.26709e-08	1.21041e-08	3648	tags=61%, list=18%, signal=50%	SFPQ/DMC1/UBQLN4/HDGFL2/ZSWIM7/LIG3/SHLD2/PALB2/HELQ/PARP1/SFR1/SETD2/NUCKS1/POLQ/EPC2/SWSAP1/SMCHD1/GEN1/XRCC3/MAGEF1/MMS19/WAS/SMC5/FIGNL1/HUS1/RBBP8/RECQL4/FANCM/TOP3A/REV3L/PIAS4/FANCB/DMAP1/AP5S1/MRGBP/SPIDR/SHLD1/RAD51C/RAD54L/MCM8/INTS3/RFWD3/ING3/TONSL/MORF4L2/YEATS4/RIF1/RMI1/BRD8/MMS22L/AUNIP/MUS81/BLM/RNF138/INIP/NSMCE4A/PSMD14/ACTB/VPS72/MORF4L1/SLF2/NABP2/XRCC6/UBE2N/XRCC1/CDC7/RPA2/…
GO:0007052	GO:0007052	mitotic spindle organization	129	-0.657681	-1.8938	4.43224e-08	1.08557e-06	5.7959e-07	2927	tags=53%, list=14%, signal=46%	CEP192/CHMP7/BORA/ABRAXAS2/FAM110A/HSPA1B/NUDC/CHMP6/CHEK2/GPSM2/CLASP2/RHOA/PCNT/INCENP/DCTN2/POLDIP2/SMC3/PIBF1/CKAP5/MZT1/DRG1/PTPA/STIL/CENPJ/NEK2/RACGAP1/RAE1/STAG1/SASS6/SMC1A/STMN1/RAB11A/MAP1S/ABRAXAS1/PSRC1/HNRNPU/KIF15/GNAI1/TTK/NUP62/KIF2A/KPNB1/KIF23/KIF4A/AAAS/KIF11/TUBG1/HSPA1A/RAN/MYBL2/CDCA8/RCC1/AURKA/KIFC1/NUF2/NEK6/NDC80/CENPH/PRC1/CENPE/PLK1/SPC25/DLGAP5/TACC3/CCNB1/CDC20/AURK…
GO:0033044	GO:0033044	regulation of chromosome organization	244	-0.660585	-2.03329	1e-10	4.36667e-09	2.33138e-09	2217	tags=43%, list=11%, signal=38%	EXOSC10/INCENP/SMARCC1/MCRS1/SMARCB1/TERF2/CDK2/SSBP1/NAT10/HNRNPA1/HNRNPC/NAF1/CDC23/PML/DDX11/SMARCD1/RB1/DCP2/HNRNPA2B1/WAPL/NSMCE4A/ACTB/PINX1/PIF1/SLF2/TAL1/NABP2/XRCC1/CDC27/CCT8/NEK2/MAPK1/MAD1L1/ANAPC11/ZW10/CCT6A/SLF1/MRE11/BCL7C/FBXO5/NCAPD2/BUB1B/HMBOX1/ACD/SPDL1/CCT3/DNMT1/RUVBL2/CCT2/GNL3/ANAPC15/RUVBL1/CCT7/ANAPC7/HNRNPU/BUB3/CDK5RAP2/TCP1/NSMCE2/XRCC5/ACTL6A/TTK/SMARCE1/CCT4/ZWILCH…
GO:0051225	GO:0051225	spindle assembly	122	-0.664563	-1.89365	7.45547e-08	1.60322e-06	8.55965e-07	2528	tags=50%, list=12%, signal=44%	HSPA1B/CEP63/CHMP6/CHEK2/GPSM2/CLASP2/RHOA/HAUS4/INCENP/RPS3/LZTS2/POLDIP2/SMC3/PIBF1/HAUS8/MZT1/HAUS7/DRG1/STIL/CENPJ/NEK2/SAC3D1/RACGAP1/TUBGCP3/STAG1/SASS6/HAUS2/FBXO5/SMC1A/RAB11A/ABRAXAS1/MAPRE1/SPAG5/HNRNPU/KIF15/MLH1/KIF2A/KPNB1/HAUS6/KIF23/KIF4A/AAAS/KIF11/HSPA1A/MYBL2/CDCA8/RCC1/HAUS1/AURKA/TUBB/KIFC1/NEK6/NDC80/PRC1/PLK1/ASPM/CDC20/AURKB/CCNB2/TPX2/BIRC5
GO:0031570	GO:0031570	DNA integrity checkpoint signaling	125	-0.664874	-1.8999	7.61494e-08	1.60322e-06	8.55965e-07	3210	tags=51%, list=16%, signal=43%	TRIAP1/ATRIP/MAPK14/NOP53/CRY1/BRIP1/INTS7/MAP3K20/HUS1/SETMAR/RAD9A/CUL4A/CEP63/ZNF830/CHEK2/DNA2/RFWD3/CDK2/PML/MUS81/ORC1/BLM/USP28/RAD1/TOPBP1/MSH2/TELO2/RPA2/BRCC3/BABAM2/THOC1/MRE11/THOC5/DDX39B/DONSON/ABRAXAS1/CDKN1B/BARD1/BRCA1/DTL/E2F1/TIPRL/WDR76/TIMELESS/RNASEH2B/FANCD2/RHNO1/TAOK3/CCNG1/TIPIN/CDC45/CDC6/CCAR2/BRCA2/RAD51/NAE1/CHEK1/PLK1/PBK/CLSPN/GTSE1/CDT1/CDK1/CCND1
GO:0032543	GO:0032543	mitochondrial translation	129	-0.666766	-1.91996	1.31466e-08	3.4444e-07	1.83898e-07	4360	tags=71%, list=21%, signal=57%	MRPL19/TARS2/MRPL42/PTCD3/MRPL39/MRPL17/TACO1/MRPS14/METTL8/FASTKD2/MRPL36/COA3/RARS2/AURKAIP1/MRPL52/MRPL20/MRPS15/RPUSD3/YARS2/MRPL13/MRPS28/MRPL28/PTCD1/MRPL21/SARS2/TUFM/MRPS17/IARS2/RMND1/MRPL24/CHCHD1/MRPS12/DAP3/AARS2/GATB/MRPS31/WARS2/MTG1/MRPL3/MRPS10/MRPL44/MRPL1/MRPL49/NOA1/DARS2/GADD45GIP1/MPV17L2/MTIF2/MRPS30/MRPL30/MRPL10/RCC1L/MRPL12/MRPL2/MRPL18/TSFM/MRPL58/MRPS25/MRPS11/CDK5RAP1/…
GO:0044839	GO:0044839	cell cycle G2/M phase transition	146	-0.667189	-1.94877	3.66127e-09	1.16666e-07	6.22884e-08	2550	tags=46%, list=12%, signal=40%	RAD51C/ZNF830/CHEK2/INTS3/KIF14/MASTL/ATF5/MIIP/CDK2/VPS4A/AVEN/ZFYVE19/AKAP8/HSPA2/ORC1/BLM/INIP/NPM1/PINX1/CIT/NABP2/TOPBP1/CDC7/CALM2/CDC25B/KHDRBS1/PKMYT1/BRCC3/BABAM2/SKP2/MRE11/DNM2/FBXO5/CCNQ/RAB11A/CDK4/CDC25A/DONSON/ABRAXAS1/CDC25C/BARD1/BRCA1/DTL/RNASEH2B/FOXM1/ATAD5/TAOK3/RRM1/CCNG1/CDC6/FHL1/MELK/CALM3/NAE1/AURKA/CHEK1/NDC80/PLK1/CLSPN/NES/CCNA2/CCNB1/AURKB/CCNB2/CDK1/CENPF/CCND1
GO:0007059	GO:0007059	chromosome segregation	346	-0.681484	-2.16156	1e-10	4.36667e-09	2.33138e-09	3125	tags=52%, list=15%, signal=45%	TLK2/KLHL22/MMS19/TOP2B/BRIP1/BAZ1B/SMC5/MAD2L1BP/CHMP7/FANCM/CCNE2/KNTC1/MCMBP/TOP3A/SEH1L/NCAPD3/ABRAXAS2/CUL3/RAD51C/NUDC/SMARCD2/CHMP6/ESCO1/NSL1/CHAMP1/EHMT2/CENPC/SMARCA4/KIF14/MIS12/INCENP/SYCE1L/DCTN2/SMARCC1/RPS3/TOP3B/SMARCB1/KATNB1/VPS4A/RMI1/SMC3/ECT2/FBXW7/RRS1/AKAP8/CDC23/DDX11/MUS81/SMARCD1/RB1/SRPK1/NDE1/PIBF1/WAPL/ARL8B/NDC1/ACTB/PINX1/SLF2/CENPQ/SLC25A5/NDEL1/UBE2I/CDC27/PHB2/PP…
GO:0098813	GO:0098813	nuclear chromosome segregation	288	-0.684207	-2.13777	1e-10	4.36667e-09	2.33138e-09	3122	tags=52%, list=15%, signal=45%	KLHL22/TOP2B/BRIP1/BAZ1B/SMC5/MAD2L1BP/CHMP7/FANCM/CCNE2/KNTC1/MCMBP/SEH1L/NCAPD3/ABRAXAS2/CUL3/RAD51C/NUDC/SMARCD2/CHMP6/ESCO1/NSL1/CHAMP1/EHMT2/CENPC/SMARCA4/KIF14/MIS12/INCENP/SYCE1L/DCTN2/SMARCC1/SMARCB1/KATNB1/VPS4A/RMI1/SMC3/ECT2/FBXW7/RRS1/AKAP8/CDC23/DDX11/MUS81/SMARCD1/RB1/PIBF1/WAPL/NDC1/ACTB/PINX1/SLF2/CENPQ/CDC27/PHB2/PPP2R1A/NEK2/MAD1L1/ANAPC11/RACGAP1/ZW10/STAG1/ESCO2/KIF18A/SLF1/RE…
GO:0007127	GO:0007127	meiosis I	101	-0.688211	-1.93178	8.36281e-08	1.72978e-06	9.23538e-07	3106	tags=40%, list=15%, signal=34%	TOP2B/BRIP1/SLC2A8/FANCM/CCNE2/RAD51C/RAD54L/EHMT2/CENPC/SYCE1L/RMI1/MUS81/HSPA2/NDC1/CDC25B/REC8/MRE11/FBXO5/CCNE1/MLH1/ING2/FANCD2/CCNB1IP1/PSMC3IP/CENPX/CENPS/TRIP13/BRCA2/RAD51/MND1/SGO2/CKS2/AURKA/SGO1/NDC80/RAD51AP1/PLK1/TOP2A/PTTG1/CCNB2
GO:0007093	GO:0007093	mitotic cell cycle checkpoint signaling	136	-0.688216	-1.98875	3.13297e-10	1.19154e-08	6.36168e-09	3486	tags=60%, list=17%, signal=50%	CRADD/BABAM1/TICRR/DYNC1LI1/APC/EME1/GEN1/XRCC3/TRIAP1/NOP53/KLHL22/MAP3K20/HUS1/RBBP8/MAD2L1BP/SETMAR/KNTC1/RAD9A/ZNF830/CHEK2/INTS3/RFWD3/INCENP/CDK2/VPS4A/ZFYVE19/PML/MUS81/ORC1/BLM/INIP/NABP2/TOPBP1/MSH2/MAD1L1/RPA2/BRCC3/BABAM2/ZW10/MRE11/BUB1B/SPDL1/DONSON/ABRAXAS1/ANAPC15/CDKN1B/BARD1/BUB3/CDK5RAP2/BRCA1/DTL/TTK/ZWILCH/FANCD2/TAOK3/SPC24/CCNG1/TIPIN/MAD2L2/CDC6/TRIP13/BUB1/CDCA8/NAE1/CHEK1…
GO:0006261	GO:0006261	DNA-templated DNA replication	162	-0.691655	-2.04246	1e-10	4.36667e-09	2.33138e-09	2937	tags=59%, list=14%, signal=51%	RBBP8/RECQL4/SETMAR/FANCM/E2F8/CCNE2/MCMBP/REV3L/RTF2/TRAIP/POLA1/ORC2/ZNF830/ZGRF1/MCM8/DNA2/RFWD3/TONSL/POLE3/DDX23/TERF2/CDK2/SSBP1/ZMPSTE24/CDK9/MMS22L/DDX11/MUS81/ORC1/BLM/ORC3/DNAJA3/WDHD1/TOPBP1/WDR18/CDC7/MGME1/SMARCAL1/POLE4/THOC1/CDK2AP1/MRE11/ENDOG/FBXO5/NOC3L/CCNE1/POLA2/POLD1/GINS3/DONSON/BARD1/POLE2/BRCA1/CHTF18/RPA1/DSCC1/GINS1/GINS4/POLD3/MCM3/TIMELESS/RECQL/PRIM2/POLD2/ATAD5/MCM1…
GO:0000075	GO:0000075	cell cycle checkpoint signaling	179	-0.692394	-2.05829	1e-10	4.36667e-09	2.33138e-09	3268	tags=56%, list=16%, signal=48%	GEN1/XRCC3/TRIAP1/ATRIP/MAPK14/NOP53/CRY1/KLHL22/BRIP1/INTS7/MAP3K20/HUS1/RBBP8/MAD2L1BP/SETMAR/KNTC1/RAD9A/CUL4A/CEP63/ZNF830/CHEK2/INTS3/DNA2/RFWD3/INCENP/CDK2/VPS4A/ZFYVE19/PML/MUS81/ORC1/BLM/USP28/INIP/RAD1/NABP2/TOPBP1/MSH2/TELO2/MAD1L1/RPA2/BRCC3/BABAM2/ZW10/THOC1/MRE11/BUB1B/THOC5/SPDL1/DDX39B/DONSON/ABRAXAS1/ANAPC15/CDKN1B/BARD1/BUB3/CDK5RAP2/BRCA1/DTL/E2F1/TIPRL/TTK/WDR76/ZWILCH/TIMELESS…
GO:0061982	GO:0061982	meiosis I cell cycle process	106	-0.695044	-1.96012	6.5591e-09	1.84123e-07	9.83043e-08	3106	tags=41%, list=15%, signal=35%	TOP2B/BRIP1/SLC2A8/FANCM/CCNE2/RAD51C/RAD54L/EHMT2/CENPC/SYCE1L/RMI1/MUS81/HSPA2/NDC1/CDC25B/REC8/MRE11/FBXO5/CCNE1/MSH6/CDC25A/CDC25C/MLH1/ING2/FANCD2/CCNB1IP1/PSMC3IP/CENPX/CENPS/TRIP13/BRCA2/RAD51/MND1/SGO2/CKS2/AURKA/SGO1/NDC80/RAD51AP1/PLK1/TOP2A/PTTG1/CCNB2
GO:0000819	GO:0000819	sister chromatid segregation	222	-0.698903	-2.12557	1e-10	4.36667e-09	2.33138e-09	3268	tags=59%, list=16%, signal=50%	GEN1/XRCC3/BCL7B/KLHL22/TOP2B/BAZ1B/SMC5/MAD2L1BP/CHMP7/KNTC1/MCMBP/SEH1L/NCAPD3/CUL3/RAD51C/NUDC/SMARCD2/CHMP6/ESCO1/NSL1/CHAMP1/CENPC/SMARCA4/KIF14/MIS12/INCENP/DCTN2/SMARCC1/SMARCB1/KATNB1/VPS4A/SMC3/FBXW7/RRS1/AKAP8/CDC23/DDX11/SMARCD1/RB1/PIBF1/WAPL/ACTB/PINX1/SLF2/CDC27/PHB2/PPP2R1A/NEK2/MAD1L1/ANAPC11/RACGAP1/ZW10/STAG1/ESCO2/KIF18A/SLF1/REC8/MRE11/BCL7C/FBXO5/SMC1A/NCAPD2/BUB1B/SPDL1/RAB1…
GO:0000070	GO:0000070	mitotic sister chromatid segregation	197	-0.707036	-2.13087	1e-10	4.36667e-09	2.33138e-09	2510	tags=53%, list=12%, signal=47%	NUDC/SMARCD2/CHMP6/ESCO1/NSL1/CHAMP1/CENPC/SMARCA4/KIF14/MIS12/INCENP/DCTN2/SMARCC1/SMARCB1/KATNB1/VPS4A/SMC3/RRS1/AKAP8/CDC23/SMARCD1/RB1/PIBF1/ACTB/PINX1/SLF2/CDC27/PPP2R1A/NEK2/MAD1L1/ANAPC11/RACGAP1/ZW10/ESCO2/KIF18A/SLF1/BCL7C/FBXO5/SMC1A/NCAPD2/BUB1B/SPDL1/RAB11A/NCAPH2/MAPRE1/SPAG5/ANAPC15/PSRC1/ANAPC7/HNRNPU/BUB3/CDK5RAP2/NSMCE2/DSCC1/ACTL6A/TTK/SMARCE1/NUP62/ZWILCH/NCAPG2/KPNB1/KIF23/KNS…
GO:0033045	GO:0033045	regulation of sister chromatid segregation	102	-0.711389	-1.99815	4.7642e-09	1.40425e-07	7.49735e-08	3503	tags=62%, list=17%, signal=51%	DPF2/DYNC1LI1/APC/BCL7A/GEN1/XRCC3/BCL7B/KLHL22/MAD2L1BP/KNTC1/CUL3/SMARCD2/SMARCA4/INCENP/SMARCC1/SMARCB1/CDC23/SMARCD1/RB1/ACTB/CDC27/MAD1L1/ANAPC11/ZW10/BCL7C/FBXO5/BUB1B/SPDL1/ANAPC15/ANAPC7/HNRNPU/BUB3/CDK5RAP2/NSMCE2/ACTL6A/TTK/SMARCE1/ZWILCH/SPC24/MAD2L2/CDC6/TRIP13/BUB1/CDCA8/NUF2/NEK6/NDC80/RMI2/CENPE/PLK1/SPC25/DLGAP5/TACC3/ZWINT/CCNB1/MAD2L1/PTTG1/CDC20/CDT1/AURKB/UBE2C/CENPF/BIRC5
GO:0051304	GO:0051304	chromosome separation	128	-0.715691	-2.0516	1e-10	4.36667e-09	2.33138e-09	3503	tags=62%, list=17%, signal=52%	DPF2/DYNC1LI1/APC/EME1/BCL7A/GEN1/XRCC3/BCL7B/KLHL22/TOP2B/MAD2L1BP/FANCM/KNTC1/TOP3A/CUL3/SMARCD2/SMARCA4/INCENP/SMARCC1/SMARCB1/RMI1/CDC23/MUS81/SMARCD1/RB1/ACTB/CDC27/PPP2R1A/MAD1L1/ANAPC11/ZW10/BCL7C/FBXO5/SMARCAD1/BUB1B/SPDL1/NCAPH2/ANAPC15/ANAPC7/BUB3/CDK5RAP2/NSMCE2/ACTL6A/TTK/SMARCE1/MLH1/ZWILCH/NCAPG2/SMC2/SPC24/NCAPH/CENPX/CENPS/MAD2L2/CDC6/TRIP13/BUB1/CDCA8/NCAPG/NUF2/NEK6/NDC80/CENPE/…
GO:1905818	GO:1905818	regulation of chromosome separation	106	-0.716867	-2.02166	2.88866e-10	1.13524e-08	6.06112e-09	2203	tags=63%, list=11%, signal=57%	DPF2/DYNC1LI1/APC/BCL7A/GEN1/XRCC3/BCL7B/KLHL22/MAD2L1BP/KNTC1/CUL3/SMARCD2/SMARCA4/INCENP/SMARCC1/SMARCB1/CDC23/SMARCD1/RB1/ACTB/CDC27/MAD1L1/ANAPC11/ZW10/BCL7C/FBXO5/BUB1B/SPDL1/NCAPH2/ANAPC15/ANAPC7/BUB3/CDK5RAP2/NSMCE2/ACTL6A/TTK/SMARCE1/ZWILCH/NCAPG2/SMC2/SPC24/NCAPH/MAD2L2/CDC6/TRIP13/BUB1/CDCA8/NCAPG/NUF2/NEK6/NDC80/CENPE/PLK1/SPC25/DLGAP5/TACC3/ZWINT/CCNB1/MAD2L1/PTTG1/SMC4/CDC20/CDT1/AUR…
GO:1902749	GO:1902749	regulation of cell cycle G2/M phase transition	101	-0.720326	-2.02193	1.75191e-09	5.90144e-08	3.1508e-08	2550	tags=50%, list=12%, signal=44%	RAD51C/ZNF830/INTS3/KIF14/ATF5/MIIP/CDK2/VPS4A/AVEN/ZFYVE19/HSPA2/ORC1/BLM/INIP/NPM1/PINX1/NABP2/TOPBP1/CDC7/CDC25B/BRCC3/BABAM2/MRE11/FBXO5/CCNQ/RAB11A/CDK4/CDC25A/DONSON/ABRAXAS1/CDC25C/BARD1/BRCA1/DTL/RNASEH2B/ATAD5/TAOK3/RRM1/CCNG1/CDC6/FHL1/NAE1/AURKA/CHEK1/PLK1/CLSPN/CCNB1/AURKB/CDK1/CENPF/CCND1
GO:0051983	GO:0051983	regulation of chromosome segregation	122	-0.720592	-2.0533	1e-10	4.36667e-09	2.33138e-09	2203	tags=50%, list=11%, signal=45%	INCENP/SMARCC1/SMARCB1/CDC23/SMARCD1/RB1/WAPL/ACTB/CDC27/MAD1L1/ANAPC11/ZW10/BCL7C/FBXO5/BUB1B/SPDL1/NCAPH2/RAD18/ANAPC15/ANAPC7/HNRNPU/BUB3/CDK5RAP2/NSMCE2/ACTL6A/CDCA2/TTK/SMARCE1/ZWILCH/NCAPG2/SMC2/SPC24/NCAPH/MAD2L2/CDC6/TRIP13/BUB1/CDCA8/KIF2C/NCAPG/NUF2/NEK6/NDC80/RMI2/CENPE/PLK1/SPC25/DLGAP5/TACC3/ZWINT/CCNB1/MAD2L1/PTTG1/SMC4/CDC20/CDT1/AURKB/UBE2C/CENPF/MKI67/BIRC5

## Sheet: Table S2
Table S2. Average expression of hypoxia-related genes in human EHT cell types.
	VEC	AEC	pre-HEC	HEC	HSC
SLC2A3	0.860583	1.51923	2.19048	1.14706	0.219331
SOX7	1.0758	2.15	1.17749	1.08824	0.130112
EDN1	0.812128	2.21923	13.4069	4.97059	0.0446097
CXCR4	0.0701546	5.46154	3.51515	1.97059	0.0743494
PDLIM1	0.186088	0.838462	2.77056	2.61765	1.7658
EPAS1	0.401605	1.46923	2.5368	2.05882	0.144981
MMP2	2.17925	2.73462	5.68831	2.52941	0.394052
ITPR2	0.198573	0.284615	1.08225	0.676471	0.237918
CD24	6.10196	9.60769	18.9264	24.4412	7.20074
THBS1	0.00832342	0.0884615	0.735931	0.147059	0.0483271
AQP1	0.0276457	0.426923	0.748918	0.323529	0.0111524
PLAT	1.67509	0.219231	2.92641	1.76471	0.122677
GATA6	0.118906	0.103846	0.714286	0.588235	0.0483271
HIPK2	1.22176	1.34615	2.48485	1.41176	0.460967
PLOD1	0.372771	0.815385	1.02165	0.588235	0.245353
CFLAR	0.812128	1.56154	1.73593	1.29412	0.64684
VEGFC	0.113555	0.588462	0.636364	0.205882	0.00371747
MMP14	0.5978	1.49615	1.36364	0.647059	0.0966543
CXCL12	0.0558859	0.0961538	0.623377	0.147059	0.0483271
HSD11B2	0.0442925	0.176923	0.458874	0.470588	0.063197
NOTCH1	0.651011	1.11154	1.30736	0.794118	0.245353
ADM	0.368014	1.15385	1.03896	0.176471	0.0446097
PLOD2	0.129608	0.253846	0.515152	0.441176	0.122677
PTGS2	0.0068371	0.0115385	0.333333	0.352941	0.0966543
ITPR1	0.0689655	0.176923	0.415584	0.470588	0.371747
FOS	2.17836	1.78077	3.61472	3.32353	3.39777
EPHA4	0.0127824	0.0538462	0.281385	0.176471	0.0185874
ACE	0.0107015	0.0884615	0.324675	0.382353	0.312268
ATP1B1	0.238407	0.342308	0.623377	0.529412	0.36803
ACTN4	1.49435	2.96538	2.30736	1.41176	0.959108
PLK3	0.236029	0.280769	0.510823	0.323529	0.185874
ACVRL1	0.995244	1.28462	1.42424	0.911765	0.152416
PAM	0.882878	1.05385	1.27706	0.794118	0.412639
ADAM17	0.4783	0.607692	0.770563	0.823529	0.379182
MALAT1	232.144	268.923	438.29	347.059	186.219
DNMT3A	0.909037	0.992308	1.33333	1.20588	1.51301
TGFB2	0.0356718	0.0576923	0.199134	0	0.0111524
HSP90B1	12.404	14.0308	15.6667	8.64706	4.4461
DIO3	0.0549941	0.311538	0.238095	0.0294118	0
REST	1.11474	1.35	1.48485	1.20588	0.877323
NPPC	0.0466706	0.0269231	0.264069	0.617647	0.0557621
BNIP3L	1.13615	1.38462	1.54113	1.55882	1.63941
PRKAA1	0.33799	0.530769	0.562771	0.764706	0.237918
DDAH1	0.0505351	0.0346154	0.194805	0.176471	0.0892193
PINK1	0.371879	0.507692	0.562771	0.705882	0.200743
CYBA	6.09542	11.3615	8.19481	9.55882	9.36059
HYOU1	0.491082	0.576923	0.705628	0.617647	0.282528
JUND	0.532996	0.676923	0.796537	0.823529	0.713755
PTEN	0.4022	0.469231	0.649351	0.529412	0.464684
MDM4	0.540131	0.569231	0.787879	1.26471	0.724907
NPEPPS	0.446492	0.434615	0.666667	0.823529	0.479554
SLC2A1	0.180737	0.553846	0.354978	0.176471	0.200743
P4HB	4.86445	5.89615	5.74026	3.47059	2.57249
HIF3A	0.236623	0.130769	0.359307	0.294118	0.0892193
PTGIS	0.0439952	0.0346154	0.142857	0.0294118	0.0185874
TGFBR2	0.7717	1.08077	0.943723	0.529412	0.178439
RBPJ	1.13466	1.16154	1.38095	1.05882	1.12639
STUB1	1.04191	1.46154	1.28139	1.44118	1.09294
WTIP	0.122473	0.161538	0.203463	0.147059	0.0260223
HP1BP3	2.01754	1.73077	2.2684	1.5	1.34572
CRYAB	0.0193222	0.00384615	0.103896	0.147059	0.0520446
CITED2	0.426873	0.653846	0.636364	0.852941	0.95539
ERO1A	0.220273	0.303846	0.341991	0.382353	0.282528
HMOX2	0.851367	2.22308	1.05195	0.970588	0.542751

## Sheet: Table S3
Table S3. Normalized counts of genes and TEs in HUVEC dataset (PRJNA561635).
	SRR10014362	SRR10014310	SRR10014313	SRR10014374	SRR10014363	SRR10014349	SRR10014361	SRR10014324	SRR10014385	SRR10014338	SRR10014309	SRR10014402	SRR10014400	SRR10014399	SRR10014379	SRR10014360	SRR10014403	SRR10014401	SRR10014388	SRR10014364	SRR10014326	SRR10014323	SRR10014322	SRR10014321	SRR10014387	SRR10014327	SRR10014325	SRR10014320	SRR10014359	SRR10014316	SRR10014314	SRR10014312	SRR10014311	SRR10014319	SRR10014317	SRR10014315	SRR10014398	SRR10014378	SRR10014393	SRR10014391	SRR10014390	SRR10014389	SRR10014397	SRR10014395	SRR10014392
A1BG	21.07	15.3534	18.621	13.1702	13.5845	14.0771	19.7991	25.9742	10.8885	36.3456	19.7897	28.08	31.8801	25.7411	29.4302	34.2764	45.463	25.6507	38.7142	24.4688	29.0955	18.6046	22.7498	29.1254	30.3053	30.3824	26.072	24.2989	16.4384	23.1096	20.323	23.0028	14.9129	16.5763	25.1639	15.4966	16.2171	18.5153	16.2462	14.3537	18.34	16.6657	22.2595	16.5012	26.7108
A1BG-AS1	34.8112	33.6313	31.9216	22.8283	30.7916	32.8466	42.4267	57.9425	43.5539	56.5375	34.632	40.2887	49.2692	45.6319	71.2866	46.9714	81.3549	54.5077	46.9263	41.461	37.2422	48.1531	24.2665	46.8087	55.5598	74.2681	42.5385	35.3438	34.2467	32.1525	32.7426	32.3743	25.2373	35.1028	32.713	30.0816	36.25	37.0307	22.4352	32.9291	41.7744	28.8872	49.819	37.1278	48.8163
A1CF	0	0	0	0.878012	0	0	0	0	0	0	0	0	0	0	0	1.2695	0	0	1.17316	0	0	0	0	0	0	1.12527	0	0	0	0	0	0	1.14715	0	0	0	0	0	0.773627	0	1.01889	0	0	0	0
A2M	118.175	149.879	148.968	155.408	136.751	126.694	116.909	87.9128	71.27	57.8837	121.565	62.2644	114.479	102.964	105.295	85.0563	66.9981	58.7828	96.1989	110.789	104.744	99.5894	103.133	83.2154	94.7041	74.2681	56.2606	128.121	157.535	147.701	142.261	148.24	135.364	100.433	103.172	83.8639	130.691	142.568	174.066	135.938	121.248	161.102	148.397	119.634	100.396
A2M-AS1	24.7343	31.438	23.0545	26.3404	25.3578	23.4619	20.7419	27.9722	29.6958	14.8075	31.8049	18.3131	28.9819	18.7208	26.8142	29.1984	31.1063	21.3756	26.9826	26.5079	33.7507	24.0766	27.2998	18.7235	20.2036	33.7582	16.4665	15.4629	42.4659	26.1239	19.194	27.2626	24.0901	25.352	22.6475	22.7891	26.7105	24.0699	35.5868	22.797	22.4155	27.7762	25.4395	28.0521	23.9476
A2ML1	0.916085	0	1.77342	0.878012	0	0	0	0	1.97972	0	0.706776	0	1.4491	1.17005	0.654005	0	0	2.13756	0	0.679689	0	2.18878	1.51665	1.04019	0	1.12527	2.74442	0	0.684933	1.00477	0	1.70391	0	0.975077	0.838796	0.911564	0.953947	0.617178	2.32088	5.06601	1.01889	3.33314	1.05998	1.65012	0
A2ML1-AS1	40.3078	83.3471	42.5622	42.1446	33.5085	64.5202	38.6554	32.9673	41.5742	64.6143	54.4217	87.9027	59.4129	54.9923	50.3584	91.4037	61.0162	54.5077	58.6579	62.5314	67.5015	45.9643	59.1495	37.4469	54.297	47.2615	35.6775	76.2101	63.6988	52.2478	33.8717	40.0419	51.6217	48.7539	46.1338	51.0476	38.1579	66.6552	44.0967	52.3487	45.8499	59.9966	31.7993	55.2791	51.5794
A2ML1-AS2	0	0	0	0	0	0	0	0	0	0	0	0	0	0	0	0	0	0	0	0	0	0	0	0	0	0	0	0	0	0	0	0	0	0	0	0	0	0	0	0	0	0	0	0	0
A3GALT2	0.916085	1.46223	0.886712	1.75602	0.905635	2.34619	0	0.999009	1.97972	2.69226	1.41355	0	1.4491	0	0	0	1.1964	2.13756	0	0.679689	0	1.09439	0	1.04019	0	1.12527	0	1.10449	0	1.00477	1.12906	0.851955	1.14715	0.975077	0.838796	0.911564	0	0	0.773627	3.37734	0	3.33314	1.05998	0	0.921061
A4GALT	313.301	228.839	195.963	229.161	270.785	330.812	373.355	478.525	464.245	246.342	262.921	224.64	185.484	219.969	270.758	260.247	343.365	422.167	286.25	285.469	168.754	196.99	259.348	268.37	279.062	348.835	404.802	337.975	231.508	239.134	225.811	334.818	367.088	342.252	437.851	417.496	320.526	271.558	202.69	206.018	274.081	383.311	352.973	381.178	384.083
A4GNT	0	0.731115	0	0	0	0	0	0	0	0	0	0	0	0	0	0	0	0	0	0	0	0	0	0	1.26272	0	0	0	0	0	0	0	0	0	0	0	0	0	0	0	0	0	0	0	0
AAAS	528.581	535.907	568.382	543.49	549.72	503.257	611.887	523.48	541.454	580.183	653.768	548.171	610.069	624.806	686.052	539.536	485.736	586.759	567.808	613.08	545.831	578.932	518.696	551.302	575.801	560.387	605.145	494.813	558.221	554.63	541.947	593.813	502.451	596.747	561.993	583.401	525.625	565.952	539.991	631.562	611.332	593.299	629.627	565.992	604.216
AACS	414.071	373.6	390.153	400.374	449.195	410.583	429.924	423.58	424.651	319.033	326.53	294.23	326.046	352.184	414.639	366.884	387.632	390.104	340.216	360.235	307.248	369.903	379.164	399.434	372.503	380.343	359.519	411.976	389.042	393.868	381.621	459.204	387.736	432.934	385.846	382.857	403.52	349.323	406.928	418.79	463.594	402.199	435.651	351.476	409.872
AADAC	21.07	18.2779	14.1874	23.7063	30.7916	21.1157	27.3416	14.9851	8.90875	8.07679	18.3762	21.9757	30.431	24.571	15.6961	12.695	8.37477	9.619	22.29	22.4297	27.9316	19.699	24.2665	16.6431	29.0426	19.1297	13.7221	28.7169	31.5069	26.1239	20.323	13.6313	9.17719	24.3769	20.1311	17.3197	21.9408	36.4135	22.4352	21.9527	29.5477	17.7768	24.3795	23.1017	18.4212
AADACL2	0	0	0	0	0	0	0	0	0	1.34613	0	0	0	0	0	0	0	0	0	0	0	0	0	0	1.26272	0	0	0	0	0	0	0	0	0	0	0	0	0.617178	1.54725	0	0	0	0	0.825061	0
AADACL2-AS1	0	0.731115	0	0	0	0	0.942815	0	0	0	0	0	0	0	0	0	0	0	0	0.679689	0	1.09439	0	0	0	0	1.37221	0	2.0548	0	0	0	1.14715	0.975077	0	0	0.953947	4.32025	0	0	0	0	1.05998	0.825061	0
AADACL3	0	0	0	0	0	0	0	0	0	0	0	0	0	0	0	0	0	0	0	0	0	0	0	0	0	0	0	0	0	0	0	0	0	0	0	0	0	0	0	0	0	0	0	0	0
AADACL4	0	0	0	0	0	0	0	0	0	0	0	0	0	0	0	0	1.1964	0	0	0	0	0	0	0	0	0	0	0	0	1.00477	0	0	0	0	0.838796	0	0	0	0	1.68867	0	0	0	0	0
AADAT	21.07	19.7401	16.8475	17.5602	25.3578	21.1157	23.5704	14.9851	8.90875	16.1536	16.9626	21.9757	21.7364	22.2309	21.5822	13.9645	11.964	9.619	5.86579	14.2735	23.2764	19.699	13.6499	22.8842	12.6272	18.0044	6.86105	19.8809	24.6576	25.1191	15.8068	19.595	24.0901	25.352	17.6147	21.8775	11.4474	22.8356	16.2462	21.9527	16.3022	14.4436	24.3795	17.3263	21.1844
AAGAB	558.812	618.523	604.738	565.44	517.117	479.795	451.608	430.573	509.779	655.566	571.782	588.459	598.476	554.603	533.014	507.799	466.594	568.59	696.856	586.572	669.196	613.952	589.979	627.236	619.996	614.4	653.172	576.546	604.796	617.931	609.69	604.888	656.169	636.725	623.225	554.231	609.572	609.772	642.884	633.251	702.013	714.403	694.286	636.122	693.559
AAK1	1855.07	1994.48	2243.38	1982.55	1937.15	1798.35	1866.77	1564.45	1658.02	1661.13	1487.06	2106	1962.07	1824.1	1604.28	1891.55	1599.58	1474.91	1827.78	1597.27	2050.65	1962.24	1945.87	1753.77	1694.57	1521.37	1436.7	1861.07	1837.68	2159.24	2104.56	1831.7	1862.97	1803.89	1604.62	1695.51	1853.52	1764.51	2159.19	2290.68	2317.97	1977.66	1758.5	1841.54	1704.88
AAMDC	220.777	261.008	216.358	260.77	250.861	278.023	241.361	179.822	214.8	267.88	220.514	325.972	349.232	318.253	360.357	341.494	223.726	222.306	227.593	236.532	292.118	285.635	300.298	326.621	300.528	227.305	279.931	241.884	255.48	255.21	289.038	311.816	289.081	254.495	209.699	240.653	253.75	276.496	269.996	251.612	274.081	295.539	257.575	228.542	237.634
AAMP	1056.25	1105.45	1108.39	1073.81	1153.78	1047.57	1131.38	1101.91	1178.93	1226.33	1108.22	954.721	1002.77	1148.99	1236.72	996.555	976.258	1218.41	1127.4	1144.6	958.986	984.95	1019.19	1134.85	1040.48	1011.62	1197.94	998.463	1060.96	1067.06	1192.28	1251.52	1246.95	1210.07	1242.26	1144.01	1079.87	1134.37	1097.78	1071.46	1266.48	1207.71	1353.59	1174.89	1178.96
AANAT	0.916085	0.731115	1.77342	3.51205	0	2.34619	0	2.99703	2.96958	1.34613	1.41355	0	1.4491	1.17005	1.96202	1.2695	1.1964	0	2.34632	2.03907	0	4.37755	0	2.08039	3.78817	1.12527	0	0	0	0	0	0	0	0.975077	2.51639	0	1.90789	0	0	1.68867	4.07555	2.22209	1.05998	0.825061	0.921061
AAR2	483.693	444.518	457.543	456.566	457.345	355.447	367.698	434.569	452.367	465.762	506.051	415.096	482.549	482.06	464.998	397.352	403.185	509.807	502.111	493.454	423.63	456.36	462.58	540.9	458.368	457.987	488.507	430.753	434.248	482.287	477.591	520.545	473.772	463.162	458.821	456.694	434.046	414.127	457.987	518.421	526.765	487.75	534.229	474.41	474.347
AARD	0	0	0	0	0	0	0	0	0	0	0	0	0	0	0	0	0	0	0	0	0	0	0	0	0	0	0	0	0	0	0	0	0	0	0	0	0	0	0	0	0	0	0	0	0
AARS	1643.46	1734.21	1846.13	1748.12	1823.04	1751.43	1896	2083.93	3756.52	1704.2	1877.2	1794.68	1973.67	1958.66	2103.28	1678.27	2136.76	3289.7	1719.85	2026.15	1844.65	1986.32	2035.35	1974.29	1929.44	2229.17	2737.56	1626.92	1852.06	1920.11	2011.98	2234.68	1905.41	1913.1	2514.71	2361.86	1553.98	1878.69	1951.09	2088.88	2251.74	2154.32	2103	2217.77	2089.89
AARS2	304.14	329.002	312.123	330.133	332.368	244.004	276.245	190.811	255.384	278.649	314.515	333.298	285.472	305.383	323.733	276.75	185.441	216.962	301.502	356.157	320.05	328.317	320.014	297.495	314.418	234.057	281.303	320.303	333.563	378.797	308.232	359.525	323.496	356.878	343.067	308.109	317.664	341.917	341.169	378.262	381.064	318.871	392.192	325.074	340.793
AARSD1	325.21	297.564	323.65	313.45	259.011	252.215	231.932	212.789	225.688	362.11	358.335	352.832	278.226	297.192	337.467	266.594	251.243	259.713	323.792	356.157	315.395	302.051	304.848	312.058	295.477	282.444	301.886	322.512	313.7	308.463	313.878	329.707	318.907	304.224	303.644	283.496	331.974	374.01	343.49	340.267	353.554	347.758	346.613	287.121	328.819
AASDH	169.476	170.35	160.495	198.431	191.995	197.08	200.82	139.861	171.246	152.113	164.679	166.038	176.79	167.317	193.586	157.418	187.834	151.766	186.532	150.891	197.849	182.763	157.732	158.109	155.315	190.171	159.176	159.047	175.343	167.796	165.971	173.799	181.249	156.012	182.019	146.762	169.803	167.255	157.046	189.131	152.833	173.323	162.177	197.19	227.502
AASDHPPT	552.399	624.372	540.008	459.2	454.629	503.257	365.812	367.635	405.843	682.489	650.94	702	620.213	490.25	490.504	521.763	413.953	463.849	605.349	675.611	744.844	609.574	576.329	561.704	555.598	499.622	521.44	508.067	608.906	543.578	546.463	539.288	616.019	515.816	509.988	474.925	536.118	607.92	595.692	608.765	585.86	653.296	555.428	540.415	565.532
AASS	814.4	742.813	849.47	884.159	896.578	1140.25	1189.83	1253.76	1357.1	802.295	715.964	857.051	989.732	848.285	979.046	1387.56	1389.01	1348.8	876.349	706.197	956.659	883.172	905.443	929.933	1079.63	1229.92	1047	826.162	747.262	925.389	798.243	766.76	914.277	976.052	961.26	1252.49	789.868	779.496	850.216	907.66	746.844	747.735	775.904	989.249	979.088
AATBC	28.3986	13.1601	22.1678	39.5106	51.6212	41.0583	41.4839	33.9663	9.89861	20.192	9.89486	28.08	46.371	36.2715	49.0504	38.0849	34.6955	18.1692	29.3289	8.83596	24.4402	30.6429	36.3997	46.8087	45.458	31.5077	24.6998	24.2989	13.0137	26.1239	27.0974	34.9302	25.2373	39.9782	42.7786	54.6938	16.2171	16.6638	23.2088	13.5094	27.51	32.2204	47.699	37.1278	40.5267
AATF	513.008	465.72	451.336	470.615	484.514	376.563	346.013	262.739	303.887	576.144	482.728	470.035	505.734	503.121	502.93	389.735	356.526	362.316	532.614	507.048	503.933	499.041	503.529	510.735	449.529	439.982	506.346	445.111	524.659	468.221	510.333	506.061	543.748	453.411	444.562	431.17	468.388	479.547	458.761	480.426	553.256	548.857	597.828	488.436	514.873
AATK	99.8533	73.8426	86.0111	166.822	139.468	146.637	148.965	163.837	117.794	139.998	129.34	74.4731	172.442	159.127	150.421	144.723	163.906	134.666	116.143	136.618	76.812	119.288	150.149	139.386	143.95	122.655	108.405	118.181	69.8632	87.4146	127.583	118.422	111.273	113.109	112.399	99.3605	115.428	75.9129	81.2308	93.7211	93.7376	112.216	93.2781	96.5322	95.7904
ABALON	364.602	208.368	267.787	317.84	281.652	273.331	331.871	328.674	380.107	464.416	325.824	227.082	284.023	311.233	264.218	255.169	308.67	356.972	416.471	341.884	230.436	303.146	276.031	347.424	329.57	354.461	341.68	346.811	265.754	272.291	354.524	356.117	339.556	358.828	361.521	342.748	351.053	217.864	261.486	361.375	379.026	373.312	383.712	369.628	399.741
ABAT	78.7833	46.7914	46.9957	86.0452	97.8085	113.79	48.0836	52.9475	56.4221	72.6911	59.3692	28.08	88.3948	118.175	117.721	81.2478	51.445	61.9891	65.6968	54.3751	55.8633	98.495	113.749	94.6576	83.3397	60.7648	61.7495	68.4786	55.4796	44.2097	129.841	131.201	87.1833	63.38	66.2648	73.8367	81.0855	58.0147	55.7011	141.004	163.022	96.6611	90.0981	88.2816	99.4746
ABCA1	545.071	390.416	336.064	288.866	299.765	362.486	556.261	882.125	587.978	619.221	416.291	334.518	213.017	149.766	162.193	385.927	888.922	477.744	735.57	378.587	374.75	233.105	221.432	239.244	300.528	596.395	411.663	727.862	373.289	378.797	287.909	274.33	306.289	333.476	550.25	607.102	589.539	355.495	324.15	272.72	244.533	263.318	310.574	627.047	561.847
ABCA10	18.3217	27.0513	19.5077	24.5843	19.0183	31.6735	32.9985	24.9752	36.6249	26.9226	21.91	24.4174	15.94	24.571	27.4682	27.9289	40.6774	29.9258	24.6363	21.7501	15.1296	19.699	25.7831	16.6431	35.3562	33.7582	21.9554	35.3438	19.1781	19.0905	14.6777	26.4106	32.1202	27.3022	31.8742	23.7007	24.8026	21.6012	23.9824	20.264	23.4344	23.332	23.3195	39.603	19.3423
ABCA12	1.83217	1.46223	0.886712	2.63404	0.905635	1.17309	0	0.999009	0.989861	2.69226	0.706776	2.44174	0	0	0.654005	0	0	0	1.17316	0.679689	1.16382	4.37755	1.51665	1.04019	2.52544	3.37582	0	1.10449	2.73973	0	1.12906	0	1.14715	1.95015	0	1.82313	1.90789	1.85153	0	0	0	2.22209	0	1.65012	0.921061
ABCA13	9.16085	8.04227	5.32027	0	3.62254	1.17309	1.88563	1.99802	2.96958	9.42292	0.706776	0	1.4491	4.68019	2.61602	5.07799	3.58919	3.20633	7.03895	7.47658	15.1296	5.47194	6.06662	10.4019	3.78817	3.37582	5.48884	6.62697	4.1096	9.04289	4.51623	5.11173	5.73574	6.82554	3.35518	7.29251	5.72368	4.93743	6.18901	5.06601	5.09444	7.77733	2.11996	6.60049	4.60531
ABCA2	751.19	647.768	716.463	780.553	803.298	722.626	771.223	852.154	676.075	701.335	759.784	749.614	792.655	833.074	756.03	703.301	793.21	573.934	769.591	879.518	670.359	653.35	702.211	690.688	646.514	639.156	509.09	834.998	719.18	787.736	738.403	650.042	604.547	599.673	650.905	728.34	847.105	669.638	697.038	580.902	641.899	549.968	631.747	619.621	645.664
ABCA3	1180.83	987.737	1170.46	1066.79	1193.63	1033.5	1143.63	1170.84	1230.4	1203.44	1165.47	976.696	1078.13	962.949	1071.26	1070.19	1064.79	1192.76	1268.18	1171.78	860.062	956.496	1098.06	1134.85	1079.63	1025.13	1115.61	1235.93	1076.03	1100.22	1116.64	1138.21	1032.43	1060.88	1243.09	1150.39	1177.17	1054.14	1051.36	1046.97	1033.15	1023.27	1259.25	1185.61	1071.19
ABCA4	43.9721	56.2959	46.9957	40.3886	43.4705	46.9238	68.8255	79.9207	65.3309	40.384	36.7523	32.9635	39.1256	26.9111	32.0463	39.3544	65.8017	61.9891	26.9826	55.7345	34.9146	28.4541	39.433	30.1656	45.458	83.2703	86.4493	43.0753	36.9864	35.1668	42.9041	40.8939	51.6217	104.333	154.338	136.735	41.0197	50.6086	43.3231	31.2404	47.8877	56.6634	90.0981	123.759	125.264
ABCA5	517.588	473.763	379.513	344.181	330.557	437.564	399.754	411.592	404.853	401.147	392.261	377.249	320.25	313.573	324.387	457.019	480.951	429.649	412.951	367.032	439.923	326.128	321.531	300.616	435.639	489.494	407.546	501.44	408.22	385.83	324.039	279.441	386.589	381.255	405.977	442.109	496.053	393.76	387.587	325.069	360.686	375.534	303.154	405.93	365.661
ABCA6	1470.32	1639.89	1276.87	883.28	807.826	858.705	993.727	1154.85	1297.71	957.1	1088.43	1034.08	718.751	496.1	542.824	794.705	1234.68	1341.32	1081.65	973.994	1153.34	787.96	588.462	600.191	752.582	1310.94	1163.63	1580.53	1539.05	1517.2	976.634	947.374	1000.31	1335.86	1711.98	1940.72	1387.04	1369.52	1392.53	1209.93	1062.7	1122.16	1441.57	2017.28	2019.89
ABCA7	205.203	136.719	167.589	160.676	204.673	141.944	186.677	297.705	194.013	203.266	173.16	134.296	131.868	149.766	173.311	149.801	204.584	167.798	206.476	175.36	157.115	122.572	116.782	148.748	140.162	184.545	153.688	189.973	171.918	173.824	146.777	123.534	103.243	150.162	175.308	191.428	236.579	193.177	183.35	140.16	106.983	113.327	170.656	192.239	197.107
ABCA8	442.469	480.343	403.454	367.887	376.744	343.716	395.039	428.575	363.279	421.339	447.389	380.912	343.436	327.613	363.627	426.551	466.594	439.268	469.263	456.071	439.923	354.582	368.547	363.027	380.079	405.099	355.403	499.231	436.988	438.078	392.912	355.265	316.613	386.131	359.004	441.197	466.48	408.572	418.532	423.012	359.667	328.87	355.093	410.056	373.951
ABCA9	729.204	551.261	530.254	658.509	577.795	697.991	627.915	750.255	710.721	515.569	527.961	432.188	443.423	449.298	573.563	606.819	795.603	763.107	598.31	486.657	510.916	513.268	571.779	536.74	652.827	903.595	816.465	837.207	540.412	605.874	641.304	724.162	680.259	887.32	1113.08	1125.78	677.303	519.664	612.712	778.477	864.016	877.727	1032.42	1548.64	1353.96
ABCA9-AS1	68.7064	43.1358	42.5622	50.0467	55.2437	62.174	59.3973	67.9326	55.4322	44.4224	37.4591	47.6139	34.7783	35.1014	37.2783	54.5883	69.3909	56.6452	51.6189	50.9767	31.4231	49.2475	48.5329	57.2106	53.0343	74.2681	60.3773	86.1506	55.4796	69.3288	80.163	74.1201	43.5916	63.38	120.787	96.6258	72.5	54.3117	58.022	68.3911	80.4921	68.8849	89.0382	122.934	118.817
ABCB1	65.0421	83.3471	86.8978	74.6311	47.093	38.7121	16.0279	11.9881	23.7567	44.4224	53.715	61.0435	50.7183	58.5024	41.2023	31.7374	14.3567	13.8941	43.4068	46.8985	67.5015	74.4184	54.5996	47.8489	27.7799	11.2527	10.9777	69.5831	71.2331	94.4479	115.164	80.9358	33.2673	27.3022	10.9043	18.2313	56.2829	78.3816	95.9297	92.8768	97.8132	49.9971	25.4395	47.8536	31.3161
ABCB10	262.917	316.573	317.443	288.866	259.917	280.369	246.075	254.747	196.982	347.302	299.673	349.169	370.968	331.124	247.214	350.381	279.956	247.956	351.947	320.813	373.586	377.564	330.631	334.942	286.638	281.319	263.464	245.198	291.097	270.282	277.748	276.034	326.937	287.648	236.54	265.265	266.151	301.183	288.563	269.343	287.326	307.76	230.015	308.573	297.503
ABCB11	14.6574	17.5468	18.621	17.5602	9.05635	5.86547	11.3138	9.99009	13.8581	33.6533	28.9778	29.3009	15.94	16.3807	17.0041	20.3119	9.57116	10.6878	25.8095	28.5469	9.31055	33.926	15.1665	29.1254	17.6781	18.0044	21.9554	17.6719	14.3836	24.1144	14.6777	11.0754	18.3544	19.5015	19.2923	22.7891	19.0789	16.6638	20.1143	17.731	17.3211	17.7768	23.3195	14.026	23.9476
ABCB4	4.58043	2.19335	3.54685	2.63404	2.7169	3.51928	1.88563	0.999009	0.989861	1.34613	1.41355	2.44174	1.4491	2.3401	2.61602	6.34748	2.39279	2.13756	7.03895	2.03907	3.49146	4.37755	3.03331	3.12058	1.26272	1.12527	2.74442	5.52247	1.36987	8.03812	5.64528	5.11173	2.2943	0	1.67759	0	2.86184	4.32025	2.32088	3.37734	4.07555	3.33314	3.17993	2.47518	0.921061
ABCB5	0	0	2.66014	0	0.905635	0	0.942815	1.99802	0	0	0	0	0	0	0	0	0	1.06878	0	0.679689	0	0	0	0	0	1.12527	0	0	0	0	0	0	0	0	0.838796	0.911564	0.953947	0	0.773627	0	1.01889	0	0	0.825061	0
ABCB6	238.182	247.117	258.033	317.84	338.707	344.89	340.356	272.729	236.577	278.649	249.492	250.278	257.939	272.621	340.737	267.864	223.726	201.999	280.385	248.766	239.747	235.294	238.115	254.847	294.214	213.802	207.204	262.87	235.617	214.015	233.715	239.399	259.256	279.847	213.054	229.714	234.671	222.801	225.125	257.522	264.911	299.983	292.554	263.195	290.134
ABCB7	369.182	346.549	348.478	316.962	318.783	322.601	352.613	365.637	263.303	358.071	331.478	343.065	268.083	300.702	311.961	332.608	344.562	302.464	368.371	350.72	366.603	293.296	277.548	292.294	290.426	352.211	323.842	342.393	373.289	293.391	296.942	257.29	268.433	259.371	297.772	284.408	377.763	354.877	309.451	313.248	291.402	297.761	322.233	303.623	304.871
ABCB8	454.378	437.938	422.075	469.737	513.495	405.89	438.409	346.656	396.934	410.57	465.765	452.943	423.136	549.923	531.706	412.586	398.4	368.728	442.28	439.759	431.777	462.926	530.829	501.373	449.529	367.965	477.529	461.679	432.878	458.173	522.753	503.506	470.331	504.115	511.665	512.299	432.138	475.227	427.816	526.865	595.03	559.968	621.147	523.914	506.584
ABCB9	556.98	507.394	582.57	638.315	701.867	693.298	726.91	571.433	582.039	686.527	570.368	626.306	592.68	795.633	724.638	652.521	571.877	642.335	631.159	566.181	522.554	597.536	608.178	699.01	652.827	624.527	719.038	596.427	602.741	635.012	652.595	597.221	589.634	687.43	653.422	632.625	709.737	548.054	583.314	531.086	636.804	666.628	642.347	517.314	552.637
ABCC1	2812.38	2707.32	2698.26	2535.7	2349.22	1896.89	2159.99	2405.61	2627.09	2215.73	2873.04	2652.95	2396.8	1854.53	1901.85	1862.35	2002.77	2193.13	2307.6	2892.08	2435.87	2143.91	2047.48	1912.91	1901.66	2004.11	2089.88	2738.04	2639.73	2351.15	2334.89	2292.61	2035.04	2273.88	2413.21	2253.39	2739.74	2624.86	2500.36	2248.46	2245.63	2212.1	2645.71	2462.81	2233.57
ABCC10	408.574	472.3	460.204	402.13	354.103	383.602	511.006	436.567	410.793	238.265	352.681	438.292	346.334	374.415	390.441	342.764	370.882	353.765	315.579	384.024	356.128	350.204	357.93	333.902	353.562	356.712	290.909	374.424	435.618	473.244	445.977	414.05	393.472	488.514	479.791	449.401	388.257	402.4	453.345	374.885	413.668	414.421	490.77	484.311	431.978
ABCC11	12.8252	16.8156	21.2811	28.9744	10.8676	17.5964	22.6276	9.99009	14.8479	13.4613	9.89486	23.1965	20.2873	24.571	8.50207	10.156	8.37477	8.55022	10.5584	16.3125	13.9658	17.5102	16.6832	17.6833	8.83905	15.7538	16.4665	23.1944	16.4384	21.1001	19.194	26.4106	17.2072	17.5514	24.3251	20.0544	16.2171	13.5779	21.6615	14.3537	14.2644	19.9989	21.1996	13.201	9.21061
ABCC12	0	0	0	0	0	0	0	0	0	0	0	0	0	0	0	0	0	0	0	0	0	0	0	0	0	0	0	0	0	0	0	0	0	0	0	0	0	0	0	0	0	0	0	0	0
ABCC2	31.1469	28.5135	25.7146	36.8765	33.5085	26.9812	39.5982	49.9504	26.7263	20.192	26.8575	25.6383	21.7364	22.2309	28.7762	31.7374	49.0522	32.0633	25.8095	25.8282	23.2764	39.398	25.7831	40.5675	41.6698	48.3868	32.9331	38.6573	34.2467	29.1382	27.0974	33.2263	42.4445	39.9782	42.7786	43.7551	28.6184	25.9215	39.455	24.4857	35.6611	36.6646	47.699	33.0025	39.6056
ABCC3	100.769	64.3381	70.937	57.9488	44.3761	43.4045	31.1129	25.9742	19.7972	57.8837	67.1437	53.7183	46.371	35.1014	29.4302	17.7729	35.8919	19.238	56.3116	63.8908	46.5527	26.2653	39.433	20.8039	31.568	29.2571	19.2109	83.9416	78.7673	62.2955	50.8075	49.4134	42.4445	38.028	24.3251	29.1701	92.5329	73.4442	63.4374	52.3487	46.8688	44.4419	42.3991	28.0521	16.5791
ABCC4	733.784	892.692	819.322	760.359	593.191	431.699	330.928	211.79	182.135	678.451	850.251	883.91	876.703	636.506	431.644	421.473	267.993	232.994	671.046	848.252	924.072	747.467	614.245	511.775	530.343	391.596	316.981	712.399	856.167	668.169	571.303	482.207	479.508	474.863	402.622	379.211	737.401	836.894	774.4	616.364	449.329	512.193	536.349	503.287	507.505
ABCC5	686.148	774.982	708.483	629.535	541.569	504.43	544.004	569.435	600.846	471.146	607.12	627.527	618.764	500.781	472.846	449.402	550.342	487.363	482.168	576.376	611.005	609.574	462.58	505.534	482.36	593.02	481.646	679.264	776.715	765.631	668.401	564.846	547.19	653.302	759.949	676.381	633.421	714.692	813.855	690.666	626.616	577.745	773.784	786.284	690.796
ABCC5-AS1	0	0.731115	0	0	0	0	0	0	0	0	0	0	0	0	0	0	0	0	0	0	1.16382	0	0	0	0	0	1.37221	0	2.0548	1.00477	0	0	1.14715	0	0	0	0.953947	0.617178	0	0	0	0	0	0	0
ABCC6	31.1469	31.438	25.7146	29.8524	25.3578	24.635	21.6847	38.9613	38.6046	29.6149	19.0829	24.4174	23.1855	19.8908	24.8522	13.9645	38.2846	29.9258	25.8095	17.6719	22.1125	20.7934	15.1665	21.8441	22.729	18.0044	28.8164	32.0303	19.1781	38.1811	20.323	24.7067	26.3844	19.5015	27.6803	25.5238	41.0197	29.6246	17.7934	26.1744	17.3211	18.8878	24.3795	26.402	23.9476
ABCC8	0	0.731115	0	0	0	0	0	0	0	0	0	0	0	0	0	0	0	0	0	0	0	0	0	0	0	0	0	0	0	0	0	0	0	0	0	0	0	0	0	0	0	0	0	0	0
ABCC9	0	0	0.886712	0.878012	0	0	0	0	0	1.34613	0	0	0	0	0	0	0	0	0	0.679689	0	1.09439	0	1.04019	1.26272	0	0	0	0	0	0	0	0	0	0	0	0.953947	0	0.773627	0	1.01889	0	0	0	0
ABCD1	337.119	316.573	335.177	316.084	295.237	266.292	254.56	269.732	256.374	257.111	391.554	317.426	356.477	328.783	281.222	205.658	232.101	229.787	283.904	390.142	280.48	325.033	257.831	287.093	227.29	255.437	237.392	365.588	326.713	313.487	330.814	264.106	213.37	226.218	249.961	266.177	370.132	327.104	347.358	253.3	261.854	234.431	258.635	214.516	240.397
ABCD2	0	0	0	0	0	0	0	0	0	0	0	0	0	0	0	0	0	0	0	0	0	0	0	0	0	0	0	0	0	0	0	0	0	0	0	0	0	0	0	0	0	0	0	0	0
ABCD3	670.574	723.804	702.276	645.339	602.247	659.279	551.547	446.557	501.86	795.564	735.754	777.694	773.817	679.798	584.681	766.776	551.538	479.881	741.436	689.205	914.761	832.83	693.111	653.241	688.183	607.648	591.423	606.367	756.851	678.217	687.595	558.883	655.022	607.473	477.275	577.02	636.283	708.52	684.66	650.982	619.483	643.296	557.548	613.846	694.48
ABCD4	920.666	1062.31	949.669	987.764	1026.08	1086.28	1280.34	1410.6	1400.65	658.259	892.658	904.665	766.571	900.937	1125.54	1015.6	1269.38	1157.49	720.319	844.174	806.526	782.488	781.077	801.989	963.457	1017.25	1018.18	971.955	960.962	965.58	875.019	947.374	852.331	1154.49	1175.15	1146.75	882.401	1030.07	985.6	927.079	962.848	876.616	1084.36	1197.99	1068.43
ABCE1	1486.81	1721.05	1281.3	1100.15	944.577	1010.03	720.311	654.351	700.822	1994.97	1868.01	1961.94	1396.93	1214.51	1062.76	924.193	823.12	982.207	1735.1	1939.83	2004.1	1684.26	1527.27	1382.42	1267.77	1152.28	1185.59	1455.72	1633.57	1256.96	1357.13	1336.72	1655.34	1246.15	1239.74	1082.94	1408.98	1629.97	1404.13	1507.98	1638.37	1701.01	1362.07	1615.47	1484.75
ABCF1	1492.3	1425.67	1383.27	1220.44	1235.29	1100.36	1098.38	929.078	1113.59	1420.17	1489.18	1373.48	1192.61	1214.51	1300.16	906.42	927.206	1076.26	1385.5	1506.87	1340.72	1303.42	1348.31	1303.36	1114.98	1084.76	1379.07	1419.28	1362.33	1364.47	1437.29	1501.15	1339.87	1295.88	1300.97	1233.35	1445.23	1393.59	1323.68	1437.06	1534.44	1571.02	1479.73	1307.72	1448.83
ABCF2	1191.83	1241.43	1161.59	1022.01	1021.56	917.359	817.42	792.214	922.551	1339.4	1386.69	1147.62	1144.79	1007.41	1056.22	825.173	758.515	945.868	1277.57	1322.67	1244.12	1149.11	1222.42	1088.04	1043.01	1015	1154.03	1108.91	1244.52	1207.73	1247.61	1272.82	1190.74	1202.27	1094.63	1043.74	1167.63	1280.03	1243.99	1286.77	1385.69	1375.48	1368.43	1218.62	1232.38
ABCF3	837.302	880.263	837.056	810.405	781.563	844.628	870.218	759.246	798.818	751.142	862.973	828.971	747.733	761.701	895.987	784.549	734.587	722.494	756.687	838.057	744.844	804.376	752.261	782.225	838.447	749.433	806.86	843.834	813.701	936.441	885.18	912.444	852.331	862.943	865.637	851.401	812.763	845.534	949.24	960.853	922.093	847.729	946.56	932.319	896.193
ABCG1	410.406	240.537	244.733	453.054	426.554	498.565	577.946	859.147	742.396	370.186	277.056	181.91	221.712	241.03	260.294	380.849	568.288	483.087	383.623	286.829	125.692	136.799	227.498	231.963	250.019	451.235	359.519	395.409	237.672	188.896	228.069	317.779	279.904	258.395	406.816	386.503	411.151	242.551	170.971	198.419	220.08	226.654	231.075	312.698	336.187
ABCG2	461.707	279.286	230.545	140.482	116.827	170.099	304.529	284.717	58.4018	472.492	327.944	233.186	137.664	79.5633	102.679	220.892	174.674	76.952	512.67	263.04	228.108	125.855	113.749	120.662	223.502	194.672	146.827	457.261	289.727	218.034	160.326	144.832	237.46	361.754	325.453	236.095	470.296	334.511	249.881	168.867	177.286	317.76	468.51	487.611	495.531
ABCG4	27.4826	22.6646	24.8279	15.8042	10.8676	9.38475	15.085	18.9812	15.8378	26.9226	24.0304	19.5339	7.24548	8.19034	13.7341	20.3119	15.5531	13.8941	28.1558	25.1485	10.4744	25.1709	10.6166	7.28135	8.83905	27.0066	16.4665	25.4034	19.8631	19.0905	10.1615	8.51955	9.17719	16.5763	29.3578	27.3469	26.7105	26.5387	23.2088	23.6414	20.3777	15.5547	25.4395	18.1514	27.6318
ABCG5	0	0	0	0.878012	0	0	0	0	0	0	0	0	0	0	0	0	0	0	0	0	0	0	0	0	2.52544	0	0	0	0	0	1.12906	0	1.14715	0	0	0.911564	0	0.617178	0	0.844335	0	1.11105	2.11996	0	0
ABCG8	1.83217	1.46223	2.66014	2.63404	3.62254	0	0.942815	4.99504	0.989861	1.34613	1.41355	1.22087	1.4491	2.3401	2.61602	6.34748	1.1964	3.20633	0	4.75782	1.16382	0	3.03331	2.08039	0	3.37582	0	2.20899	2.73973	1.00477	4.51623	1.70391	0	0.975077	3.35518	3.64626	0	0	2.32088	0.844335	5.09444	0	1.05998	1.65012	0.921061
ABHD1	20.1539	26.3201	28.3748	33.3645	28.0747	19.9426	22.6276	20.9792	15.8378	32.3072	22.6168	26.8591	34.7783	18.7208	30.7382	24.1204	28.7135	17.1004	29.3289	19.711	41.8975	33.926	9.09993	22.8842	26.5172	22.5055	31.5608	29.8213	31.5069	29.1382	23.7102	24.7067	26.3844	22.4268	31.8742	27.3469	25.7566	27.773	30.1714	31.2404	23.4344	33.3314	21.1996	24.7518	26.7108
ABHD10	275.742	364.095	316.556	363.497	430.176	446.949	415.781	303.699	311.806	418.647	330.771	418.759	444.872	485.57	443.416	502.721	391.221	397.585	384.796	340.524	469.019	514.363	415.563	441.042	536.657	439.982	421.269	284.96	366.439	374.777	386.137	378.268	432.475	468.037	394.234	328.163	277.599	337.596	387.587	426.389	382.083	439.975	400.672	368.802	410.793
ABHD11	76.9512	72.3804	70.937	67.607	64.3001	62.174	60.3402	51.9484	53.4525	119.806	74.2114	85.4609	91.293	58.5024	69.3246	50.7799	52.6414	57.714	83.2942	81.5627	100.088	91.9286	78.866	85.2958	79.5515	97.8989	69.9827	78.4191	67.8084	70.3336	85.8083	66.4525	80.3004	48.7539	68.7812	79.3061	83.9474	66.6552	68.8528	64.1694	75.3976	65.5518	63.5987	70.1302	70.0007
ABHD12	563.393	565.883	614.491	536.466	461.874	417.621	389.383	454.549	375.158	539.799	651.647	595.785	631.806	589.704	457.15	344.033	380.454	458.506	559.596	630.072	529.537	520.929	552.062	471.207	439.427	421.978	470.668	552.247	607.536	574.726	567.915	526.508	414.121	407.582	457.982	425.7	575.23	636.928	593.372	512.511	480.915	429.975	427.171	419.956	461.452
ABHD12B	0.916085	0.731115	2.66014	0.878012	0.905635	8.21166	5.65689	1.99802	3.95945	0	1.41355	0	0	2.3401	3.27003	5.07799	0	1.06878	4.69263	0.679689	0	0	0	1.04019	1.26272	0	2.74442	2.20899	0	0	0	2.55587	1.14715	1.95015	0.838796	0	0.953947	0	2.32088	1.68867	3.05666	1.11105	1.05998	0	2.76318
ABHD13	255.588	296.833	206.604	223.015	230.937	274.504	203.648	240.761	286.07	321.726	270.695	330.856	268.083	253.9	245.906	305.949	285.938	308.877	306.194	292.266	297.938	272.503	256.315	297.495	305.579	261.064	289.536	277.228	272.604	219.039	208.875	214.693	306.289	283.748	227.314	234.272	243.257	300.566	221.257	247.39	225.174	291.094	200.336	233.492	253.292
ABHD14A	80.6155	86.2716	103.745	87.8012	111.393	106.752	104.652	96.9038	98.9861	110.383	117.325	70.8105	111.58	111.155	96.7928	73.6308	130.407	122.909	112.623	116.227	76.812	102.873	83.416	99.8585	111.12	122.655	105.66	102.718	99.3154	94.4479	95.9698	74.9721	72.2704	88.732	91.4287	88.4217	112.566	92.5767	108.308	91.1881	92.7187	94.439	102.818	90.7568	99.4746
ABHD14B	320.63	350.935	366.212	328.377	341.424	334.332	320.557	445.558	433.559	393.071	372.471	322.31	376.765	376.755	391.095	308.488	421.131	429.649	419.99	406.454	343.326	335.977	339.731	382.791	329.57	417.477	326.586	349.02	361.645	348.654	340.975	313.52	303.994	277.897	327.969	299.905	349.145	401.166	355.095	273.564	338.271	325.537	341.313	281.346	288.292
ABHD15	75.119	65.0693	85.1244	97.4594	121.355	91.5013	110.309	102.898	101.956	84.8063	73.5047	81.7983	130.419	120.515	108.565	105.368	116.05	122.909	112.623	73.4064	64.01	109.439	121.332	116.502	117.433	100.149	137.221	70.6876	77.3975	106.505	108.389	103.087	103.243	110.184	119.109	126.707	72.5	79.616	84.3253	97.9428	128.38	86.6617	129.317	99.0074	115.133
ABHD15-AS1	0.916085	0.731115	0	0.878012	2.7169	2.34619	6.5997	0.999009	4.94931	2.69226	0.706776	3.66261	4.34729	1.17005	5.23204	1.2695	5.98198	2.13756	1.17316	0	1.16382	4.37755	0	2.08039	0	0	5.48884	3.31348	1.36987	2.00953	3.38717	3.40782	1.14715	1.95015	1.67759	3.64626	0	0	0	2.533	1.01889	1.11105	1.05998	4.12531	0.921061
ABHD16A	555.148	598.783	660.6	584.756	570.55	558.393	564.746	591.413	560.262	539.799	585.917	575.03	602.824	535.882	614.111	497.643	575.466	589.965	551.384	572.978	512.08	535.156	530.829	545.061	503.826	614.4	622.984	585.382	593.837	644.055	580.335	645.782	578.163	607.473	619.87	573.374	552.335	645.568	654.488	679.689	640.88	584.411	729.265	682.326	641.059
ABHD16B	26.5665	19.009	47.8824	35.9985	25.3578	29.3273	32.0557	22.9772	23.7567	22.8842	24.0304	30.5218	34.7783	30.4212	29.4302	21.5814	25.1243	27.7882	34.0216	33.3048	26.7678	36.1148	51.5663	28.0852	22.729	25.8813	32.9331	19.8809	30.822	36.1716	56.4528	24.7067	40.1502	39.0031	34.3906	23.7007	30.5263	21.6012	34.8132	19.4197	22.4155	26.6651	33.9193	13.201	17.5002
ABHD17A	525.833	513.974	634.886	773.529	773.412	774.242	731.624	626.378	660.238	529.03	491.916	638.515	659.338	779.252	713.52	662.677	652.035	708.6	485.687	526.079	541.176	643.501	630.928	693.809	584.64	578.391	751.971	561.083	526.714	600.85	660.498	625.335	588.487	642.576	666.842	652.68	599.079	511.641	565.521	474.516	501.292	549.968	576.628	517.314	503.821
ABHD17B	304.14	266.857	213.698	194.919	194.711	258.081	230.047	188.813	186.094	296.149	294.725	301.555	249.244	214.119	192.932	232.318	229.708	220.168	333.177	287.508	281.644	241.86	233.565	243.405	258.858	235.182	197.598	307.049	265.069	234.11	207.746	210.433	270.727	218.417	214.732	195.075	302.401	295.628	229.767	219.527	227.212	223.321	199.276	231.842	237.634
ABHD17C	777.756	537.37	383.06	163.31	180.221	168.926	131.051	133.867	112.844	815.756	880.643	560.379	237.652	138.066	156.307	148.531	175.87	180.623	794.228	837.377	531.865	179.48	153.182	156.029	185.62	157.538	155.06	857.088	453.426	267.268	137.745	128.645	205.34	191.115	176.986	141.292	785.099	546.82	273.09	156.202	135.512	174.434	164.297	165.837	160.265
ABHD18	142.909	170.35	162.268	175.602	143.09	180.656	195.163	191.81	182.135	125.19	138.528	126.971	150.706	127.535	156.307	204.389	186.638	164.592	118.489	120.305	172.245	175.102	144.082	150.828	172.993	171.042	145.454	145.793	134.247	147.701	146.777	148.24	130.775	137.486	120.787	142.204	139.276	135.779	150.857	133.405	170.154	126.659	129.317	149.336	140.922
ABHD2	1180.83	1106.91	1135.88	1101.91	1083.14	968.975	1101.21	1059.95	1157.15	1305.75	1168.3	1220.87	1225.93	1067.08	959.426	1108.27	1057.61	1092.29	1344.44	1283.25	1209.21	1266.21	1202.71	1103.64	1165.49	1070.14	1126.58	1171.87	1115.07	1181.6	1131.31	1049.61	1010.64	1149.62	1144.12	1176.83	1218.19	1036.86	1131.82	1136.47	1044.36	1012.16	1143.72	1122.91	1236.06
ABHD3	46.7204	54.1025	53.2027	32.4865	35.3197	31.6735	35.827	16.9831	24.7465	47.1146	38.1659	57.3809	63.7602	57.3323	51.0124	40.6239	45.463	19.238	28.1558	34.6641	70.9929	75.5128	65.2161	52.0097	47.9834	37.1341	37.0497	32.0303	43.1508	50.2383	47.4204	34.0782	52.7688	35.1028	41.9398	29.1701	29.5724	43.2025	54.1539	62.4808	34.6422	42.2198	38.1592	39.603	38.6846
ABHD4	644.924	615.599	573.703	512.759	510.778	549.008	603.402	590.414	568.18	596.336	662.249	498.115	415.89	482.06	599.069	570.004	599.394	611.341	614.735	602.884	458.544	462.926	459.546	498.252	655.353	683.042	668.266	656.07	634.248	599.845	532.915	530.768	492.127	561.645	629.097	700.081	612.434	626.436	591.051	536.997	482.953	511.082	610.547	633.647	652.111
ABHD5	502.931	476.687	387.493	352.083	284.369	286.235	237.589	271.73	302.898	516.915	613.481	513.986	443.423	396.646	321.117	231.048	258.421	315.289	483.341	602.884	576.09	411.49	371.58	378.63	295.477	322.954	308.747	513.59	467.81	386.835	340.975	336.522	344.145	282.772	334.679	327.252	501.776	517.812	403.059	373.196	306.685	332.203	325.413	321.774	313.161
ABHD6	145.658	113.323	183.549	202.821	185.655	186.522	205.534	254.747	282.111	138.652	122.979	85.4609	163.748	180.187	196.202	152.34	203.387	234.062	118.489	101.953	108.235	170.725	139.532	168.511	162.891	159.789	200.343	150.211	132.877	155.739	162.584	180.615	141.099	142.361	169.437	215.129	142.138	120.35	126.101	129.183	103.926	124.437	133.557	147.686	175.002
ABHD8	98.0211	73.8426	90.4446	91.3133	125.883	134.906	143.308	193.808	143.53	130.575	89.0537	54.9392	76.802	122.855	126.223	151.07	159.121	180.623	134.913	84.2814	62.8462	87.5511	92.5159	113.381	113.645	165.415	174.271	110.449	78.7673	84.4003	110.648	80.9358	88.3304	117.009	133.368	143.116	118.289	75.9129	86.6462	74.3014	73.3599	78.8844	116.598	105.608	117.896
ABI1	765.847	847.362	845.923	878.89	854.919	1031.15	942.815	968.039	884.936	883.063	841.77	832.634	1062.19	985.18	978.392	1029.56	983.437	996.101	817.691	785.041	834.458	921.475	944.876	926.812	976.084	924.976	886.448	780.877	835.619	763.622	894.213	781.243	890.187	853.193	788.468	816.761	748.849	815.292	789.873	911.881	818.166	876.616	708.065	845.688	863.956
ABI2	1680.1	1559.47	1632.44	1516.33	1473.47	1456.98	1547.16	1616.4	1508.55	1892.66	1360.54	1443.07	1566.47	1447.35	1333.52	1589.41	1556.51	1355.21	1881.74	1325.39	1563.01	1844.04	1622.82	1479.15	1503.9	1588.89	1384.56	1625.82	1484.25	1645.81	1730.84	1563.34	1594.54	1648.86	1592.03	1514.11	1627.43	1376.31	1651.69	1907.35	1739.24	1469.92	1567.71	1773.06	1649.62
ABI3	481.861	257.353	300.595	475.883	374.027	351.928	352.613	313.689	237.567	667.681	457.284	283.242	437.627	452.809	392.403	270.403	309.866	257.575	642.89	464.228	244.402	400.546	509.596	424.399	410.385	361.213	362.264	462.783	344.522	429.035	499.043	454.944	384.295	417.333	369.07	266.177	547.566	311.058	378.303	477.049	439.14	402.199	396.432	344.876	380.398
ABI3BP	977.463	905.121	916.86	969.326	916.502	774.242	835.334	660.345	527.596	868.255	897.605	880.247	869.457	718.409	691.284	755.35	711.855	536.526	919.756	878.838	858.898	841.585	932.743	760.381	616.208	633.53	476.157	1017.24	945.208	988.689	923.568	889.441	747.941	817.115	571.22	489.51	942.5	871.456	909.011	998.004	905.791	777.733	705.945	562.692	554.479
ABITRAM	253.756	204.712	141.874	147.506	127.694	144.291	155.564	129.871	153.429	222.112	255.146	170.922	142.011	138.066	148.459	162.496	122.032	153.904	187.705	232.454	214.143	161.97	122.849	115.461	157.84	176.668	178.387	218.69	232.877	177.843	191.94	148.24	172.072	174.539	180.341	150.408	227.993	222.801	169.424	169.711	200.721	226.654	191.856	198.84	200.791
ABL1	2358	1850.45	2832.16	3830.77	4175.88	3197.85	3284.77	2824.2	2743.9	2350.35	2283.59	2130.42	3505.36	4008.58	3942.34	3201.67	2315.02	2404.75	2551.62	2310.94	1899.35	3004.1	3561.1	3415.99	2730	2277.56	2266.89	2323.86	1724.66	2084.89	2900.55	2987.81	2501.93	2508.87	2576.78	2549.64	2488.85	1692.92	1804.87	2355.69	2446.35	2153.21	2341.49	2086.58	2079.76
ABL2	5982.04	4140.31	5119.88	5541.14	5441.96	4613.78	4568.88	3864.16	4561.28	5069.53	4507.11	4226.65	5437.01	5176.29	4214.41	5306.49	3579.61	3444.67	5407.08	4457.4	4706.48	5539.8	5655.6	5092.78	4654.39	4036.36	3300.17	5856.03	4227.41	5598.55	5806.74	5417.58	4814.58	4783.73	4104.23	4666.3	5733.22	3794.41	5352.72	5790.45	5360.37	4155.32	4197.51	4075.8	3890.56
ABLIM1	8895.19	8415.14	8474.31	9005.77	11219	12005.4	12976.9	9543.53	8710.78	7753.72	8145.59	7276.39	7296.19	7769.12	9369.93	12457.6	8671.47	7143.71	8248.47	7798.07	7653.27	7011.75	8429.57	9334.69	10577.8	8772.64	7508.74	9811.22	8171.26	8798.73	9383.59	10161.3	10247.5	11381.1	10010.2	10635.2	8856.45	7868.4	8317.26	8705.09	8456.76	8781.72	10227.7	10765.4	11504.1
ABLIM2	15.5735	3.65558	4.43356	7.0241	7.24508	7.03856	2.82844	12.9871	16.8276	5.38453	10.6016	8.54609	10.1437	8.19034	9.81008	3.80849	10.7676	13.8941	10.5584	11.5547	8.14673	4.37755	3.03331	4.16077	3.78817	3.37582	6.86105	3.31348	8.2192	9.04289	6.77434	11.0754	6.88289	2.92523	3.35518	1.82313	3.81579	4.32025	1.54725	5.06601	4.07555	6.66628	3.17993	5.77543	8.28955
ABLIM3	1150.6	974.577	878.732	1065.91	935.52	848.147	740.11	744.261	481.073	990.753	964.749	752.056	878.152	881.046	850.207	776.932	817.138	538.664	1028.86	905.346	743.68	731.052	761.361	801.989	709.65	747.182	632.589	1156.41	950.003	746.541	710.176	688.38	648.139	673.778	724.719	580.666	1097.04	920.83	772.853	632.407	600.125	615.52	716.545	724.404	620.795
ABO	0	0	0	0	0	0	0	0	0	0	0	0	0	0	0	0	0	0	0	0	0	0	0	0	0	0	0	0	0	0	0	0	0	0	0	0	0	0	0	0	0	0	0	0	0
ABR	1758.88	1699.84	1629.78	1766.56	1904.55	1461.67	1553.76	1595.42	1678.81	1451.13	1646.79	1450.39	1604.15	1617.01	1703.68	1470.08	1573.26	1454.61	1579.07	1637.37	1380.29	1595.62	1732.02	1723.6	1529.16	1603.52	1569.81	1689.88	1615.07	1562.41	1832.46	1884.53	1592.24	1582.55	1602.1	1631.7	1712.34	1537.39	1548.8	1609.3	1749.43	1607.69	1508.35	1504.91	1492.12
ABRA	0	0	0	0	0	0	0.942815	0	0	0	0	0	0	1.17005	0	0	1.1964	0	0	0	0	0	0	0	0	0	0	0	0	1.00477	1.12906	0	0	0	0	0	0	0	0	1.68867	0	0	0	0	0
ABRACL	583.546	720.88	657.94	647.973	551.531	532.585	410.124	381.621	384.066	689.22	625.497	760.602	772.368	751.171	619.997	567.465	455.827	432.855	594.791	576.376	825.147	780.299	700.694	655.322	587.166	517.626	506.346	533.471	660.276	609.893	598.4	573.366	681.406	485.589	447.917	405.646	576.184	645.568	649.073	682.222	631.71	667.739	497.13	465.335	547.11
ABRAXAS1	588.127	592.934	560.402	503.101	519.834	565.431	511.006	490.513	468.204	664.989	555.526	582.355	623.111	517.161	485.926	566.195	547.949	485.225	644.064	546.47	626.134	577.837	541.446	507.614	524.03	510.875	434.991	580.964	611.646	496.354	473.075	474.539	531.13	488.514	424.431	427.524	490.329	540.648	499.763	496.469	498.236	422.198	458.97	460.384	501.978
ABRAXAS2	264.749	300.488	316.556	332.767	287.992	314.389	244.189	238.763	294.979	286.726	278.47	362.598	326.046	281.982	345.315	359.267	283.546	297.12	269.826	308.579	340.999	342.544	295.748	309.978	300.528	304.949	266.209	305.945	325.343	292.387	312.749	313.52	349.88	283.748	278.48	269.823	266.151	315.995	310.998	348.71	318.912	317.76	284.074	289.597	296.582
ABT1	352.693	420.391	367.099	364.375	383.083	355.447	358.27	330.672	336.553	378.263	402.155	404.108	336.19	383.776	393.057	313.566	285.938	369.797	402.393	401.017	374.75	395.074	365.514	383.831	318.206	353.336	373.241	331.348	391.097	415.973	406.46	395.307	391.178	384.18	379.136	336.367	372.993	382.65	416.985	393.46	458.499	426.642	376.292	353.126	403.425
ABTB1	185.965	136.719	148.968	157.164	180.221	200.599	242.303	337.665	276.171	174.997	155.491	131.854	156.502	187.208	238.058	176.46	293.117	261.85	183.013	155.649	118.709	140.082	131.949	148.748	189.408	266.69	238.765	233.048	162.329	136.648	119.68	159.316	149.129	214.517	214.732	268.911	204.145	146.888	143.895	140.16	143.663	127.77	189.736	216.166	201.712
ABTB2	14.6574	12.429	25.7146	23.7063	32.6028	18.7695	17.9135	25.9742	19.7972	5.38453	17.6694	12.2087	13.0419	23.401	17.0041	19.0424	16.7495	8.55022	8.2121	16.9922	17.4573	19.699	18.1999	18.7235	3.78817	12.378	13.7221	19.8809	17.8083	17.081	21.4521	27.2626	11.4715	23.4019	20.9699	17.3197	20.0329	14.1951	20.8879	20.264	29.5477	27.7762	21.1996	20.6265	11.9738
AC000032.1	37.5595	40.2113	31.0349	37.7545	27.169	32.8466	35.827	21.9782	22.7668	30.961	30.3914	25.6383	31.8801	28.0812	47.7424	33.0069	28.7135	22.4443	26.9826	40.1017	24.4402	31.7373	28.8164	31.2058	41.6698	25.8813	23.3276	45.2843	45.2056	39.1858	31.6136	22.1508	22.943	28.2772	26.0027	20.966	41.9737	43.2025	38.6813	41.3724	42.7933	33.3314	38.1592	30.5273	15.658
AC000035.1	0	0	0	0	0	0	0	0	0	0	0	0	0	0	0	0	0	0	0	0	0	0	0	0	0	1.12527	0	0	0	0	0	0	0	0	0	0	0	0.617178	0	0	0	0	0	0	0
AC000036.1	4.58043	1.46223	6.20698	26.3404	11.7732	12.904	9.42815	7.99207	15.8378	1.34613	1.41355	1.22087	13.0419	16.3807	7.19406	20.3119	5.98198	6.41267	1.17316	1.35938	5.81909	6.56633	7.58327	8.32154	1.26272	9.0022	5.48884	3.31348	1.36987	2.00953	22.5811	13.6313	2.2943	9.75077	6.71036	10.0272	4.76974	0.617178	0.773627	8.44335	11.2078	8.88838	7.41985	6.60049	1.84212
AC000050.1	35.7273	27.0513	24.8279	40.3886	71.5451	78.5973	62.2258	59.9405	34.6452	29.6149	29.6846	19.5339	26.0837	42.1217	47.7424	60.9358	49.0522	24.5819	34.0216	29.2266	18.6211	20.7934	22.7498	33.2862	36.6189	19.1297	15.0943	44.1798	32.8768	26.1239	20.323	28.9665	33.2673	45.8286	36.907	39.1973	52.4671	30.8589	29.3978	18.5754	39.7366	25.5541	39.2192	18.9764	26.7108
AC000058.1	0	0.731115	0	0	0	0	0	0	0	0	0	0	0	0	0	1.2695	0	0	0	0	0	0	0	0	0	0	0	0	0	0	0	0	0	0	0	0	0	0	0	0	0	0	0	0	0.921061
AC000061.1	0	0	0	0	0	0	0	0	0	0	0	0	0	0	0	0	0	0	0	0	0	0	0	0	0	0	0	0	0	0	0	0	0	0	0	0	0	0	0	0	0	0	0	0	0
AC000065.1	0	0.731115	0	0.878012	0.905635	0	1.88563	0.999009	0	0	0.706776	2.44174	1.4491	1.17005	1.30801	1.2695	0	1.06878	4.69263	0.679689	0	0	1.51665	2.08039	1.26272	3.37582	1.37221	5.52247	0.684933	0	0	0	1.14715	0.975077	0	3.64626	0.953947	1.23436	1.54725	0	4.07555	2.22209	3.17993	0	0
AC000065.2	0.916085	0.731115	1.77342	0	0.905635	0	0.942815	0.999009	0	0	0	0	0	0	0	0	0	0	0	0	0	0	1.51665	0	0	0	0	1.10449	0	1.00477	1.12906	0	0	0.975077	0	4.55782	4.76974	0.617178	1.54725	0	0	0	0	0.825061	1.84212
AC000067.1	2.74826	4.38669	2.66014	3.51205	2.7169	3.51928	5.65689	1.99802	2.96958	4.0384	1.41355	3.66261	0	4.68019	5.88605	0	1.1964	2.13756	2.34632	2.71876	1.16382	3.28317	0	1.04019	2.52544	2.25055	4.11663	2.20899	3.42467	5.02383	4.51623	5.11173	6.88289	0.975077	5.87157	0.911564	2.86184	4.32025	5.41539	2.533	0	4.44419	1.05998	3.30025	7.36849
AC000068.1	5.49651	8.04227	11.5273	7.90211	8.15071	10.5578	4.71407	6.99306	11.8783	6.73066	7.06776	6.10435	11.5928	4.68019	11.1181	6.34748	9.57116	9.619	4.69263	5.43751	12.802	10.9439	1.51665	10.4019	11.3645	6.75165	10.9777	5.52247	6.84933	2.00953	11.2906	5.96369	8.03004	7.80062	5.87157	10.0272	11.4474	8.64049	10.0571	8.44335	10.1889	16.6657	3.17993	9.90074	8.28955
AC000068.2	152.986	161.576	147.194	157.164	192.9	202.945	153.679	132.868	156.398	228.842	163.972	183.131	159.4	222.309	197.51	186.616	137.585	188.105	163.069	190.313	181.556	183.857	188.065	203.878	198.247	174.418	192.109	118.181	167.809	148.705	140.003	188.282	213.37	160.888	174.469	148.585	134.507	153.677	154.725	167.178	171.173	194.433	192.916	157.587	176.844
AC000068.3	34.8112	42.4047	45.2223	33.3645	38.9423	46.9238	41.4839	46.9534	31.6756	16.1536	37.4591	36.6261	27.5328	31.5913	43.1644	53.3188	49.0522	60.9203	24.6363	29.2266	33.7507	22.9822	47.0163	36.4068	39.1444	31.5077	34.3053	37.5528	39.7261	31.1477	27.0974	37.486	40.1502	47.7788	54.5217	41.0204	27.6645	33.9448	28.6242	28.7074	35.6611	17.7768	36.0393	35.4776	34.0793
AC000072.1	12.8252	13.8912	7.98041	6.14609	10.8676	5.86547	15.085	7.99207	8.90875	14.8075	6.36098	10.9878	7.24548	5.85024	5.88605	6.34748	11.964	7.48144	3.51947	12.2344	11.6382	4.37755	7.58327	8.32154	5.05089	5.62637	8.23326	13.2539	10.9589	12.0572	12.4196	9.37151	8.03004	12.676	15.9371	5.46938	14.3092	6.78896	15.4725	5.06601	7.13221	5.55524	4.23991	14.8511	10.1317
AC000082.1	6.4126	8.04227	5.32027	7.0241	5.43381	5.86547	6.5997	2.99703	0.989861	8.07679	7.06776	4.88348	2.89819	1.17005	5.88605	3.80849	7.17837	4.27511	7.03895	11.5547	12.802	2.18878	3.03331	4.16077	8.83905	3.37582	6.86105	2.20899	8.2192	5.02383	4.51623	11.0754	14.9129	2.92523	5.87157	4.55782	5.72368	8.64049	6.96264	2.533	9.16998	6.66628	2.11996	7.42555	7.36849
AC000085.1	0	0	0	0	0	1.17309	0	0	0	1.34613	0.706776	1.22087	0	0	1.96202	0	1.1964	0	1.17316	0.679689	2.32764	3.28317	0	1.04019	0	0	1.37221	0	1.36987	0	1.12906	0.851955	1.14715	1.95015	0.838796	0	1.90789	0	0	0	0	0	0	0	0.921061
AC000099.1	0	0	0	0	0	0	0	0	0	0	0	0	0	0	0	0	0	0	0	0	0	0	0	0	0	0	0	0	0	0	0	0	0	0	0	0	0	0	0	0	0	0	0	0	0
AC000113.1	0	0	0	0	0	0	0	0	0	0	0	0	0	0	0	0	0	0	0	0	0	0	0	0	0	0	0	0	0	0	0	0	0	0	0	0	0	0	0	0	0	0	0	0	0
AC000120.1	25.6504	51.1781	36.3552	18.4383	36.2254	48.0968	26.3988	39.9603	41.5742	48.4608	33.9252	50.0557	44.922	36.2715	42.5103	72.3613	56.2306	33.1321	21.1168	38.0626	36.0784	30.6429	42.4663	36.4068	58.0852	48.3868	34.3053	26.5079	39.7261	27.1287	33.8717	25.5587	53.916	34.1277	24.3251	23.7007	30.5263	41.3509	28.6242	23.6414	18.34	39.9977	23.3195	28.0521	22.1055
AC000123.1	26.5665	17.5468	28.3748	44.7786	34.4141	37.539	25.456	38.9613	37.6147	22.8842	12.0152	18.3131	44.922	43.2918	34.6623	39.3544	37.0882	29.9258	28.1558	21.7501	24.4402	29.5485	37.9164	47.8489	45.458	38.2593	34.3053	18.7764	19.8631	19.0905	32.7426	37.486	25.2373	35.1028	32.713	33.7279	20.0329	19.1325	15.4725	44.7497	45.8499	29.9983	39.2192	41.2531	24.8687
AC000124.1	0	0	0	0	0	0	0	0	0	0	0	0	0	0	0	0	0	0	0	0	0	0	0	0	0	0	0	0	0	0	0	0	0	0	0	0	0	0	0.773627	0	1.01889	0	0	0	0.921061
AC000372.1	0	0	0	0	0	0	0	0	0	0	0	0	0	0	0	0	0	0	0	0	0	0	0	0	0	0	0	0	0	0	0	0	0	0	0	0	0	0	0	0	0	0	0	0	0
AC000403.1	41.2238	78.9604	62.9566	41.2666	38.9423	30.5004	32.0557	22.9772	30.6857	55.1914	65.0234	57.3809	49.2692	47.972	37.2783	40.6239	38.2846	27.7882	49.2726	65.9298	90.7778	64.5689	50.0496	39.5273	20.2036	40.5099	28.8164	50.8067	95.8907	79.3765	64.3562	51.9693	37.8559	32.1776	47.8113	44.6666	35.296	67.8896	79.6835	52.3487	34.6422	41.1088	40.2792	36.3027	27.6318
AC001226.1	0	0.731115	0	0	0.905635	0	0	0	0	0	0	0	0	1.17005	0	1.2695	1.1964	0	0	1.35938	1.16382	1.09439	0	0	1.26272	0	0	0	0	1.00477	1.12906	0.851955	0	0	1.67759	0	0	0.617178	0.773627	0	1.01889	0	2.11996	0.825061	0.921061
AC002044.1	0.916085	0.731115	0	0	0	0	0	0	0	1.34613	0	0	4.34729	1.17005	0	0	1.1964	0	3.51947	1.35938	1.16382	0	0	0	1.26272	1.12527	5.48884	0	0.684933	0	1.12906	0.851955	0	0	0	0.911564	0	0	0	0.844335	1.01889	0	0	0	0
AC002056.2	0	0.731115	1.77342	4.39006	4.52817	7.03856	2.82844	0	1.97972	0	0.706776	0	0	4.68019	0.654005	2.53899	1.1964	0	1.17316	1.35938	0	1.09439	6.06662	2.08039	2.52544	1.12527	0	0	0	0	0	1.70391	2.2943	0	0.838796	1.82313	0.953947	0	0	0	0	3.33314	0	0.825061	0.921061
AC002057.1	0	0	0	0	0	0	0	0	0	0	0	0	0	0	0.654005	0	0	0	0	0	0	0	0	1.04019	2.52544	0	0	0	0	0	0	0	0	0	0	0	0	0	0	0	0	0	0	0	0
AC002057.2	0	0	0	0	0	0	0	0	0	0	0	0	0	0	0	0	0	0	0	0	0	0	0	0	0	0	0	0	0	0	0	0	0	0	0	0	0	0	0	0	0	0	0	0	0
AC002059.1	4.58043	5.84892	6.20698	5.26807	8.15071	1.17309	3.77126	1.99802	2.96958	2.69226	2.12033	6.10435	4.34729	7.02029	5.88605	5.07799	5.98198	5.34389	9.38526	2.71876	3.49146	1.09439	4.54996	4.16077	1.26272	3.37582	6.86105	2.20899	6.1644	6.02859	6.77434	10.2235	10.3243	7.80062	5.87157	2.73469	0.953947	5.5546	1.54725	6.75468	9.16998	6.66628	7.41985	12.3759	2.76318
AC002064.1	0	0	0.886712	0	2.7169	0	0	0	0	0	2.8271	0	0	0	0.654005	0	0	2.13756	0	0	0	1.09439	0	1.04019	0	0	0	0	0.684933	0	0	0.851955	0	0.975077	0.838796	0	0	0	0	0	0	0	1.05998	0	0
AC002064.2	3.66434	3.65558	3.54685	0.878012	0.905635	5.86547	0	2.99703	4.94931	2.69226	2.8271	1.22087	0	0	1.30801	1.2695	1.1964	3.20633	3.51947	1.35938	1.16382	2.18878	0	1.04019	1.26272	4.5011	0	6.62697	4.1096	1.00477	1.12906	2.55587	0	1.95015	1.67759	0.911564	8.58553	1.85153	3.09451	0.844335	0	3.33314	2.11996	6.60049	1.84212
AC002066.1	51.3008	39.4802	32.8083	16.6822	19.0183	11.7309	19.7991	26.9732	28.706	47.1146	39.5794	30.5218	13.0419	15.2106	15.6961	10.156	10.7676	23.5131	58.6579	32.6251	37.2422	19.699	21.2332	14.5627	8.83905	29.2571	21.9554	24.2989	52.0549	29.1382	31.6136	36.6341	27.5316	31.2025	34.3906	23.7007	39.1118	33.9448	40.2286	26.1744	31.5855	24.443	30.7394	37.9528	26.7108
AC002069.2	0	0	0	0.878012	0	0	0	0	0	0	0	0	0	0	0.654005	0	0	0	0	0	0	0	0	0	1.26272	0	0	0	0	0	0	0.851955	0	0.975077	0	0	0	0	0	0	1.01889	0	0	0	0
AC002070.1	1.83217	2.92446	4.43356	7.90211	9.05635	8.21166	7.54252	5.99405	5.93917	5.38453	4.24065	4.88348	1.4491	8.19034	5.88605	5.07799	5.98198	9.619	4.69263	3.39845	3.49146	2.18878	4.54996	6.24116	5.05089	5.62637	2.74442	4.41798	2.73973	8.03812	7.90339	5.96369	4.58859	4.87539	14.2595	10.0272	4.76974	4.93743	7.73627	4.22167	4.07555	3.33314	4.23991	7.42555	8.28955
AC002072.1	0	0	0	0	0	0	0	0	0	0	0	0	0	0	0	0	0	0	0	0	0	0	0	0	0	0	0	0	0	0	0	0	0	0	0	0.911564	0	0	0	0	0	0	0	0	0
AC002074.1	2.74826	5.84892	0	0.878012	5.43381	0	5.65689	1.99802	0.989861	1.34613	1.41355	1.22087	0	0	1.30801	1.2695	1.1964	4.27511	0	2.03907	2.32764	2.18878	0	2.08039	3.78817	1.12527	1.37221	2.20899	1.36987	2.00953	0	1.70391	0	0	4.19398	3.64626	0	1.85153	0	0.844335	2.03777	3.33314	0	3.30025	4.60531
AC002074.2	0	0	0	0	0	0	0	0	0	0	0	0	0	0	0	0	0	0	0	0	0	0	0	0	0	0	0	1.10449	0	0	0	1.70391	0	0	0	0	0	0.617178	0	0	0	0	0	0	0
AC002076.1	1.83217	0	0.886712	0.878012	0.905635	1.17309	1.88563	0.999009	0	2.69226	0	3.66261	2.89819	0	0	1.2695	1.1964	1.06878	0	0	1.16382	0	3.03331	0	0	1.12527	4.11663	0	1.36987	1.00477	1.12906	0.851955	0	1.95015	0.838796	3.64626	0.953947	1.85153	3.09451	0.844335	0	1.11105	2.11996	1.65012	0.921061
AC002091.1	0	0	0	0	0	0	0	0	0	0	0	0	0	0	0	0	0	0	0	0	0	0	0	0	0	0	0	0	0	0	0	0	0	0	0	0	0	0	0	0	0	0	0	0	0
AC002091.2	0	0	0	0	0	0	0	0	0	0	0	0	0	0	0	0	0	0	0	0	0	0	0	0	0	0	0	0	0	0	0	0	0	0	0	0	0	0	0	0	0	0	0	0	0
AC002094.2	142.909	130.139	117.933	112.386	117.732	90.3282	84.8533	92.9078	95.0267	160.19	118.738	125.75	134.766	109.985	107.911	120.602	81.3549	120.772	119.662	125.063	194.358	117.1	131.949	115.461	122.484	104.651	118.01	139.166	149.315	146.696	125.325	106.494	143.394	104.333	114.076	115.769	117.336	141.334	125.328	116.518	117.172	117.771	117.658	112.208	129.87
AC002094.4	0.916085	0	0	0	0	0	0	0.999009	0	0	0.706776	1.22087	0	0	0	0	1.1964	2.13756	0	0	1.16382	0	0	0	0	1.12527	0	0	0	0	0	0	0	1.95015	0	0.911564	0.953947	0.617178	0.773627	0.844335	4.07555	1.11105	0	0	0
AC002101.1	0	0	0	0	0	0	0	0	0	0	0	0	0	0	0	0	0	0	0	0	0	0	0	0	0	0	0	0	0	0	0	0	0	0	0	0	0	0	0	0	0	0	0	0	0
AC002115.1	0	0	0	0	0	0	0	0	0	0	0	0	0	0	0	0	0	0	0	0	0	0	0	0	0	0	0	0	0	0	0	0	0	0	0	0	0	0	0	0	0	0	0	0	0
AC002116.2	75.119	58.4892	46.109	57.9488	68.8282	79.7704	95.2243	97.9028	83.1484	56.5375	53.0082	30.5218	47.8201	42.1217	62.7845	77.4393	83.7477	58.7828	44.58	77.4846	33.7507	47.0587	43.983	48.8891	63.1361	70.8923	50.7718	69.5831	60.9591	63.3002	60.969	36.6341	65.3875	47.7788	47.8113	73.8367	72.5	65.4209	58.7956	54.8818	60.1143	46.664	57.2388	53.629	69.0796
AC002128.1	3.66434	2.92446	10.6405	4.39006	3.62254	4.69238	4.71407	2.99703	1.97972	0	6.36098	3.66261	1.4491	3.51014	5.23204	5.07799	3.58919	1.06878	3.51947	5.43751	4.65527	3.28317	0	1.04019	3.78817	5.62637	6.86105	11.0449	4.79453	8.03812	3.38717	8.51955	2.2943	1.95015	3.35518	1.82313	6.67763	4.93743	3.09451	5.06601	7.13221	1.11105	5.29989	4.12531	1.84212
AC002128.2	0	0	0	0	0	0	0	0	0	0	0	0	0	1.17005	0	0	0	0	0	2.71876	0	0	0	0	0	0	0	0	0	0	0	0	0	0	0	0	0	0	0	0	0	0	0	0	0
AC002306.1	2.74826	0	1.77342	0	1.81127	0	0	0.999009	0.989861	0	0	0	0	0	0	0	1.1964	0	0	0	1.16382	0	0	0	0	0	0	0	0	1.00477	0	0.851955	0	0	0	0	0	0	0	0.844335	0	0	0	0.825061	0.921061
AC002310.1	23.8182	29.2446	35.4685	27.2184	38.0366	24.635	21.6847	27.9722	36.6249	21.5381	31.8049	26.8591	34.7783	26.9111	28.7762	29.1984	27.5171	23.5131	26.9826	36.0235	37.2422	30.6429	28.8164	35.3666	34.0935	24.756	32.9331	32.0303	32.8768	32.1525	32.7426	33.2263	29.8259	35.1028	27.6803	38.2857	20.9868	25.9215	28.6242	27.0187	43.8121	43.3308	40.2792	37.1278	32.2371
AC002310.2	121.839	107.474	119.706	110.63	123.166	120.829	169.707	145.855	138.581	78.0757	96.8283	90.3444	123.173	104.134	113.143	123.141	107.676	123.978	92.6795	115.547	93.1055	114.911	104.649	117.542	107.331	114.778	87.8215	100.509	99.3154	141.672	112.906	134.609	100.949	140.411	145.95	141.292	103.98	114.795	123.007	102.164	105.964	139.992	142.037	112.208	112.369
AC002331.1	0	0	0	0	0	0	0	0	0	0	0	0	0	0	0	0	0	0	0	0	0	0	0	0	0	0	0	0	0	0	0	0	0	0	0	0	0	0	0	0	0	0	0	0	0
AC002347.1	0	0	0	0	0	0	0	1.99802	0	0	0	2.44174	0	1.17005	0.654005	1.2695	0	1.06878	0	0.679689	1.16382	0	0	0	0	0	0	0	0	0	1.12906	0	1.14715	0	0	0.911564	0.953947	0.617178	0	0	0	1.11105	1.05998	0	0.921061
AC002347.2	43.056	44.598	31.9216	37.7545	28.0747	31.6735	24.5132	28.9712	36.6249	51.153	38.1659	54.9392	34.7783	40.9517	34.6623	22.8509	22.7315	35.2697	36.3679	49.6173	44.2251	40.4924	34.8831	43.6881	34.0935	28.1319	43.9107	45.2843	36.3015	30.143	41.7751	40.0419	35.5616	29.2523	46.9725	45.5782	32.4342	43.8196	41.0022	33.7734	34.6422	44.4419	41.3391	28.0521	35.0003
AC002351.1	0	0.731115	0.886712	1.75602	0	0	0	1.99802	0.989861	1.34613	0	1.22087	0	0	0	1.2695	2.39279	2.13756	0	2.03907	0	0	0	1.04019	0	0	0	0	0.684933	0	2.25811	0	0	1.95015	0.838796	0.911564	1.90789	0.617178	0.773627	0	1.01889	0	1.05998	1.65012	0
AC002368.1	0	0	0	0	0	0	0	0	0	0	0	0	0	0	0	0	0	0	0	0	0	0	0	0	0	0	0	0	0	0	0	0	0	0	0	0	0	0	0	0	0	0	0	0	0
AC002375.1	0.916085	0	0.886712	0	0	0	0	0	0	0	0	0	0	0	0	0	0	0	0	0	0	0	0	0	0	0	0	0	0	0	0	0	0	0	0	0	0	0	0	0	0	0	0	0	0
AC002377.1	0	0	0	0	0	0	0	0	0	0	0	0	0	0	0	0	0	0	0	0	0	0	0	0	0	0	0	0	0	0	0	0	0	0	0	0	0	0	0	0	0	0	0	0	0
AC002378.1	0	0	0	0	0	0	0	0	0	0	0	0	0	0	0	0	0	0	0	0	0	0	0	1.04019	0	0	0	0	0.684933	0	0	0.851955	0	0	0	0	0	0	0.773627	0.844335	1.01889	0	0	0	0
AC002383.1	0	0.731115	0	0	0	0	0.942815	0	0	0	0	0	0	0	0	0	0	0	0	0	0	0	0	0	0	0	0	0	0	0	0	0.851955	0	0	0	0	0	0	0	0	0	0	0	0	0
AC002386.1	0	0	0	0	0	0	0	0	0	0	0	0	0	0	0	0	0	0	0	0	0	0	0	0	0	0	0	0	0	0	0	0	0	0	0	0	0	0	0	0	0	0	0	0	0
AC002398.1	22.9021	17.5468	14.1874	21.9503	20.8296	28.1543	24.5132	20.9792	24.7465	32.3072	19.0829	20.7548	24.6346	21.0609	22.8902	26.6594	22.7315	32.0633	36.3679	18.3516	25.604	22.9822	24.2665	27.045	17.6781	14.6286	26.072	22.0899	24.6576	14.0667	12.4196	13.6313	22.943	21.4517	24.3251	23.7007	12.4013	18.5153	20.1143	16.8867	28.5288	18.8878	23.3195	26.402	23.0265
AC002398.2	59.5455	56.2959	48.7692	58.8268	51.6212	36.3659	25.456	26.9732	20.7871	78.0757	62.1963	73.2522	56.5147	66.6927	54.2824	55.8578	27.5171	23.5131	79.7747	71.3674	55.8633	55.8138	59.1495	66.5724	54.297	22.5055	24.6998	56.3292	60.9591	63.3002	64.3562	53.6732	51.6217	50.704	25.1639	30.9932	58.1908	61.1006	54.1539	71.7684	49.9255	46.664	46.639	30.5273	35.9214
AC002401.1	75.119	57.7581	72.7104	100.093	103.242	91.5013	92.3959	100.9	110.864	102.306	75.625	70.8105	88.3948	85.4135	80.4427	97.7512	112.461	137.872	99.7184	74.7658	83.7949	73.324	100.099	92.5772	114.908	128.281	149.571	83.9416	75.3427	83.3955	93.7117	116.718	127.333	105.308	150.983	119.415	91.5789	57.3976	89.7407	119.051	125.323	122.215	113.418	122.934	128.028
AC002401.2	0.916085	0.731115	1.77342	0	1.81127	1.17309	0.942815	0.999009	0	0	0.706776	0	0	0	1.30801	2.53899	2.39279	0	2.34632	0.679689	0	0	0	0	0	0	0	0	0.684933	0	1.12906	0	1.14715	0	0	0	0	0	2.32088	0	2.03777	1.11105	2.11996	0	0
AC002401.3	0	2.19335	0	0	0.905635	3.51928	0	0	0	0	1.41355	0	0	0	0.654005	0	0	2.13756	0	0.679689	0	0	0	1.04019	0	0	0	0	2.0548	0	0	0	0	0.975077	0	0	0.953947	0.617178	0	0	0	1.11105	2.11996	0	0
AC002401.4	0.916085	0	0	0.878012	0	2.34619	0	0	0	1.34613	0	0	0	2.3401	1.30801	0	0	0	1.17316	0.679689	1.16382	0	1.51665	0	1.26272	0	2.74442	1.10449	0	0	0	4.25978	0	0.975077	0	0	0	0.617178	0	0	2.03777	0	2.11996	0	0
AC002407.1	0	0	0	0	0	0	0	0	0	0	0	0	0	0	0	0	0	0	0	0	0	0	0	0	0	0	0	0	0	0	0	0	0	0	0	0	0	0	0	0	0	0	0	0	0
AC002428.1	0	0	0	0	0	0	0	0	0	0	0	0	0	0	0	0	0	0	0	0	0	0	0	0	0	0	0	0	0	0	0	0	0	0	0	0	0	0	0	0	0	0	0	0	0
AC002428.2	0	0	0	0	0	0	0	0	0	0	0	0	0	0	0	0	0	0	0	0	0	0	0	0	0	0	0	0	0	0	0	0	0	0	0	0	0	0	0	0	0	0	0	0	0
AC002429.2	0	0.731115	0.886712	0	0.905635	0	0	0	0	0	0	0	0	0	0	0	0	0	0	0	0	1.09439	1.51665	0	1.26272	0	0	0	0	1.00477	0	0	0	0.975077	0	0	0	0	0	0	0	0	0	0.825061	0
AC002451.1	0.916085	2.19335	2.66014	2.63404	5.43381	1.17309	0	6.99306	6.92903	2.69226	6.36098	0	0	0	3.27003	2.53899	11.964	3.20633	3.51947	3.39845	4.65527	2.18878	3.03331	1.04019	2.52544	5.62637	5.48884	4.41798	3.42467	4.01906	2.25811	3.40782	0	2.92523	9.22675	3.64626	0.953947	3.08589	1.54725	3.37734	6.11332	2.22209	3.17993	3.30025	7.36849
AC002454.1	0.916085	0.731115	0.886712	2.63404	0	1.17309	1.88563	4.99504	4.94931	0	2.8271	1.22087	1.4491	2.3401	1.30801	1.2695	0	2.13756	2.34632	0	0	0	3.03331	4.16077	2.52544	0	0	0	0	1.00477	2.25811	1.70391	0	0.975077	3.35518	0	1.90789	0.617178	0.773627	1.68867	0	1.11105	2.11996	0	0
AC002456.1	4.58043	4.38669	3.54685	0	5.43381	2.34619	1.88563	0.999009	0.989861	5.38453	3.53388	2.44174	4.34729	3.51014	3.92403	3.80849	0	1.06878	5.86579	3.39845	9.31055	1.09439	3.03331	4.16077	2.52544	1.12527	2.74442	3.31348	4.1096	3.0143	3.38717	3.40782	0	3.90031	4.19398	7.29251	5.72368	1.23436	1.54725	7.59901	3.05666	0	2.11996	2.47518	1.84212
AC002458.1	0	0.731115	0	0	0	0	0	0	0	0	0	0	0	1.17005	0.654005	0	0	0	0	0.679689	0	0	0	0	0	0	0	0	0	2.00953	1.12906	0	1.14715	0	0.838796	0	0	0	0	0.844335	1.01889	0	0	0	0
AC002460.1	0	0	0	0	0	0	0	0	0	0	0	0	0	0	0	0	0	0	0	0	0	0	0	0	0	0	0	0	0	0	0	0	0	0	0	0	0	0	0	0	0	0	0	0	0
AC002460.2	0.916085	0	0	0	0	3.51928	0	2.99703	0	2.69226	0.706776	0	1.4491	0	0.654005	0	0	1.06878	1.17316	0	0	0	0	2.08039	1.26272	1.12527	0	0	1.36987	2.00953	0	0.851955	1.14715	0	1.67759	0.911564	1.90789	0	1.54725	0	0	0	0	1.65012	0.921061
AC002463.1	17.4056	21.9335	26.6014	23.7063	22.6409	25.8081	36.7698	22.9772	16.8276	17.4997	17.6694	13.4296	34.7783	14.0406	20.2742	31.7374	15.5531	9.619	15.251	19.0313	13.9658	15.3214	22.7498	22.8842	13.8899	14.6286	5.48884	25.4034	14.3836	16.0762	21.4521	23.8547	14.9129	22.4268	20.1311	22.7891	16.2171	16.6638	14.6989	20.264	12.2266	21.1099	19.0796	14.8511	26.7108
AC002464.1	0	0	0	0	0	0	0	0	0	0	0	0	0	0	0	0	0	0	0	0	0	0	0	0	0	0	0	0	0	0	0	0	0	0	0	0	0	0	0	0	0	0	0	0	0
AC002465.1	0	0	0	0	0	0	0	0	0	0	0	0	0	0	0	0	0	0	0	0	0	0	0	0	0	0	0	0	0	0	0	0	0	0	0	0	0	0	0	0	0	0	0	0	0
AC002465.2	0	0	0	0	0	0	0	0	0	0	0	0	0	0	0	0	0	0	0	0	0	0	0	0	0	0	0	0	0	0	0	0	0	0	0	0	0	0	0	0	0	0	0	0	0
AC002467.1	33.8952	29.2446	31.9216	22.8283	26.2634	22.2888	25.456	29.9703	22.7668	39.0378	28.9778	30.5218	23.1855	22.2309	20.9282	22.8509	22.7315	16.0317	25.8095	27.1876	27.9316	24.0766	27.2998	19.7637	8.83905	13.5033	17.8387	20.9854	34.9316	32.1525	25.9683	18.743	24.0901	9.75077	18.4535	25.5238	28.6184	25.9215	33.2659	34.6177	22.4155	24.443	24.3795	18.9764	20.2633
AC002470.1	0.916085	3.65558	1.77342	1.75602	1.81127	2.34619	0	1.99802	0	2.69226	1.41355	2.44174	1.4491	2.3401	3.92403	1.2695	0	0	0	1.35938	3.49146	0	0	3.12058	0	0	1.37221	1.10449	4.1096	4.01906	3.38717	0.851955	0	1.95015	4.19398	1.82313	0.953947	2.46871	1.54725	2.533	3.05666	3.33314	5.29989	4.95037	0.921061
AC002472.1	0	0	0	0	0	0	0	0.999009	0	0	0.706776	0	0	0	0	0	0	0	0	0	0	0	0	0	0	0	0	0	0	0	0	0	0	0	0	0	0	0.617178	1.54725	0	0	0	0	0	0
AC002480.1	34.8112	43.1358	63.8433	128.19	188.372	192.387	238.532	213.788	191.043	49.8069	31.0981	51.2766	72.4548	139.236	175.273	154.879	174.674	152.835	80.9479	39.422	43.0613	88.6455	116.782	130.024	146.476	130.532	139.965	38.6573	52.0549	41.1954	55.3238	87.7514	99.8019	105.308	88.9123	107.565	42.9276	33.9448	29.3978	38.8394	59.0955	53.3303	50.8789	65.1799	50.6584
AC002480.2	17.4056	13.8912	28.3748	57.9488	55.2437	71.5587	49.0264	61.9385	35.635	16.1536	12.0152	12.2087	28.9819	53.8222	58.2065	49.5104	40.6774	35.2697	16.4242	11.5547	10.4744	32.8317	48.5329	39.5273	31.568	45.011	32.9331	14.3584	21.9179	19.0905	23.7102	32.3743	43.5916	26.3271	30.1966	33.7279	9.53947	9.87485	4.64176	18.5754	16.3022	23.332	16.9596	20.6265	21.1844
AC002511.1	0	0	0	0	0.905635	0	0	0	0	0	0	0	0	0	0	0	0	0	0	0.679689	0	0	0	0	0	0	0	0	0	0	0	0	0	0	1.67759	0	0	0	0	0	0	0	0	0	0
AC002511.2	0	0	0	0	0	0	0	0	0	0	0	0	0	0	0	0	0	0	0	0	0	0	0	0	0	0	0	0	0	0	0	0	0	0	0	0	0	0	0	0	0	0	0	0	0
AC002519.1	0.916085	2.19335	2.66014	14.0482	7.24508	5.86547	1.88563	6.99306	4.94931	1.34613	0.706776	0	7.24548	5.85024	3.27003	7.61698	5.98198	1.06878	3.51947	1.35938	2.32764	5.47194	10.6166	7.28135	5.05089	3.37582	2.74442	2.20899	2.73973	5.02383	5.64528	5.96369	5.73574	3.90031	5.03277	9.11564	1.90789	1.23436	6.18901	7.59901	3.05666	2.22209	1.05998	4.12531	5.52637
AC002529.1	0	0	0	0	0	0	0	0	0	0	0	0	0	0	0	0	0	0	0	0	0	0	0	0	0	0	0	0	0	0	0	0	0	0	0	0	0	0	0	0	0	0	0	0	0
AC002542.6	1.83217	0.731115	0	0	0.905635	0	0	0	0.989861	0	0.706776	0	0	0	0.654005	1.2695	0	1.06878	1.17316	0	0	0	4.54996	0	1.26272	1.12527	0	1.10449	1.36987	1.00477	0	0.851955	0	2.92523	0	0.911564	0	0.617178	0	1.68867	0	2.22209	1.05998	0.825061	0.921061
AC002546.1	0	0	0.886712	0	0.905635	0	0	0	0	0	0	0	0	1.17005	0	0	0	0	0	0	1.16382	1.09439	0	0	0	0	0	0	0	0	0	0	0	0	0	0	0.953947	0	0.773627	0	0	0	0	0	0
AC002550.1	105.35	126.483	147.194	108.874	94.186	96.1937	98.0527	114.886	107.895	121.152	107.43	115.983	104.335	78.3932	105.295	97.7512	95.7116	127.185	114.969	142.055	137.331	138.987	112.232	121.703	138.899	110.277	116.638	106.031	126.028	147.701	111.777	109.902	117.009	119.935	164.404	124.884	110.658	141.334	139.253	135.094	140.606	157.769	166.417	152.636	156.58
AC002550.2	8.24477	10.2356	6.20698	2.63404	8.15071	8.21166	8.48533	5.99405	1.97972	2.69226	2.12033	9.76696	2.89819	5.85024	6.54005	6.34748	10.7676	6.41267	3.51947	6.1172	3.49146	7.66072	6.06662	6.24116	8.83905	3.37582	4.11663	4.41798	4.1096	1.00477	6.77434	6.81564	6.88289	6.82554	4.19398	7.29251	5.72368	4.32025	2.32088	6.75468	3.05666	5.55524	3.17993	7.42555	5.52637
AC002551.1	0.916085	0.731115	0	0	0	0	0.942815	1.99802	0.989861	0	0	1.22087	0	0	0	0	0	0	0	0	0	0	0	0	0	1.12527	0	0	0	0	0	0	0	0.975077	0	0	0	0	0	0	0	3.33314	1.05998	0.825061	0
AC002553.1	19.2378	24.8579	19.5077	23.7063	24.4521	23.4619	34.8842	24.9752	27.7161	32.3072	25.4439	15.8713	31.8801	29.2512	31.3923	39.3544	34.6955	20.3068	18.7705	29.2266	32.5869	22.9822	31.8497	21.8441	32.8308	20.2549	30.1886	23.1944	20.548	28.1334	23.7102	29.8184	26.3844	25.352	34.3906	22.7891	22.8947	22.2184	32.4923	27.863	21.3966	26.6651	16.9596	28.8772	23.9476
AC002553.2	5.49651	6.58004	8.86712	10.5361	5.43381	15.2502	2.82844	11.9881	12.8682	8.07679	7.06776	14.6504	8.69457	12.8705	7.19406	16.5035	13.1603	9.619	9.38526	5.43751	13.9658	13.1327	10.6166	10.4019	18.9408	7.87692	10.9777	7.73146	4.79453	4.01906	3.38717	10.2235	18.3544	5.85046	5.87157	12.7619	5.72368	3.08589	3.86813	10.9764	6.11332	11.1105	3.17993	9.90074	7.36849
AC002558.2	30.2308	36.5558	44.3356	49.1687	35.3197	32.8466	40.541	35.9643	25.7364	39.0378	46.6472	34.1844	37.6765	31.5913	18.3121	25.3899	31.1063	24.5819	12.9047	40.7813	36.0784	38.3036	39.433	27.045	26.5172	31.5077	23.3276	30.9258	47.9453	52.2478	46.2913	26.4106	40.1502	46.8037	26.0027	34.6394	36.25	32.7104	67.3055	41.3724	45.8499	35.5535	42.3991	36.3027	35.0003
AC002558.3	2.74826	1.46223	2.66014	1.75602	1.81127	1.17309	1.88563	2.99703	3.95945	0	2.8271	3.66261	0	2.3401	1.96202	3.80849	4.78558	0	2.34632	2.03907	2.32764	2.18878	4.54996	0	1.26272	2.25055	0	3.31348	1.36987	1.00477	2.25811	5.11173	2.2943	0.975077	0	0.911564	0	1.23436	5.41539	4.22167	4.07555	2.22209	0	1.65012	0.921061
AC002563.1	6.4126	2.92446	5.32027	2.63404	4.52817	0	0	0	0	5.38453	3.53388	3.66261	8.69457	2.3401	1.30801	5.07799	0	1.06878	4.69263	2.71876	5.81909	3.28317	4.54996	2.08039	2.52544	0	0	2.20899	7.53427	1.00477	2.25811	5.11173	2.2943	4.87539	0.838796	1.82313	6.67763	3.08589	6.18901	2.533	6.11332	0	3.17993	3.30025	0.921061
AC003001.1	0	0	0	0	0	0	0	0	0	0	0	0	0	0	0	0	0	0	0	0	0	0	0	0	0	0	0	0	0	0	0	0	0	0	0	0.911564	0	0	0	0	0	1.11105	0	0	0
AC003005.2	0	0	0	0	0.905635	1.17309	0	0	0.989861	0	0.706776	0	0	0	0.654005	0	0	0	1.17316	0	0	0	0	0	0	0	0	0	0.684933	0	0	0	0	0.975077	0	0	0	0	0	0.844335	0	0	0	0	0
AC003009.1	0	0	0	0	0	0	0	0	0	0	0	0	0	0	0	0	0	0	0	0	0	0	0	0	0	0	0	0	0	0	0	0	0	0	0	0	0	0	0	0	0	0	0	0	0
AC003035.1	0	0	0	0.878012	0	0	0	0	0.989861	0	0	0	0	0	0	0	0	0	0	0	0	0	0	0	0	0	1.37221	0	0	0	2.25811	0	0	0	0.838796	0	0	0	0	0	0	0	0	0	0
AC003035.2	0	0	0	0	0	0	0	0	0	0	0	0	0	0	0	0	0	0	0	0	0	0	0	0	0	0	0	0	0	0	0	0	0	0	0	0	0	0	0	0	0	0	0	0	0
AC003043.1	0	0	0	0	0	0	0	0	0	1.34613	0	0	0	0	0	0	0	0	0	0	0	0	0	0	0	0	0	0	0	0	0	0	0	0	0	0	0	0	0	0	0	0	0	0	0
AC003043.2	0	0	0	0.878012	4.52817	1.17309	0	0	0	0	1.41355	0	0	0	0.654005	0	0	0	0	0	0	0	1.51665	0	0	0	0	0	0	1.00477	1.12906	0	1.14715	0	0.838796	0	0	0.617178	0	0	0	0	0	0	0
AC003044.1	0	0	0	0	0	0	0	0	0.989861	0	0	0	0	0	0	0	0	0	0	0	0	0	0	0	0	0	0	0	0	0	0	0	0	0	0	0	0	0	0	0.844335	0	0	0	0	0
AC003070.1	30.2308	8.04227	15.9608	15.8042	20.8296	15.2502	31.1129	44.9554	32.6654	21.5381	15.5491	7.32522	13.0419	12.8705	17.0041	21.5814	31.1063	21.3756	16.4242	16.9922	6.98291	17.5102	13.6499	16.6431	13.8899	32.633	17.8387	25.4034	12.3288	8.03812	28.2264	35.7821	22.943	31.2025	38.5846	25.5238	20.9868	6.78896	10.0571	30.396	33.6233	25.5541	26.4995	48.6786	36.8425
AC003070.2	0.916085	0	0	0	0	0	0	0	0	0	0	1.22087	0	0	0	1.2695	1.1964	0	0	0	0	0	0	0	0	0	0	0	0	0	0	1.70391	0	0	0	0.911564	0.953947	0	0	0	0	0	0	0	0
AC003077.1	177.721	129.407	163.155	151.018	137.656	137.252	134.823	120.88	108.885	106.344	149.836	117.204	155.053	127.535	94.1768	109.177	102.89	97.2588	129.047	148.852	115.218	133.515	87.966	91.537	111.12	104.651	57.6328	192.182	163.014	124.591	146.777	142.277	105.538	109.209	136.724	106.653	159.309	136.396	149.31	129.183	117.172	114.438	148.397	127.059	114.212
AC003084.1	0	0	0	0	0	0	0	0	0	0	0	0	0	0	0	0	0	0	0	0	0	0	0	0	0	0	0	0	0	0	0	0	0	0	0	0	0	0	0	0	0	0	0	0	0
AC003086.1	2.74826	0.731115	0	0.878012	0	0	0	0	0	2.69226	2.8271	3.66261	1.4491	2.3401	0.654005	5.07799	0	1.06878	1.17316	0.679689	1.16382	4.37755	0	0	1.26272	1.12527	1.37221	2.20899	2.0548	2.00953	1.12906	0.851955	3.44145	0	1.67759	2.73469	3.81579	3.70307	0	0	3.05666	1.11105	1.05998	0.825061	1.84212
AC003087.1	0	0	0	0	0	0	0	0	0	0	0	0	0	0	0	0	0	0	0	0	0	0	0	0	0	0	0	0	0	0	0	0	0	0	0	0	0	0	0	0	0	0	0	0	0
AC003092.1	0	0.731115	0	0	0	0	0	0	0	0	0	0	0	1.17005	0	0	0	0	0	0	0	0	0	1.04019	0	0	0	0	0	1.00477	0	0	0	0	0	0	1.90789	0	0	0	0	1.11105	0	0	0
AC003092.2	0	0	0	0.878012	0	0	0	0	0	0	0	0	0	0	0	0	0	0	0	0	0	0	0	0	0	0	0	0	0	0	0	0	0	0	0	0	0.953947	0	0	0	0	0	0	0	0
AC003093.1	0.916085	2.92446	0.886712	4.39006	6.33944	4.69238	2.82844	7.99207	0.989861	0	0	0	1.4491	5.85024	3.27003	3.80849	1.1964	4.27511	0	0	0	1.09439	1.51665	4.16077	1.26272	3.37582	0	1.10449	0	2.00953	1.12906	2.55587	2.2943	0.975077	0.838796	0	0	0.617178	0	0	3.05666	1.11105	1.05998	0	0
AC003098.1	0	0.731115	0	0	0.905635	0	0	0	0	0	0	0	0	0	0	0	0	0	0	0	0	0	0	0	0	0	0	0	0	0	0	0	0	0	0	0	0	0	0	0	1.01889	0	0	0	0
AC003101.1	0.916085	0	0	0	0.905635	1.17309	0	0	0	2.69226	0.706776	0	1.4491	0	0	0	2.39279	0	1.17316	0.679689	1.16382	0	0	0	0	1.12527	0	0	0	1.00477	0	0	0	0.975077	0	0	0.953947	1.85153	0.773627	1.68867	0	0	1.05998	0	0
AC003101.2	0	1.46223	2.66014	0.878012	0	1.17309	1.88563	0	0.989861	6.73066	1.41355	7.32522	1.4491	2.3401	1.30801	1.2695	2.39279	0	1.17316	6.79689	0	1.09439	0	0	0	3.37582	4.11663	1.10449	5.47947	2.00953	2.25811	1.70391	2.2943	2.92523	2.51639	2.73469	4.76974	2.46871	0.773627	0	1.01889	2.22209	0	0	1.84212
AC003102.1	19.2378	16.8156	23.0545	30.7304	19.924	26.9812	32.9985	36.9633	19.7972	18.8458	30.3914	28.08	37.6765	35.1014	30.7382	22.8509	34.6955	24.5819	15.251	21.7501	25.604	17.5102	25.7831	15.6029	18.9408	24.756	24.6998	23.1944	13.6987	19.0905	15.8068	17.8911	18.3544	28.2772	18.4535	19.1428	20.0329	13.5779	20.1143	17.731	16.3022	23.332	16.9596	21.4516	16.5791
AC003659.1	0	0	0	0	0	0	0	0	0	0	0	0	0	0	0	0	0	0	0	0	0	0	0	0	0	0	0	0	0	0	1.12906	0	0	0	1.67759	0	0	0	0	0	0	0	0	0	0
AC003666.1	0	0	0	0	0	0	0	0	0	0	0	0	0	1.17005	0	0	0	0	0	0	0	0	0	0	0	0	0	0	0	0	0	0	0	0	0	0	0	0	0	0	0	0	0	0	0
AC003681.1	895.015	913.894	886.712	755.091	827.75	855.185	1016.35	1062.95	1026.49	706.719	899.725	742.289	714.404	611.935	810.967	841.676	861.404	806.927	736.743	846.213	743.68	633.651	712.828	674.045	772.786	872.088	691.594	916.73	909.592	866.108	782.436	776.131	716.968	829.791	872.347	945.292	911.02	902.314	893.539	819.849	702.013	726.625	816.183	789.584	735.007
AC003682.1	0	0	0	0.878012	0.905635	0	0.942815	0	0.989861	0	0	0	0	1.17005	1.30801	0	1.1964	2.13756	1.17316	0	0	0	0	0	0	1.12527	0	0	1.36987	0	3.38717	1.70391	2.2943	1.95015	0	0	0	0	0.773627	0	1.01889	1.11105	0	0	0
AC003684.1	0	0	0	0	0	0	0	0	0	0	0	0	0	0	0	0	0	0	0	0	0	0	0	0	0	0	0	0	0	0	0	0	0	0	0	0	0	0	0	0	0	0	0	0	0
AC003685.1	0	0	0	0	0	0	0	0	0	0	0	0	0	0	0	0	0	0	0	0	0	0	0	0	0	0	0	0	0	0	0	0	0	0	0	0	0	0	0	0	0	0	0	0	0
AC003687.1	0	0	0	0	0	0	0	0	0	0	0	0	0	0	0	0	0	0	0	0	0	0	0	0	0	0	0	0	0	0	0	0	0	0	0	0	0	0	0	0	0	0	0	0	0
AC003688.2	0	0	0	0	0	0	0	0	0	1.34613	0	0	0	0	0	1.2695	0	0	1.17316	0	0	0	0	0	0	0	0	0	0	0	0	0	0	0	0	0	0	0	0	0	0	0	0	0	0.921061
AC003950.1	0	0	0	0	0	0	0	0	0	0	0	0	0	0	0	0	0	0	0	0	0	0	0	0	0	0	0	0	0	0	0	0	0	0	0	0	0	0	0	0	0	0	0	0	0
AC003956.1	6.4126	2.19335	9.75383	6.14609	4.52817	3.51928	4.71407	1.99802	3.95945	4.0384	4.94743	1.22087	4.34729	0	5.23204	10.156	0	2.13756	3.51947	4.75782	5.81909	4.37755	0	1.04019	6.31361	2.25055	5.48884	6.62697	4.79453	5.02383	3.38717	1.70391	0	3.90031	3.35518	6.38095	2.86184	3.70307	10.8308	5.06601	2.03777	1.11105	5.29989	4.95037	2.76318
AC003958.2	0	0	0	0	0	0	0	0	0	0	0	0	0	0	0	0	0	0	0	0	0	0	0	0	0	0	0	0	0	0	0	0	0	0	0	0	0	0	0	0	0	0	1.05998	0	0
AC003965.1	0.916085	1.46223	5.32027	1.75602	0.905635	2.34619	0.942815	4.99504	1.97972	1.34613	2.12033	2.44174	0	0	2.61602	2.53899	1.1964	4.27511	1.17316	2.03907	1.16382	3.28317	4.54996	1.04019	0	4.5011	1.37221	3.31348	0.684933	3.0143	1.12906	0.851955	1.14715	0	0.838796	2.73469	2.86184	0.617178	0	2.533	2.03777	1.11105	0	0	0
AC003965.2	0	0	0	0	0	0	0	0	0	0	0	0	0	0	0	0	0	0	0	0	0	0	0	1.04019	0	0	0	0	0	0	0	0	0	0	0	0	0	0	0	0	0	0	0	0	0
AC003973.1	0	0	0	0	0	0	0	0	0	0	0	0	0	0	0	0	0	0	0	0	0	0	0	0	0	0	0	0	0	0	0	0	0	0	0	0	0	0	0	0	0	0	0	0	0
AC003975.1	0	0	0	0	0	0	0	0	0	0	0	0	0	0	0.654005	0	0	1.06878	0	0	0	0	1.51665	0	1.26272	0	0	0	0	0	0	0	0	0.975077	0	0	0	0	0	0	0	0	0	0	0
AC003982.1	0	0	0	0	0	0	0	0	0	0	0	0	0	0	0	0	0	0	0	0	0	0	0	0	0	0	0	0	0	0	0	0	0	0	0	0	0	0	0	0	0	0	0	0	0
AC003984.1	0	0	0	0	0	0	0	0	0	0	0	0	0	0	0	0	0	0	0	0	0	0	0	0	0	0	0	0	0	0	0	0	0	0	0	0	0	0	0	0	0	0	0	0	0
AC003985.1	0.916085	0	0	0	0	0	0	0	0	0	0	0	0	0	0	0	0	0	0	0	0	0	0	0	0	0	0	0	0	0	0	0	0	0	0	0	0	0	0	0	0	0	0	0	0
AC003986.1	0	0	0	0	0	0	0	0	0	0	0	0	0	0	0	0	0	0	0	0	0	0	0	0	0	0	0	0	0	0	0	0	0	0	0	0	0	0	0	0	0	0	0	0	0
AC003986.2	0	0	0	0	0	0	0	0	0	0	0	0	0	0	0	0	0	0	0	0	0	0	0	0	0	0	0	0	0	0	0	0	0	0	0	0	0	0	0	0	0	0	0	0	0
AC003986.3	0	0	0	0	0	0	0	0	0	0	0	0	0	0	0	0	0	0	0	0	0	0	0	0	0	0	0	0	0	0	0	0	0	0	0	0	0	0	0	0	0	0	0	0	0
AC003988.1	0	0	0	0	0	0	0	0	0	0	0	0	0	0	0	0	0	0	0	0	0	0	0	0	0	0	0	0	0	0	0	0	0	0	0	0	0	0	0	0	0	0	0	0	0
AC003991.1	1.83217	2.19335	0.886712	5.26807	0	0	2.82844	2.99703	0	0	2.12033	2.44174	0	2.3401	0	1.2695	1.1964	1.06878	0	2.03907	3.49146	0	0	0	2.52544	1.12527	0	2.20899	0.684933	2.00953	0	0	1.14715	1.95015	2.51639	0.911564	0.953947	1.85153	0.773627	0.844335	1.01889	1.11105	3.17993	0.825061	0
AC003991.2	32.063	22.6646	31.0349	42.1446	28.9803	30.5004	24.5132	23.9762	33.6553	41.7301	24.0304	26.8591	27.5328	43.2918	16.3501	15.234	35.8919	22.4443	21.1168	17.6719	18.6211	26.2653	48.5329	41.6077	20.2036	20.2549	28.8164	30.9258	23.2877	53.2526	41.7751	45.1536	30.973	31.2025	31.0354	40.1088	33.3882	14.8123	41.7758	21.9527	35.6611	34.4425	30.7394	18.9764	31.3161
AC003992.1	0	0	0	0	0	0	0	0	0	0	0	0	0	0	0	0	0	0	0	0	0	0	0	0	0	0	0	0	0	0	0	0	0	0	0	0	0	0	0	0	0	0	0	0	0
AC004000.1	1.83217	0.731115	2.66014	0	0	0	0.942815	2.99703	0	0	1.41355	0	0	1.17005	0.654005	1.2695	1.1964	2.13756	1.17316	0.679689	1.16382	1.09439	0	1.04019	0	0	0	0	2.73973	3.0143	2.25811	0	0	2.92523	0.838796	1.82313	0.953947	0.617178	0.773627	0	0	0	5.29989	1.65012	0.921061
AC004009.1	0	0	0	0	0	0	0	0	0	0	0	0	0	0	0	0	0	0	0	0	0	0	0	0	0	0	0	0	0	0	0	0	0	0	0	0	0	0	0	0	0	0	0	0	0
AC004012.1	0	1.46223	0	0	0	0	0	0	0	0	0	0	1.4491	0	0	0	0	1.06878	0	0	0	0	0	0	0	1.12527	1.37221	0	0	0	0	0	0	0	0.838796	0	0	0	1.54725	0	0	0	0	0	0
AC004014.1	0	0	0	0	0	0	0	0	0	0	0	0	0	0	0	0	0	0	0	0	0	0	0	0	0	0	0	0	0	0	0	0	0	0	0	0	0	0	0	0	0	0	0	0	0
AC004023.1	0.916085	2.19335	0.886712	0	0	1.17309	0	0.999009	1.97972	0	0	0	0	0	0	0	2.39279	0	0	1.35938	0	0	0	0	0	0	0	3.31348	1.36987	0	0	0	0	0	1.67759	0.911564	0	1.85153	0.773627	0	0	0	1.05998	1.65012	0
AC004034.1	10.0769	16.8156	12.414	13.1702	19.924	19.9426	14.1422	9.99009	5.93917	1.34613	14.8423	18.3131	20.2873	18.7208	11.1181	13.9645	11.964	7.48144	1.17316	9.51565	5.81909	12.0383	4.54996	6.24116	7.57633	9.0022	2.74442	3.31348	4.1096	7.03336	3.38717	7.6676	1.14715	3.90031	3.35518	6.38095	6.67763	5.5546	3.86813	2.533	7.13221	2.22209	3.17993	4.12531	4.60531
AC004039.1	3.66434	5.84892	6.20698	3.51205	3.62254	7.03856	4.71407	0.999009	1.97972	2.69226	7.77453	7.32522	5.79638	4.68019	5.88605	5.07799	3.58919	7.48144	7.03895	2.71876	3.49146	8.75511	3.03331	5.20097	11.3645	4.5011	4.11663	6.62697	5.47947	2.00953	5.64528	4.25978	4.58859	10.7259	5.87157	5.46938	1.90789	2.46871	8.50989	5.06601	4.07555	5.55524	3.17993	5.77543	7.36849
AC004047.1	0	0	0	0	0	0	0	0	0	0	0	0	0	0	0	0	0	0	0	0	0	0	0	0	0	0	0	0	0	0	0	0	0	0	0	0	0	0	0	0	0	0	0	0	0
AC004052.1	0	0	0	0	0	0	0	0	0	0	0	0	0	0	0	0	0	0	0	0	0	0	0	0	0	0	0	0	0	0	0	0	0	0	0	0	0	0	0	0	0	0	0	0	0
AC004053.1	0	0	0	0	0	0	0	0	0	0	0	0	0	0	0	0	0	0	0	0	0	0	0	0	0	0	0	0	0	0	0	0	0	0	0	0	0	0	0	0	0	0	0	0	0
AC004054.1	0	0	0	0	0	0	0	0	0	0	0	0	0	0	0	0	0	0	0	0	0	0	0	0	0	0	0	0	0	0	0	0	0	0	0	0	0	0	0	0	0	0	0	0	0
AC004063.1	0	0	0	0	0	0	0	0	0	0	0	0	0	0	0	0	0	0	0	0	0	0	0	0	0	0	0	0	0	0	0	0	0	0	0	0	0	0	0	0	0	0	0	0	0
AC004066.2	0	0	0	0	0	0	0	0	0	0	0	0	0	0	0	0	0	0	0	0	0	0	0	0	0	0	0	0	0	0	0	0	0	0	0	0	0	0	0	0	0	0	0	0	0
AC004067.1	7.32868	23.3957	17.7342	11.4142	12.6789	18.7695	10.371	16.9831	14.8479	5.38453	12.722	26.8591	11.5928	17.5507	21.5822	12.695	16.7495	10.6878	3.51947	19.0313	23.2764	17.5102	9.09993	13.5225	17.6781	11.2527	12.3499	16.5674	21.9179	20.0953	10.1615	8.51955	6.88289	12.676	19.2923	18.2313	13.3553	14.1951	17.0198	9.28768	15.2833	14.4436	9.5398	9.90074	20.2633
AC004069.1	97.1051	95.045	101.972	88.6793	99.6198	100.886	91.453	80.9197	58.4018	121.152	96.1215	100.111	104.335	94.7739	116.413	109.177	77.7657	64.1267	107.931	98.5549	111.727	93.023	112.232	89.4566	107.331	106.901	91.9381	101.613	96.5756	89.4241	81.2921	80.9358	103.243	89.7071	78.8468	71.102	99.2105	108.623	88.9671	103.009	87.6243	91.1059	91.1581	80.856	83.8166
AC004076.2	6.4126	6.58004	7.98041	12.2922	8.15071	9.38475	10.371	16.9831	8.90875	2.69226	5.65421	2.44174	11.5928	5.85024	11.1181	6.34748	14.3567	18.1692	7.03895	4.07813	4.65527	5.47194	7.58327	6.24116	11.3645	12.378	10.9777	3.31348	2.73973	5.02383	9.03245	10.2235	14.9129	11.7009	12.5819	4.55782	9.53947	4.32025	3.86813	6.75468	5.09444	5.55524	8.47982	4.12531	6.44743
AC004080.1	0	0	0	0	0	0	0	0	0	0	0	0	0	0	0	0	0	0	0	0	0	0	0	0	0	0	0	0	0	0	0	0	0	0	0	0	0	0	0	0	0	0	0	0	0
AC004080.17	0	0	0	0	0	0	0	0	0	0	0	0	0	0	0	0	0	0	0	0	0	0	0	0	0	0	0	0	0	0	0	0	0	0	0	0	0	0	0	0	0	0	0	0	0
AC004080.2	10.993	29.2446	7.98041	11.4142	7.24508	9.38475	7.54252	7.99207	9.89861	9.42292	25.4439	13.4296	13.0419	14.0406	13.7341	12.695	14.3567	8.55022	12.9047	13.5938	25.604	14.2271	7.58327	10.4019	8.83905	13.5033	16.4665	17.6719	15.7535	17.081	10.1615	5.11173	6.88289	16.5763	13.4207	17.3197	9.53947	20.3669	11.6044	8.44335	7.13221	5.55524	10.5998	11.5509	5.52637
AC004080.4	1.83217	2.92446	0.886712	2.63404	0.905635	2.34619	1.88563	4.99504	0	9.42292	3.53388	4.88348	0	0	1.30801	1.2695	0	1.06878	0	1.35938	1.16382	3.28317	0	4.16077	2.52544	2.25055	1.37221	3.31348	2.0548	2.00953	1.12906	1.70391	0	0.975077	0.838796	1.82313	0	2.46871	1.54725	0.844335	1.01889	3.33314	1.05998	0.825061	5.52637
AC004083.1	0.916085	0	2.66014	0	0.905635	3.51928	1.88563	0.999009	0	0	0	0	1.4491	0	0.654005	0	0	0	0	0	0	0	0	0	0	0	1.37221	0	1.36987	1.00477	0	0	1.14715	1.95015	1.67759	0	2.86184	0.617178	0.773627	0	0	3.33314	1.05998	1.65012	0
AC004112.1	21.986	23.3957	15.9608	16.6822	23.5465	21.1157	22.6276	21.9782	15.8378	16.1536	12.0152	12.2087	11.5928	22.2309	19.6202	13.9645	27.5171	25.6507	9.38526	20.3907	17.4573	12.0383	10.6166	13.5225	20.2036	16.8791	20.5832	34.2393	23.9727	24.1144	21.4521	17.8911	13.7658	21.4517	17.6147	22.7891	18.125	4.32025	23.9824	25.33	25.4722	13.3326	24.3795	15.6762	13.8159
AC004129.3	0	0	0	0	0	0	0	0	0	0	0	0	0	0	0	0	0	0	0	0	0	0	0	0	0	0	0	0	0	0	0	0	0	0	0	0	0	0	0	0	0	0	0	0	0
AC004130.2	31.1469	27.7824	30.1482	25.4624	23.5465	34.0197	17.9135	26.9732	11.8783	26.9226	36.7523	32.9635	17.3891	11.7005	13.7341	10.156	25.1243	13.8941	23.4632	21.7501	39.5698	16.4158	24.2665	26.0048	25.2544	40.5099	16.4665	32.0303	39.7261	34.162	29.3555	23.0028	18.3544	26.3271	29.3578	22.7891	30.5263	34.562	39.455	27.0187	28.5288	24.443	23.3195	34.6526	35.9214
AC004147.1	0	0	0	0	0	0	0	0	0	0	0	0	0	0	0	0	0	0	0	0	0	0	0	0	0	0	0	0	0	0	0	0	0	0	0	0	0	0	0	0	0	0	0	0	0
AC004147.2	0	0	0	0	0	0	0	0	0	0	0	0	0	0	0	0	0	0	0	0	0	0	0	0	0	0	0	0	0	0	0	0	0	0	0	0	0	0	0	0	0	0	0	0	0
AC004147.3	0	0	0	0	0	0	0	0	0	0	0	0	0	0	0	0	0	0	0	0	0	0	0	0	0	0	0	0	0	0	0	0	0	0	0	0	0	0	0	0	0	0	0	0	0
AC004147.5	0	0	0	0	0	0	0	0	0	0	0	0	0	0	0	0	0	0	0	0	0	0	0	0	0	0	0	0	0	0	0	0	0	0	0	0	0	0	0	0	0	0	0	0	0
AC004148.1	302.308	349.473	346.704	360.863	355.914	390.64	416.724	361.641	390.995	314.995	353.388	380.912	328.945	368.565	430.99	430.359	457.023	420.03	310.887	316.735	393.371	331.6	324.564	348.465	431.851	378.092	355.403	319.199	351.371	337.601	278.877	321.187	348.733	317.875	306.999	304.462	319.572	336.979	322.602	307.338	345.403	355.535	295.734	322.599	336.187
AC004156.1	0	0.731115	1.77342	0	3.62254	2.34619	1.88563	0	0	0	3.53388	0	1.4491	1.17005	0.654005	2.53899	0	0	0	0	0	1.09439	3.03331	2.08039	2.52544	1.12527	0	1.10449	0.684933	2.00953	1.12906	1.70391	2.2943	0	1.67759	0	0.953947	0	0.773627	0	0	1.11105	0	0	1.84212
AC004158.1	10.0769	5.84892	4.43356	4.39006	4.52817	0	2.82844	2.99703	0.989861	1.34613	4.24065	9.76696	0	0	2.61602	2.53899	3.58919	4.27511	4.69263	6.1172	4.65527	2.18878	4.54996	1.04019	2.52544	3.37582	0	9.94045	8.2192	6.02859	6.77434	0.851955	5.73574	0.975077	0	0	4.76974	6.78896	7.73627	4.22167	4.07555	1.11105	3.17993	4.12531	1.84212
AC004160.1	41.2238	38.018	27.4881	25.4624	28.9803	25.8081	32.9985	38.9613	40.5843	18.8458	34.632	21.9757	30.431	14.0406	15.0421	17.7729	26.3207	33.1321	44.58	31.2657	29.0955	26.2653	6.06662	9.36174	17.6781	38.2593	28.8164	39.7618	36.3015	39.1858	19.194	23.8547	18.3544	35.1028	44.4562	61.0748	23.8487	39.4994	39.455	27.863	25.4722	26.6651	45.5791	53.629	46.0531
AC004160.2	18.3217	19.009	28.3748	14.0482	20.8296	23.4619	15.085	13.9861	26.7263	10.7691	16.2558	14.6504	21.7364	10.5304	7.84806	15.234	16.7495	13.8941	18.7705	14.2735	8.14673	18.6046	16.6832	10.4019	12.6272	13.5033	24.6998	25.4034	15.0685	17.081	30.4845	12.7793	20.6487	19.5015	20.9699	26.4354	19.0789	17.281	17.7934	17.731	19.3589	15.5547	23.3195	20.6265	25.7897
AC004217.1	3.66434	5.11781	3.54685	4.39006	6.33944	2.34619	3.77126	2.99703	1.97972	2.69226	7.06776	7.32522	4.34729	3.51014	4.57804	0	3.58919	2.13756	2.34632	4.75782	2.32764	4.37755	1.51665	0	1.26272	5.62637	1.37221	6.62697	7.53427	5.02383	4.51623	2.55587	1.14715	3.90031	4.19398	4.55782	5.72368	1.85153	4.64176	0.844335	11.2078	1.11105	2.11996	6.60049	2.76318
AC004221.1	0.916085	0	0	0	0	0	0.942815	2.99703	0	1.34613	0	1.22087	0	0	3.27003	5.07799	2.39279	0	0	0	0	2.18878	1.51665	2.08039	0	1.12527	0	0	0	0	2.25811	0	0	0.975077	2.51639	0	0.953947	0	0.773627	0	1.01889	0	3.17993	1.65012	0
AC004223.2	0	0	0	0	1.81127	1.17309	0	0.999009	0	1.34613	0	0	1.4491	0	2.61602	0	2.39279	0	0	1.35938	2.32764	0	0	0	0	0	0	0	0	1.00477	1.12906	0	2.2943	1.95015	0	0	0	0	0.773627	0	1.01889	1.11105	1.05998	0	0
AC004223.4	3.66434	1.46223	2.66014	0.878012	0.905635	5.86547	0.942815	0	0	6.73066	2.8271	0	4.34729	2.3401	2.61602	3.80849	1.1964	2.13756	3.51947	0.679689	2.32764	3.28317	1.51665	3.12058	1.26272	2.25055	1.37221	2.20899	1.36987	3.0143	3.38717	2.55587	2.2943	2.92523	2.51639	2.73469	0.953947	0.617178	1.54725	1.68867	0	0	3.17993	3.30025	0.921061
AC004231.1	0.916085	0	0	0.878012	0	1.17309	0	0	0	0	0	1.22087	0	0	0.654005	0	0	1.06878	0	0.679689	0	0	0	0	0	1.12527	0	0	0	0	0	0	0	0.975077	0	0	1.90789	0.617178	0.773627	0	0	0	0	1.65012	0.921061
AC004231.3	0	0	0	0	0	0	0	0	0	0	0	0	0	0	0	0	0	0	0	0	0	0	0	0	0	0	0	0	0	0	0	0	0	0	0	0	0	0	0	0	0	0	0	0	0
AC004232.1	8.24477	10.2356	8.86712	3.51205	7.24508	8.21166	11.3138	18.9812	12.8682	1.34613	12.0152	6.10435	1.4491	5.85024	5.23204	19.0424	8.37477	11.7566	7.03895	7.47658	11.6382	5.47194	10.6166	9.36174	12.6272	7.87692	0	8.83595	5.47947	10.0477	13.5487	10.2235	5.73574	12.676	9.22675	10.0272	9.53947	6.78896	11.6044	9.28768	13.2455	8.88838	7.41985	7.42555	6.44743
AC004233.1	0	0	0	0	0	0	0	0	0.989861	0	0	0	0	0	0	0	0	0	0	0	0	0	0	0	0	0	0	0	0	0	0	0	0	0	0	0	0	0	0	0	0	0	0	0	0
AC004233.2	0	0.731115	0.886712	0	0.905635	0	1.88563	0	0	0	4.24065	1.22087	1.4491	1.17005	0.654005	0	2.39279	0	2.34632	4.07813	2.32764	2.18878	1.51665	2.08039	1.26272	0	2.74442	0	0	2.00953	0	0.851955	2.2943	0	2.51639	0	0	0	0	0.844335	3.05666	1.11105	3.17993	0.825061	0.921061
AC004233.3	0	0	0	0	0	0	0	0	0	1.34613	0.706776	0	0	0	0	0	0	0	1.17316	0	0	0	0	1.04019	0	0	0	0	0	0	0	0	0	0	0.838796	0.911564	0	0	0.773627	0	0	0	0	1.65012	0
AC004241.1	109.014	68.7248	54.0894	108.874	104.148	102.059	99.9384	114.886	114.824	92.8831	57.9556	58.6018	52.1674	86.5835	114.451	107.907	84.9441	96.19	113.796	68.6486	39.5698	62.3802	63.6995	81.1351	95.9669	86.6461	100.171	98.3	65.0687	64.305	85.8083	101.383	104.391	136.511	124.142	115.769	105.888	57.3976	49.5121	112.297	108.002	151.102	145.217	132.835	135.396
AC004241.2	0.916085	0.731115	0.886712	0.878012	1.81127	2.34619	0	1.99802	2.96958	0	0	0	0	1.17005	0.654005	1.2695	0	0	0	0	0	0	1.51665	2.08039	2.52544	2.25055	1.37221	0	0	1.00477	1.12906	0	0	1.95015	0.838796	0.911564	0	1.23436	1.54725	0.844335	1.01889	0	0	0.825061	0.921061
AC004241.3	5.49651	8.77338	6.20698	1.75602	2.7169	2.34619	0	0	0	14.8075	3.53388	8.54609	4.34729	1.17005	3.27003	5.07799	1.1964	1.06878	8.2121	2.71876	5.81909	5.47194	0	6.24116	1.26272	3.37582	1.37221	4.41798	4.1096	4.01906	2.25811	4.25978	8.03004	0.975077	3.35518	5.46938	1.90789	4.93743	3.86813	7.59901	8.1511	2.22209	2.11996	4.12531	4.60531
AC004241.4	0	0	0.886712	3.51205	0.905635	2.34619	3.77126	4.99504	3.95945	1.34613	0.706776	3.66261	0	1.17005	4.57804	6.34748	2.39279	3.20633	2.34632	0.679689	0	2.18878	4.54996	2.08039	3.78817	7.87692	0	0	0.684933	1.00477	1.12906	2.55587	2.2943	2.92523	0.838796	2.73469	0	0.617178	0	0	1.01889	0	2.11996	1.65012	2.76318
AC004253.1	21.986	12.429	16.8475	18.4383	15.3958	25.8081	24.5132	15.9841	21.777	6.73066	16.9626	15.8713	18.8382	15.2106	26.8142	33.0069	26.3207	16.0317	7.03895	14.9532	29.0955	20.7934	16.6832	10.4019	22.729	19.1297	12.3499	23.1944	15.7535	21.1001	11.2906	19.595	14.9129	18.5265	8.38796	14.585	12.4013	17.8982	22.4352	11.8207	12.2266	15.5547	14.8397	14.8511	12.8949
AC004253.2	0	0	0	0	0	0	0	0	0	0	0	0	0	0	0	0	0	0	0	0	0	0	0	0	0	0	0	0	0	0	0	0	0	0	0	0	0	0	0	0	0	0	0	0	0
AC004257.1	0	0	0	0	0	0	0	0	0	0	0	0	0	0	0	0	1.1964	1.06878	0	0	0	0	0	0	0	0	0	0	0	0	0	0	0	0	0	0	0	1.23436	0	0	0	0	0	0	0
AC004263.1	10.0769	10.9667	15.9608	32.4865	21.7352	25.8081	33.9413	24.9752	10.8885	4.0384	9.18808	8.54609	5.79638	15.2106	9.81008	24.1204	9.57116	3.20633	1.17316	5.43751	6.98291	13.1327	15.1665	9.36174	11.3645	9.0022	5.48884	2.20899	7.53427	10.0477	4.51623	15.3352	8.03004	11.7009	10.9043	9.11564	4.76974	6.78896	11.6044	9.28768	8.1511	8.88838	9.5398	9.07568	4.60531
AC004263.2	619.274	514.705	794.494	1371.46	1454.45	1343.19	1590.53	1321.69	1060.14	496.723	513.119	521.312	812.942	1101.02	1058.18	1256.8	924.813	673.33	524.401	472.384	427.121	646.784	923.643	909.129	907.897	631.279	493.996	532.366	437.672	509.416	608.561	771.871	680.259	764.461	630.774	712.843	620.066	393.76	390.681	483.804	619.483	535.525	548.009	594.869	475.268
AC004264.1	0	0	0.886712	0	0	0	0	0	0	0	0	0	0	0	0	0	0	0	0	0	0	0	0	0	0	0	0	0	0	0	1.12906	0	0	0.975077	0	0	0	0	0	0	0	0	0	0	1.84212
AC004381.1	14.6574	5.11781	7.98041	19.3163	20.8296	19.9426	32.9985	12.9871	17.8175	5.38453	4.94743	4.88348	5.79638	5.85024	9.81008	31.7374	21.5351	23.5131	7.03895	5.43751	1.16382	17.5102	13.6499	13.5225	23.9917	22.5055	12.3499	5.52247	3.42467	10.0477	12.4196	20.4469	20.6487	31.2025	27.6803	48.3129	12.4013	7.40614	7.73627	13.5094	11.2078	18.8878	27.5594	27.227	25.7897
AC004408.1	6.4126	5.84892	8.86712	6.14609	6.33944	4.69238	8.48533	11.9881	5.93917	5.38453	11.3084	6.10435	2.89819	8.19034	7.19406	8.88647	7.17837	7.48144	7.03895	8.83596	4.65527	2.18878	7.58327	11.4421	7.57633	4.5011	4.11663	4.41798	8.90413	11.0524	6.77434	9.37151	6.88289	5.85046	10.0655	8.20408	10.4934	7.40614	6.96264	9.28768	6.11332	3.33314	6.35987	7.42555	6.44743
AC004415.1	0	0	0	0	0	0	0	0	0	0	0	0	0	0	0	0	0	0	0	0	0	0	0	0	0	0	0	0	0	0	0	0	0	0	0	0	0	0	0	0	0	0	0	0	0
AC004448.1	0	0	0	0	0	0	0	0	0	0	0	0	0	0	0	0	0	0	0	0	0	0	0	0	0	0	0	0	0	0	0	0	0	0	0	0	0	0	0	0	0	0	0	0	0
AC004448.2	0	0.731115	0	0.878012	0	1.17309	0	0	0.989861	0	0	0	0	0	0.654005	0	0	0	0	0	0	1.09439	0	0	1.26272	0	0	0	1.36987	0	2.25811	0	0	0	0	0	0	1.23436	0.773627	0	0	0	1.05998	0.825061	0
AC004448.3	0	0	0	1.75602	1.81127	2.34619	0	0	0	0	1.41355	0	0	1.17005	0.654005	0	0	1.06878	0	0	0	0	0	0	2.52544	0	0	1.10449	0	0	0	0.851955	1.14715	0	0	0	0	0.617178	0	0	1.01889	0	0	0	0
AC004448.5	0	0	0	0	0	0	0	0	0	0	0.706776	0	0	0	0	0	0	0	0	0	0	0	1.51665	0	0	0	0	0	0	0	0	0	0	0	0	0	0	0	0	0	0	0	0	0	0.921061
AC004449.1	0	0	0	2.63404	0	0	1.88563	0	0	1.34613	0.706776	0	1.4491	1.17005	1.30801	0	0	1.06878	0	0.679689	1.16382	0	3.03331	0	0	1.12527	0	0	0	0	0	1.70391	1.14715	1.95015	0	3.64626	0.953947	1.23436	0.773627	2.533	1.01889	0	0	0	0.921061
AC004461.2	4.58043	2.19335	4.43356	4.39006	0	3.51928	1.88563	7.99207	2.96958	4.0384	2.12033	3.66261	7.24548	1.17005	2.61602	0	1.1964	1.06878	2.34632	4.07813	2.32764	4.37755	7.58327	2.08039	6.31361	1.12527	2.74442	3.31348	2.73973	1.00477	2.25811	0	3.44145	1.95015	2.51639	2.73469	7.63158	3.70307	6.18901	1.68867	0	2.22209	4.23991	1.65012	1.84212
AC004464.1	0	0	0	0	0	0	0	0	0	0	0	0	0	0	0	0	0	0	0	0	0	0	0	0	0	0	0	0	0	0	0	0	0	0	0	0	0	0	0	0	0	0	0	0	0
AC004466.1	244.595	210.561	219.905	313.45	274.407	222.888	312.072	307.695	295.969	191.151	216.98	222.198	226.059	252.73	313.269	265.325	267.993	277.882	225.246	203.907	188.539	211.217	266.931	241.325	261.383	252.061	285.42	237.466	208.22	261.239	324.039	281.997	254.667	358.828	308.677	329.986	243.257	179.599	217.389	299.739	303.628	238.875	304.214	311.048	309.477
AC004466.2	4.58043	2.19335	4.43356	2.63404	0.905635	3.51928	0.942815	3.99603	2.96958	1.34613	5.65421	2.44174	11.5928	2.3401	4.57804	2.53899	4.78558	2.13756	3.51947	4.07813	1.16382	4.37755	4.54996	5.20097	2.52544	2.25055	2.74442	3.31348	6.1644	5.02383	4.51623	4.25978	1.14715	0	3.35518	2.73469	2.86184	1.23436	5.41539	5.91034	5.09444	4.44419	6.35987	6.60049	3.68425
AC004466.3	6.4126	5.84892	8.86712	0.878012	2.7169	3.51928	12.2566	9.99009	8.90875	4.0384	4.94743	12.2087	4.34729	7.02029	6.54005	6.34748	9.57116	9.619	5.86579	9.51565	9.31055	4.37755	6.06662	4.16077	8.83905	9.0022	6.86105	6.62697	11.6439	8.03812	3.38717	5.96369	8.03004	7.80062	10.9043	11.8503	1.90789	6.17178	11.6044	5.06601	12.2266	8.88838	11.6598	10.7258	14.737
AC004470.1	0	0	0	0	0	0	0.942815	0	0	0	0	0	0	0	0	0	0	0	0	0	0	1.09439	0	0	0	0	0	0	0	0	0	0	0	0	0	0	0	0	0	0	0	0	0	0	0
AC004471.1	0	0	1.77342	0	0	1.17309	1.88563	0	0.989861	1.34613	1.41355	4.88348	0	0	0	0	0	1.06878	1.17316	2.71876	1.16382	2.18878	1.51665	1.04019	0	1.12527	0	1.10449	0.684933	2.00953	1.12906	1.70391	0	0.975077	0	0	0	1.85153	0.773627	0	0	0	1.05998	1.65012	0.921061
AC004471.2	0.916085	1.46223	1.77342	0	0	1.17309	1.88563	0	2.96958	1.34613	0.706776	1.22087	0	1.17005	0	0	0	1.06878	1.17316	0.679689	0	0	1.51665	0	0	1.12527	0	0	0.684933	0	0	0.851955	0	0.975077	0	0	0	0	0	0	0	0	0	2.47518	1.84212
AC004477.1	4.58043	7.31115	10.6405	6.14609	7.24508	3.51928	10.371	4.99504	5.93917	5.38453	11.3084	13.4296	5.79638	5.85024	6.54005	7.61698	7.17837	9.619	3.51947	8.15627	10.4744	3.28317	7.58327	3.12058	5.05089	4.5011	9.60547	12.1494	9.58907	10.0477	3.38717	7.6676	4.58859	8.7757	4.19398	8.20408	12.4013	12.3436	15.4725	4.22167	9.16998	6.66628	7.41985	6.60049	11.9738
AC004477.2	705.386	756.704	779.42	745.433	774.318	750.78	758.023	760.245	818.615	705.373	776.04	671.479	712.955	783.932	879.637	756.62	813.549	889.223	686.297	731.345	656.394	728.863	721.928	842.556	878.855	738.18	989.364	630.666	754.112	816.874	742.919	763.352	751.382	784.937	791.823	770.272	701.151	806.652	780.589	757.368	721.372	733.291	792.864	728.529	777.376
AC004477.3	7.32868	10.2356	7.98041	8.78012	6.33944	4.69238	4.71407	6.99306	4.94931	8.07679	6.36098	10.9878	4.34729	4.68019	11.1181	6.34748	1.1964	17.1004	7.03895	7.47658	8.14673	7.66072	7.58327	9.36174	11.3645	7.87692	16.4665	4.41798	8.2192	10.0477	13.5487	5.11173	9.17719	7.80062	8.38796	8.20408	2.86184	6.17178	6.18901	7.59901	9.16998	11.1105	10.5998	7.42555	5.52637
AC004485.1	0	0	0	0	0	0	0	0	0	0	0	0	0	0	0	0	0	0	0	0	0	0	0	0	0	0	0	0	0	0	0	0	0	0	0	0	0	0	0	0	0	0	0	0	0
AC004490.1	41.2238	35.0935	54.0894	44.7786	44.3761	23.4619	45.2551	29.9703	47.5134	21.5381	45.2336	43.9513	40.5747	47.972	39.2403	35.5459	21.5351	34.2009	38.7142	38.7423	52.3718	53.625	21.2332	39.5273	40.4071	20.2549	26.072	46.3888	32.1919	30.143	40.646	42.5978	25.2373	32.1776	46.1338	31.9047	44.8355	42.5853	52.6066	36.3064	32.6044	21.1099	38.1592	29.7022	28.5529
AC004492.1	16.4895	8.77338	12.414	6.14609	15.3958	25.8081	14.1422	14.9851	14.8479	4.0384	7.77453	6.10435	23.1855	11.7005	7.84806	16.5035	8.37477	13.8941	14.0779	7.47658	9.31055	8.75511	19.7165	8.32154	23.9917	11.2527	8.23326	12.1494	5.47947	13.0619	15.8068	14.4832	6.88289	7.80062	13.4207	7.29251	13.3553	6.78896	8.50989	12.665	17.3211	9.99943	8.47982	12.3759	6.44743
AC004494.1	6.4126	4.38669	0	2.63404	5.43381	2.34619	3.77126	3.99603	2.96958	1.34613	2.8271	1.22087	0	1.17005	3.27003	1.2695	3.58919	2.13756	0	1.35938	8.14673	3.28317	9.09993	2.08039	2.52544	3.37582	0	1.10449	2.73973	4.01906	3.38717	5.96369	2.2943	4.87539	7.54916	5.46938	1.90789	1.85153	0.773627	4.22167	3.05666	6.66628	1.05998	2.47518	4.60531
AC004522.3	1.83217	0.731115	0.886712	0.878012	1.81127	1.17309	1.88563	0.999009	0.989861	0	1.41355	1.22087	1.4491	0	0	5.07799	0	2.13756	0	0.679689	1.16382	0	0	0	1.26272	2.25055	2.74442	0	1.36987	0	1.12906	3.40782	2.2943	0	2.51639	9.11564	0.953947	0	1.54725	0	0	0	2.11996	1.65012	0.921061
AC004522.4	2.74826	1.46223	0	0.878012	0	2.34619	0.942815	0.999009	0	2.69226	0	3.66261	0	2.3401	0.654005	0	0	2.13756	1.17316	3.39845	3.49146	1.09439	0	0	0	1.12527	1.37221	1.10449	1.36987	0	0	0	0	2.92523	0.838796	1.82313	0	1.85153	0.773627	1.68867	1.01889	3.33314	1.05998	0	1.84212
AC004522.5	3.66434	5.11781	5.32027	2.63404	2.7169	2.34619	1.88563	4.99504	4.94931	2.69226	3.53388	1.22087	8.69457	1.17005	1.30801	2.53899	2.39279	6.41267	0	2.03907	8.14673	3.28317	4.54996	2.08039	2.52544	2.25055	2.74442	2.20899	2.73973	3.0143	0	0	1.14715	2.92523	3.35518	3.64626	1.90789	9.87485	1.54725	0.844335	1.01889	3.33314	0	0.825061	0.921061
AC004528.1	0	0	0	0	0	0	0.942815	0	0	0	0.706776	0	1.4491	0	0	0	0	0	0	0	0	0	0	0	0	0	1.37221	0	0	0	0	0	0	0.975077	0	0	0	0	0	0	1.01889	0	0	0	0
AC004528.2	401.245	302.682	359.118	408.276	455.534	451.641	456.322	428.575	444.448	370.186	371.057	426.084	415.89	443.448	468.922	415.125	363.704	487.363	434.068	433.642	306.084	450.888	474.713	426.479	415.436	430.98	566.723	444.007	417.809	451.14	397.428	422.57	398.061	463.162	526.764	465.809	455.033	374.01	412.343	374.04	348.459	378.867	415.511	372.928	358.293
AC004540.1	159.399	132.332	138.327	151.896	143.996	166.579	159.336	173.827	123.733	131.921	115.911	126.971	128.969	127.535	109.873	126.95	174.674	165.661	148.991	124.383	143.15	111.628	116.782	101.939	161.628	181.169	150.943	175.615	136.302	163.777	129.841	133.757	142.246	138.461	197.956	209.66	150.724	165.404	146.215	135.094	136.531	133.326	119.778	183.989	205.397
AC004540.2	167.644	143.299	133.894	121.166	150.335	147.81	145.193	130.87	112.844	188.458	143.475	179.468	155.053	134.556	117.067	158.687	190.227	214.824	168.935	154.289	222.289	141.176	121.332	151.868	174.256	218.303	216.809	198.809	178.768	136.648	94.8407	115.014	169.778	194.04	182.019	227.891	158.355	174.044	146.989	122.429	134.493	162.213	157.937	199.665	233.029
AC004542.1	304.14	287.328	273.107	281.842	380.366	363.659	332.814	381.621	393.965	301.534	315.222	256.383	343.436	287.832	420.525	340.225	350.544	383.691	280.385	322.852	288.627	292.202	332.147	285.013	332.096	387.094	358.147	303.736	304.795	332.577	303.716	333.115	326.937	327.626	353.133	330.898	307.171	307.972	282.374	318.314	342.346	322.204	368.872	321.774	292.898
AC004542.2	442.469	441.594	444.243	482.029	527.079	511.469	478.007	545.459	509.779	422.685	417.704	395.562	427.483	444.618	514.702	534.458	509.664	567.521	411.778	405.095	459.708	420.245	454.996	522.177	478.572	506.374	522.812	449.529	412.33	450.135	478.72	520.545	484.097	534.342	479.791	505.007	457.895	435.111	454.119	486.337	506.387	458.863	475.93	453.784	465.136
AC004543.1	4.58043	4.38669	1.77342	0	1.81127	0	0.942815	0	0	0	1.41355	0	1.4491	0	0.654005	0	0	0	1.17316	1.35938	0	2.18878	3.03331	1.04019	5.05089	1.12527	2.74442	2.20899	0	1.00477	1.12906	0	1.14715	1.95015	1.67759	1.82313	0.953947	1.85153	1.54725	1.68867	2.03777	0	2.11996	2.47518	1.84212
AC004549.1	0	0.731115	0	0	0	0	0	0	0	0	0	0	0	0	0	0	0	1.06878	1.17316	0	0	0	0	0	0	0	0	0	0	0	0	0	0	0	0	0	0	0	0	0	1.01889	0	0	0	0
AC004551.1	8.24477	18.2779	4.43356	4.39006	2.7169	8.21166	3.77126	2.99703	4.94931	13.4613	6.36098	7.32522	8.69457	2.3401	3.92403	1.2695	3.58919	4.27511	12.9047	5.43751	5.81909	5.47194	6.06662	9.36174	7.57633	5.62637	8.23326	15.4629	6.84933	5.02383	2.25811	0.851955	6.88289	5.85046	7.54916	10.9388	4.76974	12.3436	7.73627	9.28768	11.2078	8.88838	9.5398	9.07568	6.44743
AC004554.2	0	0	0	0	0	0	0	0	0	0	0	0	1.4491	0	0.654005	0	0	0	0	0	0	0	0	0	0	0	0	0	0	0	0	0	0	0	0	0	0	0	0	0	0	0	0	0	0
AC004584.1	0	0	0	0	0	0	0.942815	0	0	0	0.706776	0	0	0	1.30801	0	2.39279	1.06878	0	1.35938	2.32764	0	0	0	0	1.12527	0	1.10449	0	1.00477	0	0	0	0.975077	0	0	0	0	0	3.37734	1.01889	0	0	0.825061	0
AC004584.3	3.66434	3.65558	3.54685	0.878012	1.81127	2.34619	1.88563	0	0	0	0.706776	2.44174	0	0	0.654005	3.80849	1.1964	0	1.17316	2.03907	3.49146	1.09439	0	1.04019	6.31361	3.37582	1.37221	4.41798	0	0	1.12906	2.55587	3.44145	0.975077	1.67759	0.911564	0	1.85153	1.54725	1.68867	1.01889	0	0	0.825061	0.921061
AC004585.1	0	0	0	0	0	0	0	0	0	0	0	0	0	0	0	0	0	0	0	0	0	0	0	0	0	0	0	0	0	0	0	0	0	0	0	0	0	0	0	0	0	0	0	0	0
AC004590.1	0	0	0	0	0	0	0	0	0	0	0	0	0	0	0	0	0	0	1.17316	0	0	0	0	1.04019	0	0	0	0	0	0	0	0	0	0	0	0	0	0	0	0	0	0	0	0	0
AC004593.1	0	0	0	0	0	0	0	0	0	0	0.706776	0	0	0	0	0	0	0	0	0	0	0	0	0	0	0	0	0	0	0	0	0	0	0	0	0.911564	0	0	0	0	0	0	0	0	0
AC004593.2	0	0	0	0.878012	0	0	0.942815	0	0	0	0	0	0	0	0	0	0	0	0	0	0	0	0	0	0	1.12527	1.37221	0	0	0	0	0.851955	0	0	0	1.82313	0	0	0	0	0	0	0	1.65012	0
AC004593.3	33.8952	12.429	15.9608	32.4865	19.0183	16.4233	23.5704	26.9732	35.635	24.2304	25.4439	13.4296	20.2873	15.2106	10.4641	21.5814	25.1243	34.2009	38.7142	23.7891	19.7849	13.1327	18.1999	12.4823	17.6781	39.3846	23.3276	30.9258	21.2329	14.0667	22.5811	39.1899	22.943	40.9532	28.519	36.4626	34.3421	20.3669	11.6044	18.5754	21.3966	23.332	34.9793	37.1278	35.9214
AC004594.1	4.58043	5.11781	4.43356	6.14609	3.62254	4.69238	6.5997	4.99504	3.95945	0	1.41355	2.44174	14.491	2.3401	2.61602	7.61698	10.7676	3.20633	7.03895	2.03907	1.16382	5.47194	6.06662	3.12058	7.57633	0	1.37221	3.31348	3.42467	5.02383	3.38717	5.96369	1.14715	0.975077	4.19398	0.911564	8.58553	0.617178	4.64176	8.44335	4.07555	3.33314	5.29989	8.25061	4.60531
AC004596.1	62.2938	46.7914	62.0698	56.1928	38.0366	34.0197	32.0557	37.9623	33.6553	51.153	57.9556	53.7183	46.371	29.2512	23.5442	41.8934	16.7495	34.2009	48.0995	53.0157	60.5186	47.0587	27.2998	24.9646	30.3053	25.8813	17.8387	81.7326	47.9453	66.3145	46.2913	32.3743	30.973	30.2274	41.101	45.5782	50.5592	48.1399	52.6066	36.3064	35.6611	19.9989	36.0393	33.0025	34.0793
AC004597.1	0	0	0	0	0	0	0	0	0	0	0	0	0	0	0	0	0	0	0	0	0	0	0	0	0	0	0	0	0	0	0	0	0	0	0	0	0	0	0	0	0	0	0	0	0
AC004637.1	1.83217	3.65558	3.54685	5.26807	0.905635	1.17309	3.77126	3.99603	2.96958	2.69226	3.53388	3.66261	2.89819	2.3401	2.61602	3.80849	0	1.06878	3.51947	1.35938	2.32764	2.18878	1.51665	0	1.26272	0	1.37221	4.41798	1.36987	3.0143	5.64528	4.25978	1.14715	1.95015	0.838796	6.38095	0	1.23436	0.773627	1.68867	0	0	2.11996	4.12531	0
AC004672.1	0.916085	0	0	0	2.7169	0	0	0	0	0	0	1.22087	0	0	0	0	1.1964	0	0	0	0	0	0	0	0	0	0	0	0	0	0	0.851955	0	0	0	0	2.86184	0.617178	2.32088	0	0	0	0	0	0
AC004672.2	0	0	0	0	0	0	0	0	0	0	0	0	0	0	0	0	1.1964	0	0	0.679689	0	0	0	0	0	0	1.37221	0	0	0	0	0	0	0	0	0	0	0.617178	0	0	0	0	0	1.65012	0
AC004674.1	0	0	0	0	0	0	0	0	0	0	0	0	0	0	0	0	0	0	0	0	0	0	0	0	0	0	0	0	0	0	0	0	0	0	0	0	0	0	0	0	0	0	0	0	0
AC004687.1	0	0	0	0	0	0	0	0	0	0	0	0	0	0	0	0	0	0	0	0	0	0	0	0	0	0	0	0	0	0	0	0	0	0	0	0.911564	0	0	0	0	0	0	0	0	0
AC004687.3	0	0	1.77342	0	0.905635	1.17309	0	0	0	0	0.706776	0	0	0	1.96202	0	0	1.06878	0	0	1.16382	0	0	0	0	1.12527	0	0	0	0	1.12906	0.851955	0	0.975077	0	0	0	0	0.773627	0	0	0	0	0	0.921061
AC004690.2	0	0	0	0	0	0	0	0.999009	0	0	0	0	0	0	0	0	0	0	0	0	0	0	0	0	0	0	0	0	0	0	0	0	0	0	0	0	0	0	0	0	0	0	0	0	0
AC004691.1	1.83217	0	0	1.75602	0.905635	0	0.942815	0	0	1.34613	2.8271	0	0	0	0	0	1.1964	0	1.17316	0	1.16382	1.09439	1.51665	0	0	0	0	0	0	0	0	0	0	0	2.51639	1.82313	0.953947	1.23436	0	0	0	0	0	0.825061	0
AC004692.2	0	0	0	0	0	0	0	0	0	0	0	0	0	0	0	0	0	0	0	0	0	0	0	0	0	0	0	0	0	0	0	0	0	0	0	0	0	0	0	0	0	0	0	0	0
AC004702.1	0	0	0	0	0	0	0	0	0	0	0	0	0	0	0	1.2695	0	0	0	0	0	0	0	0	0	0	0	0	0	0	0	0	0	0	0	0	0	0	0	0	0	0	0	0	0
AC004704.1	1.83217	0.731115	0.886712	0	0	0	0	0	0	0	0.706776	0	0	0	0	0	0	0	0	0	0	0	0	0	0	1.12527	0	0	0	0	0	0	0	0	0	0	0	0	0	0	0	0	0	0	0
AC004706.1	0	0.731115	0	0	0	0	0.942815	0	0	1.34613	0	0	0	0	0.654005	0	0	1.06878	0	0.679689	0	0	0	0	0	0	0	0	0	0	0	0	1.14715	0	0	0	0	0.617178	0.773627	0.844335	1.01889	0	0	0	0
AC004706.3	48.5525	49.7158	48.7692	63.2169	51.6212	53.9623	68.8255	63.9365	64.341	51.153	50.1811	43.9513	50.7183	51.4821	44.4724	48.2409	41.8738	38.476	39.8874	55.0548	59.3547	48.1531	36.3997	50.9695	59.3479	42.7604	39.7941	53.0157	58.2193	49.2335	58.7109	57.933	35.5616	43.8785	53.6829	70.1904	52.4671	44.4368	56.4747	47.2827	52.9821	52.2192	64.6587	61.8796	62.6322
AC004707.1	107.182	73.1115	116.159	129.946	139.468	117.309	103.71	70.9296	75.2295	137.305	110.257	153.83	137.664	132.215	90.2527	87.5952	65.8017	89.7773	120.835	109.43	77.9758	121.477	136.499	156.029	116.17	99.0242	139.965	122.599	88.3564	139.662	165.971	155.908	158.307	169.663	123.303	132.177	140.23	79.616	150.857	115.674	157.928	177.768	137.797	88.2816	97.6325
AC004765.1	14.6574	10.2356	5.32027	7.0241	2.7169	1.17309	1.88563	8.99108	0	6.73066	1.41355	2.44174	0	1.17005	0	1.2695	0	2.13756	2.34632	4.07813	1.16382	2.18878	0	1.04019	0	0	0	9.94045	6.84933	3.0143	1.12906	2.55587	2.2943	4.87539	3.35518	2.73469	12.4013	9.25767	2.32088	0.844335	5.09444	0	5.29989	1.65012	1.84212
AC004771.1	151.154	159.383	140.987	105.361	122.261	125.521	89.5674	98.9018	126.702	152.113	188.709	145.284	149.257	140.406	124.261	115.524	98.1044	117.566	163.069	148.852	138.494	111.628	100.099	131.064	127.535	96.7736	172.899	146.898	153.425	101.481	101.615	106.494	125.039	131.635	119.948	115.769	155.493	140.099	117.591	126.65	103.926	127.77	125.077	141.911	114.212
AC004771.2	85.1959	73.8426	106.405	82.5332	85.1296	95.0206	131.994	112.888	89.0875	71.345	74.2114	87.9027	71.0057	87.7536	100.717	92.6732	116.05	88.7085	66.87	74.7658	72.1567	75.5128	94.0326	78.0145	69.4497	78.7692	67.2383	90.5685	62.3289	67.3193	79.0339	75.824	78.0061	106.283	95.6227	93.8911	75.3618	66.0381	98.2506	81.0561	86.6054	82.2175	79.4984	99.0074	85.6587
AC004771.3	11.9091	17.5468	31.0349	33.3645	28.0747	19.9426	16.9707	30.9693	20.7871	5.38453	12.0152	7.32522	13.0419	18.7208	15.6961	16.5035	17.9459	19.238	7.03895	17.6719	36.0784	20.7934	27.2998	11.4421	16.4154	19.1297	19.2109	18.7764	15.0685	30.143	30.4845	19.595	11.4715	20.4766	11.7431	17.3197	15.2632	22.2184	27.8506	16.8867	17.3211	9.99943	22.2595	18.1514	19.3423
AC004771.4	131.916	131.601	117.046	141.36	157.58	177.137	151.793	174.826	175.205	106.344	138.528	109.878	118.826	163.807	201.434	148.531	165.103	147.491	133.74	123.024	104.744	110.533	168.349	139.386	160.366	121.53	167.41	109.345	120.548	112.534	141.132	161.872	135.364	186.24	141.756	145.85	143.092	135.162	149.31	142.693	144.682	144.436	158.997	135.31	147.37
AC004771.5	32.063	31.438	39.902	30.7304	57.9606	46.9238	70.7111	100.9	67.3106	36.3456	33.2185	30.5218	47.8201	44.4618	35.3163	78.7088	57.427	50.2325	25.8095	29.9063	23.2764	48.1531	34.8831	39.5273	25.2544	43.8857	28.8164	39.7618	37.6713	52.2478	41.7751	37.486	37.8559	51.6791	58.7157	55.6054	41.0197	35.7963	36.3605	36.3064	24.4533	34.4425	34.9793	40.428	27.6318
AC004775.1	0.916085	0	0.886712	1.75602	1.81127	1.17309	1.88563	0.999009	0	1.34613	0	0	0	3.51014	0	0	0	1.06878	0	0.679689	1.16382	1.09439	0	0	1.26272	0	0	1.10449	0	2.00953	0	0	0	0	0	0	0	0	0	2.533	0	0	1.05998	0	0.921061
AC004784.1	0	0	0	0.878012	0	0	0	0	0	0	0	0	0	0	0	0	0	0	0	0	0	0	0	0	0	0	0	0	0	0	0	0	0	0	0	0	0	0	0	0	0	0	0	0	0
AC004797.1	76.9512	103.087	79.8041	79.8991	95.9973	109.098	99.9384	77.9227	90.0774	84.8063	81.2792	98.8905	108.682	69.0328	100.717	112.985	78.9621	134.666	89.16	84.9611	83.7949	79.8904	80.3827	93.6174	141.425	85.5209	94.6825	91.673	88.3564	74.3526	86.9373	92.8631	79.1533	93.6074	70.4588	89.3333	75.3618	91.9595	71.9473	86.9665	61.1332	96.6611	76.3184	99.8324	75.527
AC004801.3	0	0	0	0	0	0	0	0	0	0	0	0	0	0	0	0	0	0	0	0	0	0	0	0	0	0	0	0	0	0	0	0	0	0	0	0	0	0	0	0	0	0	0	0	0
AC004801.4	0	0	0	0	0	0	0	0	0	0	0	0	0	0	0	0	0	0	0	0	0	0	0	0	0	0	0	0	0	0	0	0	0	0	0	0.911564	0	0	0	0	0	0	0	0	0
AC004801.5	0	0	0	0	0	0	0	0	0	0	0	0	0	0	0	0	0	0	0	0.679689	0	0	0	0	0	0	0	0	0	0	0	0	0	0	0	0	0	0	0	0	0	1.11105	0	0	0
AC004801.6	1.83217	0.731115	1.77342	3.51205	5.43381	2.34619	2.82844	1.99802	2.96958	2.69226	2.8271	1.22087	0	1.17005	4.57804	2.53899	3.58919	5.34389	3.51947	2.71876	1.16382	1.09439	1.51665	0	2.52544	1.12527	4.11663	2.20899	2.0548	5.02383	3.38717	2.55587	3.44145	3.90031	2.51639	3.64626	1.90789	2.46871	3.86813	4.22167	1.01889	2.22209	0	0	0.921061
AC004803.1	30.2308	27.0513	30.1482	30.7304	29.8859	30.5004	32.0557	26.9732	11.8783	18.8458	16.9626	26.8591	24.6346	39.7816	28.7762	39.3544	22.7315	24.5819	18.7705	21.7501	31.4231	19.699	34.8831	26.0048	37.8817	16.8791	26.072	20.9854	21.2329	35.1668	21.4521	29.8184	29.8259	25.352	24.3251	13.6735	18.125	18.5153	20.8879	25.33	29.5477	28.8872	33.9193	18.1514	26.7108
AC004812.2	29.3147	41.6736	38.1286	25.4624	30.7916	32.8466	27.3416	31.9683	24.7465	39.0378	43.1133	69.5896	42.0238	31.5913	39.2403	24.1204	43.0702	35.2697	37.541	51.6564	32.5869	49.2475	48.5329	38.4871	36.6189	28.1319	48.0274	29.8213	43.1508	39.1858	37.2589	35.7821	25.2373	29.2523	30.1966	45.5782	44.8355	33.9448	51.833	43.0611	25.4722	32.2204	20.1396	32.1774	34.0793
AC004816.1	0	0	0	0	0	0	0	0	0	0	0	0	0	0	0	0	0	0	0	0	0	0	0	0	0	0	0	0	0	0	0	0	0	0	0	0	0	0	0	0	0	0	0	0	0
AC004816.2	0.916085	0	0	0	0	0	0	0	0	0	0	1.22087	0	0	0	0	0	0	1.17316	0	0	0	0	0	0	0	0	0	0	0	0	0	0	0	0	0	0	0	0	0	0	0	0	0	0
AC004817.1	0	0.731115	0	0	0	0	0	0	0	0	0	0	0	0	0	0	0	0	0	0	0	0	0	0	0	0	0	0	0	0	0	0	0	0	0	0	0	0	0.773627	0	0	0	1.05998	0	0
AC004817.2	0	0.731115	0.886712	0	0	0	0	0	0	0	0	0	0	0	0	0	0	1.06878	1.17316	0	0	0	0	0	0	0	0	0	0	0	0	0	0	0	0.838796	0.911564	1.90789	0.617178	0	0	0	2.22209	0	0	0
AC004817.3	0	0	0	0	0	0	0	0	0	0	0	0	0	0	0	0	0	0	0	0	0	1.09439	0	1.04019	0	0	0	0	0	0	0	0.851955	0	0	0	0	0	0	0	0	0	0	0	0	0
AC004817.4	0	0	0	0	0	0	0	0.999009	0	0	0.706776	0	0	0	0	0	1.1964	0	0	0	1.16382	0	0	0	0	0	0	0	0.684933	0	0	0	0	0	0	0.911564	0.953947	0.617178	0	0	0	0	0	0	0
AC004817.5	0	6.58004	0	0	1.81127	2.34619	0	0	0	1.34613	0.706776	0	0	0	0	0	2.39279	1.06878	0	0	0	0	0	3.12058	1.26272	0	0	1.10449	1.36987	0	0	1.70391	0	0	1.67759	0	0	1.23436	2.32088	0.844335	2.03777	0	0	2.47518	0.921061
AC004825.2	5.49651	13.8912	9.75383	1.75602	2.7169	5.86547	2.82844	0.999009	1.97972	5.38453	17.6694	21.9757	8.69457	5.85024	5.23204	1.2695	3.58919	5.34389	12.9047	18.3516	17.4573	4.37755	3.03331	3.12058	1.26272	3.37582	4.11663	19.8809	7.53427	13.0619	4.51623	3.40782	2.2943	2.92523	5.87157	4.55782	18.125	19.1325	10.8308	2.533	1.01889	3.33314	5.29989	2.47518	7.36849
AC004825.3	21.07	40.2113	28.3748	14.9262	19.924	8.21166	21.6847	20.9792	12.8682	14.8075	28.271	18.3131	28.9819	7.02029	4.57804	20.3119	15.5531	6.41267	14.0779	27.8673	23.2764	18.6046	7.58327	13.5225	3.78817	11.2527	5.48884	22.0899	33.5617	27.1287	16.9358	9.37151	5.73574	18.5265	16.7759	13.6735	32.4342	25.9215	26.3033	16.0424	9.16998	7.77733	21.1996	12.3759	20.2633
AC004828.1	0	0	0	0	0	0	0	0	0	0	0	0	0	0	0	0	0	0	0	0	0	0	0	0	0	0	0	0	0	0	0	0	0	0	0	0	0	0	0	0	0	0	0	0	0
AC004828.2	0	0	0.886712	0	0	0	0	0	0	0	0	0	0	0	0.654005	0	0	0	0	0	0	0	0	0	0	0	0	0	0	0	0	0	0	0	0	0.911564	0	0	0	0	0	0	2.11996	0	0.921061
AC004830.2	0	0	0	0	0	0	0	0	0	0	0	0	0	0	0	0	0	0	0	0	0	0	0	0	0	0	0	0	0	0	1.12906	0	0	0	0	0	0	0	0	0	0	0	0	0	0
AC004832.1	0	0	0	0	0	0	0	0	0	0	0	0	0	0	0	0	0	0	0	0	0	0	0	0	0	0	0	0	0.684933	0	0	0	0	0	0	0	0.953947	0	0	0	0	0	0	0	0
AC004832.4	2.74826	4.38669	2.66014	3.51205	0.905635	4.69238	0.942815	0.999009	0.989861	1.34613	2.8271	1.22087	5.79638	1.17005	3.92403	0	1.1964	2.13756	3.51947	4.07813	4.65527	4.37755	6.06662	2.08039	5.05089	2.25055	0	4.41798	2.73973	5.02383	1.12906	3.40782	1.14715	0.975077	3.35518	0.911564	2.86184	2.46871	4.64176	4.22167	2.03777	3.33314	5.29989	1.65012	1.84212
AC004832.5	2.74826	3.65558	1.77342	3.51205	2.7169	4.69238	0.942815	1.99802	4.94931	2.69226	5.65421	3.66261	5.79638	5.85024	1.96202	2.53899	7.17837	0	3.51947	2.71876	3.49146	3.28317	6.06662	1.04019	1.26272	0	2.74442	2.20899	7.53427	4.01906	4.51623	5.96369	2.2943	0.975077	2.51639	2.73469	7.63158	2.46871	5.41539	2.533	5.09444	4.44419	5.29989	8.25061	4.60531
AC004832.6	0.916085	2.19335	2.66014	6.14609	6.33944	4.69238	3.77126	2.99703	1.97972	0	0.706776	3.66261	1.4491	8.19034	5.23204	3.80849	0	2.13756	0	0	0	2.18878	6.06662	2.08039	5.05089	2.25055	1.37221	2.20899	2.0548	0	3.38717	0.851955	3.44145	2.92523	0.838796	0	0.953947	1.23436	1.54725	1.68867	3.05666	3.33314	1.05998	2.47518	1.84212
AC004834.1	0.916085	2.19335	2.66014	3.51205	1.81127	1.17309	1.88563	3.99603	0.989861	0	0	0	2.89819	3.51014	0	2.53899	1.1964	1.06878	1.17316	0.679689	2.32764	2.18878	0	1.04019	0	1.12527	1.37221	2.20899	1.36987	0	0	1.70391	1.14715	0.975077	0.838796	0.911564	0	0	2.32088	0.844335	1.01889	1.11105	1.05998	0	0
AC004835.1	0	2.92446	0	0.878012	0.905635	1.17309	0	0	0	0	0.706776	1.22087	0	1.17005	1.30801	3.80849	0	1.06878	0	1.35938	0	1.09439	0	0	1.26272	0	1.37221	1.10449	0	0	0	0	1.14715	0	0.838796	0	0.953947	0.617178	1.54725	0	0	0	0	0	0
AC004837.2	28.3986	29.9757	18.621	27.2184	20.8296	25.8081	26.3988	22.9772	14.8479	9.42292	33.2185	25.6383	24.6346	23.401	9.81008	19.0424	31.1063	23.5131	24.6363	36.7032	25.604	25.1709	19.7165	18.7235	22.729	20.2549	8.23326	34.2393	20.548	22.1048	18.0649	17.8911	25.2373	27.3022	26.8415	25.5238	20.9868	14.8123	23.2088	26.1744	35.6611	29.9983	25.4395	27.227	29.474
AC004837.3	28.3986	36.5558	38.1286	58.8268	58.8662	72.7318	57.5117	61.9385	71.27	32.3072	35.3388	31.7426	62.3111	65.5227	46.4344	46.9714	50.2486	44.8887	26.9826	36.7032	51.208	38.3036	47.0163	49.9293	49.2462	34.8835	67.2383	24.2989	38.3563	36.1716	37.2589	51.1173	47.0331	38.028	40.2622	40.1088	31.4803	26.5387	37.1341	35.4621	49.9255	51.1082	44.5191	28.8772	37.7635
AC004837.4	2.74826	3.65558	1.77342	5.26807	4.52817	4.69238	3.77126	7.99207	0.989861	6.73066	2.8271	1.22087	5.79638	7.02029	4.57804	6.34748	3.58919	2.13756	4.69263	2.03907	3.49146	6.56633	1.51665	2.08039	2.52544	5.62637	2.74442	7.73146	6.1644	7.03336	2.25811	2.55587	4.58859	4.87539	5.87157	5.46938	2.86184	3.08589	5.41539	4.22167	4.07555	6.66628	3.17993	4.12531	4.60531
AC004839.2	1.83217	4.38669	2.66014	7.0241	6.33944	2.34619	1.88563	5.99405	2.96958	0	3.53388	6.10435	1.4491	1.17005	4.57804	6.34748	3.58919	1.06878	5.86579	2.71876	6.98291	3.28317	3.03331	4.16077	2.52544	3.37582	0	2.20899	5.47947	0	5.64528	1.70391	3.44145	0.975077	2.51639	0.911564	3.81579	6.17178	5.41539	4.22167	4.07555	3.33314	2.11996	4.95037	5.52637
AC004846.1	64.126	51.9092	48.7692	42.1446	46.1874	29.3273	29.2273	54.9455	37.6147	57.8837	74.9182	45.1722	53.6165	49.142	32.0463	35.5459	51.445	25.6507	56.3116	60.4923	62.8462	38.3036	37.9164	44.7283	23.9917	37.1341	42.5385	72.8966	49.3152	49.2335	25.9683	50.2654	29.8259	34.1277	55.3605	53.7823	89.671	56.7804	54.9275	41.3724	41.7744	38.8867	31.7993	44.5533	46.9741
AC004846.2	50.3847	70.9182	43.4489	28.0964	34.4141	17.5964	32.0557	20.9792	30.6857	30.961	38.1659	31.7426	31.8801	24.571	24.1982	19.0424	22.7315	19.238	24.6363	32.6251	44.2251	24.0766	25.7831	14.5627	17.6781	18.0044	19.2109	45.2843	37.6713	43.2049	45.1623	30.6704	28.6787	33.1526	27.6803	40.1088	49.6053	43.8196	30.9451	44.7497	30.5666	29.9983	40.2792	42.0781	53.4216
AC004847.1	0	0	0	0	0	0	0	0	0	0	0	0	0	0	0.654005	0	0	0	0	2.03907	0	0	0	0	0	0	0	0	0	0	0	0	0	0	0	0.911564	0	0	0	0	0	0	0	0	0
AC004852.2	0	0	0	0	0	0	0	0	0	0	0	0	0	0	0	0	0	0	0	0	0	0	0	0	0	0	0	0	0	0	0	0	0	0	0	0	0	0	0	0	0	0	0	0	0
AC004854.2	22.9021	14.6223	26.6014	10.5361	14.4902	16.4233	6.5997	11.9881	14.8479	21.5381	24.0304	23.1965	24.6346	12.8705	8.50207	10.156	19.1423	8.55022	21.1168	31.2657	26.7678	31.7373	10.6166	18.7235	12.6272	18.0044	15.0943	30.9258	17.1233	31.1477	22.5811	18.743	14.9129	0.975077	23.4863	18.2313	38.1579	18.5153	28.6242	23.6414	24.4533	6.66628	12.7197	10.7258	14.737
AC004862.1	0	0	0	0	0	0	0	0	0	0	0	0	0	0	0	0	0	1.06878	1.17316	0	0	0	0	0	0	1.12527	0	0	0	0	0	0.851955	0	0.975077	0	0	0	1.23436	0	1.68867	0	0	2.11996	1.65012	0
AC004863.1	0.916085	0.731115	0.886712	2.63404	0.905635	2.34619	1.88563	7.99207	1.97972	0	0.706776	0	0	1.17005	2.61602	0	0	1.06878	0	2.03907	0	0	1.51665	2.08039	1.26272	0	1.37221	0	0	1.00477	0	2.55587	1.14715	0.975077	4.19398	1.82313	0.953947	1.23436	0.773627	0.844335	0	1.11105	2.11996	0	4.60531
AC004865.2	0	2.19335	0	1.75602	1.81127	1.17309	2.82844	0.999009	3.95945	0	0	4.88348	0	0	1.30801	5.07799	1.1964	2.13756	1.17316	0.679689	1.16382	4.37755	0	2.08039	2.52544	2.25055	2.74442	0	0	0	1.12906	4.25978	1.14715	0	2.51639	0	1.90789	0.617178	0.773627	1.68867	2.03777	2.22209	2.11996	0.825061	1.84212
AC004869.1	0	0	0	0	0	0	0	0	0	0	0	0	0	0	0	0	0	0	0	0	0	0	0	0	0	0	0	0	0	0	0	0	0	0	0	0	0	0	0	0	0	0	0	0	0
AC004869.2	0	0	0	0	0	0	0	0	0	0	0	0	0	0	0	0	0	0	0	0	0	0	0	0	0	0	0	0	0	0	0	0	0	0	0	0	0	0	0	0	0	0	0	0	0
AC004870.2	0	0	0	0	0	0	0	0	0	0	0	0	0	0	0	0	0	0	0	0	0	0	0	0	0	0	0	0	0	0	0	0	0	0	0	0	0	0	0	0.844335	0	0	0	0	0
AC004870.3	0	0	0	0	0	0	0	0	0	0	0	0	0	0	0	0	0	0	0	0	0	0	0	0	0	0	0	0	0	0	0	0	0	0	0	0	0	0.617178	0	0	0	0	0	0	0
AC004870.4	0	0	0	0.878012	0	0	0	0	0	0	0.706776	1.22087	0	0	0	0	0	0	0	0	0	0	0	0	0	0	0	0	0	0	0	0	0	0	0	0	0	0	0	0	0	0	0	0	0
AC004875.1	0	0	0	0	0	0	0	0	0	0	0	0	0	0	0	0	0	0	0	0	0	0	0	0	0	0	0	0	0	0	0	0	0	0	0	0	0	0	0	0	0	0	0	0	0
AC004877.1	96.189	70.9182	71.8237	150.14	162.109	120.829	138.594	218.783	174.216	64.6143	80.5724	67.1479	99.9876	118.175	134.071	153.609	184.245	151.766	73.9089	63.2111	73.3206	87.5511	119.816	98.8183	123.747	139.534	79.5882	117.076	73.9728	80.3812	115.164	120.126	97.5076	95.5576	135.885	139.469	82.0395	76.5301	90.5143	100.476	98.8321	104.438	145.217	130.36	126.185
AC004879.1	0	0	0	0	0	0	0	0	0	0	0	2.44174	0	0	0	0	0	0	0	0	0	0	0	0	0	0	0	0	0	0	0	0	0	0	0	0	0	0	1.54725	0	0	0	0	0	0
AC004882.1	0	0	0	0	0	0	0	0	0	0	0	0	0	0	0	0	0	0	0	0	0	0	0	0	0	0	0	0	0	0	0	0	0	0	0	0	0	0	0	0	0	0	0	0	0
AC004882.2	0	0	0	0	0	0	0	0	0	0	0	0	0	0	0	0	0	0	0	0	0	0	0	0	0	0	0	0	0	0	0	0	0	0	0	0	0	0	0	0	0	0	0	0	0
AC004882.3	189.63	179.123	187.096	174.724	177.504	153.675	150.85	133.867	150.459	226.15	140.648	180.689	130.419	191.888	154.345	151.07	107.676	174.211	174.8	146.133	165.262	184.952	169.865	164.35	172.993	136.158	190.737	148.002	152.74	182.867	170.488	188.282	182.397	175.514	163.565	173.197	152.632	170.958	184.123	206.018	166.079	191.1	198.216	183.989	180.528
AC004884.2	6.4126	2.19335	1.77342	3.51205	3.62254	4.69238	0.942815	1.99802	2.96958	9.42292	6.36098	4.88348	5.79638	0	1.96202	1.2695	2.39279	0	2.34632	3.39845	3.49146	3.28317	1.51665	4.16077	1.26272	0	1.37221	4.41798	4.1096	4.01906	0	1.70391	3.44145	0	4.19398	1.82313	5.72368	2.46871	3.86813	5.91034	3.05666	1.11105	1.05998	3.30025	0.921061
AC004888.1	0	0	0	0	0	0	0	0	0	0	0	0	0	0	0	0	0	0	0	0	0	0	0	0	0	0	0	0	0	0	0	0	0	0	0	0	0	0	0	0	0	0	0	0	0
AC004889.1	102.602	86.2716	77.1439	68.485	67.9226	50.443	44.3123	30.9693	33.6553	92.8831	85.5199	65.927	52.1674	66.6927	62.7845	38.0849	40.6774	41.6823	70.3895	91.0783	74.4844	80.9848	72.7994	68.6527	65.6615	75.3934	49.3996	99.4045	86.9865	64.305	72.2596	72.4162	73.4175	59.4797	87.2347	86.5986	112.566	89.4908	78.1363	70.0798	88.6432	89.9948	86.9182	99.8324	110.527
AC004893.3	118.175	100.163	100.198	96.5814	120.449	102.059	99.9384	111.889	115.814	98.2676	108.843	86.6818	101.437	101.794	99.4088	104.099	98.1044	101.534	96.1989	96.5158	83.7949	97.4006	90.9993	105.059	90.916	86.6461	91.9381	96.091	110.959	110.524	107.26	106.494	104.391	118.959	124.142	89.3333	96.3487	95.0454	102.892	103.009	103.926	108.883	98.578	95.7071	94.8693
AC004895.1	0	1.46223	0.886712	0	0.905635	0	0.942815	1.99802	2.96958	0	0.706776	0	1.4491	0	1.30801	2.53899	1.1964	1.06878	0	2.71876	0	3.28317	1.51665	0	0	1.12527	0	0	0.684933	0	0	0.851955	1.14715	0	0.838796	0.911564	0	0	0	0	0	0	0	0.825061	0
AC004900.1	10.0769	6.58004	7.0937	11.4142	9.96198	5.86547	9.42815	11.9881	9.89861	12.1152	9.18808	8.54609	7.24548	10.5304	7.84806	7.61698	8.37477	16.0317	8.2121	4.75782	10.4744	7.66072	9.09993	8.32154	6.31361	7.87692	9.60547	13.2539	8.90413	23.1096	13.5487	12.7793	14.9129	23.4019	12.5819	7.29251	7.63158	8.02332	14.6989	13.5094	9.16998	9.99943	8.47982	13.201	13.8159
AC004906.1	36.6434	33.6313	25.7146	47.4127	52.5268	43.4045	37.7126	43.9564	28.706	37.6917	38.1659	41.5096	34.7783	32.7613	40.5483	55.8578	46.6594	38.476	46.9263	43.5001	36.0784	32.8317	43.983	45.7685	41.6698	36.0088	41.1663	37.5528	36.9864	31.1477	37.2589	47.7095	45.8859	47.7788	42.7786	41.9319	49.6053	38.8822	37.9077	43.0611	31.5855	35.5535	44.5191	33.0025	39.6056
AC004908.1	10.993	18.2779	15.9608	22.8283	11.7732	25.8081	18.8563	24.9752	20.7871	5.38453	16.2558	9.76696	24.6346	24.571	21.5822	21.5814	32.3027	22.4443	14.0779	16.9922	22.1125	8.75511	25.7831	13.5225	22.729	33.7582	20.5832	12.1494	13.0137	11.0524	12.4196	22.1508	17.2072	15.6012	22.6475	35.551	33.3882	14.8123	12.378	14.3537	27.51	16.6657	16.9596	28.0521	22.1055
AC004908.2	8.24477	6.58004	7.0937	14.0482	11.7732	11.7309	7.54252	9.99009	12.8682	6.73066	16.9626	2.44174	5.79638	4.68019	8.50207	7.61698	9.57116	2.13756	11.7316	9.51565	6.98291	8.75511	10.6166	8.32154	15.1527	3.37582	12.3499	13.2539	6.84933	7.03336	7.90339	13.6313	14.9129	8.7757	13.4207	6.38095	6.67763	11.7264	13.9253	7.59901	9.16998	8.88838	2.11996	12.3759	8.28955
AC004908.3	4.58043	7.31115	1.77342	8.78012	9.96198	4.69238	7.54252	8.99108	4.94931	8.07679	7.77453	6.10435	7.24548	5.85024	9.81008	22.8509	21.5351	6.41267	7.03895	2.71876	13.9658	9.8495	12.1332	14.5627	20.2036	12.378	5.48884	11.0449	6.1644	5.02383	4.51623	11.0754	8.03004	6.82554	10.0655	6.38095	4.76974	3.70307	9.28352	6.75468	7.13221	5.55524	9.5398	18.9764	13.8159
AC004917.1	1.83217	5.84892	3.54685	7.0241	5.43381	2.34619	1.88563	1.99802	5.93917	1.34613	1.41355	2.44174	1.4491	3.51014	4.57804	1.2695	3.58919	4.27511	4.69263	2.71876	4.65527	2.18878	4.54996	3.12058	2.52544	0	5.48884	2.20899	3.42467	3.0143	2.25811	1.70391	0	1.95015	2.51639	1.82313	8.58553	2.46871	5.41539	4.22167	2.03777	2.22209	1.05998	2.47518	0
AC004918.1	98.9372	104.549	70.0502	86.9232	122.261	127.867	110.309	104.896	115.814	76.7295	113.791	83.0192	55.0656	86.5835	153.691	165.035	118.443	118.634	84.4674	89.0393	75.6482	84.2679	83.416	99.8585	146.476	129.407	120.755	121.494	91.0961	68.324	74.5177	109.902	141.099	154.062	109.043	118.503	103.98	103.069	74.2682	70.9241	90.681	116.66	91.1581	97.3573	116.054
AC004918.4	200.623	177.661	138.327	122.044	116.827	134.906	172.535	111.889	105.915	113.075	180.228	124.529	86.9457	67.8628	71.2866	116.794	94.5152	53.4389	133.74	182.836	109.399	74.4184	94.0326	100.899	90.916	100.149	49.3996	212.063	170.548	134.639	101.615	117.57	115.862	133.586	124.981	141.292	168.849	126.522	122.233	92.8768	113.096	96.6611	100.698	117.159	133.554
AC004920.1	0	0	0	0	0.905635	0	0	0	0	0	0	0	0	0	0	0	0	0	0	0	0	0	0	0	0	0	0	0	0	0	0	0	0	0	0	0	0	0	0	0	0	0	0	0	0
AC004921.1	0	0	0	0	0	0	0	0	0	0	0	0	0	0	0	0	0	0	0	0	0	0	0	0	0	0	0	0	0	0	0	0	0	0	0	0	0	0	0	0	0	0	0	0	0
AC004921.2	0	0.731115	0	0	0.905635	0	0.942815	0.999009	0.989861	0	0	0	0	0	0	0	2.39279	1.06878	0	0	0	0	0	1.04019	0	0	0	0	0.684933	0	0	0	2.2943	0	0	0.911564	0	0	0	0.844335	0	0	0	0	0
AC004923.4	0	3.65558	0	2.63404	0	1.17309	0.942815	2.99703	0.989861	1.34613	1.41355	0	0	0	0	2.53899	1.1964	1.06878	1.17316	0.679689	1.16382	0	0	0	1.26272	0	0	1.10449	2.0548	2.00953	0	0	2.2943	0.975077	3.35518	0.911564	0	2.46871	3.86813	0.844335	0	0	1.05998	0.825061	0.921061
AC004930.1	0	0	0	0	0	0	0	0	0	0	0	0	0	0	0	0	0	0	0	0	0	0	0	0	0	0	0	0	0	0	0	0	0	0	0	0	0	0	0	0	0	0	0	0	0
AC004936.1	0	0	0	0	0	0	0	0	0	0	0	0	0	0	0	0	0	0	0	0	0	0	0	0	0	0	0	0	0	0	0	0	0	0	0	0	0	0	0	0	0	0	0	0	0
AC004938.2	2.74826	8.77338	0.886712	4.39006	1.81127	1.17309	3.77126	0.999009	2.96958	5.38453	6.36098	2.44174	7.24548	4.68019	4.57804	2.53899	2.39279	7.48144	2.34632	2.03907	2.32764	4.37755	1.51665	6.24116	2.52544	5.62637	4.11663	6.62697	4.1096	0	4.51623	3.40782	2.2943	0	1.67759	4.55782	2.86184	4.93743	3.09451	1.68867	1.01889	0	2.11996	4.12531	3.68425
AC004941.1	0	0	0	0	0	0	0	0	0	0	0	0	0	0	0	1.2695	0	0	0	0	0	0	0	0	0	0	0	0	0	0	0	0	0	0	0	0.911564	0	0	0	0	0	0	0	0	0.921061
AC004943.1	0.916085	2.19335	0.886712	1.75602	1.81127	5.86547	2.82844	2.99703	0	0	0	0	0	1.17005	1.30801	0	3.58919	0	0	2.03907	0	4.37755	0	0	0	0	0	3.31348	0	6.02859	1.12906	0	0	1.95015	0.838796	1.82313	0	1.23436	1.54725	0.844335	0	1.11105	0	0.825061	2.76318
AC004943.2	136.497	108.205	120.593	201.943	166.637	159.541	180.078	128.872	124.723	92.8831	147.009	109.878	143.46	141.576	101.371	158.687	129.211	87.6398	148.991	130.5	109.399	123.666	134.982	133.145	117.433	77.6439	67.2383	132.539	96.5756	141.672	116.293	114.162	125.039	141.386	112.399	108.476	120.197	98.1313	119.912	117.363	116.153	93.328	130.377	114.684	108.685
AC004943.3	0.916085	0	0	0.878012	0	0	0	0	0	0	0	0	0	0	0	0	1.1964	1.06878	0	0	0	1.09439	0	0	0	0	1.37221	3.31348	0	0	0	0	0	0	0	0	0.953947	0.617178	0	0	0	1.11105	1.05998	0	0
AC004944.1	0	0	0	0	0	0	0	0	0	0	0	0	0	0	0	0	0	0	0	0	0	0	0	0	0	0	0	0	0	0	0	0	0	0	0	0	0	0	0	0	0	0	0	0	0
AC004946.1	0	0	0	0	0	0	0.942815	0	0	0	0	0	0	0	0	0	0	0	0	0	0	0	0	0	0	0	0	0	0	0	0	0	0	0	0	0	0	0	0	0	0	0	0	0	0
AC004946.2	0	0	0	0	0	0	0	0	0	0	0	0	0	0	0	0	0	0	0	0	0	0	0	0	0	0	0	0	0	0	0	0	0	0	0	0	0	0	0	0	0	0	0	0	0
AC004947.1	0	0	0.886712	0	0	0	0	0	0	0	0	0	1.4491	1.17005	0	0	0	0	0	0	0	0	1.51665	0	1.26272	0	0	0	0.684933	0	0	0.851955	0	0	0	0	0	0	0	0	0	0	1.05998	0.825061	0
AC004947.3	0	0	0	0	0	0	0.942815	0	0	0	0	0	1.4491	1.17005	0.654005	0	0	0	0	0	0	0	0	0	0	0	0	0	0	0	0	0.851955	0	0.975077	0	0	0.953947	0	0	0	0	1.11105	0	0	0
AC004948.1	0	0	0.886712	0.878012	0.905635	1.17309	1.88563	0	0.989861	0	0	0	0	2.3401	0	0	0	0	1.17316	0.679689	0	0	0	0	0	0	0	0	0	0	4.51623	1.70391	0	0.975077	0	1.82313	0	0	0	0	1.01889	0	0	0	0
AC004949.1	265.665	231.032	302.369	267.794	262.634	192.387	221.561	205.796	250.435	240.958	204.258	190.456	202.873	246.88	229.556	236.126	159.121	191.311	220.554	202.547	317.722	265.936	219.915	269.41	224.765	186.796	226.415	261.765	239.042	294.396	337.588	378.268	287.934	292.523	289.384	275.292	290.954	252.426	327.244	431.455	466.65	344.425	343.433	316.824	328.819
AC004951.1	12.8252	20.4712	16.8475	17.5602	15.3958	11.7309	11.3138	8.99108	19.7972	5.38453	19.0829	10.9878	10.1437	14.0406	15.6961	19.0424	9.57116	18.1692	11.7316	23.1094	19.7849	15.3214	15.1665	13.5225	8.83905	16.8791	4.11663	26.5079	18.4932	18.0858	14.6777	14.4832	11.4715	19.5015	20.9699	8.20408	19.0789	16.0466	19.3407	14.3537	18.34	17.7768	15.8997	16.5012	15.658
AC004969.1	0	0	0.886712	0	0	0	0	0	0.989861	0	0	0	0	0	0	1.2695	0	0	0	0.679689	0	0	1.51665	0	0	0	0	1.10449	0	0	0	0	0	0	0	0.911564	0	0	0	0	1.01889	0	0	0	0
AC004973.1	0	0	0	0	0	0	0	0	0	0	0	0	0	0	0	0	2.39279	0	0	0	0	0	0	1.04019	0	0	0	0	0	0	0	0	0	0	0	0	0	0.617178	0	0	0	0	0	0	0
AC004974.1	103.518	82.616	93.9915	110.63	65.2057	61.0009	91.453	92.9078	105.915	86.1524	92.5876	68.3687	78.2511	36.2715	32.0463	50.7799	65.8017	67.333	77.4284	106.031	76.812	100.684	60.6662	48.8891	41.6698	87.7714	85.077	118.181	84.9317	92.4384	119.68	84.3436	56.2103	114.084	104.011	105.741	104.934	70.9755	94.3824	118.207	96.7943	78.8844	128.257	113.033	116.054
AC004975.2	0	0	0	0	0.905635	0	0.942815	0	0	0	0	0	0	0	0	0	0	0	0	0	0	0	0	0	0	0	1.37221	1.10449	0	0	0	0	0	0	0	0	0	0.617178	0	0	0	0	0	0	0
AC004982.1	2.74826	4.38669	0.886712	0	0.905635	0	0	0.999009	0	4.0384	2.12033	1.22087	0	0	3.92403	3.80849	0	1.06878	3.51947	3.39845	2.32764	1.09439	4.54996	2.08039	1.26272	0	0	0	0.684933	1.00477	0	0	0	0.975077	0	1.82313	1.90789	1.23436	0.773627	1.68867	1.01889	4.44419	1.05998	0.825061	0.921061
AC004982.2	3.66434	3.65558	3.54685	5.26807	2.7169	0	5.65689	7.99207	6.92903	2.69226	1.41355	2.44174	2.89819	7.02029	8.50207	2.53899	3.58919	2.13756	2.34632	6.79689	4.65527	4.37755	0	10.4019	2.52544	4.5011	8.23326	7.73146	6.1644	7.03336	5.64528	4.25978	2.2943	3.90031	5.03277	7.29251	2.86184	4.32025	3.86813	4.22167	2.03777	2.22209	4.23991	8.25061	7.36849
AC004988.1	0.916085	0	0	0	0	0	0	0	0	0	0	0	0	0	0	0	0	0	0	0	0	0	0	0	1.26272	0	0	0	0.684933	0	0	0	1.14715	0	0	0	0.953947	0.617178	0.773627	0.844335	1.01889	0	0	0	0
AC004990.1	0	0.731115	0	0.878012	0	0	0	0	0	0	0.706776	0	0	1.17005	0	0	2.39279	1.06878	0	0.679689	0	0	0	1.04019	0	0	0	0	0.684933	0	0	0	1.14715	0	0	0	0	0.617178	0	0	1.01889	0	0	0	0
AC004994.1	0	0	0	0	0	0	0	0	0	0	0	0	0	0	0	0	0	0	0	0	0	0	0	0	0	0	0	0	0	0	0	0	0	0	0	0	0	0	0	0	0	0	0	0	0
AC005005.3	71.4547	64.3381	60.2964	57.9488	60.6775	50.443	71.6539	70.9296	42.564	80.7679	67.1437	63.4853	57.9638	56.1623	62.1305	29.1984	44.2666	59.8515	66.87	82.9221	58.1909	84.2679	66.7328	49.9293	59.3479	51.7626	61.7495	70.6876	63.0139	71.3383	89.1955	86.8994	52.7688	73.1308	68.7812	61.9864	70.5921	61.7178	69.6264	80.2118	83.5487	68.8849	69.9586	72.6054	92.1061
AC005005.4	0	2.92446	0	3.51205	0	1.17309	2.82844	3.99603	2.96958	0	0	1.22087	0	1.17005	1.96202	1.2695	0	0	1.17316	0.679689	0	0	4.54996	0	1.26272	2.25055	1.37221	1.10449	1.36987	0	1.12906	0.851955	0	1.95015	0	0.911564	0.953947	1.85153	0	2.533	1.01889	0	2.11996	0	2.76318
AC005006.1	1.83217	0	0.886712	1.75602	0	1.17309	0.942815	2.99703	0.989861	0	0.706776	1.22087	0	2.3401	0.654005	5.07799	2.39279	2.13756	1.17316	0	0	2.18878	0	0	3.78817	3.37582	2.74442	1.10449	1.36987	0	1.12906	0.851955	2.2943	0.975077	0	2.73469	0	1.23436	0	0.844335	1.01889	2.22209	1.05998	0.825061	0
AC005008.2	0	0	0	0	0	0	0	0	0	0	0	0	0	0	0	0	0	0	0	0	0	0	0	0	0	0	0	0	0	0	0	0	0	0	0	0	0	0	0	0	0	0	0	0	0
AC005009.1	0	0.731115	0.886712	0	0	2.34619	0	0.999009	0.989861	0	1.41355	0	0	0	0	1.2695	0	0	0	0.679689	0	0	0	2.08039	1.26272	1.12527	0	0	0	0	0	0.851955	0	0	1.67759	0	0	0.617178	0	0	0	0	0	0.825061	0
AC005009.2	6.4126	4.38669	2.66014	5.26807	3.62254	4.69238	4.71407	5.99405	2.96958	1.34613	2.8271	4.88348	4.34729	2.3401	4.57804	5.07799	2.39279	2.13756	3.51947	0.679689	1.16382	5.47194	1.51665	4.16077	5.05089	12.378	2.74442	5.52247	4.1096	2.00953	4.51623	4.25978	4.58859	0.975077	3.35518	4.55782	0	0	0.773627	3.37734	5.09444	6.66628	2.11996	7.42555	5.52637
AC005013.1	2.74826	4.38669	3.54685	5.26807	4.52817	3.51928	10.371	9.99009	31.6756	0	0	0	0	0	0	8.88647	9.57116	13.8941	2.34632	0.679689	2.32764	1.09439	0	5.20097	0	1.12527	8.23326	2.20899	2.0548	9.04289	0	3.40782	0	10.7259	17.6147	20.966	0.953947	1.85153	7.73627	0.844335	5.09444	7.77733	7.41985	6.60049	10.1317
AC005014.2	0	2.19335	0.886712	1.75602	0.905635	1.17309	4.71407	0	0.989861	0	0	0	2.89819	2.3401	1.30801	2.53899	0	4.27511	0	1.35938	3.49146	2.18878	4.54996	3.12058	2.52544	2.25055	1.37221	0	0.684933	1.00477	2.25811	0.851955	0	0.975077	0	1.82313	0.953947	1.23436	0	2.533	0	1.11105	2.11996	0.825061	0
AC005014.3	0	0.731115	0	0	0	0	0	0	0	0	0	0	0	0	0	0	0	0	0	0	0	0	0	0	0	0	0	0	0	0	0	0	0	0	0	0	0	0	0	0	0	0	0	0	0
AC005014.4	8.24477	7.31115	11.5273	18.4383	14.4902	18.7695	16.9707	14.9851	9.89861	17.4997	7.06776	7.32522	13.0419	12.8705	8.50207	31.7374	14.3567	19.238	8.2121	5.43751	15.1296	13.1327	9.09993	11.4421	8.83905	15.7538	8.23326	5.52247	8.2192	16.0762	19.194	11.0754	13.7658	20.4766	12.5819	13.6735	5.72368	12.9607	14.6989	12.665	14.2644	8.88838	23.3195	12.3759	18.4212
AC005019.2	0	0	0	0	0	0	0	0	0	0	0	0	0	0	0	0	0	0	0	0	0	0	0	0	0	0	0	0	0	1.00477	0	0	0	0	0	0	0	0	0	0	0	0	0	0	0
AC005021.1	66.8742	58.4892	63.8433	72.875	74.262	83.2897	82.0249	78.9217	71.27	44.4224	69.264	76.9148	59.4129	62.0125	46.4344	57.1273	65.8017	58.7828	80.9479	51.6564	61.6824	67.8521	60.6662	65.5322	60.6107	73.1428	65.8661	67.3741	68.4933	74.3526	64.3562	66.4525	53.916	82.8816	87.2347	90.2448	68.6842	62.335	79.6835	68.3911	56.0388	62.2187	73.1385	68.4801	75.527
AC005034.2	0.916085	3.65558	0.886712	0.878012	0.905635	1.17309	0	0	2.96958	1.34613	1.41355	1.22087	0	0	0.654005	5.07799	1.1964	1.06878	1.17316	0	0	0	3.03331	2.08039	2.52544	1.12527	0	3.31348	2.73973	1.00477	1.12906	1.70391	1.14715	0.975077	1.67759	3.64626	3.81579	0.617178	2.32088	0.844335	3.05666	1.11105	0	0.825061	0
AC005034.3	151.154	128.676	133.894	111.508	127.694	148.983	129.166	112.888	127.692	150.767	157.611	169.701	149.257	131.045	127.531	171.382	120.836	135.735	191.225	140.696	143.15	164.158	144.082	153.949	145.213	135.033	157.804	139.166	130.137	112.534	112.906	131.201	167.484	168.688	117.431	144.939	123.059	138.248	141.574	124.962	137.55	182.212	160.057	156.762	162.107
AC005034.4	0	0	0	1.75602	3.62254	2.34619	1.88563	0.999009	0	1.34613	2.8271	0	0	1.17005	0.654005	0	1.1964	1.06878	0	2.03907	0	1.09439	1.51665	1.04019	1.26272	2.25055	2.74442	2.20899	0.684933	0	0	0.851955	0	0	0.838796	1.82313	0.953947	0	0	0	1.01889	0	0	1.65012	2.76318
AC005034.5	32.063	35.8246	38.1286	30.7304	29.8859	32.8466	40.541	28.9712	33.6553	48.4608	32.5117	25.6383	47.8201	40.9517	30.0842	31.7374	35.8919	25.6507	43.4068	33.9845	36.0784	24.0766	39.433	30.1656	30.3053	42.7604	30.1886	35.3438	15.0685	31.1477	35.0007	44.3017	44.7388	39.9782	29.3578	32.8163	30.5263	26.5387	30.9451	27.0187	44.831	34.4425	42.3991	38.7779	44.2109
AC005034.6	6.4126	1.46223	7.0937	7.90211	5.43381	5.86547	5.65689	4.99504	3.95945	2.69226	3.53388	4.88348	5.79638	2.3401	1.30801	0	4.78558	4.27511	5.86579	6.1172	6.98291	9.8495	10.6166	1.04019	7.57633	0	4.11663	3.31348	6.1644	6.02859	4.51623	3.40782	6.88289	5.85046	10.0655	7.29251	8.58553	3.08589	8.50989	2.533	1.01889	4.44419	2.11996	3.30025	2.76318
AC005037.1	34.8112	19.7401	31.9216	21.0723	22.6409	23.4619	31.1129	27.9722	15.8378	24.2304	28.271	28.08	18.8382	22.2309	11.7721	29.1984	25.1243	25.6507	18.7705	17.6719	25.604	21.8878	34.8831	21.8441	17.6781	31.5077	19.2109	32.0303	18.4932	24.1144	24.8392	36.6341	18.3544	23.4019	17.6147	30.9932	24.8026	26.5387	30.9451	21.9527	26.4911	15.5547	19.0796	28.0521	21.1844
AC005040.2	0	0	0	0	0	0	0	0	0	0	0	0	0	0	0	0	0	0	0	0	0	0	0	0	0	0	0	0	0	0	0	0	0	0	0	0	0	0	0	0	0	0	0	0	0
AC005041.3	3.66434	2.92446	2.66014	8.78012	10.8676	7.03856	6.5997	13.9861	6.92903	4.0384	5.65421	3.66261	14.491	9.36038	4.57804	3.80849	7.17837	8.55022	2.34632	5.43751	6.98291	10.9439	4.54996	8.32154	5.05089	10.1275	16.4665	6.62697	8.2192	10.0477	9.03245	10.2235	9.17719	5.85046	15.0983	4.55782	10.4934	7.40614	12.378	8.44335	8.1511	8.88838	8.47982	8.25061	8.28955
AC005041.4	8.24477	8.77338	8.86712	13.1702	11.7732	12.904	19.7991	14.9851	17.8175	14.8075	5.65421	6.10435	11.5928	12.8705	12.4261	13.9645	23.9279	29.9258	4.69263	10.875	10.4744	13.1327	10.6166	12.4823	10.1018	18.0044	17.8387	5.52247	15.0685	12.0572	9.03245	6.81564	11.4715	12.676	15.9371	24.6122	15.2632	6.78896	12.378	10.132	18.34	12.2215	16.9596	23.1017	15.658
AC005041.5	221.693	229.57	250.939	237.941	226.409	222.888	210.248	215.786	210.84	230.189	216.273	209.99	250.693	298.362	240.02	224.701	210.566	177.417	238.151	222.258	203.668	236.388	229.015	248.606	282.85	244.185	266.209	231.944	205.48	256.215	237.102	238.547	216.811	235.969	218.087	204.19	218.454	237.614	233.635	265.965	266.948	283.317	251.215	187.289	186.054
AC005042.2	0	0.731115	0	0	0	0	0	0	0	0	0	0	0	0	0	0	0	0	0	0	0	0	0	0	0	0	0	0	0	0	0	0	0	0	0	0.911564	0	0	0	0	0	0	0	0	0
AC005046.1	144.741	136.719	180.889	236.185	174.787	185.349	231.932	215.786	181.145	130.575	113.084	181.91	182.586	203.588	180.505	214.545	178.263	165.661	178.32	116.227	173.409	178.385	201.715	152.908	196.985	144.035	118.01	136.957	143.836	207.986	160.326	166.983	183.544	172.589	156.016	154.966	141.184	120.967	133.064	179.843	174.23	142.214	121.897	155.937	113.291
AC005050.1	11.9091	19.7401	13.3007	14.9262	16.3014	16.4233	13.1994	24.9752	23.7567	5.38453	7.77453	17.0922	15.94	8.19034	15.6961	13.9645	26.3207	25.6507	11.7316	16.9922	32.5869	10.9439	10.6166	6.24116	7.57633	15.7538	17.8387	19.8809	13.6987	13.0619	12.4196	12.7793	17.2072	21.4517	21.8087	23.7007	13.3553	22.8356	13.9253	18.5754	17.3211	25.5541	29.6794	14.026	22.1055
AC005050.2	14.6574	10.2356	4.43356	5.26807	6.33944	2.34619	9.42815	14.9851	8.90875	5.38453	4.24065	8.54609	4.34729	1.17005	5.23204	7.61698	10.7676	2.13756	3.51947	10.1953	4.65527	3.28317	7.58327	1.04019	5.05089	3.37582	2.74442	11.0449	6.1644	9.04289	2.25811	3.40782	1.14715	8.7757	4.19398	2.73469	6.67763	9.25767	7.73627	4.22167	7.13221	11.1105	7.41985	9.90074	6.44743
AC005050.3	0	0	0	0	0	0	0	0	0	0	0	0	0	1.17005	0	0	0	0	0	0.679689	0	0	0	0	0	0	0	0	0	0	0	0	1.14715	0	0	0	2.86184	0.617178	0	0	0	0	0	0	0.921061
AC005052.2	2.74826	2.92446	2.66014	4.39006	10.8676	9.38475	5.65689	4.99504	8.90875	1.34613	4.94743	1.22087	5.79638	9.36038	4.57804	7.61698	3.58919	5.34389	1.17316	2.03907	1.16382	9.8495	6.06662	8.32154	7.57633	4.5011	6.86105	1.10449	0	2.00953	3.38717	5.96369	2.2943	3.90031	10.0655	4.55782	4.76974	5.5546	5.41539	1.68867	6.11332	2.22209	5.29989	9.90074	3.68425
AC005062.1	94.3568	82.616	95.7649	86.0452	91.4691	100.886	89.5674	107.893	65.3309	79.4218	76.3318	74.4731	79.7002	90.0937	81.0967	77.4393	83.7477	86.571	95.0258	70.008	77.9758	79.8904	84.9327	80.0949	98.4923	100.149	79.5882	78.4191	92.466	96.4575	84.6792	119.274	75.7118	78.9813	94.7839	92.9795	109.704	89.4908	89.7407	92.8768	81.511	74.4402	87.9782	90.7568	100.396
AC005064.1	0	0	0	0	0	0	0	0	0	0	0	0	0	0	0	0	0	1.06878	0	0	0	0	0	0	0	0	0	0	0	0	0	0	0	0	0	0	0	0	0	0.844335	0	0	0	0	0
AC005070.3	28.3986	48.9847	48.7692	49.1687	45.2817	62.174	75.4252	40.9593	35.635	22.8842	42.4065	35.4052	34.7783	43.2918	28.1222	63.4748	57.427	40.6135	25.8095	31.2657	18.6211	38.3036	36.3997	29.1254	35.3562	25.8813	26.072	24.2989	43.1508	37.1763	29.3555	35.7821	32.1202	28.2772	31.8742	22.7891	20.0329	40.1166	27.8506	27.0187	25.4722	34.4425	26.4995	36.3027	34.0793
AC005071.1	10.0769	8.04227	9.75383	5.26807	6.33944	10.5578	2.82844	9.99009	7.91889	10.7691	7.77453	8.54609	11.5928	4.68019	7.19406	11.4255	3.58919	7.48144	15.251	6.1172	15.1296	7.66072	12.1332	14.5627	7.57633	6.75165	1.37221	8.83595	4.79453	10.0477	6.77434	3.40782	4.58859	4.87539	5.87157	2.73469	5.72368	5.5546	7.73627	5.91034	7.13221	15.5547	7.41985	5.77543	6.44743
AC005072.1	0.916085	0	0	0	1.81127	0	0	0	2.96958	0	0.706776	1.22087	0	0	0.654005	0	0	1.06878	1.17316	2.71876	0	0	1.51665	0	0	0	0	0	0	0	0	0	0	0	0	0	0	0.617178	0	0	0	0	1.05998	0	0
AC005076.1	2.74826	4.38669	6.20698	3.51205	3.62254	8.21166	3.77126	5.99405	1.97972	4.0384	4.24065	8.54609	0	5.85024	4.57804	6.34748	2.39279	9.619	9.38526	6.79689	5.81909	4.37755	0	2.08039	3.78817	7.87692	2.74442	3.31348	4.79453	5.02383	2.25811	3.40782	5.73574	3.90031	7.54916	3.64626	4.76974	5.5546	3.86813	1.68867	2.03777	5.55524	5.29989	3.30025	2.76318
AC005081.1	1.83217	0.731115	0	0.878012	0	0	0.942815	0.999009	0.989861	0	1.41355	0	1.4491	1.17005	0.654005	0	0	1.06878	0	0.679689	0	0	0	1.04019	0	0	1.37221	2.20899	0.684933	2.00953	0	1.70391	1.14715	0	0	0.911564	0	0	0.773627	0	0	0	1.05998	0	0
AC005082.1	19.2378	19.009	15.9608	5.26807	2.7169	8.21166	4.71407	8.99108	2.96958	20.192	15.5491	8.54609	5.79638	4.68019	7.84806	8.88647	10.7676	9.619	15.251	13.5938	27.9316	8.75511	4.54996	5.20097	8.83905	15.7538	5.48884	25.4034	9.58907	11.0524	3.38717	9.37151	11.4715	9.75077	11.7431	17.3197	12.4013	13.5779	14.6989	6.75468	9.16998	14.4436	12.7197	15.6762	13.8159
AC005082.2	120.923	85.5405	95.7649	82.5332	105.959	95.0206	98.0527	96.9038	112.844	96.9215	104.603	94.007	98.5385	76.0531	108.565	88.8647	102.89	113.29	112.623	87.0002	96.5969	79.8904	90.9993	88.4164	128.798	104.651	120.755	111.554	91.0961	108.515	105.002	118.422	103.243	117.984	109.043	110.299	120.197	113.561	104.44	93.7211	126.342	133.326	101.758	122.109	120.659
AC005083.1	0	0	0	0	0	0	0	0	0	0	0	0	0	0	0	0	0	0	0	0	0	0	0	0	0	0	0	0	0	0	0	0	0	0	0.838796	0	0	0	0	0	0	0	0	0	0
AC005086.2	0	0	0	0	0	0	0	0	0	0	0	0	0	0	0	0	0	1.06878	0	0	2.32764	0	0	0	0	0	0	1.10449	0	0	0	0	0	1.95015	0	0.911564	0	0.617178	0	0.844335	0	0	0	4.12531	0
AC005089.1	0	0.731115	0	0	0	0	0	0	0	0	0	0	0	0	0.654005	0	0	0	0	0.679689	0	1.09439	1.51665	0	0	0	0	0	0	0	0	0	0	0	0	0	0	0.617178	0	0	0	0	0	0	0
AC005090.1	0	0	0	0	0	0	0	0	0	0	0	0	0	0	0	0	0	0	0	0	0	0	0	0	0	0	0	0	0	0	0	0	0	0	0	0	0	0	0	0	0	0	0	0	0
AC005091.1	6.4126	4.38669	11.5273	15.8042	8.15071	12.904	11.3138	14.9851	25.7364	6.73066	7.06776	3.66261	8.69457	11.7005	8.50207	7.61698	7.17837	17.1004	7.03895	7.47658	6.98291	7.66072	9.09993	8.32154	6.31361	6.75165	6.86105	16.5674	2.73973	12.0572	19.194	11.9274	8.03004	12.676	11.7431	20.0544	20.0329	3.70307	26.3033	7.59901	13.2455	12.2215	14.8397	10.7258	21.1844
AC005096.1	0.916085	0	0	0.878012	0	0	0	0.999009	0	0	2.8271	1.22087	0	0	0	0	0	0	0	0	0	0	0	0	0	0	0	1.10449	0.684933	0	0	0	0	0	0	0	0	0	0	0.844335	0	0	0	0	0
AC005100.1	0	0	0	0	0	0	0	0	0	0	0	0	0	0	0	0	0	0	0	0	0	0	0	0	0	0	0	0	0	0	0	0	0	0	0	0	0	0	0	0	0	0	0	0	0
AC005100.2	0	0	0	0	0	0	0	0	0	0	0	0	0	0	0	0	0	0	0	0	0	0	0	0	0	0	0	0	0	0	0	0	0	0	0	0	0	0	0	0	0	0	0	0	0
AC005104.1	545.987	500.814	553.308	578.61	645.717	590.066	621.315	538.466	548.383	446.916	428.306	490.79	463.71	503.121	540.862	601.741	464.201	539.733	466.917	437.72	489.968	480.437	536.896	544.021	583.378	516.501	511.834	554.456	455.481	511.426	546.463	544.399	573.574	601.623	516.698	515.945	465.526	407.338	546.18	539.53	524.727	557.746	562.848	484.311	502.899
AC005104.3	0.916085	0	0	0	0.905635	0	0	0	0	0	0	0	0	0	0.654005	0	0	0	0	0.679689	0	1.09439	0	0	0	0	0	0	0	0	0	0.851955	0	0	0.838796	0	0	0	0.773627	0	0	0	0	0	0
AC005144.1	0	0	0	0	0	0	0	0	0	0	0	0	0	0	0	0	0	0	0	0	0	0	0	0	0	0	0	0	0	0	0	0	0	0	0	0	0	0	0	0	0	0	0	0	0
AC005153.1	0	1.46223	0	1.75602	0	0	0.942815	0	0.989861	0	2.12033	1.22087	2.89819	0	0	0	3.58919	1.06878	3.51947	0.679689	0	0	0	0	0	2.25055	0	6.62697	1.36987	0	1.12906	0.851955	2.2943	0.975077	0	0	1.90789	0	0	0.844335	0	0	1.05998	0	0
AC005154.3	1.83217	6.58004	2.66014	3.51205	1.81127	2.34619	2.82844	2.99703	4.94931	1.34613	7.77453	9.76696	0	3.51014	3.92403	2.53899	4.78558	3.20633	1.17316	1.35938	6.98291	4.37755	3.03331	5.20097	6.31361	6.75165	1.37221	4.41798	0.684933	3.0143	5.64528	3.40782	1.14715	5.85046	2.51639	3.64626	4.76974	5.5546	5.41539	1.68867	3.05666	1.11105	5.29989	2.47518	7.36849
AC005154.4	4.58043	2.92446	2.66014	1.75602	2.7169	4.69238	3.77126	4.99504	3.95945	1.34613	1.41355	1.22087	4.34729	1.17005	1.96202	1.2695	4.78558	0	0	0.679689	0	5.47194	1.51665	3.12058	2.52544	5.62637	0	1.10449	2.0548	3.0143	6.77434	3.40782	0	0.975077	3.35518	2.73469	0.953947	3.08589	2.32088	4.22167	2.03777	1.11105	0	3.30025	2.76318
AC005160.1	0	0	0	0	0	0	0	0	0	0	0	0	0	0	0	0	0	0	0	0	0	0	0	0	0	0	0	0	0	0	0	0	0	0	0	0	0	0	0	0.844335	0	0	0	0	0
AC005162.1	0	0	0	0	0	0	0	0	0	0	0	0	0	0	0	0	0	0	0	0	0	0	0	0	0	0	0	0	0	0	0	0	0	0	0	0	0	0	0	0	0	0	0	0	0
AC005162.2	0	0	0	0	0	0	0	0	0	0	0	0	0	0	0	0	0	0	0	0	0	0	0	0	0	1.12527	0	0	0	0	0	0	0	0	0	0	0	0	0	0	0	0	0	0	0
AC005162.3	0	0.731115	0.886712	0.878012	0	1.17309	0.942815	0.999009	9.89861	0	0.706776	0	0	2.3401	0.654005	1.2695	7.17837	6.41267	0	0.679689	3.49146	0	1.51665	2.08039	2.52544	3.37582	5.48884	1.10449	0.684933	0	2.25811	2.55587	2.2943	6.82554	6.71036	10.9388	0	2.46871	0.773627	0.844335	0	1.11105	3.17993	4.95037	2.76318
AC005165.1	0	0	0	0.878012	0	1.17309	0	0.999009	0	1.34613	0	1.22087	0	0	0.654005	1.2695	0	0	0	0.679689	2.32764	1.09439	0	1.04019	0	1.12527	0	0	0	0	0	1.70391	0	0	0.838796	0.911564	0.953947	0	0	1.68867	0	1.11105	1.05998	0	0
AC005165.3	0	0	0	0	0	0	0	0	0	0	0	0	0	0	0	0	0	0	0	0	0	0	0	0	0	0	0	0	0	0	0	0	0	0	0	0	0	0	0	0.844335	0	0	0	0	0
AC005180.1	0	0	0.886712	0	0.905635	0	0	0.999009	0.989861	0	2.12033	0	1.4491	1.17005	1.96202	0	0	1.06878	0	0.679689	1.16382	1.09439	1.51665	1.04019	0	0	0	1.10449	0.684933	0	0	0	0	1.95015	0	0	0.953947	1.85153	0.773627	0.844335	2.03777	2.22209	0	1.65012	0
AC005180.2	0	1.46223	1.77342	0	0.905635	0	0.942815	0	0	0	0	1.22087	0	0	5.23204	0	0	0	0	0	0	0	0	0	2.52544	0	0	0	0	0	1.12906	2.55587	0	0	0	0	0	1.23436	0.773627	0.844335	0	0	0	0.825061	0.921061
AC005197.1	0	0.731115	0.886712	1.75602	1.81127	1.17309	2.82844	4.99504	6.92903	0	0	4.88348	0	2.3401	5.23204	6.34748	2.39279	1.06878	1.17316	2.03907	0	1.09439	1.51665	0	2.52544	3.37582	1.37221	0	2.0548	0	1.12906	0	1.14715	0	1.67759	2.73469	0.953947	0.617178	1.54725	0	1.01889	1.11105	1.05998	0	1.84212
AC005208.1	0	0	0	0	0	0	0	0	0	0	0	0	0	0	0	0	0	0	0	1.35938	1.16382	0	0	0	0	0	0	0	0	0	0	0	0	0	0	0	0	0	0	0	0	0	0	0	0
AC005209.1	0	0	0	0	0	0	0	0	0	0	0	0	0	0	0	0	0	0	0	0	0	0	3.03331	0	0	0	0	0	0	0	0	0	0	0	0	0	0	0	0	0	0	0	0	0	0
AC005220.1	0	0.731115	2.66014	0	0	0	0	0	0	0	0	1.22087	0	0	0	0	0	0	0	0	0	0	0	0	0	1.12527	0	0	1.36987	0	1.12906	0	0	0	0	1.82313	1.90789	0.617178	0.773627	0	0	0	0	0.825061	0
AC005224.1	0	0	0	0	0.905635	0	0	0	0	0	0	1.22087	0	0	0	0	0	0	0	0	0	0	0	0	0	0	0	0	0	0	0	0	0	0	0	0	0	0	0	0	0	0	0	0	0
AC005224.2	0	0	0	0	0	0	0	0	0.989861	0	0	0	0	0	0	0	0	0	0	0	0	0	0	0	0	0	0	0	0	0	0	0	0	0	0	0	0	0	0	0	0	0	0	0.825061	0
AC005224.3	1.83217	0	0	0	0	0	0	0	0	0	0	0	0	0	0	0	0	0	0	0	0	1.09439	0	0	0	0	0	1.10449	0	0	0	0	0	0	0	0	0.953947	0	0	0	0	0	0	0	0
AC005225.1	0.916085	0	0.886712	1.75602	0.905635	0	0.942815	0.999009	0	0	0	0	1.4491	0	0.654005	0	0	1.06878	1.17316	0	1.16382	1.09439	1.51665	0	0	0	0	0	0	0	0	0.851955	0	0.975077	0	0	0	0.617178	0.773627	0.844335	2.03777	0	0	0.825061	1.84212
AC005225.2	0	0	3.54685	0	2.7169	0	0	0	0	0	0	1.22087	1.4491	0	0.654005	1.2695	3.58919	1.06878	0	0	0	1.09439	1.51665	0	3.78817	0	0	1.10449	0	0	1.12906	0	2.2943	0	0	1.82313	0	0.617178	0	0.844335	0	0	1.05998	0	1.84212
AC005225.3	0.916085	0	0	0	0	0	1.88563	1.99802	0.989861	1.34613	0	0	0	0	0	0	1.1964	1.06878	1.17316	0.679689	0	1.09439	0	0	0	1.12527	0	0	0	0	0	0	1.14715	0.975077	0	0	0	0	0	0.844335	0	1.11105	0	0	0
AC005229.4	39.3917	57.027	54.9761	53.5588	66.1113	29.3273	38.6554	66.9336	38.6046	71.345	55.1285	50.0557	46.371	35.1014	52.9744	45.7019	59.8198	73.7456	50.4458	55.0548	47.7166	49.2475	60.6662	45.7685	32.8308	55.1384	60.3773	54.1202	58.9043	56.2669	56.4528	34.9302	53.916	45.8286	72.9752	67.4557	38.1579	53.6945	66.5319	61.6364	39.7366	48.8861	36.0393	57.7543	46.9741
AC005229.5	0	0	0	0	0	0	0	0	0	0	0	0	0	0	0	0	0	0	0	0	0	0	0	0	0	0	0	0	0	0	0	0	0	0	0	0	0	0	0	0	0	0	0	0	0
AC005232.1	0	0	0	0	0	0	0	0	0	0	0	0	0	0	0	0	0	0	0	0	0	0	0	0	0	0	0	0	0	0	0	0	0	0	0	0	0	0	0	0	0	0	0	0	0
AC005234.1	0	0	0	0	0	0	0	0	0	0	0	0	0	0	0	0	0	0	0	0	0	0	0	0	0	0	0	0	0	0	0	0	0	0	0	0	0	0	0	0	0	0	0	0	0
AC005234.2	0	0	0	0	0	0	0	0	0	0	0	0	0	0	0	0	0	0	0	0	0	0	0	0	0	0	0	0	0	0	0	0	0	0	0	0	0	0	0	0	0	0	0	0	0
AC005237.1	16.4895	9.5045	17.7342	24.5843	13.5845	15.2502	17.9135	13.9861	20.7871	13.4613	19.0829	14.6504	10.1437	14.0406	8.50207	7.61698	13.1603	17.1004	14.0779	18.3516	19.7849	8.75511	9.09993	6.24116	12.6272	15.7538	9.60547	20.9854	21.9179	15.0715	15.8068	11.0754	10.3243	19.5015	13.4207	19.1428	12.4013	17.8982	11.6044	9.28768	11.2078	17.7768	19.0796	23.1017	18.4212
AC005244.2	0	0	0	0	0	0	0	0	0	0	0	0	0	0	0	0	0	0	0	0	0	0	0	0	0	0	0	0	0	0	0	0	0	0	0	0	0	0	0	0	0	0	0	0	0
AC005252.4	0	0.731115	0	0	0	0	1.88563	0	0	0	0	0	0	0	0	0	0	0	0	0	0	0	0	0	0	0	0	0	0	0	0	0	0	0.975077	0	0	0	0	0	0	0	0	0	0	0
AC005253.1	77.8673	93.5827	102.859	93.9473	86.9409	85.6358	123.509	99.9009	110.864	51.153	77.0386	92.7861	78.2511	108.814	78.4806	99.0207	99.3008	112.222	52.7921	74.7658	90.7778	65.6633	89.4826	78.0145	82.0769	97.8989	83.7048	92.7775	86.3016	112.534	99.357	99.6788	84.889	108.234	113.237	117.592	67.7303	82.7019	103.666	92.0325	91.6998	72.2181	115.538	105.608	93.0272
AC005253.2	539.574	524.21	540.894	569.83	581.417	571.297	524.205	529.475	627.572	555.953	557.646	509.103	511.531	602.575	618.035	528.11	491.718	605.997	551.384	605.603	513.244	518.74	635.478	628.277	601.056	648.158	681.989	510.276	573.974	561.664	616.465	633.855	607.989	593.822	582.124	592.517	560.921	543.734	589.503	556.417	649.031	675.517	665.666	553.616	589.479
AC005256.1	0	0	0	0	0	0	0	0	0	0	0	0	0	0	0	0	0	0	0	0	0	0	0	0	0	0	0	0	0	0	0	0	0	0	0	0	0	0	0	0	0	0	0	0	0
AC005258.2	0	0	0	0	0.905635	0	0	0	0	0	0.706776	1.22087	0	1.17005	0.654005	0	1.1964	1.06878	0	0	1.16382	1.09439	0	0	1.26272	0	0	0	0	0	0	0	0	1.95015	0	0.911564	0	0.617178	0	0.844335	0	1.11105	1.05998	0	0
AC005261.1	137.413	187.897	200.397	252.868	301.576	457.507	294.158	286.715	427.62	209.997	180.228	238.07	278.226	328.783	412.023	407.508	394.81	607.066	220.554	163.805	293.282	320.656	330.631	353.666	429.325	356.712	493.996	125.912	137.672	201.958	213.392	328.003	360.205	296.424	253.316	257.973	143.092	164.169	202.69	246.546	265.93	353.313	185.496	228.542	292.898
AC005261.2	21.07	16.8156	15.0741	14.0482	8.15071	15.2502	12.2566	16.9831	9.89861	12.1152	7.06776	9.76696	7.24548	17.5507	7.19406	8.88647	3.58919	4.27511	9.38526	10.875	3.49146	6.56633	10.6166	10.4019	7.57633	6.75165	6.86105	18.7764	14.3836	15.0715	12.4196	17.0391	12.6186	16.5763	16.7759	10.0272	11.4474	15.4295	14.6989	10.132	13.2455	8.88838	11.6598	18.1514	12.8949
AC005261.3	26.5665	29.9757	35.4685	26.3404	34.4141	55.1354	37.7126	36.9633	50.4829	24.2304	25.4439	35.4052	24.6346	40.9517	45.7804	38.0849	40.6774	51.3013	30.5021	15.6328	43.0613	37.2092	34.8831	38.4871	39.1444	49.5121	50.7718	35.3438	32.1919	40.1906	23.7102	58.7849	49.3274	43.8785	28.519	27.3469	28.6184	29.6246	32.4923	38.8394	22.4155	36.6646	38.1592	20.6265	35.0003
AC005262.2	114.511	111.861	131.233	137.848	144.902	118.482	163.107	114.886	150.459	121.152	120.859	104.995	156.502	159.127	141.265	121.872	136.389	117.566	117.316	140.696	103.58	132.421	144.082	132.105	132.586	105.776	134.477	121.494	116.439	128.61	107.26	135.461	131.922	131.635	119.109	116.68	113.52	119.733	112.176	104.697	121.248	112.216	99.6379	99.8324	109.606
AC005264.1	6.4126	3.65558	7.0937	4.39006	6.33944	12.904	5.65689	8.99108	3.95945	2.69226	7.77453	1.22087	5.79638	8.19034	16.3501	16.5035	9.57116	7.48144	4.69263	8.15627	4.65527	4.37755	13.6499	7.28135	10.1018	10.1275	8.23326	2.20899	5.47947	1.00477	2.25811	11.9274	3.44145	4.87539	7.54916	5.46938	7.63158	6.17178	3.09451	1.68867	4.07555	5.55524	5.29989	4.12531	1.84212
AC005277.1	2.74826	2.92446	2.66014	5.26807	2.7169	0	2.82844	0.999009	0.989861	2.69226	4.24065	7.32522	4.34729	1.17005	1.96202	1.2695	3.58919	2.13756	0	3.39845	2.32764	2.18878	6.06662	3.12058	1.26272	7.87692	2.74442	6.62697	1.36987	5.02383	2.25811	1.70391	0	0.975077	2.51639	0.911564	1.90789	4.32025	2.32088	2.533	1.01889	2.22209	4.23991	4.12531	0.921061
AC005277.2	0	0	0	0	0	0	0	0.999009	0	0	0	0	0	0	0	0	0	1.06878	0	0	0	0	0	0	0	0	0	0	0	0	0	0	0	0	0	0	0	0	0	0	0	0	0	0	0
AC005280.1	0	0.731115	0	0	0	0	0	0	0	0	0.706776	2.44174	1.4491	1.17005	0	0	1.1964	0	1.17316	1.35938	1.16382	0	1.51665	0	0	0	0	0	0.684933	0	0	1.70391	0	0	0	1.82313	1.90789	1.23436	1.54725	0.844335	0	0	0	0	0.921061
AC005280.2	0	0	0.886712	0	0	0	0	0	0	1.34613	1.41355	2.44174	0	1.17005	0.654005	0	1.1964	0	1.17316	0.679689	1.16382	0	1.51665	0	0	0	0	0	0	0	0	0	0	0.975077	0	0	0	1.23436	0.773627	1.68867	0	0	0	0	0.921061
AC005281.1	0	0	0	0	0	0	0	0	0	0	0	0	1.4491	0	0	0	0	0	0	0	0	0	0	0	0	0	0	0	0	2.00953	0	0	0	0	0	0	0	0	0	0	0	0	0	0	0
AC005288.1	153.902	173.274	169.362	166.822	152.147	159.541	127.28	137.863	157.388	168.266	168.919	175.805	166.646	155.616	145.843	161.226	94.5152	177.417	166.588	177.399	199.013	169.63	177.449	176.833	151.527	158.664	145.454	161.256	163.014	114.543	173.875	152.5	137.658	164.788	155.177	161.347	145.954	139.482	170.971	165.49	170.154	156.658	154.757	165.837	161.186
AC005291.1	0	0	0	0	0	0	0	0	0	0	0	0	0	0	0	0	0	0	0	0	0	0	0	0	0	0	0	0	0	0	0	0	0	0	0	0	0	0	0	0	0	0	0	0	0
AC005291.2	0	0	0	0	0	0	0	0	0	0	0	0	0	0	0	0	0	0	0	0	0	0	0	0	0	0	0	0	0	0	0	0	0	0	0	0	0	0	0	0	0	0	0	0	0
AC005293.1	0	0	0	0	0	0	0	0	0	0	0	0	0	0	0	0	0	0	0	0	0	0	0	0	0	0	0	0	0	0	0	0	0	0	0	0	0	0	0	0	0	0	0	0	0
AC005301.2	0	0	0	0	0	0	0	0	0	0	0	0	0	0	0	0	0	0	0	0	0	0	0	0	0	0	0	0	0	0	0	0	0	0	0	0	0	0	0	0	0	0	0	0	0
AC005303.1	0	0	0	0	0	0	0	0	0	0	0	0	0	0	0	0	0	0	0	0	0	0	0	0	0	0	0	0	0	0	0	0	0	0	0	0	0	0	0	0	0	0	0	0	0
AC005304.1	0	0	0	0	0.905635	0	0	0	0	0	0	0	0	1.17005	0	0	0	0	0	0	0	0	1.51665	0	0	1.12527	0	0	0	0	1.12906	0	1.14715	0.975077	0	0	0	0	0	1.68867	0	1.11105	0	0	0
AC005304.2	0	0	0	0	0	0	0	0	0	0	0	0	0	1.17005	0	0	0	0	0	0	0	0	0	0	0	0	0	0	0	0	0	0	0	1.95015	0	0	0	0	0	0	0	0	0	0	0
AC005304.3	0	0	0	0	0	0	0	0	0	0	0	0	0	0	0.654005	0	0	0	0	0	0	0	0	0	0	0	0	0	0	0	0	0.851955	0	0.975077	1.67759	0	0.953947	0	0	0	0	0	0	0	0
AC005306.1	152.986	99.4317	146.307	174.724	194.711	186.522	199.877	219.782	206.881	165.574	128.633	131.854	146.359	190.718	181.813	157.418	186.638	177.417	141.952	133.899	136.167	154.309	156.215	198.677	142.688	173.292	174.271	195.495	147.261	168.801	142.261	191.69	176.661	160.888	155.177	164.993	167.895	136.396	163.235	147.759	143.663	146.658	168.537	169.138	147.37
AC005307.1	0	0	0	0	0	0	0	0	0	0	0	0	0	0	0	0	0	0	0	0	0	0	0	0	0	0	0	0	0	0	0	0	0	0	0	0	0	0	0	0	0	0	0	0	0
AC005323.1	0	0	0	0	0	0	0	0	0	0	0	0	0	0	0	0	0	0	0	0	0	0	0	0	0	0	0	0	0	0	0	0	0	0	0	0	0	0	0	0	0	0	0	0	0
AC005323.2	0	0	0	0	0	0	0	0	0	0	0	1.22087	0	0	0	0	0	0	0	0.679689	3.49146	0	0	0	0	0	0	0	0	1.00477	0	0	1.14715	0	0	0	0	0	0	0	0	1.11105	0	0	0
AC005324.1	0.916085	0	0.886712	0	0.905635	1.17309	0.942815	0	0	0	0	0	1.4491	0	0	0	0	1.06878	0	0	0	0	0	0	0	1.12527	0	0	1.36987	2.00953	0	1.70391	0	0.975077	0	0	0	0	0	0	1.01889	0	0	0	0
AC005324.2	0	0	0	0	0	0	0	0	0	0	0	0	0	0	0	0	0	0	0	0	0	0	0	0	0	0	0	0	0	0	0	0	0	0	0	0	0	0	0	0	0	0	0	0	0
AC005324.5	6.4126	6.58004	8.86712	6.14609	11.7732	18.7695	17.9135	14.9851	15.8378	4.0384	2.12033	2.44174	7.24548	11.7005	9.15607	7.61698	15.5531	22.4443	4.69263	6.1172	5.81909	4.37755	6.06662	10.4019	8.83905	15.7538	27.4442	9.94045	3.42467	5.02383	9.03245	14.4832	26.3844	20.4766	26.8415	31.9047	8.58553	6.17178	6.18901	5.91034	15.2833	19.9989	31.7993	28.8772	21.1844
AC005329.1	183.217	147.685	180.003	207.211	195.617	194.734	187.62	212.789	185.104	220.766	187.296	184.351	199.975	248.05	210.59	205.658	168.692	247.956	190.052	204.586	167.59	181.669	162.282	201.797	218.451	220.554	215.437	210.958	182.877	204.972	197.585	199.358	206.487	230.118	201.311	216.041	192.697	172.81	188.765	188.287	209.891	252.208	248.035	193.064	197.107
AC005329.2	84.2799	86.2716	107.292	132.58	112.299	93.8475	108.424	103.897	133.631	79.4218	89.0537	95.2279	101.437	124.025	107.257	95.2122	108.872	106.878	85.6405	76.1252	76.812	112.722	95.5492	93.6174	108.594	113.653	116.638	88.3595	95.8907	112.534	154.681	130.349	136.511	124.81	102.333	124.884	79.1776	85.1706	106.76	143.537	144.682	111.105	127.197	98.1823	124.343
AC005329.3	93.4407	75.3049	97.5383	104.483	107.771	111.444	115.966	97.9028	67.3106	117.113	92.5876	92.7861	101.437	117.005	84.3667	72.3613	98.1044	96.19	112.623	116.227	76.812	103.967	104.649	128.984	116.17	112.527	115.266	109.345	113.014	122.581	103.873	94.567	108.979	104.333	107.366	121.238	115.428	99.3657	90.5143	76.8345	108.002	104.438	98.578	104.783	81.9745
AC005330.1	10.993	8.04227	6.20698	6.14609	4.52817	9.38475	6.5997	6.99306	3.95945	10.7691	10.6016	4.88348	5.79638	7.02029	9.81008	7.61698	8.37477	1.06878	14.0779	8.15627	4.65527	6.56633	3.03331	5.20097	1.26272	6.75165	5.48884	4.41798	4.79453	5.02383	6.77434	1.70391	0	5.85046	8.38796	6.38095	6.67763	6.17178	7.73627	2.533	4.07555	0	6.35987	3.30025	5.52637
AC005332.1	12.8252	4.38669	19.5077	18.4383	21.7352	15.2502	25.456	14.9851	14.8479	5.38453	12.722	10.9878	15.94	19.8908	9.81008	22.8509	20.3387	13.8941	7.03895	12.2344	9.31055	15.3214	16.6832	19.7637	29.0426	24.756	17.8387	7.73146	5.47947	16.0762	15.8068	15.3352	21.7958	21.4517	11.7431	27.3469	13.3553	12.3436	10.8308	12.665	21.3966	14.4436	11.6598	20.6265	18.4212
AC005332.2	0.916085	0	1.77342	3.51205	3.62254	3.51928	1.88563	3.99603	3.95945	0	0	0	0	0	1.30801	2.53899	3.58919	1.06878	0	0.679689	0	0	4.54996	2.08039	5.05089	2.25055	0	0	0	0	0	2.55587	2.2943	3.90031	8.38796	0	0	1.85153	0	0.844335	1.01889	3.33314	2.11996	2.47518	0.921061
AC005332.3	16.4895	21.2023	16.8475	19.3163	24.4521	29.3273	25.456	34.9653	29.6958	12.1152	12.722	18.3131	31.8801	37.4415	30.7382	41.8934	43.0702	49.1638	26.9826	16.9922	25.604	26.2653	25.7831	23.9244	37.8817	34.8835	38.4219	18.7764	11.6439	16.0762	18.0649	23.8547	29.8259	30.2274	24.3251	22.7891	10.4934	16.6638	18.567	23.6414	30.5666	25.5541	27.5594	28.0521	27.6318
AC005332.4	65.9581	55.5648	58.523	64.9729	67.017	69.2125	82.9677	85.9147	96.0166	53.8453	75.625	65.927	55.0656	64.3526	51.6664	67.2833	82.5513	92.9836	63.3505	48.9376	50.0442	48.1531	51.5663	43.6881	66.9243	99.0242	86.4493	68.4786	51.37	71.3383	73.3887	63.0447	57.3574	71.1806	83.8796	72.0136	79.1776	55.546	55.7011	46.4384	52.9821	65.5518	66.7786	78.3808	71.8428
AC005332.5	58.6295	45.3291	82.4642	85.1672	113.204	107.925	108.424	114.886	99.976	60.5759	60.0759	58.6018	63.7602	98.284	127.531	102.829	106.479	146.423	76.2552	36.0235	59.3547	68.9465	81.8993	106.1	125.009	109.152	131.732	48.5977	50.0001	53.2526	88.0664	106.494	97.5076	107.259	99.8167	98.4489	66.7763	49.9914	52.6066	71.7684	91.6998	85.5506	102.818	101.483	105.001
AC005332.6	929.827	856.136	730.651	707.678	800.581	850.493	893.788	985.022	956.206	931.523	790.882	760.602	623.111	659.907	705.018	844.215	967.884	986.482	839.981	797.275	783.25	704.786	737.094	737.497	820.769	945.231	830.187	926.671	792.468	740.512	771.146	780.391	881.01	787.862	871.509	916.122	890.033	795.543	698.585	759.057	714.24	814.398	790.744	880.341	881.456
AC005332.7	0	1.46223	0	1.75602	0	0	0	0	1.97972	0	0	0	0	0	1.30801	2.53899	0	0	0	0.679689	0	0	0	0	0	2.25055	0	1.10449	1.36987	2.00953	1.12906	0.851955	1.14715	3.90031	0	0.911564	1.90789	0	0.773627	0	1.01889	0	1.05998	0.825061	0
AC005339.1	171.308	114.054	111.726	230.917	278.935	357.794	318.671	349.653	407.823	214.035	133.581	95.2279	156.502	260.921	319.155	257.708	338.58	406.135	209.995	131.86	104.744	161.97	230.531	273.571	299.265	330.831	381.475	170.092	100	109.519	207.746	293.925	270.727	304.224	300.289	279.85	187.928	112.326	95.1561	200.952	234.344	299.983	288.314	309.398	283.687
AC005342.1	0.916085	0	0.886712	1.75602	1.81127	1.17309	0.942815	0	0	0	0	0	0	0	0	0	0	0	2.34632	0	0	0	3.03331	0	0	0	1.37221	0	0	0	0	0	1.14715	0	0	0	0.953947	0	0	0.844335	1.01889	1.11105	0	0	0
AC005342.2	0	0	0	0	0	0	0	0	0	0	0	0	0	0	0	0	0	0	0	0	0	0	0	0	0	0	0	0	0	0	0	0	0	0	0	0	0	0	0	0	0	0	0	0	0
AC005343.1	0.916085	0.731115	2.66014	0	0	0	0.942815	0	0	0	0	0	0	0	0.654005	1.2695	1.1964	0	1.17316	0.679689	1.16382	0	1.51665	0	0	0	0	0	0.684933	0	0	0.851955	0	1.95015	0	0.911564	0	2.46871	1.54725	0	1.01889	0	2.11996	0.825061	0
AC005343.4	0	0	0	0	0.905635	0	0	0	0	0	0	0	0	1.17005	0	1.2695	0	0	0	0	0	0	0	1.04019	0	0	0	0	0	0	0	0.851955	0	0	0	0	0	0	0	0	0	0	0	0	0
AC005344.1	0	0	0	0	0	0	0	0	0	0	0	0	0	0	0	0	0	0	0	0	0	0	0	0	0	0	0	0	0	0	0	0	0	0	0	0	0	0	0	0	0	0	0	0	0
AC005355.1	0	0	0	0	0	0	0.942815	0	0	0	0	0	0	0	0	0	0	0	0	0	0	0	0	0	0	0	0	0	0	0	0	0	0	0	0	0	0	0	0	0	0	0	0	0	0
AC005358.1	0	0	0	0	0	0	0	0	0	0	0	0	0	0	0	0	0	0	0	0	0	0	0	0	0	0	0	0	0	0	0	0	0	0	0	0	0	0	0	0	0	0	0	0	0
AC005358.2	0.916085	0	0	0	0	0	0	0	0	0	0	0	0	0	0	0	0	0	0	0	1.16382	0	0	0	0	0	0	0	0.684933	0	0	0	0	0	0	0	0	0	0	0	0	0	0	0.825061	0
AC005363.2	0	0	0	0	2.7169	0	0	0.999009	0	0	0	0	0	0	0	1.2695	0	0	0	0.679689	0	1.09439	0	0	0	0	0	0	0	0	0	1.70391	2.2943	0	0	0	0	0	0	0	0	3.33314	0	0	0
AC005379.1	0	0	0	0	0	0	0	0	0.989861	0	0	0	0	0	0	0	1.1964	0	0	0	0	0	0	0	0	0	0	0	0.684933	1.00477	0	0	0	0	0	0	0	0.617178	0.773627	0	0	1.11105	0	0	0
AC005381.1	0	0	0	0	0	0	0	0	0	0	0	0	0	0	0	0	0	0	0	0	0	0	0	0	0	0	0	0	0	0	0	0	0	0	0	0	0	0	0	0	0	0	0	0	0
AC005383.1	0	0	0	0	0	0	0	0	0	0	0	0	0	0	0	0	0	0	0	0	0	0	0	0	0	0	0	0	0	0	0	0	0	0.975077	0	0	0	0	0	0	0	0	0	0	0
AC005387.1	4.58043	11.6978	7.0937	8.78012	6.33944	10.5578	8.48533	7.99207	6.92903	5.38453	7.06776	4.88348	8.69457	9.36038	9.81008	12.695	15.5531	9.619	5.86579	6.79689	16.2935	6.56633	9.09993	9.36174	15.1527	9.0022	13.7221	11.0449	10.274	8.03812	7.90339	9.37151	11.4715	5.85046	6.71036	3.64626	4.76974	11.1092	7.73627	6.75468	3.05666	14.4436	7.41985	8.25061	7.36849
AC005387.2	2.74826	5.84892	7.0937	1.75602	8.15071	3.51928	8.48533	4.99504	4.94931	5.38453	4.94743	3.66261	2.89819	4.68019	6.54005	8.88647	4.78558	1.06878	4.69263	4.07813	2.32764	3.28317	3.03331	2.08039	5.05089	7.87692	4.11663	5.52247	3.42467	4.01906	3.38717	5.11173	2.2943	8.7757	8.38796	5.46938	4.76974	3.70307	0.773627	6.75468	6.11332	6.66628	0	4.95037	1.84212
AC005391.1	0	0	0.886712	0.878012	0.905635	1.17309	0	0	0.989861	0	0	0	0	0	0	0	0	0	0	0	0	0	0	0	0	0	0	0	0.684933	0	0	0	1.14715	0	0	0	0	0	0	0	1.01889	0	0	0	0
AC005392.1	0	0	0	0	0	0	0	0	0	0	0	0	0	0	0	0	0	0	0	0	0	0	0	0	0	0	0	0	0	0	0	0	0	0	0	0	0	0	0	0	0	0	0	0	0
AC005392.2	0	0	0	0	0	0	0	0	0	0	0.706776	0	0	1.17005	0	0	0	0	0	0	0	0	0	0	0	0	0	0	0	0	0	0	0	0	0	0	0	0	0	0	1.01889	0	0	0	0
AC005392.3	0	0.731115	0	0	0	0	0	0	0	0	0	0	0	1.17005	0	0	0	0	0	0	0	0	0	0	0	0	0	1.10449	0.684933	0	0	0	0	0	0	0	0	0	0	0	0	0	0	0	0
AC005393.1	0.916085	3.65558	2.66014	7.90211	2.7169	2.34619	2.82844	0	6.92903	2.69226	1.41355	6.10435	1.4491	11.7005	2.61602	1.2695	1.1964	3.20633	1.17316	2.71876	1.16382	6.56633	7.58327	4.16077	3.78817	2.25055	9.60547	1.10449	1.36987	3.0143	3.38717	2.55587	2.2943	0.975077	6.71036	1.82313	0	1.23436	3.09451	3.37734	8.1511	3.33314	3.17993	4.12531	3.68425
AC005394.1	0	0	0	0	0	0	0	0	0	0	0	0	0	0	0	0	0	0	0	0	0	0	0	0	0	0	0	0	0	0	0	0	0	0	0	0	0	0	0	0	0	0	0	0	0
AC005400.1	2.74826	6.58004	5.32027	0.878012	0.905635	3.51928	4.71407	4.99504	3.95945	1.34613	4.94743	6.10435	4.34729	1.17005	3.92403	6.34748	4.78558	3.20633	3.51947	9.51565	8.14673	8.75511	0	3.12058	1.26272	2.25055	2.74442	7.73146	5.47947	4.01906	5.64528	1.70391	2.2943	0.975077	5.87157	4.55782	5.72368	3.70307	4.64176	4.22167	4.07555	2.22209	0	1.65012	5.52637
AC005410.2	6.4126	14.6223	9.75383	12.2922	9.05635	8.21166	7.54252	6.99306	13.8581	8.07679	10.6016	17.0922	15.94	4.68019	15.6961	15.234	20.3387	10.6878	11.7316	12.2344	11.6382	7.66072	15.1665	10.4019	8.83905	13.5033	12.3499	5.52247	8.90413	12.0572	11.2906	8.51955	10.3243	7.80062	11.7431	10.0272	5.72368	17.8982	18.567	7.59901	14.2644	8.88838	8.47982	13.201	10.1317
AC005414.1	0	0	0	0	0	0	0	0	0	0	0	0	1.4491	0	0	0	0	0	0	0	0	0	0	0	0	0	0	0	0	0	0	0	0	0	0	0	0	0	0	0	0	0	0	0	0
AC005476.2	1.83217	0.731115	0.886712	0	0	0	0	0.999009	0	0	2.12033	0	0	0	0.654005	0	1.1964	1.06878	0	0	0	1.09439	0	0	0	0	0	0	0.684933	0	1.12906	0.851955	0	0.975077	1.67759	0	0.953947	0.617178	0	0.844335	0	3.33314	1.05998	0	1.84212
AC005479.1	4.58043	0.731115	0.886712	0.878012	2.7169	0	0.942815	1.99802	8.90875	1.34613	2.8271	1.22087	1.4491	1.17005	1.30801	2.53899	2.39279	3.20633	0	0	0	2.18878	1.51665	5.20097	1.26272	2.25055	4.11663	1.10449	0.684933	5.02383	4.51623	3.40782	3.44145	2.92523	2.51639	2.73469	0.953947	1.85153	0.773627	3.37734	6.11332	2.22209	0	4.12531	0.921061
AC005479.2	0.916085	0.731115	0	4.39006	1.81127	1.17309	0.942815	2.99703	4.94931	2.69226	0.706776	1.22087	2.89819	1.17005	0	1.2695	1.1964	1.06878	0	0	1.16382	2.18878	0	0	0	2.25055	1.37221	1.10449	0	0	1.12906	4.25978	2.2943	0	3.35518	0.911564	3.81579	3.08589	0	0	4.07555	3.33314	1.05998	0.825061	3.68425
AC005480.1	62.2938	71.6493	56.7496	79.0211	48.9043	64.5202	81.0821	78.9217	64.341	43.0762	47.354	59.8226	76.802	51.4821	69.9786	67.2833	70.5873	65.1954	52.7921	58.4533	75.6482	83.1735	62.1828	62.4116	59.3479	59.6395	60.3773	40.8663	71.2331	75.3574	60.969	61.3408	57.3574	73.1308	62.0709	64.7211	49.6053	67.2724	78.9099	57.4148	50.9444	46.664	75.2584	65.1799	50.6584
AC005481.1	0	0	0	0	0	1.17309	0.942815	0	0	0	0	0	0	0	0	0	0	0	0	0	0	0	1.51665	0	0	0	0	0	0	0	0	0	0	0	0	0	0	0	0	0.844335	0	0	0	0	0
AC005482.1	0	0	0	0	0	0	0	0	0	0	0	0	0	0	0	0	0	0	0	0	0	0	0	0	0	0	0	0	0	0	0	0	0	0	0	0	0	0	0	0	0	0	0	0	0
AC005486.1	0.916085	0.731115	0	0.878012	0	0	0	0	0	0	0	0	0	0	0	0	0	1.06878	1.17316	0	1.16382	0	0	0	0	1.12527	0	3.31348	0	0	0	0	0	0	0	0	0.953947	0	0	1.68867	1.01889	0	1.05998	0	0
AC005487.1	0	0.731115	0	0	0	0	0	0	0	0	0	0	0	0	0	0	0	0	0	0	0	0	0	0	0	0	0	1.10449	0	0	1.12906	0.851955	0	0.975077	0	0	0	0	0	0	0	0	0	0	0
AC005495.2	0.916085	0.731115	0	0	0	1.17309	0.942815	0	0	0	0	0	0	0	0	0	0	1.06878	0	0	0	0	0	0	0	0	0	0	0	0	0	0	0	0	0	0.911564	0	0	1.54725	0	0	0	0	0	0
AC005498.1	0	0.731115	0	0	0.905635	1.17309	0	0.999009	0	0	0	0	1.4491	0	0	1.2695	1.1964	0	0	0	0	1.09439	1.51665	1.04019	0	0	0	0	0	0	0	0	0	0	0	0.911564	0	0	0	0	0	0	0	0	0
AC005498.2	2.74826	0.731115	3.54685	0	0.905635	1.17309	2.82844	2.99703	0.989861	1.34613	0.706776	0	1.4491	1.17005	1.30801	0	4.78558	1.06878	0	0.679689	0	2.18878	1.51665	2.08039	0	2.25055	2.74442	0	0	0	1.12906	0.851955	0	0	0	1.82313	0.953947	2.46871	0	0	0	1.11105	0	0.825061	0
AC005498.3	9.16085	8.77338	5.32027	14.0482	9.96198	7.03856	17.9135	11.9881	12.8682	5.38453	12.722	8.54609	18.8382	16.3807	11.7721	7.61698	11.964	6.41267	5.86579	2.71876	11.6382	9.8495	13.6499	12.4823	6.31361	6.75165	4.11663	7.73146	10.274	14.0667	10.1615	11.9274	12.6186	14.6262	10.9043	10.0272	10.4934	8.02332	8.50989	10.132	5.09444	3.33314	6.35987	4.95037	6.44743
AC005518.1	0	0	0	0	0	0	0	0	0	0	0	0	0	0	0	0	0	0	0	0	0	0	0	0	0	0	0	0	0	0	0	0	0	0	0	0	0	0	0	0	0	0	0	0	0
AC005519.1	93.4407	125.021	66.5034	103.605	111.393	111.444	129.166	131.869	150.459	47.1146	82.6928	103.774	60.862	99.4541	103.987	79.9783	118.443	99.3963	55.1384	82.2424	80.3035	64.5689	74.3161	66.5724	109.857	100.149	65.8661	72.8966	84.9317	82.3908	92.5826	84.3436	111.273	98.4828	89.7511	101.184	79.1776	116.029	82.0044	73.4571	94.7565	85.5506	82.6783	134.485	85.6587
AC005520.2	6.4126	6.58004	5.32027	8.78012	13.5845	5.86547	16.0279	10.9891	5.93917	8.07679	7.77453	10.9878	11.5928	4.68019	11.7721	15.234	19.1423	7.48144	7.03895	9.51565	5.81909	8.75511	4.54996	5.20097	2.52544	9.0022	8.23326	11.0449	6.1644	8.03812	5.64528	10.2235	9.17719	1.95015	11.7431	11.8503	3.81579	4.93743	4.64176	5.06601	5.09444	5.55524	10.5998	9.07568	5.52637
AC005520.3	0	0	0.886712	0.878012	0.905635	3.51928	0.942815	0.999009	0.989861	0	0	0	0	0	0.654005	0	0	0	0	0	0	0	1.51665	0	0	1.12527	0	0	2.0548	2.00953	1.12906	0	0	0	0	0	0	1.23436	0.773627	0.844335	1.01889	0	1.05998	0	0.921061
AC005520.5	10.993	22.6646	21.2811	19.3163	12.6789	25.8081	19.7991	16.9831	25.7364	28.2688	15.5491	37.847	21.7364	16.3807	19.6202	19.0424	23.9279	25.6507	14.0779	20.3907	27.9316	14.2271	27.2998	21.8441	30.3053	14.6286	21.9554	16.5674	29.4521	18.0858	12.4196	20.4469	25.2373	12.676	15.0983	17.3197	19.0789	17.8982	23.2088	22.797	12.2266	29.9983	11.6598	19.8015	25.7897
AC005522.1	0	0	0.886712	0	0	0	0.942815	0	0	0	0	0	0	0	0	0	0	0	0	0.679689	0	0	0	1.04019	0	0	0	0	0	1.00477	0	0	0	0	0.838796	0.911564	0	0	1.54725	0	0	0	0	0	0
AC005523.1	0	0	0	0.878012	0	0	0	0	0	0	0	1.22087	0	0	0.654005	0	0	0	0	0.679689	0	0	0	2.08039	0	0	0	0	0	0	2.25811	0.851955	0	0	0.838796	0	0	0	0	0	0	0	0	0	0
AC005523.2	403.994	401.382	372.419	395.984	429.271	343.716	333.756	274.727	356.35	444.224	416.291	379.691	452.118	352.184	360.357	276.75	290.724	366.591	421.164	397.618	371.258	409.301	395.847	407.756	385.13	340.958	414.408	419.708	458.22	430.04	458.397	424.274	451.977	385.156	398.428	410.204	485.559	420.298	461.855	434.832	428.951	421.087	496.07	372.928	425.53
AC005529.1	0	0	0	0	0	0	0	0	0	0	0	1.22087	0	1.17005	0	2.53899	0	0	0	0	1.16382	0	0	0	0	0	2.74442	0	2.73973	0	0	0	0	0	0	0	0	0.617178	0	0	0	1.11105	0	0.825061	0
AC005532.1	0	0	0	2.63404	3.62254	1.17309	0	0	0	0	0	0	1.4491	0	3.92403	1.2695	0	0	0	0	0	0	0	0	3.78817	0	1.37221	0	0.684933	1.00477	2.25811	0	2.2943	0.975077	0.838796	0	0	1.85153	0	1.68867	0	0	1.05998	0.825061	0.921061
AC005534.1	4.58043	9.5045	7.98041	10.5361	19.924	10.5578	18.8563	14.9851	13.8581	5.38453	4.94743	6.10435	4.34729	19.8908	11.7721	8.88647	16.7495	12.8253	10.5584	7.47658	6.98291	13.1327	13.6499	9.36174	18.9408	15.7538	4.11663	5.52247	3.42467	3.0143	9.03245	15.3352	13.7658	10.7259	13.4207	9.11564	10.4934	4.32025	6.18901	5.06601	14.2644	7.77733	13.7797	4.12531	11.9738
AC005537.1	0	1.46223	0	0	1.81127	0	0	0.999009	0.989861	0	0.706776	1.22087	1.4491	0	0.654005	0	3.58919	1.06878	0	0.679689	1.16382	1.09439	0	1.04019	0	1.12527	0	0	2.73973	0	0	0	2.2943	0	1.67759	0	0	1.85153	0	0	0	0	0	0	0
AC005538.1	0	0	0	0	0	0	0	0	0	0	0	0	0	0	0	0	0	0	0	0	0	0	0	0	0	0	0	0	0	0	0	0	0	0	0	0	0	0	0	0	0	0	0	0	0
AC005538.3	0	0	0	0	0	0	0	0	0	0	0	0	0	0	0	0	0	0	0	0	0	0	0	0	0	0	0	0	0	0	0	0	0	0	0	0	0	0	0	0	0	0	0	0	0
AC005540.1	128.252	93.5827	153.401	133.458	117.732	127.867	126.337	129.871	87.1078	96.9215	89.7605	118.424	131.868	111.155	51.6664	78.7088	98.1044	81.2271	137.259	106.031	114.054	123.666	112.232	89.4566	103.543	136.158	104.288	156.838	115.754	165.786	151.294	109.05	120.451	146.262	142.595	156.789	162.171	116.029	180.255	126.65	104.945	92.2169	121.897	115.509	118.817
AC005544.1	0	0	0	0	0	0	0	0	0	0	0	0	0	0	0	0	0	1.06878	0	0	0	0	0	0	0	0	0	0	0	0	0	0	0	0	0	0	0	0	0	0	0	0	0	0	0
AC005544.2	0	0	0	0	0	0	0	0	0	0	0	0	0	0	0	0	0	0	0	0	0	0	0	0	0	0	0	0	0	0	0	1.70391	0	0	0	0	0	0	0	0	2.03777	0	0	0	0
AC005546.1	6.4126	3.65558	4.43356	3.51205	1.81127	1.17309	3.77126	5.99405	0.989861	1.34613	2.12033	3.66261	4.34729	9.36038	1.96202	5.07799	3.58919	6.41267	3.51947	3.39845	1.16382	2.18878	4.54996	4.16077	2.52544	4.5011	5.48884	5.52247	7.53427	6.02859	2.25811	6.81564	2.2943	9.75077	6.71036	4.55782	7.63158	0	4.64176	2.533	4.07555	1.11105	2.11996	6.60049	1.84212
AC005548.1	0	0	0	0	0	0	0	0	0	0	0	0	0	0	0	0	0	0	0	0	0	0	0	0	0	0	0	0	0	0	0	0	0	0	0	0	0	0	0	0	0	0	0	0	0
AC005549.1	0	0	0	0	0	0	0	0	0	0	0	0	0	0	0	0	0	0	0	0	0	0	0	0	0	0	0	0	0	0	0	0	0	0	0	0	0	0	0	0	0	0	0	0	0
AC005550.1	0	0	0	0	0	0	0.942815	0	0	0	0	0	0	1.17005	0	0	1.1964	0	0	0	2.32764	1.09439	0	0	0	0	0	0	0	0	0	0	0	0	0.838796	0	0	0	0	0	1.01889	1.11105	0	0.825061	0
AC005550.2	0.916085	0.731115	0.886712	0	0	0	0	0.999009	2.96958	1.34613	4.24065	0	0	1.17005	0	1.2695	2.39279	0	1.17316	1.35938	5.81909	0	0	0	1.26272	0	1.37221	4.41798	1.36987	0	0	0	0	0.975077	0	0	1.90789	1.23436	3.09451	0.844335	2.03777	0	2.11996	0.825061	0
AC005551.1	0	0	0	0	0	0	0	0	0	0	0	0	0	0	0	0	0	0	0	0	0	0	0	0	0	0	0	0	0	0	0	0	0	0	0	0	0	0	0	0	0	0	0	0	0.921061
AC005552.1	0	0	0	0	0	0	0	0	0	0	0	0	0	0	0	0	0	1.06878	0	0	0	0	0	0	0	0	0	0	0	0	0	0	0	0	0	0.911564	0	0	0	0	0	0	0	0	0
AC005562.1	206.119	187.165	211.924	220.381	198.334	178.31	221.561	221.78	197.972	179.036	200.724	241.732	233.304	219.969	167.425	218.353	181.852	183.83	172.454	190.313	203.668	175.102	147.115	157.069	161.628	212.677	198.971	197.704	185.617	170.81	213.392	188.282	189.28	231.093	156.855	180.49	220.362	183.302	195.728	178.999	179.324	154.436	191.856	202.14	186.975
AC005580.1	0	0	0	0	0	0	0	0	0	0	0	0	0	0	0	0	0	0	0	0	0	0	0	0	0	0	0	0	0	0	0	0	0	0	0	0	0	0	0	0	0	0	0	0	0
AC005586.1	78.7833	62.8759	64.73	90.4353	95.9973	112.617	81.0821	67.9326	55.4322	76.7295	66.4369	73.2522	79.7002	72.543	63.4385	60.9358	77.7657	67.333	80.9479	76.1252	55.8633	106.156	87.966	83.2154	80.8142	94.5231	96.0547	96.091	67.8084	75.3574	91.4536	69.8603	110.126	102.383	79.6856	81.1292	82.0395	75.2957	71.9473	70.9241	81.511	97.7722	103.878	62.7047	69.0796
AC005586.2	0	0	0	2.63404	0.905635	4.69238	2.82844	1.99802	0.989861	0	0.706776	0	1.4491	1.17005	1.30801	1.2695	1.1964	0	0	0	0	0	0	0	0	0	2.74442	3.31348	3.42467	0	0	1.70391	0	0.975077	1.67759	3.64626	0.953947	0	0	1.68867	4.07555	3.33314	1.05998	0	2.76318
AC005592.1	0	0	0	0	0	0	0	0	0	0	0	0	0	1.17005	0	0	0	0	0	0	0	0	0	1.04019	0	0	0	0	0	0	0	0	0	0	0	0	0	0	0	0	0	0	0	0	0
AC005592.2	0	0	0	0	0	0	0	0	0	0	0	0	0	0	0	0	0	0	0	0	0	0	0	0	0	0	0	0	0	0	0	0	0	0	0	0	0	0	0	0	0	0	0	0	0
AC005594.1	2.74826	4.38669	0.886712	1.75602	1.81127	2.34619	2.82844	1.99802	1.97972	0	0.706776	2.44174	1.4491	7.02029	1.30801	0	5.98198	6.41267	2.34632	2.71876	2.32764	2.18878	1.51665	5.20097	1.26272	4.5011	1.37221	1.10449	2.73973	5.02383	2.25811	4.25978	1.14715	0.975077	0.838796	2.73469	1.90789	1.23436	0.773627	1.68867	7.13221	3.33314	1.05998	1.65012	3.68425
AC005597.1	0	0	0	0	0	0	0	0	0	0	0	0	0	0	0	0	0	0	0	0	0	0	0	0	0	0	0	0	0	0	0	0	0	0	0	0	0	0	0	0	0	0	0	0	0
AC005599.1	0	0	0	0.878012	0	0	0	0.999009	0	1.34613	0	0	0	0	0	0	0	0	0	0.679689	1.16382	0	0	0	0	0	0	0	0.684933	0	0	0	0	0	0	0	1.90789	1.23436	1.54725	0	1.01889	0	0	0	0.921061
AC005606.1	119.091	82.616	95.7649	107.118	116.827	131.387	111.252	119.881	88.0977	146.728	124.393	113.541	128.969	111.155	149.767	111.716	104.086	120.772	194.744	126.422	88.4502	114.911	130.432	130.024	122.484	100.149	156.432	128.121	101.37	103.491	144.519	115.866	149.129	130.66	130.852	117.592	160.263	109.241	96.7033	131.716	133.474	164.435	112.358	94.8821	140.001
AC005606.2	163.979	179.123	130.347	134.336	174.787	145.464	174.421	130.87	148.479	148.075	155.491	140.4	143.46	188.378	168.733	152.34	179.459	150.698	168.935	155.649	145.477	163.064	148.632	177.873	169.205	171.042	164.665	173.406	165.069	171.815	170.488	149.092	182.397	173.564	189.568	152.231	138.322	146.271	156.273	162.112	157.928	157.769	169.596	144.386	173.16
AC005609.1	0.916085	0	0	0	0	0	0.942815	0	0	1.34613	0	0	0	0	0	0	0	0	0	0	0	0	0	0	0	0	0	0	0	0	0	0	0	0	0	0	0	0	0	0	3.05666	0	0	0	0
AC005609.2	0	0	0	0	0	0	0	0	0.989861	0	0	0	0	0	0	0	0	0	0	0	0	0	0	0	2.52544	1.12527	1.37221	0	0.684933	0	1.12906	0	0	0.975077	0.838796	0.911564	1.90789	0	0.773627	0.844335	0	0	0	0	0.921061
AC005609.3	0	0	0	0	0	0	0	0	0	1.34613	0.706776	0	0	0	0.654005	0	0	0	0	0	0	0	0	0	0	0	0	0	0	0	0	0	0	0	0	0	0	0	0	0	0	0	0	0	0
AC005609.4	0	0	0	0	0	0	0.942815	0	0	1.34613	0	0	0	0	0	0	1.1964	0	0	0	1.16382	0	0	0	0	0	0	0	0	0	0	0	0	0	0	0	0	0	0	0	1.01889	0	0	0	0
AC005609.5	1.83217	0.731115	0	1.75602	4.52817	0	0.942815	4.99504	2.96958	1.34613	2.12033	3.66261	1.4491	0	4.57804	1.2695	2.39279	2.13756	1.17316	1.35938	3.49146	0	0	0	1.26272	6.75165	2.74442	1.10449	1.36987	6.02859	2.25811	1.70391	4.58859	0.975077	0	0	0.953947	0.617178	3.09451	0	2.03777	2.22209	3.17993	1.65012	1.84212
AC005614.1	0.916085	2.92446	3.54685	0.878012	2.7169	1.17309	5.65689	4.99504	3.95945	0	2.12033	0	5.79638	1.17005	0.654005	0	2.39279	3.20633	4.69263	0.679689	3.49146	1.09439	0	1.04019	7.57633	2.25055	0	3.31348	3.42467	4.01906	2.25811	0	2.2943	0	4.19398	6.38095	2.86184	2.46871	3.09451	3.37734	1.01889	1.11105	2.11996	6.60049	0
AC005616.1	0	0	0	0	0	0	0	0	0	0	0	0	0	0	0	0	0	0	0	0	0	0	0	0	0	0	0	0	0	0	0	0	0	0	0	0	0.953947	0	0	0	0	0	1.05998	0	0.921061
AC005618.1	9.16085	7.31115	3.54685	5.26807	6.33944	7.03856	10.371	12.9871	8.90875	8.07679	5.65421	9.76696	4.34729	5.85024	3.92403	13.9645	11.964	11.7566	7.03895	4.07813	11.6382	3.28317	6.06662	7.28135	6.31361	6.75165	2.74442	6.62697	10.274	9.04289	4.51623	7.6676	3.44145	6.82554	10.0655	7.29251	3.81579	4.32025	9.28352	8.44335	7.13221	12.2215	13.7797	8.25061	10.1317
AC005618.2	3.66434	0	2.66014	1.75602	0.905635	0	2.82844	0	0.989861	1.34613	2.12033	2.44174	0	1.17005	0.654005	0	0	1.06878	1.17316	0	4.65527	0	0	0	1.26272	1.12527	2.74442	4.41798	3.42467	0	2.25811	0.851955	0	1.95015	0.838796	0	2.86184	0.617178	3.86813	0.844335	0	0	1.05998	0	0
AC005618.3	3.66434	0	4.43356	3.51205	0.905635	0	1.88563	2.99703	8.90875	1.34613	1.41355	3.66261	0	1.17005	1.30801	0	2.39279	1.06878	0	0.679689	1.16382	1.09439	3.03331	1.04019	1.26272	0	4.11663	0	2.73973	3.0143	2.25811	0.851955	0	3.90031	5.03277	2.73469	0.953947	3.08589	1.54725	3.37734	0	0	4.23991	1.65012	1.84212
AC005618.4	0	0	0.886712	0	0	0	2.82844	0.999009	2.96958	0	0	0	1.4491	0	0.654005	0	2.39279	2.13756	0	0.679689	1.16382	1.09439	3.03331	0	1.26272	1.12527	1.37221	0	0	1.00477	0	0	2.2943	0.975077	0.838796	0.911564	0	0	0.773627	1.68867	0	0	1.05998	0	0
AC005625.1	0	1.46223	0	0.878012	0.905635	0	0.942815	1.99802	0	1.34613	0	2.44174	0	3.51014	0.654005	0	0	0	1.17316	0	0	2.18878	0	0	1.26272	1.12527	0	0	0	0	0	0	1.14715	0.975077	0	2.73469	0.953947	0	1.54725	0.844335	2.03777	2.22209	3.17993	0.825061	5.52637
AC005632.3	0.916085	1.46223	3.54685	1.75602	5.43381	0	0.942815	0.999009	0	4.0384	0.706776	4.88348	1.4491	2.3401	0.654005	0	0	1.06878	2.34632	4.75782	2.32764	5.47194	4.54996	4.16077	1.26272	1.12527	1.37221	2.20899	3.42467	3.0143	1.12906	1.70391	0	2.92523	2.51639	2.73469	0.953947	4.32025	5.41539	0.844335	3.05666	0	0	4.12531	0.921061
AC005632.5	0	0	0	0	0	0	0	0	0	0	0	0	0	0	0	0	0	0	0	0	0	0	0	0	0	0	0	0	0	0	0	0	0	0	0	0	0	0	0	0	0	0	0	0	0.921061
AC005632.6	3.66434	2.19335	2.66014	2.63404	2.7169	0	0.942815	0.999009	2.96958	5.38453	7.06776	2.44174	1.4491	0	1.30801	2.53899	1.1964	1.06878	7.03895	3.39845	2.32764	1.09439	3.03331	1.04019	3.78817	1.12527	1.37221	6.62697	5.47947	4.01906	1.12906	1.70391	1.14715	1.95015	0.838796	0	4.76974	4.93743	2.32088	3.37734	0	1.11105	2.11996	1.65012	0.921061
AC005670.1	0	0.731115	0.886712	0	0.905635	0	0	1.99802	2.96958	0	0.706776	1.22087	1.4491	1.17005	0	1.2695	0	0	0	0.679689	1.16382	2.18878	0	0	2.52544	1.12527	0	1.10449	2.73973	0	1.12906	0	1.14715	0	0.838796	0	0.953947	0.617178	0.773627	1.68867	0	0	0	0	0
AC005670.3	789.666	737.695	787.4	853.428	794.241	663.971	802.335	706.299	806.737	597.683	696.174	625.086	636.153	643.526	555.251	750.272	716.641	610.272	611.215	645.025	634.281	636.934	694.628	668.844	656.615	756.184	565.351	768.728	752.057	837.974	914.536	851.955	796.121	819.065	922.675	1024.6	805.131	740.614	888.897	967.607	962.848	805.509	900.981	887.766	886.061
AC005674.1	1.83217	3.65558	0	0	0	0	0	0	0	1.34613	9.18808	2.44174	0	2.3401	0	1.2695	0	0	0	7.47658	5.81909	0	0	0	1.26272	0	0	2.20899	7.53427	1.00477	0	0	2.2943	0.975077	0	2.73469	2.86184	0	1.54725	0	0	0	0	0	0.921061
AC005674.2	57.7134	43.8669	49.6559	67.607	68.8282	68.0394	63.1686	156.844	179.165	59.2298	62.1963	53.7183	65.2093	72.543	85.0207	69.8223	154.335	192.38	45.7531	78.1642	61.6824	67.8521	90.9993	82.1752	113.645	102.4	139.965	67.3741	51.37	38.1811	84.6792	86.8994	87.1833	105.308	109.043	108.476	63.9145	54.9289	64.211	72.6128	92.7187	65.5518	87.9782	110.558	88.4219
AC005682.2	0	0	0	0.878012	0	0	0.942815	0	0	0	0	0	0	0	0	0	0	0	0	0	0	0	0	0	0	0	0	0	0	0	0	0	0	0	0.838796	0	0	0	0	0	0	0	0	0	0
AC005692.1	0	0	0	0	0	0	0	0	0	0	0	0	0	0	0	0	0	0	0	0	0	0	0	0	0	0	0	0	0	0	0	0	0	0	0	0	0	0	0	0	0	0	0	0	0
AC005692.2	0	0	0	0	0	0	0	0	0	0	0	0	0	0	0	0	0	0	0	0	0	0	0	0	0	0	0	0	0	0	0	0	0	0	0	0	0	0	0	0	0	0	0	0	0
AC005692.3	0	0	0	0	0	0	0	0	0	0	0	0	0	0	0	0	0	0	0	0	0	0	0	2.08039	0	0	0	0	0	0	0	0	0	0	0	0	0	0	0	0	0	0	0	0	0
AC005695.1	0	0	0	0	0	0	0	0	0	0	0	0	0	0	0	0	0	0	0	0	0	0	0	0	0	0	0	0	0	0	0	0	0	0	0	0	0	0	1.54725	0	0	1.11105	0	0	0
AC005695.2	0	0	0	0	0	0	0	0	0	0	0	0	0	0	0	0	0	0	0	0	0	0	0	0	0	0	0	0	0	0	0	0	0	0	0	0	0	0	0	0.844335	0	0	0	0	0
AC005695.3	0	0	0	0	0	0	0	0	0.989861	0	0	0	0	0	0	0	0	1.06878	0	0	0	0	0	0	0	0	0	0	0	1.00477	0	0	0	0	0	0	0	0	0	0	0	1.11105	0	0	0.921061
AC005696.1	4.58043	2.19335	2.66014	2.63404	2.7169	2.34619	1.88563	5.99405	0.989861	1.34613	3.53388	6.10435	0	1.17005	1.30801	5.07799	0	1.06878	0	4.75782	4.65527	1.09439	1.51665	5.20097	6.31361	1.12527	1.37221	1.10449	4.79453	3.0143	2.25811	2.55587	2.2943	5.85046	0	1.82313	1.90789	5.5546	1.54725	1.68867	0	0	3.17993	2.47518	0
AC005696.2	304.14	389.684	351.138	365.253	323.312	329.639	246.075	255.746	308.837	320.379	331.478	382.132	418.789	365.055	319.155	349.111	267.993	305.67	317.926	348.001	328.197	451.983	426.18	324.54	358.613	258.813	314.236	357.856	309.59	308.463	399.686	356.117	330.379	277.897	269.253	311.755	287.138	325.87	351.226	390.083	359.667	304.427	227.895	296.197	304.871
AC005696.3	0	2.19335	1.77342	0.878012	1.81127	2.34619	0	3.99603	0.989861	1.34613	1.41355	2.44174	1.4491	0	3.92403	0	2.39279	3.20633	0	1.35938	5.81909	3.28317	0	1.04019	0	2.25055	4.11663	2.20899	1.36987	1.00477	1.12906	0	0	0.975077	1.67759	0.911564	1.90789	0	0	0	2.03777	2.22209	0	1.65012	0.921061
AC005696.4	0	0	1.77342	0	0	0	0.942815	0	2.96958	0	0.706776	0	0	0	0.654005	2.53899	1.1964	0	0	0.679689	1.16382	1.09439	1.51665	0	0	0	0	1.10449	0.684933	0	0	0.851955	0	1.95015	0.838796	0	0	0	0.773627	0	0	0	0	0.825061	0
AC005697.2	29.3147	34.3624	34.5818	22.8283	24.4521	30.5004	27.3416	48.9514	39.5945	22.8842	38.1659	21.9757	30.431	28.0812	21.5822	40.6239	65.8017	37.4072	32.8484	27.8673	39.5698	25.1709	19.7165	20.8039	35.3562	39.3846	34.3053	40.8663	43.8357	35.1668	23.7102	38.338	34.4145	19.5015	34.3906	30.0816	41.9737	32.0933	26.3033	32.0847	20.3777	29.9983	26.4995	33.0025	35.0003
AC005697.3	0	0	0	0	0	0	0	0	0	0	0	0	0	0	0	0	0	0	0	0	0	0	0	0	0	0	0	0	0	0	0	0	0	0	0	0	0	0	0	0	0	0	0	0	0
AC005699.1	41.2238	31.438	38.1286	17.5602	13.5845	7.03856	12.2566	8.99108	3.95945	39.0378	25.4439	21.9757	26.0837	29.2512	14.3881	8.88647	10.7676	3.20633	37.541	31.2657	32.5869	24.0766	22.7498	19.7637	15.1527	12.378	1.37221	33.1348	25.3425	15.0715	16.9358	17.8911	18.3544	9.75077	6.71036	8.20408	25.7566	22.2184	26.3033	21.1084	13.2455	16.6657	24.3795	17.3263	15.658
AC005702.5	0.916085	2.19335	1.77342	0	0	0	1.88563	3.99603	1.97972	1.34613	1.41355	1.22087	1.4491	2.3401	1.96202	2.53899	0	2.13756	0	0	1.16382	1.09439	1.51665	2.08039	1.26272	0	1.37221	1.10449	2.0548	2.00953	2.25811	0.851955	0	1.95015	1.67759	0	1.90789	1.23436	2.32088	0.844335	1.01889	1.11105	2.11996	1.65012	0.921061
AC005703.1	0	0	0	0	1.81127	0	1.88563	0.999009	0	0	0	0	0	0	0	0	0	0	0	0	0	0	0	0	1.26272	2.25055	0	0	0	0	0	0	0	0	0	0	0	0	0	0.844335	0	2.22209	0	2.47518	0
AC005703.2	0	0	0	0	0	0	0	0	0	0	0	0	0	0	0	0	0	0	0	0	0	0	0	0	0	0	0	0	0	0	0	0	0	0	0	0	0	0	0	0	0	0	0	0	0
AC005703.3	0.916085	0	0	0	0	2.34619	0	0	0	1.34613	0	1.22087	1.4491	0	0	0	1.1964	0	0	0	0	2.18878	1.51665	0	1.26272	0	1.37221	0	0	0	0	0.851955	0	0	0	1.82313	0	0	0	0	1.01889	0	1.05998	0.825061	0.921061
AC005703.4	0	0	0	0	0	0	0	0	0.989861	0	0	0	0	0	0	2.53899	1.1964	1.06878	0	0.679689	0	0	0	2.08039	3.78817	1.12527	0	1.10449	0.684933	0	0	0.851955	0	2.92523	0	0.911564	0	0	0.773627	0.844335	0	0	0	0	1.84212
AC005703.7	0	0	0.886712	0	0.905635	0	0.942815	0	0	0	0	0	0	0	0.654005	1.2695	0	0	0	0	0	0	1.51665	0	0	1.12527	0	0	0.684933	0	0	0.851955	0	0	0	0	0	0	0	0	0	0	0	0	0
AC005722.3	0	0	0	0	0	0	0	0	0	0	0.706776	0	0	0	0	0	0	0	0	0	0	0	0	0	0	0	0	0	0	0	0	0	0	1.95015	0	0	0	0	0	0	0	0	0	0	0
AC005722.4	0	0.731115	1.77342	0	1.81127	0	0	0.999009	0	4.0384	0.706776	0	0	0	2.61602	0	0	0	2.34632	0	0	0	1.51665	0	0	0	1.37221	1.10449	1.36987	0	1.12906	0.851955	0	1.95015	0	1.82313	0.953947	0.617178	0	0	2.03777	1.11105	0	0	0
AC005725.1	0	0	0	0	0	0	0	0	0	0	0	0	0	0	0	0	0	0	0	0	0	0	0	0	0	0	0	0	0	0	0	0	0	0	0	0	0	0	0	0	0	0	0	0	0
AC005726.1	89.7764	118.441	101.085	127.312	103.242	91.5013	100.881	61.9385	44.5438	92.8831	106.016	134.296	133.317	133.385	102.679	79.9783	52.6414	47.0262	86.8137	116.907	117.546	129.138	131.949	69.6929	78.2888	51.7626	57.6328	89.464	110.959	96.4575	119.68	104.791	67.6818	131.635	72.9752	72.0136	86.8092	98.1313	108.308	103.009	98.8321	85.5506	92.2181	99.8324	85.6587
AC005726.2	652.253	675.55	634.886	588.268	682.848	563.085	577.946	508.495	568.18	584.221	636.098	593.343	620.213	554.603	489.196	528.11	382.846	393.31	588.925	685.806	555.141	666.483	593.012	562.744	479.834	484.993	386.963	667.115	695.892	640.036	713.564	706.271	604.547	609.423	655.938	603.455	698.289	617.178	665.319	716.84	690.805	583.3	725.025	599.82	603.295
AC005726.3	7.32868	6.58004	4.43356	10.5361	13.5845	11.7309	8.48533	6.99306	5.93917	2.69226	4.94743	8.54609	7.24548	9.36038	17.6581	6.34748	10.7676	5.34389	3.51947	4.75782	8.14673	16.4158	13.6499	9.36174	12.6272	7.87692	12.3499	2.20899	4.1096	5.02383	6.77434	5.96369	14.9129	11.7009	5.87157	9.11564	5.72368	8.02332	4.64176	5.91034	4.07555	8.88838	6.35987	5.77543	6.44743
AC005726.4	23.8182	23.3957	22.1678	50.9247	43.4705	65.6933	85.7962	75.9246	69.2903	22.8842	28.271	20.7548	39.1256	58.5024	68.6706	83.7868	90.926	55.5764	42.2337	16.9922	100.088	19.699	30.3331	40.5675	50.5089	45.011	75.4716	13.2539	22.6028	21.1001	36.1298	31.5223	25.2373	42.9034	26.8415	34.6394	25.7566	21.6012	16.2462	18.5754	25.4722	17.7768	24.3795	14.026	10.1317
AC005726.5	14.6574	21.9335	26.6014	42.1446	19.924	29.3273	24.5132	19.9802	22.7668	9.42292	21.91	35.4052	26.0837	22.2309	23.5442	34.2764	16.7495	10.6878	15.251	17.6719	25.604	30.6429	25.7831	14.5627	22.729	16.8791	13.7221	19.8809	21.2329	27.1287	31.6136	24.7067	27.5316	24.3769	26.0027	21.8775	15.2632	15.4295	18.567	22.797	27.51	19.9989	24.3795	28.0521	17.5002
AC005730.2	0	0	0	0	0	0	0	0.999009	0	0	0	0	0	0	0.654005	0	0	0	0	0	0	0	0	0	0	0	0	0	0	0	0	0	0	0	0	0	0	0	0	0	0	0	0	0	0
AC005730.3	0	0	0	0	0.905635	1.17309	0	0	0	0	1.41355	0	1.4491	1.17005	1.30801	0	0	0	0	0	0	0	0	0	0	0	1.37221	1.10449	0	0	0	0.851955	0	0	0	0	0	1.85153	0.773627	1.68867	0	0	0	0	0.921061
AC005736.1	7.32868	2.92446	5.32027	3.51205	4.52817	2.34619	0.942815	0.999009	3.95945	6.73066	6.36098	3.66261	4.34729	1.17005	3.27003	1.2695	4.78558	5.34389	5.86579	7.47658	4.65527	0	4.54996	1.04019	3.78817	4.5011	5.48884	5.52247	4.79453	0	0	3.40782	2.2943	3.90031	3.35518	0.911564	0.953947	2.46871	0	6.75468	2.03777	4.44419	1.05998	1.65012	2.76318
AC005736.2	0	0	0	0	0	0	0	0	0	0	0	0	0	0	0	0	0	0	0	0	0	0	0	0	0	1.12527	0	0	0	0	0	0	0	0	0.838796	0	0	0	0	0	1.01889	0	0	0	0
AC005740.3	13.7413	8.77338	13.3007	11.4142	9.05635	10.5578	11.3138	7.99207	14.8479	17.4997	9.18808	23.1965	10.1437	12.8705	9.81008	10.156	13.1603	13.8941	9.38526	6.1172	11.6382	10.9439	13.6499	15.6029	10.1018	5.62637	8.23326	7.73146	7.53427	14.0667	18.0649	16.1872	20.6487	12.676	13.4207	13.6735	22.8947	15.4295	17.7934	13.5094	10.1889	12.2215	16.9596	5.77543	11.9738
AC005740.4	4.58043	1.46223	3.54685	11.4142	9.96198	7.03856	6.5997	9.99009	3.95945	1.34613	2.8271	1.22087	1.4491	9.36038	3.92403	7.61698	2.39279	8.55022	2.34632	0	0	3.28317	6.06662	3.12058	2.52544	2.25055	4.11663	2.20899	0.684933	2.00953	3.38717	5.11173	8.03004	9.75077	7.54916	3.64626	8.58553	2.46871	1.54725	5.06601	6.11332	13.3326	0	4.95037	7.36849
AC005740.5	3.66434	0	0	2.63404	0	1.17309	1.88563	3.99603	1.97972	0	1.41355	2.44174	5.79638	1.17005	0	0	1.1964	1.06878	1.17316	0.679689	0	0	0	1.04019	1.26272	0	2.74442	1.10449	0.684933	0	2.25811	0.851955	2.2943	1.95015	0	2.73469	1.90789	1.85153	1.54725	0	0	0	1.05998	0.825061	0
AC005746.1	9.16085	9.5045	2.66014	6.14609	5.43381	3.51928	4.71407	4.99504	3.95945	6.73066	5.65421	4.88348	1.4491	3.51014	1.30801	2.53899	4.78558	5.34389	10.5584	4.75782	2.32764	2.18878	0	2.08039	2.52544	6.75165	4.11663	6.62697	5.47947	4.01906	1.12906	3.40782	5.73574	3.90031	5.03277	7.29251	11.4474	16.0466	6.96264	8.44335	4.07555	7.77733	4.23991	4.12531	5.52637
AC005746.2	0	0	0.886712	0	0	0	0	0	1.97972	0	0	2.44174	0	0	0	0	0	0	0	0	0	0	0	0	0	0	0	0	0	0	0	0	0	0	0	0	0	0	0	0	0	0	0	0	0
[truncated: 36,930 more rows]
